# Supplementary material for: Ethanol-Induced Behavioral Sensitization Alters the Synaptic Transcriptome and Exon Utilization in DBA/2J Mice
Source: Front Genet. 2018 Sep 24;9:402. doi: 10.3389/fgene.2018.00402 (PMC6166094; doi:10.3389/fgene.2018.00402)
Supplement: TABLE S1 — Antibody specifications. (b) qRT-PCR primer specifications. [file Table_1.XLSX]

## Sheet: Table S1
Supplemental Table S1a: Antibody Specifications
Antibody	Manufacturer	Catalog #	1˚ Dilution (Overnight Incubation at 4˚C)	2˚ Dilution (1h Incubation at Room Temp)
H4	Millipore	07-108	1 to 2000	1 to 5000
LDH	Santa Cruz	sc-33781	1 to 2000	1 to 5000
PSD95	BD Biosciences	610495	1 to 2500	1 to 5000
SYT	Abcam	ab51164	1 to 2000	1 to 5000
Donkey anti-Rabbit-HRP	GE Healthcare Life Sciences	NA934V	NA	see above
Sheep anti-Mouse-HRP	GE Healthcare Life Sciences	NA931V	NA	see above
Supplemental Table S1b: qRT-PCR Primer Specifications
Target Gene	Forward Primer (5' to 3')	Reverse Primer (5' to 3')	Annealing Temp (˚C)	Amplicon Size (bp)
Camk2a	AGAGCACCAACACCACCATT	GGTTCAAAGGCTGTCATTCC	64	151
Arc	TGAAGCAGCAGACCTGACAT	GTGTGGTGATGCCCTTTCC	61	238
Gapdh	TTCCAGTATGACTCCACTCACGG	TGAAGACACCAGTAGACTCCACGAC	60	169
Snrpn	CACCTGTAGGCAGAGCAACC	GGTGGAGGGGGTCTCATTC	60	145
Luciferase	TACAACACCCCAACATCTTCGA	GGAAGTTCACCGGCGTCAT	63	67
