# Supplementary material for: Ethanol-Induced Behavioral Sensitization Alters the Synaptic Transcriptome and Exon Utilization in DBA/2J Mice
Source: Front Genet. 2018 Sep 24;9:402. doi: 10.3389/fgene.2018.00402 (PMC6166094; doi:10.3389/fgene.2018.00402)
Supplement: TABLE S2 — RNA-Seq metrics. [file Table_2.XLSX]

## Sheet: Table S2
Supplemental Table S2: RNA-Seq Metrics
Sample	Index	Lane	Library Yield (ng/µL)	#Total Paired-end Reads	# Mapped Reads	% Mapped
EE3P2	AGTCAA	L004	12.6419	35031488	31981289	91.29
EE3S2	GTCCGC	L003	19.9136	32029798	29295909	91.46
EE4P2	AGTTCC	L002	9.85214	49703024	44927975	90.39
EE4S2	GTTTCG	L001	21.7585	57634928	52889164	91.76
EE5P2	ATGTCA	L002	11.8098	47724576	43567362	91.28
EE5S2	ATCACG	L001	16.2505	46618642	42766590	91.73
EE6P2	CCGTCC	L003	7.61659	76620970	71200574	92.92
EE6S2	GTGAAA	L003	11.8793	118453438	107943944	91.12
SE3P2	GATCAG	L002	20.7809	61974316	56067604	90.46
SE3S2	CAGATC	L001	11.5074	63847344	58448043	91.54
SE4P2	TAGCTT	L001	18.5225	81872048	75613093	92.35
SE4S2	ATCACG	L003	12.5581	33745384	30778799	91.2
SE5P2	GGCTAC	L004	11.0036	47378090	43473497	91.75
SE5S2	TTAGGC	L003	15.6102	42780310	39153729	91.52
SE6P2	GTTTCG	L003	10.5079	50906760	46691883	91.72
SE6S2	ACTTGA	L002	12.3008	70099064	63196752	90.15
SS3P2	GTGGCC	L004	8.95723	103940748	95132231	91.52
SS3S2	CGATGT	L001	16.3672	53485110	49022840	91.65
SS4P2	CGTACG	L004	7.68228	94176994	86168278	91.49
SS4S2	TGACCA	L002	17.221	49059122	44141391	89.97
SS5P2	GAGTGG	L002	11.9749	51736722	46913421	90.67
SS5S2	ACAGTG	L004	14.1493	30018962	27253344	90.78
SS6P2	ACTGAT	L001	12.1243	48123632	44627659	92.73
SS6S2	GCCAAT	L004	12.9559	29430720	26668884	90.61
