# Supplementary material for: Ethanol-Induced Behavioral Sensitization Alters the Synaptic Transcriptome and Exon Utilization in DBA/2J Mice
Source: Front Genet. 2018 Sep 24;9:402. doi: 10.3389/fgene.2018.00402 (PMC6166094; doi:10.3389/fgene.2018.00402)
Supplement: TABLE S3 — EdgeR CPM data (gene level). [file Table_3.XLSX]

## Sheet: Table S3
Supplemental Table S3: edgeR CPM Data (Gene Level)
Gene Symbol	EE3P2	EE4P2	EE5P2	SE3P2	SE4P2	SE5P2	SE6P2	SS3P2	SS4P2	SS5P2	SS6P2	EE3S2	EE4S2	EE5S2	EE6S2	SE3S2	SE4S2	SE5S2	SE6S2	SS3S2	SS4S2	SS5S2	SS6S2
March1	23.1001	22.3269	26.4724	22.3985	24.4525	24.2739	22.815	18.0395	24.8115	27.5104	25.31	21.8955	21.2298	23.401	18.9381	22.9812	24.6276	24.328	23.2394	22.8356	21.1636	25.1497	24.9881
Marc2	31.8295	31.1211	24.2842	26.2364	28.9742	28.3125	35.1634	28.025	24.9656	28.7082	30.2876	19.8082	21.2298	19.7939	17.9265	22.8086	24.1375	21.4546	22.4233	23.039	24.3896	22.7306	24.3281
March2	34.2642	31.8895	27.7595	33.6143	32.738	33.4871	33.7913	35.4803	32.8911	29.7463	28.9378	25.3033	23.3074	23.5202	23.7138	25.657	25.6487	26.4671	24.9104	25.4803	24.2227	24.6933	25.1767
March4	19.5371	18.6983	18.2346	20.4465	18.2383	20.9504	22.2662	21.8251	18.6031	20.0838	19.0247	19.8082	19.5104	18.6612	21.7611	16.6155	17.6437	16.6018	19.7612	18.0294	16.0187	16.9795	16.7373
March5	32.1264	28.8585	36.7267	26.5341	32.0307	30.0374	31.2824	22.308	27.1451	31.7427	33.9998	44.8133	48.2625	46.7423	44.6515	51.0766	53.0944	47.6663	44.7688	52.8423	52.8672	52.6729	53.6067
March6	334.625	317.743	441.192	326.019	314.144	314.635	364.491	300.839	353.767	372.328	371.424	200.68	202.387	214.693	192.168	223.36	220.464	214.546	212.885	202.749	208.91	214.891	223.385
March7	28.504	31.1211	35.697	28.3869	28.9236	27.5974	28.1856	19.237	27.3432	31.8625	33.7467	38.1254	41.9103	43.4036	33.0299	44.2146	41.1277	40.0359	40.2803	44.654	43.2171	44.7765	47.336
March8	92.4599	89.2651	81.0047	85.7231	86.8467	78.459	79.2253	73.0659	81.061	82.9304	79.6421	44.5151	43.3192	46.325	42.2519	46.3509	44.1909	47.0916	46.3427	44.0437	45.7756	42.9508	42.1027
March9	91.4504	92.0399	45.3506	103.192	80.1273	87.5459	79.9702	99.1208	83.3506	83.2498	86.3493	39.1903	39.9282	43.5824	35.7941	29.1959	25.8529	25.4135	34.3344	33.4905	32.7604	29.9879	31.4473
Sept2	54.3952	53.1919	63.1991	53.763	60.4492	50.1044	47.0413	41.4484	48.1479	55.0208	53.1088	28.7964	29.779	30.7939	26.9485	30.4474	31.6524	33.1078	30.8952	29.1421	29.896	32.8178	29.3257
Sept3	456.124	446.923	465.09	446.746	444.717	439.959	433.054	484.885	478.044	452.743	417.741	399.784	389.372	390.006	417.12	382.179	380.319	386.982	402.375	386.451	400.384	388.109	400.47
Sept4	50.2977	44.6539	37.4561	49.7597	48.8544	50.9458	49.1973	64.3358	53.4756	47.6341	49.9451	79.616	68.1072	62.2436	80.4691	71.1663	69.0227	72.6009	67.3476	77.7631	67.8569	74.3536	71.7584
Sept5	370.849	370.166	283.13	364.794	342.41	383.082	397.185	536.743	422.345	377.998	323.293	487.962	458.458	439.312	569.518	396.205	396.656	398.731	438.808	442.243	444.936	430.375	413.766
Sept6	38.0647	35.689	38.9578	35.3678	34.5821	40.8912	41.1219	45.0795	45.0657	42.5632	44.2925	71.6076	66.6266	64.3303	76.5521	68.62	68.0017	70.1745	68.1442	76.8222	75.3379	79.0549	76.8503
Sept7	251.548	254.519	309.345	235.333	274.282	231.338	248.77	167.088	221.146	274.305	294.566	288.305	325.157	330.833	277.143	339.281	353.16	338.134	289.288	340.525	321.736	341.369	366.194
Sept8	187.117	179.512	156.947	173.2	167.909	174.797	171.034	209.521	190.764	184.387	177.423	194.29	189.372	183.601	203.202	181.26	182.236	175.947	184.924	193.925	189.221	191.293	195.426
Sept9	50.5946	51.4416	41.7466	54.3255	52.2899	58.0975	49.8637	59.3141	50.7677	51.7467	45.3049	51.4586	44.37	42.6583	45.1926	39.791	43.4966	43.1328	45.1769	41.7805	42.4106	39.4362	37.3408
Sept10	5.7008	4.73861	5.83508	4.99583	6.16364	4.96416	5.25294	4.15257	6.14232	5.43021	5.52602	2.59849	2.96118	2.68291	2.59957	2.50312	2.77725	2.68183	2.46773	3.17867	2.53073	2.96684	3.01744
Sept11	89.0157	94.1318	104.602	98.6593	96.5216	93.0991	89.0256	97.4791	105.454	101.697	101.451	96.4423	101.922	100.788	100.736	90.7813	91.2407	90.4798	91.131	94.7245	95.4168	98.271	96.1808
Sept15	106.474	103.993	108.164	88.9323	104.858	89.2287	110.233	95.3352	92.2889	101.217	111.448	98.8278	93.9459	90.593	91.4438	97.6217	96.1009	95.9712	86.4482	105.1	95.1387	94.2543	89.7687
0610007P14Rik	11.461	11.9959	10.5975	10.7195	12.4283	11.527	15.21	15.4514	12.5488	10.7406	13.6674	14.4834	15.0208	15.2926	14.8564	15.1698	15.8466	15.4524	14.6315	16.046	16.0187	15.6102	15.5587
0610009B22Rik	3.44424	3.07369	3.34659	3.10998	3.7386	3.74416	3.8809	3.01303	2.50977	3.51366	2.82628	6.26193	7.45072	6.43899	6.61068	7.37989	7.47406	6.54494	6.56765	8.01026	6.36854	6.98349	5.98773
0610009D07Rik	9.08566	7.08656	8.02324	5.09508	7.2246	7.40417	6.74258	7.43599	7.111	5.43021	6.62278	10.607	13.0149	11.149	11.7157	13.8751	13.8454	12.0044	11.95	14.1642	11.6525	12.689	14.0499
0610009O20Rik	19.5371	18.7837	18.1488	20.1156	18.4909	19.478	19.9533	23.7372	19.0434	17.8478	18.7716	18.658	18.6029	19.6151	20.279	16.7234	16.9902	20.7522	19.4309	19.7332	18.4382	20.0376	17.256
0610010F05Rik	27.9102	28.1328	37.1557	27.5267	32.9401	30.6684	31.1648	17.0545	25.7801	33.6593	35.5605	41.661	45.4207	47.9347	39.5817	50.645	50.4397	50.0608	45.3518	48.5702	50.1696	49.1583	53.5124
0610010K14Rik	2.07842	2.34796	2.01654	2.08435	2.24821	2.98691	2.50887	3.53451	2.24558	1.95647	1.89825	3.83384	3.58208	2.86177	4.1405	3.19364	3.75745	3.1288	2.99236	3.56012	4.14372	4.15358	3.15888
0610011F06Rik	4.03807	3.97018	3.00335	4.30104	4.64799	3.78622	4.39052	6.04536	4.9755	4.55179	3.83868	5.45257	6.35221	4.62057	6.31661	5.56728	6.5347	6.09797	5.77098	6.56078	6.31292	6.8922	7.02497
0610012G03Rik	10.9859	10.1603	5.74927	8.86676	10.7611	9.84418	10.4275	4.57748	6.01023	10.5809	10.8411	16.0595	17.1701	15.6801	6.19898	15.3208	15.1523	11.3339	14.1651	15.1305	15.1566	12.9628	14.2385
0610030E20Rik	15.8554	16.0088	18.4492	17.1711	17.0258	18.6366	16.3076	17.5953	17.9426	17.209	15.6078	23.003	25.17	24.9213	22.5492	25.7865	24.1784	25.8286	24.1332	27.6672	26.086	25.1041	24.611
0610031J06Rik	11.461	10.4591	8.32357	10.7195	11.3674	11.569	13.1324	16.0888	12.2186	11.3395	10.7567	10.2662	10.0298	9.92678	10.4453	10.1204	10.5372	10.5996	10.4344	9.84118	9.45547	10.2242	8.53369
0610037L13Rik	6.35402	7.38539	5.1486	5.9222	6.87094	7.2359	5.60575	8.13131	7.41922	6.90754	7.63518	7.45468	8.40594	8.91323	8.52801	8.52355	8.49511	9.09906	7.88895	10.0446	9.67795	10.4981	8.76943
0610040J01Rik	5.64142	5.59241	5.57765	4.92966	4.97638	5.5952	5.80176	6.21919	6.29643	6.50826	7.21335	4.08943	3.39103	3.5176	3.50531	3.23679	3.75745	3.67155	3.517	4.04327	3.64314	3.87972	3.58321
1110001J03Rik	2.19718	1.57954	1.37296	1.72042	2.60187	2.39794	1.76405	3.05165	2.75194	1.75683	2.36227	3.45045	3.70148	3.01083	3.0348	2.8268	2.49135	2.96917	2.79805	3.81441	3.36504	3.05813	1.98019
1110004E09Rik	10.0952	10.5445	10.7263	10.2232	10.0538	13.0414	12.0347	12.1487	12.3727	9.90214	10.7146	16.6559	16.7164	16.3062	18.1029	15.8819	16.2551	15.0055	15.5836	18.3855	15.685	15.9297	18.2461
1110004F10Rik	28.3853	24.5041	24.9278	22.3654	24.4525	24.1898	28.3816	29.1259	29.5008	23.9967	28.3472	52.8218	51.8923	46.7125	55.3321	48.9187	44.8852	48.0175	46.2262	55.6904	50.0028	52.5816	49.1748
1110008F13Rik	4.81005	4.56785	1.84492	4.13562	6.44151	4.75382	5.99776	0.965713	1.45302	4.91114	5.062	5.19698	6.90146	6.20051	1.36448	7.42305	5.51365	5.97026	6.08188	7.01851	6.45197	6.25319	4.80904
1110008J03Rik	7.95737	7.89768	4.59084	6.51773	6.36573	6.98348	7.13459	9.30948	7.68341	5.94927	5.23073	12.8221	10.2925	10.2547	12.1039	9.88301	9.43447	9.41833	9.6183	9.40888	9.62233	10.6806	9.42949
1110008L16Rik	2.67225	2.00644	2.87464	2.94456	2.50082	3.02898	2.94008	2.4336	2.20155	2.43561	2.95283	3.70604	3.89252	3.48779	3.32886	3.51732	3.59408	3.28843	3.86675	4.14499	3.81	3.6515	3.53606
1110008P14Rik	12.3517	11.3129	8.581	9.92548	11.2916	14.6401	13.7204	17.9043	12.5488	12.5374	10.7567	20.0212	20.8954	19.7045	23.7255	22.3123	19.9717	20.6245	19.6835	24.1834	22.0257	20.8592	20.9806
1110012L19Rik	1.60335	1.66492	1.75911	1.38957	1.66721	2.06139	2.58727	2.028	1.76124	1.91654	1.72952	3.40786	3.24775	2.89158	3.38768	3.23679	3.34903	2.77761	3.10895	3.91613	3.25379	3.24071	2.54596
1110018G07Rik	155.763	154.88	167.458	156.889	141.309	148.883	159.078	149.261	159.238	160.75	158.356	112.076	113.576	123.026	130.237	119.567	113.54	121.768	123.736	108.66	111.38	113.562	114.663
1110032A03Rik	5.28512	4.99475	5.36313	4.20179	5.17847	5.17451	5.48815	5.85222	4.35907	5.19064	5.61038	7.1565	8.07161	7.24387	8.10455	7.78988	7.71911	8.14127	6.54822	8.56971	7.03598	8.7636	8.01507
1110032F04Rik	19.0621	18.3568	14.7593	14.2927	15.9396	17.5008	23.0502	14.2539	14.0899	18.4867	23.3696	18.9136	21.6596	21.7912	14.8564	19.2697	20.6251	15.7717	18.712	20.4452	22.3038	18.8509	20.8863
1110034G24Rik	1.30643	1.32339	1.54458	1.38957	1.81878	1.59863	1.96005	1.71897	1.36496	1.43741	1.68733	2.98187	3.24775	2.86177	3.76409	3.86257	3.55324	3.16073	3.49757	3.4584	3.17036	3.19506	2.49881
1110037F02Rik	26.5444	27.1509	32.9081	26.9311	27.307	25.9146	23.8342	22.0183	27.013	27.191	30.4142	28.9668	29.4685	28.9755	26.9015	32.109	34.348	30.0109	29.7099	29.8541	29.8682	31.9506	29.8915
1110038F14Rik	3.26609	3.37252	2.70302	3.83785	3.46073	4.03864	3.6849	4.01737	3.30232	3.63345	3.0372	5.53777	6.16117	5.72355	6.21074	5.50255	6.08544	5.81063	5.75155	6.6625	5.95139	5.88804	5.28051
1110051M20Rik	23.9315	23.3515	22.0532	21.3067	22.861	25.2836	25.7551	28.8941	22.9842	23.278	26.1958	45.3671	44.6088	41.4957	50.0741	42.9199	39.0448	42.9093	42.5343	45.3406	44.3851	42.1748	45.3558
1110057K04Rik	23.2189	25.9983	27.116	22.9279	25.5134	24.6946	25.8335	22.4432	21.9494	23.7971	23.2852	30.8411	31.6894	29.0351	31.5007	31.3106	30.7539	30.9687	29.9236	29.727	27.9493	29.4859	28.0999
1110058L19Rik	2.8504	2.43334	2.27397	2.11744	2.75343	3.15519	2.90088	2.20183	2.57581	2.43561	2.95283	5.11178	5.99401	5.00811	6.05783	6.68937	5.96291	6.19375	5.14919	8.824	6.28511	7.02913	6.5535
1110059E24Rik	8.31367	8.11113	9.4391	6.65007	7.65403	7.65659	8.54583	6.93382	7.61736	7.62624	8.14138	12.1405	14.2805	13.2059	13.386	14.6519	16.5818	14.9097	13.7377	15.0542	15.7406	15.3819	14.8514
1110059G10Rik	3.32547	3.15907	2.5743	2.54754	3.10708	3.02898	3.13608	2.51085	2.92806	3.03453	3.0372	4.98399	5.34923	5.09754	5.48145	6.36569	6.49385	5.7787	5.61554	7.60339	6.70226	6.80092	7.07212
1110065P20Rik	4.21622	3.71404	1.58749	3.14307	3.6123	3.49174	3.6065	2.76194	3.43442	3.27409	3.88087	4.47281	4.05969	3.66665	2.57605	3.08574	2.20546	2.49027	4.0222	5.39103	3.55971	3.37764	2.49881
1190002N15Rik	52.2574	52.1674	64.9582	47.907	48.7281	49.852	59.8992	37.6049	53.7178	60.411	68.6745	43.7057	49.3371	49.6339	35.5118	54.4429	47.7033	52.1999	51.764	51.3928	51.4489	48.7019	58.4157
1200011I18Rik	26.7225	24.5895	34.4527	25.5085	27.2312	27.8077	27.9112	19.8358	26.2865	30.5848	29.0221	31.6079	32.2148	35.3548	28.6306	36.2952	37.1252	37.1944	33.6155	33.694	36.2923	36.6976	39.7453
1200014J11Rik	9.14504	8.79417	10.9837	8.73442	9.27072	9.88625	8.46743	8.22788	10.1271	9.90214	8.31011	12.8647	11.3432	11.7452	12.0686	11.264	12.1709	11.2701	10.9396	11.1126	11.8471	10.635	9.99526
1300002E11Rik	3.44424	4.65323	4.89117	4.23487	3.94069	5.00623	3.92011	3.6504	3.85271	4.39208	4.17615	3.91903	5.42087	5.06773	4.1405	5.02782	4.94186	4.72513	4.06106	4.55186	3.78219	4.51873	3.72465
1300018J18Rik	7.30415	7.17194	5.62056	8.03964	8.28555	6.64693	7.4874	7.89953	6.93488	7.86581	7.0868	7.24169	8.38206	8.31703	7.61051	9.49459	8.86268	9.19484	8.0444	9.86661	10.0117	9.35697	8.72228
1500009C09Rik	46.319	45.8492	36.6409	41.5878	44.6611	45.8975	44.65	59.7197	47.2012	39.4089	39.6101	35.8251	37.2536	31.5391	40.7462	34.1805	34.7973	36.8432	36.4524	38.3475	35.9864	36.6519	35.0306
1500009L16Rik	3.44424	2.68948	4.11888	3.37466	3.66282	4.16485	4.11611	3.43794	3.50046	3.59352	3.71213	6.64532	6.92535	6.58804	6.11664	6.60306	6.94312	7.05576	5.61554	6.6625	6.39635	6.1619	6.12917
1500011B03Rik	31.4138	31.8468	26.0862	26.8319	30.6666	33.9498	35.4378	40.7145	30.4034	30.6647	32.5655	54.6535	51.8923	45.5797	55.2733	48.4872	47.2132	46.9639	47.6835	53.6306	48.0282	49.067	43.3285
1500011K16Rik	4.2756	4.61054	4.67665	3.90402	5.25425	4.96416	4.03771	4.07531	3.91876	4.07265	6.49623	6.77311	8.02385	6.58804	6.41071	8.04883	7.63743	6.64072	5.88757	7.55253	7.20284	8.17023	7.02497
1500012F01Rik	4.6319	2.81755	2.70302	3.14307	4.29434	3.82829	3.41049	3.39931	4.24899	3.87301	3.88087	3.10967	3.74924	3.36855	2.79954	3.60363	3.22651	3.09687	2.85634	4.14499	3.55971	4.19922	2.45167
1500015A07Rik	1.84088	1.36608	2.05944	1.3234	1.97034	1.51449	1.37204	1.46788	1.60713	1.9964	1.81388	2.72628	2.8179	2.23576	2.18788	2.67575	2.36883	2.84146	2.05968	2.11064	2.53073	3.37764	2.35737
1600002H07Rik	2.31595	1.53685	1.84492	2.4152	2.42504	2.69243	2.19526	2.74263	2.57581	2.03633	2.32008	3.10967	3.36715	3.45798	3.17595	3.90573	4.32924	3.6077	3.90561	3.25496	3.33723	3.6515	3.86609
1600012H06Rik	10.8078	10.1176	11.3269	9.85931	9.85172	11.2325	11.4075	9.15496	11.316	9.82228	11.5582	10.394	11.9641	11.5067	9.81015	12.6235	12.2934	12.9302	10.9202	11.8501	11.6525	12.7346	12.4941
1600014C10Rik	17.1618	17.2041	18.2346	16.9064	17.5058	17.8373	18.6205	20.8594	18.515	18.5266	15.8187	25.6015	25.3372	24.7126	28.313	27.5559	27.5274	26.7544	27.1644	26.1414	25.641	24.465	25.0353
1600029O15Rik	2.67225	1.83568	2.91754	2.58062	2.4503	2.39794	2.46967	2.81988	2.64186	2.07626	2.44663	2.76888	2.86566	3.30893	2.85835	2.50312	3.59408	2.90531	3.05065	2.89895	2.4473	3.33199	2.92314
1700001L05Rik	3.02855	3.62866	4.67665	3.60626	4.59747	4.54347	4.54732	4.28777	5.72403	5.27049	4.97763	2.2577	2.31641	3.72627	2.48195	2.56786	3.22651	3.67155	3.10895	3.56012	3.72657	3.78843	3.86609
1700001L19Rik	2.79102	2.34796	3.3895	1.65425	2.77869	2.52415	2.66567	3.09028	3.19225	2.55539	2.06698	5.11178	5.65968	4.94848	5.30501	5.3515	5.92207	6.57687	4.74114	5.7979	5.06146	5.61418	5.28051
1700001O22Rik	3.38485	3.28714	2.40268	4.23487	4.34486	4.83795	3.95931	4.34571	3.1262	3.07445	3.20593	3.15227	3.03282	2.89158	2.68191	2.89154	2.81809	3.28843	3.10895	2.7718	3.08693	2.64734	2.16878
1700003E16Rik	14.8458	15.6246	10.2972	15.6823	13.1862	13.7566	13.4068	16.3785	13.6276	11.4593	11.8957	8.69003	8.85967	7.36311	9.21025	8.1783	8.74016	7.24732	8.80221	8.3917	8.84365	7.89637	8.43939
1700003M07Rik	28.8603	24.1626	23.469	26.9973	25.0587	23.8111	23.599	23.9111	25.6701	24.9151	21.8088	8.51964	8.8119	8.28722	8.52801	8.19988	7.84164	8.01356	9.3657	8.44256	9.09394	7.89637	8.86372
1700008J07Rik	4.6319	4.61054	3.99017	4.79732	4.72377	4.66968	4.07691	5.13759	5.04155	4.51186	4.00742	2.4707	2.65074	3.07045	2.63486	2.48154	2.65472	2.42642	2.9535	2.5938	2.4473	2.78427	2.59311
1700009P17Rik	6.17587	6.10469	6.26413	6.28614	7.95716	8.4559	7.64421	9.19359	7.59534	7.18704	6.91807	14.8242	15.1641	12.1924	14.3506	13.9829	12.4159	13.6326	14.5343	17.5971	12.9596	14.5147	12.0697
1700012B15Rik	7.66046	7.08656	8.45229	8.46974	7.37616	8.03521	7.05619	7.12696	8.27782	8.50466	6.20095	9.4142	9.14623	11.0298	9.51608	8.54513	9.88373	10.1846	8.76334	9.35802	9.42766	10.2698	10.3253
1700017B05Rik	9.38257	8.06844	5.40603	8.13889	7.32564	6.22624	6.58578	9.0777	6.75875	7.14711	6.0744	6.81571	5.39699	4.82924	6.69302	5.67518	4.0025	4.94861	4.93545	5.00959	4.64431	5.24903	3.91324
1700019D03Rik	4.21622	3.031	4.2905	2.91147	3.94069	4.12278	3.09688	2.06663	3.19225	3.15431	2.74192	3.83384	2.43581	3.2195	3.43473	3.27995	2.28714	3.89504	3.75017	2.61923	3.89343	3.10377	3.20603
1700020I14Rik	62.2932	60.9188	89.5857	66.1368	67.4211	58.8127	54.8815	34.9781	53.8279	79.4966	71.5429	32.971	34.7222	43.1949	31.9712	40.4599	38.7998	45.2399	45.1186	35.6774	39.6296	41.9466	45.6387
1700021F05Rik	2.43472	2.94562	2.70302	2.4152	2.62713	3.66002	3.17529	3.18685	3.10418	3.27409	3.2903	5.28218	5.94624	5.51488	5.16386	4.9415	5.22776	4.59742	4.25537	5.97591	5.42299	5.29467	5.13907
1700021K19Rik	101.07	103.78	85.2523	106.004	92.8588	89.9018	89.692	115.325	102.042	100.06	90.5254	93.5456	80.5489	86.4196	92.6789	78.4599	73.8421	76.8152	83.0089	68.99	73.5024	75.6773	71.6641
1700021N21Rik	5.28512	4.65323	5.83508	4.53264	4.9006	6.31037	5.37055	5.60114	5.12961	4.19244	4.34488	10.2662	10.3164	8.28722	11.551	11.113	12.3751	11.1424	11.1728	12.3333	15.1566	12.1869	13.437
1700024P16Rik	2.37533	1.36608	2.40268	2.4152	2.55134	3.23933	2.31286	1.79623	2.72992	2.43561	3.41685	3.06707	3.19999	3.48779	2.6231	4.07836	2.85893	4.0866	3.80846	4.09413	3.81	3.05813	3.11173
1700025G04Rik	76.6046	72.189	85.5955	80.0655	79.9253	74.5466	72.326	60.5695	83.1525	85.4858	77.9126	54.9943	52.7281	54.4631	50.3211	53.7092	53.2578	54.5625	55.7473	53.1729	55.6204	54.2704	58.84
1700030J22Rik	4.69129	3.92749	4.03307	4.63189	4.3196	4.54347	4.23371	5.13759	4.64527	4.35215	5.14637	5.49517	5.34923	5.93222	6.48129	4.57467	4.98271	4.59742	5.67383	4.42472	4.83898	5.15774	5.70484
1700030K09Rik	4.45375	5.33627	5.06279	4.99583	5.27951	6.10003	3.95931	5.50457	4.44713	4.991	4.51362	6.77311	8.4537	8.76418	7.56346	7.85462	8.41342	8.36475	7.50033	8.06112	7.8981	8.90053	9.28805
1700037H04Rik	40.4995	39.2322	29.0467	38.5439	40.8973	42.2795	44.8068	58.9471	44.7795	39.369	37.7119	56.1444	52.9192	45.3114	64.5894	46.9551	44.926	43.2605	45.5655	52.232	45.6922	46.6935	41.3012
1700042G15Rik	19.2402	21.5158	16.69	17.5681	17.6068	21.0766	24.5791	29.5508	20.1222	19.0057	16.9999	33.184	30.1372	30.4064	38.9465	26.6496	26.9965	29.2766	33.5378	28.3284	31.4812	27.5688	24.8939
1700048O20Rik	6.23525	5.89124	6.26413	6.38539	7.09829	6.47865	7.17379	6.35439	7.37519	6.22877	6.66497	8.22145	7.95221	6.43899	7.84577	8.43724	8.61763	9.70567	8.8605	9.61231	10.2063	8.99182	10.2781
1700049G17Rik	4.15684	4.35439	5.36313	4.69806	5.78473	4.37519	4.39052	2.68468	4.93147	5.43021	5.5682	4.85619	5.03879	6.08127	4.21107	6.43043	5.79954	6.60879	5.82928	5.39103	5.39518	6.43577	5.65769
1700052K11Rik	7.42292	7.38539	5.53475	5.52518	5.98682	6.2683	6.62498	5.52388	5.37178	6.06905	7.38208	6.34713	6.4955	7.0352	5.62261	6.23622	6.28965	4.98054	6.08188	6.86594	6.67445	5.8424	6.50635
1700052N19Rik	8.84812	8.96493	10.5546	7.64262	8.15925	7.57245	10.0355	9.03908	7.50728	8.90394	9.06941	15.6761	17.2895	16.336	16.6326	19.1834	16.9902	17.0807	14.9424	18.6652	17.0198	17.8011	18.0575
1700066J24Rik	17.6962	17.3749	12.4854	17.7666	16.4701	22.2967	18.7381	22.5784	19.4177	18.8859	16.6202	23.5568	22.3999	21.4335	26.9015	19.0108	20.135	19.4433	21.8015	24.3359	21.9144	23.2783	19.2833
1700066M21Rik	18.8839	19.1252	23.1258	15.5168	18.7941	16.9539	19.2477	11.6272	16.1153	19.2453	23.9179	23.0882	25.4566	25.4281	21.1259	30.7064	29.692	30.3621	25.4934	29.5235	28.9226	30.5357	26.874
1700084C01Rik	14.7865	15.5819	13.6438	12.6384	11.9231	10.349	10.2315	13.0178	12.3287	14.6935	13.0346	4.55801	5.30147	4.59076	4.05816	3.51732	3.22651	3.47999	3.63358	5.41646	4.67212	5.97933	5.32766
1700086L19Rik	10.5109	11.0994	14.0299	11.5136	11.7715	10.5173	9.80027	8.05405	10.3693	12.0183	11.1786	18.871	17.0268	17.6774	18.1735	16.2055	18.583	15.9313	15.7585	15.7154	15.7406	16.2492	15.4172
1700094D03Rik	3.32547	3.67135	3.17497	4.26796	3.99121	3.36553	3.05768	3.07097	3.6986	3.11438	3.58558	3.74864	4.99102	5.42545	4.03463	4.9415	4.08419	5.55522	4.66342	5.72161	4.56087	4.29051	4.29042
1700113A16Rik	8.72936	7.59884	7.37966	6.55082	6.7699	7.27796	7.09539	7.01108	6.01023	7.34675	6.41187	6.90091	8.21489	7.48235	8.10455	8.71776	9.55699	8.42861	8.49131	9.56145	8.14839	9.99598	9.99526
1700123O20Rik	6.11649	5.29358	5.1486	4.59881	5.58264	5.0483	5.76256	6.00674	4.60124	5.03093	3.58558	8.26405	8.07161	7.69102	7.90458	8.13514	7.43322	6.41723	5.88757	7.83225	7.39752	7.43993	6.22346
1810009A15Rik	3.08794	2.51872	3.13207	2.31595	2.42504	3.11312	3.01848	2.80057	2.4217	2.7151	3.12157	4.94139	5.20595	4.35228	4.41104	4.27257	5.22776	4.2143	3.38098	4.57729	3.97686	4.51873	3.91324
1810013L24Rik	43.6468	41.0679	47.2384	44.1684	42.9687	41.1016	41.0827	30.9221	42.2697	45.1186	45.4314	40.3831	40.3103	44.2979	39.9111	48.4656	47.0907	47.0916	48.0915	45.6458	47.8058	48.1998	51.0135
1810026B05Rik	2.19718	1.87837	2.18816	1.62116	2.90499	1.89311	1.64644	0.888456	1.38698	1.79676	2.10917	2.98187	3.03282	2.355	1.63503	3.10732	3.18566	2.42642	2.21512	3.28039	3.17036	2.78427	3.06458
1810026J23Rik	44.7751	42.3059	40.3307	39.6027	41.9835	41.3119	42.9252	45.8521	43.0183	44.1604	46.0642	51.629	51.1998	51.4821	54.9086	54.8744	55.8308	56.0949	53.9985	61.056	61.3215	55.8679	56.5298
1810030O07Rik	13.1831	11.2702	14.6306	11.5466	13.6661	12.4104	11.2899	11.434	12.2406	11.9784	13.9627	12.8221	14.9492	13.8915	13.4684	15.9682	14.989	16.4422	14.3789	15.4611	15.7962	17.1164	16.2187
1810037I17Rik	5.99772	5.89124	7.89452	6.05454	7.90664	6.56279	7.2522	5.58182	5.74604	6.46833	7.25553	6.94351	7.45072	7.00539	7.03414	10.8325	11.2315	9.03521	7.2283	10.07	10.2342	9.72212	10.231
1810041L15Rik	88.9563	78.806	70.7504	79.6354	76.0351	70.7183	77.1477	103.061	102.416	85.8452	79.3046	44.1317	38.2566	42.241	42.2519	34.2668	40.5968	37.2902	45.138	39.797	42.9668	44.9134	42.9985
1810043G02Rik	12.7674	12.2521	9.73944	11.4805	11.1148	12.6628	12.8187	17.3249	12.1085	11.2198	10.2927	19.1692	17.1462	17.588	19.9379	15.4503	15.6833	15.3247	16.9826	16.7071	17.9654	16.6143	16.2187
1810055G02Rik	7.60107	7.17194	6.17832	8.3374	8.81603	8.54004	9.13385	12.4577	11.5361	7.74603	7.97265	8.13626	7.45072	7.54197	9.03381	7.94093	8.82184	7.88585	8.297	7.7814	8.67679	8.39845	8.06221
1810058I24Rik	4.15684	3.20176	3.73274	4.13562	3.83965	3.61795	3.37129	4.3264	4.09488	4.03273	4.00742	4.6858	5.42087	4.26285	5.45793	4.72572	5.67702	5.33173	4.64399	5.87419	5.64547	5.02081	4.85619
2010012O05Rik	8.78874	9.05031	11.4556	8.9991	9.42229	10.5173	10.6235	9.01976	9.11441	9.82228	8.0992	10.1384	10.3403	10.7018	11.7863	12.5372	13.6412	12.9941	11.542	12.8673	14.4891	14.2865	13.1541
2010015L04Rik	5.64142	7.17194	6.90771	6.65007	6.79516	7.2359	5.88016	5.75565	6.45054	4.87121	6.3275	6.00635	5.77908	5.99184	5.62261	5.9557	5.63618	6.51301	6.35391	6.56078	6.95255	5.93369	6.08202
2010107E04Rik	7.4823	5.12282	4.07598	6.12071	12.0747	10.8538	6.62498	7.37805	9.55472	8.58452	11.3051	12.2257	18.3402	14.5474	12.5391	16.4429	15.1932	16.6337	15.1561	22.1999	15.2956	16.1579	9.80667
2010107G23Rik	5.22574	5.6351	4.89117	5.06199	6.71938	6.1421	7.87941	8.96182	5.98821	5.94927	5.39947	13.9296	13.3014	12.3116	14.1624	13.1414	12.6201	11.9086	13.2713	13.8082	14.0442	13.2823	12.5884
2010111I01Rik	2.07842	1.92106	2.27397	2.48137	2.90499	2.81863	2.23446	2.31771	2.97209	2.63525	2.2779	3.19486	2.91342	3.5176	2.89364	3.30153	3.92082	3.63963	2.97293	3.17867	3.14255	3.42328	3.44176
2010204K13Rik	2.37533	1.79299	2.14525	1.9851	1.94508	2.22967	2.35206	2.37565	2.24558	1.9964	1.30768	2.4281	3.22387	2.98102	2.99951	3.04259	2.94061	3.44807	2.83691	3.73812	3.0035	2.9212	2.31023
2010300C02Rik	228.923	220.11	174.409	221.173	201.43	222.125	221.643	261.38	216.302	209.462	188.053	277.527	272.763	263.641	299.045	249.557	236.433	255.221	269.954	240.766	232.41	233.65	236.633
2010315B03Rik	3.2067	3.50059	3.60402	3.27541	3.94069	3.44967	2.78328	2.08594	3.08217	2.79496	3.92305	2.85408	2.55521	2.41462	1.63503	2.97785	3.30819	3.41614	3.05065	3.00067	2.83664	3.69714	3.01744
2210013O21Rik	4.2756	3.62866	4.46212	4.4003	4.3196	4.92209	5.13534	4.78994	3.67659	4.27229	3.71213	8.77523	9.21787	8.10836	9.05734	8.95513	8.45426	8.52439	8.31643	10.0192	8.64898	9.0831	9.09946
2210015D19Rik	4.15684	5.80586	5.87799	4.76423	4.97638	5.0483	5.05694	5.69771	4.55721	3.91294	4.42925	5.32477	5.08655	5.06773	5.56379	5.41623	5.59533	6.00219	5.5961	5.72161	6.47978	5.8424	6.08202
2210016F16Rik	17.5181	16.7345	24.6275	14.3589	17.0258	17.4166	18.5029	11.1443	13.0992	15.4122	14.0892	20.0212	21.7551	20.9863	22.6786	29.088	31.0807	24.2322	21.646	21.5133	26.8925	26.3821	30.4573
2210016L21Rik	34.0267	31.6761	27.2018	27.6921	29.9088	33.9919	36.261	46.1225	33.3314	29.9061	31.3	72.4169	69.8505	59.6799	79.681	62.1033	63.5499	60.0219	63.1893	66.5487	65.2706	66.366	65.3935
2210018M11Rik	26.0693	26.0837	28.918	27.3282	26.3218	26.4615	23.991	21.5354	27.1231	26.5122	26.7864	23.7698	22.591	23.55	20.1849	25.5491	27.2007	27.6165	29.1075	24.4885	26.5866	25.9256	26.6383
2210404O09Rik	1.54397	1.57954	2.5743	2.01818	1.84404	1.6407	1.17603	1.00434	1.51907	1.9964	1.98262	2.4281	2.29253	2.47424	2.01143	2.67575	3.26735	3.19265	2.04025	2.28865	2.41949	2.41912	3.53606
2210408F21Rik	7.54169	7.42808	8.28067	7.01401	7.12355	6.2683	6.82098	5.73634	6.75875	7.22697	6.53842	7.28429	8.16713	8.8238	8.19865	7.48778	6.73891	8.17319	6.43163	6.61164	6.61883	6.80092	6.78923
2210408I21Rik	6.65094	5.37896	9.05296	6.41848	7.37616	7.06762	7.64421	3.76628	5.45984	6.46833	7.8461	6.17674	6.66266	7.6314	5.54027	8.65303	9.18942	9.32255	8.78278	6.15391	7.87029	6.61834	8.29795
2310003H01Rik	9.26381	9.86142	6.26413	8.40357	8.26029	9.38142	9.60426	12.8826	10.5234	8.62444	8.05701	7.58248	7.97609	7.78045	9.13967	6.2578	6.45301	7.63044	8.33586	7.27281	8.50992	8.39845	7.63789
2310011J03Rik	6.65094	5.59241	5.87799	6.71624	6.34047	7.57245	6.07616	9.23222	6.93488	6.30862	6.5806	10.8199	10.2925	9.42001	11.9157	10.0341	10.2105	10.6635	9.52115	11.3924	9.59452	11.2284	9.2409
2310022A10Rik	11.4016	11.3129	8.96715	9.52846	9.14442	10.3911	10.3099	13.1723	10.8316	9.38308	10.1662	18.7432	16.382	16.4254	19.5968	16.0545	15.9283	16.1548	18.3039	17.2666	17.0477	14.7886	16.313
2310022B05Rik	113.007	102.158	80.1895	111.463	107.763	97.0536	102.942	105.495	92.5311	100.459	102.463	40.8091	38.6864	39.4686	36.4528	38.9494	36.7985	35.5023	41.1741	40.9668	41.1313	40.1665	40.924
2310033P09Rik	4.86944	5.29358	4.71955	4.8304	4.64799	5.00623	5.09614	6.85656	4.86542	5.27049	4.34488	7.36949	6.37609	6.43899	7.59875	8.02725	8.49511	7.85393	7.4809	8.51885	9.65014	8.0333	8.3451
2310035C23Rik	28.6228	31.4626	43.1624	33.9121	34.4558	34.4546	35.869	23.2737	30.2273	36.4942	36.362	47.1136	51.2237	51.0052	47.3452	57.917	59.9558	58.7448	50.5787	52.4608	54.953	55.5941	55.1154
2310036O22Rik	9.56072	8.92224	8.06614	8.70134	9.59911	9.33935	8.27142	12.7474	9.11441	7.22697	9.15378	14.2704	13.4447	11.4173	14.1624	12.0409	12.4976	10.8231	12.669	12.8418	11.7081	12.8715	12.164
2310044G17Rik	69.4785	66.3405	69.3774	61.8357	65.7287	65.5438	68.0138	65.3402	68.27	70.2733	69.5181	70.1592	66.6982	70.2029	69.5768	75.2015	77.1503	73.463	76.2469	72.6518	80.9555	77.2748	83.6867
2310045N01Rik	4.03807	3.54328	3.00335	3.14307	4.52169	3.78622	3.5673	5.23417	3.89674	3.23417	3.71213	4.47281	4.99102	4.88886	6.0343	5.43781	6.82059	4.6932	4.54683	5.3656	5.00584	6.25319	4.33757
2310047M10Rik	16.2117	15.5819	9.95396	14.4912	13.7924	15.818	15.798	20.7242	12.9451	14.2942	14.3423	20.9157	18.985	17.0514	20.3025	16.3782	15.8875	15.1332	18.0513	19.7332	17.8263	16.0666	17.4917
2310057M21Rik	6.7697	8.6661	8.02324	7.31177	6.69412	7.69866	8.38903	6.50891	5.72403	6.9874	7.593	12.0553	11.3671	11.5067	11.3981	12.343	12.5384	11.4297	11.3671	12.0535	10.7347	11.2284	12.164
2310061I04Rik	8.90751	9.64797	8.36648	8.96602	8.68972	11.9897	11.0547	12.6315	10.4353	8.06545	8.8585	14.9094	14.6626	13.8617	18.0559	13.4435	15.4382	15.3247	14.2817	14.4185	15.7406	13.0085	13.9085
2310067B10Rik	89.7877	89.2224	75.3841	96.0456	82.805	89.6915	87.732	122.761	106.665	86.9232	78.6719	45.3245	41.9342	48.9185	49.8742	39.2947	39.6983	39.6528	46.8674	38.1695	45.8312	38.8885	40.4525
2410002F23Rik	14.5489	15.2831	11.7131	15.4837	14.2976	15.9021	16.3468	23.4861	17.7225	15.6917	16.7046	34.5471	31.4745	29.0947	35.5471	27.6854	27.8133	27.4568	30.5065	31.9139	31.064	28.2535	31.0702
2410004B18Rik	7.126	6.61697	6.0067	5.9222	6.11312	5.84761	6.15457	5.17622	5.43783	6.86761	6.79152	12.2683	11.8208	9.77773	9.17496	10.8325	9.47531	10.5038	9.07424	10.248	10.6791	11.7761	9.52378
2410006H16Rik	2.8504	2.13451	2.61721	3.24232	4.42064	3.70209	2.82248	4.34571	3.74263	3.63345	4.13397	3.06707	4.15521	3.01083	3.37592	3.94889	3.47156	3.76733	2.81748	4.55186	3.47628	3.60585	3.81894
2410015M20Rik	5.16635	4.14094	3.99017	4.03636	5.78473	5.97382	5.60575	6.54754	5.94418	5.07085	6.41187	7.58248	8.76414	7.45254	8.81032	8.43724	8.33174	8.07741	8.64676	10.3752	8.23182	8.17023	7.54359
2410016O06Rik	7.66046	6.36083	4.76246	5.98837	7.19934	7.40417	9.13385	7.72571	5.72403	7.10718	7.50863	14.1426	15.1641	13.8021	12.4097	12.8609	12.661	11.0785	11.7946	12.8418	13.488	11.9587	10.8911
2410018M08Rik	1.7815	1.2807	1.97363	1.55499	1.59143	1.59863	1.37204	1.93143	2.04744	1.7169	2.23572	2.98187	3.65372	4.38209	3.54059	3.25837	3.43072	3.95889	3.55586	4.45014	4.17153	4.15358	4.47901
2410066E13Rik	64.2528	66.9381	68.0044	65.9052	65.7287	57.5085	56.4103	58.6767	60.9609	66.8394	56.7366	31.1819	30.2327	33.6855	31.8536	30.879	31.0398	28.8935	31.6335	27.1077	30.9806	33.7764	31.7774
2410089E03Rik	28.9197	35.0059	40.631	45.3264	37.3355	33.8236	27.9112	25.8232	35.467	34.1784	32.8608	19.8508	21.4925	27.5446	16.5973	20.3486	22.7898	23.3064	20.7717	18.1312	22.1091	18.2575	22.2064
2410131K14Rik	17.1618	16.0515	15.0168	17.138	15.2828	16.407	18.1501	19.8937	18.2508	15.1327	14.5532	16.1873	13.7074	15.6205	16.2091	14.4577	14.4989	15.5801	16.4386	14.9271	14.7116	13.6475	13.3427
2500004C02Rik	2.79102	2.09182	2.01654	1.91893	2.17243	2.14553	1.80325	1.71897	1.71721	1.95647	1.98262	3.06707	2.9373	2.86177	2.24669	2.84838	4.0025	3.1288	2.29285	3.56012	2.94788	2.28219	2.59311
2510002D24Rik	4.03807	3.92749	3.64693	4.13562	3.96595	5.17451	4.54732	5.40799	5.17364	4.35215	4.00742	6.94351	6.37609	5.66393	7.28116	6.53832	6.86143	6.51301	6.91741	7.14566	8.12058	7.94201	7.77933
2510003E04Rik	87.4717	81.7089	74.1828	68.1219	79.7989	78.8797	88.8688	74.8814	70.8458	83.729	88.1631	121.447	127.856	125.471	117.781	126.3	124.772	121.225	121.016	131.673	128.511	127.118	131.494
2510009E07Rik	76.7233	71.1218	75.1267	72.4891	71.7407	64.7024	62.1729	55.5092	64.0871	76.6218	71.8382	49.5843	56.1908	54.9401	46.4041	56.3634	55.3407	52.6788	53.3767	53.7577	50.3921	55.5028	59.3115
2510039O18Rik	11.2235	10.0749	8.70972	10.6533	10.5843	10.6856	13.1324	16.4364	13.3194	10.5809	10.2927	9.58459	9.59996	9.86716	10.1983	8.52355	10.2513	9.03521	10.1429	9.91747	10.4566	8.85488	7.82648
2610001J05Rik	9.08566	8.92224	8.92424	6.98092	9.62437	8.37176	8.11462	7.80296	8.47596	7.86581	8.01483	10.394	9.86265	8.91323	9.65724	10.4656	10.0879	10.1526	8.68562	10.8838	11.43	10.7719	10.2781
2610002J02Rik	5.16635	4.52515	2.87464	4.53264	3.63756	4.71175	5.05694	5.94879	4.79938	3.7133	3.75432	5.45257	5.56416	5.06773	5.99901	4.87677	4.12503	4.11852	5.18806	5.92505	5.08927	5.15774	4.00753
2610002M06Rik	42.1028	40.9398	55.8623	38.3785	43.2718	35.5064	40.0243	26.9048	38.7473	46.4762	46.486	53.6737	58.9371	66.0593	54.2617	72.31	68.9411	70.0468	63.7917	67.5405	67.3285	68.9677	74.4458
2610005L07Rik	10.6296	10.9287	16.2181	17.6012	15.6365	15.6497	9.13385	10.8546	11.8443	14.6935	14.2158	10.3514	13.4447	15.5311	9.19849	11.933	14.4172	14.9416	11.9306	13.6047	13.2377	12.7802	9.90096
2610008E11Rik	13.48	14.4293	17.2478	13.5979	15.2575	14.5139	13.3284	6.91451	12.5268	14.9331	14.8063	13.887	16.3343	16.8725	12.1862	18.4713	18.3788	19.2198	15.2533	17.4954	16.6861	17.1164	19.6133
2610015P09Rik	3.80054	3.37252	4.11888	4.43338	4.62273	4.20692	4.39052	3.43794	5.12961	4.15251	4.47143	3.28006	3.96416	3.72627	3.223	3.53889	3.63493	3.99082	3.53643	3.50926	4.03248	3.33199	4.76189
2610017I09Rik	7.77922	8.06844	7.7229	7.97347	9.70016	8.87659	7.05619	8.03473	8.23379	8.34495	8.94286	6.04894	7.66564	7.21406	7.24587	7.96251	6.73891	7.05576	6.39277	7.75597	6.59102	7.85072	6.08202
2610018G03Rik	3.85992	4.26901	7.20804	6.55082	6.1889	5.42692	4.39052	2.62674	3.6986	4.7115	5.01982	6.00635	7.85668	8.70456	5.71671	8.82566	8.33174	8.42861	6.33448	8.23913	6.42416	6.52705	8.3451
2610019F03Rik	8.66997	8.70879	9.73944	7.37794	8.76551	9.42349	8.66343	9.2129	7.28713	7.42661	9.02723	15.0798	16.5969	13.8617	16.1385	14.8029	16.01	16.4422	15.2727	15.0288	13.9051	14.8799	16.0301
2610034B18Rik	12.8268	12.8924	13.1289	13.631	13.0598	13.6725	12.0347	14.2539	13.9138	13.4158	14.2158	13.8018	13.1343	13.4742	14.5035	13.1845	14.0088	15.1013	13.3296	14.2405	16.3246	13.967	14.8043
2610034M16Rik	5.87895	6.57428	3.94726	5.02891	5.68369	4.45933	4.50812	5.40799	4.55721	3.91294	4.68235	2.12991	2.55521	1.81842	1.96438	1.96365	1.71536	1.97945	1.72935	2.44122	2.00234	1.87139	2.12164
2610035D17Rik	3.9193	4.18363	4.50503	4.89657	4.64799	5.5952	5.56655	5.29211	4.271	4.11258	3.83868	4.89879	5.85072	5.51488	6.34013	5.3515	5.71786	4.94861	6.35391	5.3656	5.39518	5.97933	4.95048
2610044O15Rik8	3.80054	4.39708	4.46212	3.40775	3.48599	3.57588	4.54732	2.25977	3.85271	4.23237	3.7965	2.3429	3.98804	3.66665	3.32886	3.88415	4.86018	4.56549	3.80846	3.40754	4.39401	5.29467	4.19612
2610100L16Rik	9.50134	8.28189	10.8121	7.6757	8.66446	8.32969	8.23222	6.08399	6.80279	7.82588	8.3523	7.0713	9.09847	9.06229	6.10488	9.21407	10.2921	8.81172	6.74253	8.01026	8.06496	8.26152	11.2211
2610203C20Rik	14.4895	17.7591	17.9343	14.9213	16.95	14.009	12.3483	9.56056	13.4294	13.0165	14.0892	11.1181	12.6089	13.8319	10.3277	12.9472	12.9877	13.1857	10.6287	12.0281	13.627	13.6931	12.6355
2610301B20Rik	17.6962	18.6983	22.2248	18.1636	17.7836	18.1318	19.4829	16.1081	17.1941	19.2453	21.2182	30.1595	32.4058	32.821	30.5362	33.5116	34.2663	34.6403	31.8084	35.1943	34.5959	36.7432	34.8891
2610301G19Rik	54.6921	58.144	47.1097	57.9648	52.1131	55.2368	59.664	75.4029	60.8068	54.4618	57.074	90.9471	85.0623	82.0077	93.2317	79.9919	80.9486	78.1242	80.6966	85.3411	80.3993	78.7811	77.8404
2610306M01Rik	1.30643	1.57954	1.80201	0.959463	1.69248	1.51449	1.29363	1.52583	1.34294	1.15791	1.2655	2.72628	2.19701	2.0569	2.24669	2.15786	1.67452	2.23486	1.90423	2.84809	2.69759	2.32783	2.12164
2610316D01Rik	2.90979	2.64679	3.21788	3.0769	3.00604	2.48208	2.54807	1.4872	2.44372	2.39568	2.48882	3.70604	2.96118	3.42817	3.04656	2.93469	3.92082	3.28843	3.32269	2.97524	3.33723	3.19506	2.73455
2610507B11Rik	373.046	378.363	375.505	396.324	361.432	330.579	333.444	347.464	360.35	357.914	355.69	164.216	167.904	187.983	178.241	168.961	164.593	168.54	175.286	151.763	165.248	161.168	164.403
2610524H06Rik	2.67225	3.28714	3.08916	2.08435	2.39978	3.32346	4.27292	4.07531	3.36837	3.19424	3.66995	5.11178	5.65968	5.06773	4.84626	5.11413	5.22776	4.94861	4.33309	5.59447	5.42299	5.70547	4.90333
2700029M09Rik	15.3803	16.2649	19.8221	13.3994	16.5964	16.0704	15.7196	11.859	12.791	17.2888	15.4391	16.3151	19.2477	17.7072	16.0562	19.9171	19.4407	19.2198	16.2637	18.5635	16.1577	18.4857	20.6506
2700049A03Rik	4.45375	4.05556	5.40603	4.30104	5.78473	4.45933	3.6065	3.30274	4.07287	4.59172	4.13397	4.55801	4.44177	4.56095	3.44649	4.96308	5.30944	4.94861	4.43025	4.17042	4.14372	3.74279	4.33757
2700050L05Rik	12.5893	11.7825	14.4161	15.186	13.8177	12.9573	12.1523	9.44468	11.9984	12.3377	13.5408	14.9094	16.3104	15.8888	16.1856	18.4066	18.7873	17.4957	16.4968	17.7497	16.6861	17.2533	17.4446
2700060E02Rik	6.82909	6.40352	7.20804	5.12816	6.08786	5.09037	7.01699	5.91017	4.9755	5.03093	5.3151	7.0713	8.78802	8.49589	10.3512	9.77511	10.333	8.14127	8.53017	8.11198	10.5679	10.3155	10.3253
2700062C07Rik	3.68177	3.79942	3.26078	3.54009	4.04173	3.57588	3.7241	3.22548	3.23628	3.11438	3.66995	5.45257	5.58804	6.49861	5.37559	6.2578	6.5347	6.38531	5.03261	6.10306	5.92357	6.66399	6.69494
2700081O15Rik	327.737	313.132	356.069	277.086	322.076	319.599	394.755	331.24	336.309	326.85	379.102	279.274	298.053	277.771	280.072	304	303.618	301.993	285.129	312.934	303.715	314.394	305.185
2700089E24Rik	119.479	114.196	121.722	96.211	118.574	101.471	106.862	71.6946	84.6055	113.515	114.359	100.361	120.811	111.997	90.6086	113.266	113.908	112.924	98.9228	109.448	100.2	113.79	121.688
2700094K13Rik	2.67225	2.00644	2.14525	2.05127	2.42504	2.8607	2.70487	2.62674	2.39969	2.79496	2.40445	4.771	4.46565	3.54741	5.05799	4.25099	4.86018	5.39558	4.21651	4.88244	5.36737	5.8424	4.33757
2810001G20Rik	2.01903	1.79299	1.88782	1.55499	1.56617	2.27173	2.03846	2.20183	1.54108	1.7169	1.81388	2.93928	3.62984	3.07045	2.54076	3.02101	2.98146	3.35229	2.7009	3.25496	3.14255	2.9212	3.44176
2810004N23Rik	10.9859	11.2275	10.4688	9.03219	8.31081	9.92832	9.52586	9.36742	9.64278	8.66437	7.21335	6.04894	5.92236	5.75336	6.55186	6.2578	5.43197	5.52329	6.06245	5.54361	6.34073	6.70963	7.73218
2810006K23Rik	9.26381	8.15382	9.61072	7.74187	9.37177	9.12901	8.97704	7.74502	8.51999	9.26329	8.39448	10.6495	10.388	11.2086	10.7747	12.6882	12.4159	12.0682	11.2311	12.613	11.8193	10.4068	11.9283
2810011L19Rik	9.20442	8.92224	8.88134	8.13889	8.26029	7.95107	9.80027	9.57988	7.55131	8.02552	7.67736	14.0574	12.7999	11.8346	13.2919	11.7172	11.7216	10.9189	12.0666	12.5367	12.4312	13.2367	11.2211
2810013P06Rik	12.5893	12.9778	12.8715	12.3738	11.721	11.9476	13.4068	12.6122	12.3067	13.4557	12.3175	11.9701	11.1283	11.626	10.1748	9.88301	10.5372	9.57796	8.8605	11.9518	12.9874	12.6433	12.2583
2810021J22Rik	6.0571	6.74504	7.33676	6.1538	6.34047	6.73107	6.97779	6.37371	7.50728	7.38668	6.74933	9.92538	9.21787	8.94305	8.5633	8.3725	8.74016	9.8653	8.23871	8.87486	9.73357	8.71795	9.2409
2810025M15Rik	3.02855	1.87837	2.48849	1.55499	2.19769	2.60829	2.50887	2.74263	1.93736	1.7169	2.06698	4.60061	4.32237	3.93494	4.75216	4.35888	4.86018	4.18238	4.13879	4.7553	4.25496	3.56021	4.5733
2810029C07Rik	1.66273	2.00644	1.75911	1.81967	1.69248	1.55656	2.03846	1.54514	1.43101	1.67698	1.5186	2.4707	3.03282	3.10026	2.69368	2.41681	2.94061	2.90531	2.54545	2.67009	3.05912	2.55605	2.49881
2810032G03Rik	5.46327	4.86668	6.04961	3.80477	5.12795	5.17451	5.17454	5.00239	4.00682	4.75143	4.76672	7.53988	7.35519	6.49861	7.23411	7.61725	7.06564	7.05576	7.38375	7.55253	7.00817	7.66815	6.64779
2810403A07Rik	18.8839	23.3942	20.4228	21.9353	23.3157	21.1187	18.3461	16.7068	18.493	17.169	17.253	26.0701	24.9551	26.1137	20.8789	25.7001	29.8962	25.8605	26.3289	23.7002	25.1126	26.8842	25.271
2810407C02Rik	178.744	176.737	205.772	157.517	184.707	155.908	176.954	122.279	153.338	181.912	191.175	148.284	156.346	149.945	131.249	160.286	158.385	160.367	138.037	153.06	144.697	153.819	158.698
2810408M09Rik	3.68177	3.41521	2.5314	2.51446	2.60187	3.19726	3.29289	3.45725	3.43442	2.79496	3.16375	5.70816	4.87162	4.91867	4.72863	4.7473	4.37008	4.18238	4.91602	6.20477	5.28394	4.79259	6.17632
2810428I15Rik	6.11649	6.31814	4.03307	5.42593	6.54255	7.2359	7.60501	9.63782	6.86883	6.58812	6.20095	8.39184	8.52534	7.84007	8.88089	8.73934	8.08669	7.02384	7.75294	10.0955	9.42766	8.80924	8.53369
2810454H06Rik	7.83861	7.25732	9.78234	6.45156	7.42668	7.02555	7.4874	4.21051	5.43783	7.34675	7.71955	8.64743	11.1283	10.046	8.39862	12.0409	11.6808	12.3236	9.22969	11.6721	11.4578	11.7304	11.4568
2810459M11Rik	22.8626	21.5585	18.8782	14.8221	13.6914	12.158	13.5244	19.971	17.8986	21.7208	19.3621	10.9903	11.391	10.1056	8.82208	7.59567	6.5347	7.15154	7.4809	10.1209	9.87262	10.4068	8.58084
2810468N07Rik	3.2067	3.031	2.05944	3.30849	2.93026	3.74416	2.58727	3.30274	2.92806	2.79496	2.95283	2.89668	3.39103	3.66665	3.37592	3.34469	3.34903	3.28843	3.34212	3.96699	3.5319	3.6515	3.15888
2810474O19Rik	9.26381	9.43452	10.383	9.16453	10.6601	8.54004	7.84021	6.79862	9.44464	9.90214	11.0942	5.87855	7.18803	7.6314	6.18722	7.33673	7.18817	7.05576	7.09229	6.76422	6.09044	6.61834	7.30785
2900011O08Rik	91.5098	92.9364	88.7276	87.5097	85.7352	89.8597	98.3555	110.169	94.2483	88.4804	92.1284	160.212	153.313	147.62	171.56	142.333	144.989	146.287	153.64	157.027	150.036	149.209	142.291
2900026A02Rik	34.9768	37.3966	33.4659	37.6176	32.2833	37.4836	34.6145	42.8777	40.4645	35.6956	33.5357	16.8689	19.988	21.4335	23.208	17.2197	18.7873	20.5288	21.8792	18.0803	20.5239	20.3571	20.792
2900052N01Rik	132.781	128.369	137.725	135.119	160.002	115.48	113.879	91.6269	110.826	136.554	134.944	19.7656	19.5581	20.7181	14.2212	19.6797	21.3603	18.5812	17.1186	18.9449	16.9364	21.7721	18.1046
2900056M20Rik	36.8771	38.165	51.6147	34.5076	38.5228	35.885	38.417	26.7116	35.7532	40.8463	42.4786	29.478	34.5073	37.2925	32.3359	38.6905	38.7998	36.8113	35.0922	35.474	33.5391	38.8885	40.5468
2900092D14Rik	16.568	16.5211	21.8387	14.3589	17.3037	14.1773	14.7396	12.5929	16.5556	17.9676	17.4217	5.66556	7.49848	8.46608	8.61035	8.32935	9.2711	7.63044	7.07285	7.73054	7.11941	8.53538	10.4196
2900097C17Rik	364.97	329.44	332.9	386.697	457.221	400.498	353.986	312.485	461.379	434.137	458.744	380.359	421.204	388.098	395.123	386.106	361.532	362.654	384.441	469.376	357.528	373.868	356.293
3010026O09Rik	2.31595	2.64679	1.88782	2.21669	2.14717	2.77656	2.94008	4.30708	3.43442	2.55539	2.82628	5.70816	5.37311	5.03792	5.62261	4.59625	4.41092	4.24623	4.91602	6.12849	5.61766	5.56854	5.09192
3110001D03Rik	3.44424	3.41521	3.17497	3.54009	3.78912	3.36553	3.6849	3.14823	3.78666	4.27229	3.2903	5.36737	5.5164	5.8726	5.58732	5.86938	5.7587	6.12989	6.31505	6.76422	6.92474	6.52705	6.27061
3110002H16Rik	8.90751	9.13569	8.88134	9.79314	10.3569	10.6856	9.95707	11.7238	10.8096	8.94387	9.95526	16.3151	16.4298	14.6666	17.2442	15.0187	14.0088	16.8572	14.8258	14.5202	14.6838	12.2325	15.04
3110021N24Rik	2.67225	2.43334	3.26078	2.77913	2.75343	2.56622	3.05768	1.37131	2.17953	3.75323	3.2903	2.81148	2.41193	3.36855	2.529	2.50312	3.18566	3.1288	2.50659	2.49208	2.50292	2.46476	3.58321
3110035E14Rik	155.763	159.063	190.927	148.287	156.996	167.057	168.133	141.149	164.72	175.523	170.674	235.142	245.826	260.988	255.746	302.273	309.214	316.456	278.853	307.035	300.99	311.838	308.533
3110040N11Rik	7.66046	8.19651	8.36648	7.64262	9.14442	7.99314	8.46743	7.33942	7.79348	9.50286	10.0818	8.22145	8.07161	8.16798	7.91635	8.82566	8.37258	9.3864	8.78278	9.20544	9.01051	10.2242	9.09946
3110043O21Rik	14.0739	14.5573	16.3039	14.1934	15.3333	13.1676	14.5828	13.0951	13.8918	15.1726	14.258	23.3864	24.5969	24.1164	25.0077	29.4332	29.0386	25.1262	24.5995	26.9297	25.8635	25.8344	26.4497
3110047P20Rik	32.6609	32.3591	39.9875	30.4712	26.2965	28.4388	29.4792	29.3384	39.2976	37.173	38.0494	35.3565	36.7521	41.5852	36.8763	35.0868	34.1846	35.3746	39.7362	41.9076	42.9946	40.6686	44.8372
3110052M02Rik	9.38257	9.86142	13.6438	10.8188	12.3273	10.3911	10.1923	5.91017	9.51069	10.9802	10.7567	13.248	13.6358	15.7994	10.9276	15.7092	17.5212	16.6976	14.3012	13.681	14.8785	15.5645	15.9358
3110056K07Rik	2.25657	2.6041	3.30369	2.15052	2.80395	2.22967	1.99925	1.68034	1.91535	2.35575	2.19353	2.4707	3.24775	3.66665	2.83483	2.65417	3.47156	3.47999	3.2061	3.28039	3.5319	3.37764	3.25317
3110057O12Rik	3.97869	4.3117	8.19486	5.39284	6.21416	5.46899	5.05694	2.58811	4.73333	5.31042	5.65257	5.40997	5.20595	6.61785	3.94053	5.91254	7.88248	6.99191	6.10131	5.7979	5.7289	5.8424	6.64779
3110082I17Rik	4.45375	3.32983	2.48849	3.10998	3.23339	4.08071	3.7633	4.88651	3.91876	3.31402	3.5434	5.49517	4.01192	3.90513	5.98725	4.3373	4.20671	3.79926	4.54683	4.65358	4.72774	6.29884	5.18622
3230401D17Rik	1.60335	1.02456	1.63039	1.52191	1.38935	1.93518	1.21523	1.60308	1.45302	1.63705	1.30768	2.59849	2.74626	2.355	2.65839	2.30891	2.00125	2.0433	2.91464	2.56837	2.7254	1.73446	2.16878
3632451O06Rik	30.7606	29.6696	34.1953	28.1553	25.766	27.0505	33.4777	29.6667	33.7277	32.7409	32.7343	17.4227	17.0507	17.7668	17.303	17.9966	16.4593	15.5482	17.2158	16.046	17.1311	16.3861	15.6058
3830406C13Rik	11.6985	10.6725	14.1157	10.124	11.2916	10.9801	12.4659	7.82228	9.86294	11.3795	11.516	10.8199	12.2746	11.9539	10.6335	13.5945	13.4778	13.1857	11.6391	13.4267	13.1264	13.0998	14.3328
4632415L05Rik	29.5729	30.6088	32.8652	30.5374	30.3383	28.8594	28.1856	25.2051	28.466	30.2255	28.9378	23.855	22.4477	25.5771	23.8314	25.5059	25.2403	26.8502	25.8237	24.7174	26.4197	28.2991	26.1197
4632428N05Rik	41.509	43.8428	30.8487	46.6498	38.3207	38.7457	38.6914	44.558	40.7947	41.6449	34.5903	10.9903	11.2	11.9241	12.5156	9.21407	9.7612	10.5358	10.687	9.94289	9.76138	9.0831	10.8911
4732491K20Rik	1.84088	1.83568	1.75911	1.81967	1.79352	1.80897	1.88165	2.12457	2.46573	1.9964	1.47642	3.23746	2.43581	3.60703	3.14066	2.54628	3.0223	2.90531	3.2061	3.43297	3.08693	2.82991	3.06458
4833420G17Rik	2.55349	3.24445	4.16179	4.56572	4.01647	3.91243	3.17529	2.95508	3.56651	3.27409	3.75432	4.43021	5.25371	5.09754	3.917	6.17149	6.49385	5.58714	4.74114	4.85702	4.69993	4.29051	5.98773
4833424O15Rik	62.0556	54.6434	68.4335	54.9541	58.7567	52.0816	58.3312	37.9525	47.0691	61.0499	60.744	30.8837	35.3193	35.9809	24.5019	39.9204	43.0473	40.2274	35.6557	35.2706	34.735	37.154	40.4525
4833439L19Rik	76.1295	80.7697	75.1696	76.9886	77.5507	75.7666	72.3652	78.9567	66.861	77.8596	68.6745	54.6109	57.7431	52.5851	63.0132	58.0465	56.1984	58.2979	58.1567	56.4024	55.676	54.0422	53.6538
4921509C19Rik	1.95965	1.40877	1.75911	2.24978	1.89456	2.06139	1.76405	2.18251	2.20155	1.75683	1.81388	3.62085	2.91342	3.01083	4.3287	3.58205	3.92082	3.44807	4.00277	3.61097	4.44963	3.60585	4.19612
4921524J17Rik	2.8504	1.96375	3.94726	2.11744	2.02087	2.3138	2.97928	2.1632	2.4217	2.23597	2.69973	4.98399	4.41789	4.32247	4.46985	5.69676	5.59533	5.33173	4.64399	4.67901	4.81117	4.33615	5.18622
4922501C03Rik	4.45375	6.9158	7.29385	8.46974	7.62877	5.88968	4.42972	3.68902	6.18635	6.10898	6.0744	4.25982	3.74924	5.00811	2.57605	4.0352	4.81934	5.49136	3.96391	3.10239	4.17153	4.33615	4.05468
4922501L14Rik	4.57252	4.43977	4.93408	5.59135	4.64799	4.62761	4.15531	4.61611	5.74604	4.63165	5.23073	2.85408	3.60596	4.56095	3.917	3.71152	3.92082	3.44807	3.94448	3.8907	3.25379	3.42328	3.72465
4930402H24Rik	110.453	114.239	125.283	135.615	122.995	104.668	100.708	111.675	123.617	124.855	118.071	51.6716	50.5789	58.9645	48.1568	54.6586	56.6068	58.2979	58.6231	50.8334	58.9855	58.287	58.18
4930404N11Rik	8.61059	8.02575	5.83508	8.40357	7.60351	7.86693	9.83947	11.5692	9.6648	8.10538	7.80391	5.66556	5.06267	5.75336	6.61068	5.2436	4.73766	5.14017	5.36293	4.65358	5.00584	3.971	4.71475
4930413G21Rik	4.03807	3.71404	1.97363	4.00328	4.57221	3.99657	4.62573	1.40994	1.76124	3.79316	4.5558	4.43021	4.48953	5.21678	1.48211	4.16467	3.22651	4.11852	4.54683	4.24671	4.69993	4.24487	4.00753
4930414L22Rik	2.96917	3.8848	2.74592	2.64679	2.82921	2.90277	3.6457	3.45725	3.61054	3.15431	3.16375	4.51541	4.48953	4.71	4.34046	4.22941	4.0025	3.41614	4.43025	4.17042	5.11708	4.24487	4.47901
4930429B21Rik	3.2067	4.43977	4.2476	4.30104	4.69851	4.92209	5.01774	4.26845	4.66728	5.27049	5.61038	5.06919	4.01192	5.12735	4.37575	4.70414	4.57429	5.14017	5.4018	4.88244	5.56204	5.8424	5.42196
4930430F08Rik	5.99772	4.86668	5.83508	5.59135	6.59308	4.96416	5.37055	4.26845	5.15162	5.47013	5.61038	6.21934	5.85072	6.97558	4.76392	6.02044	5.7587	7.56659	5.47952	5.67076	5.7289	5.02081	5.09192
4930432K21Rik	1.72212	1.36608	1.97363	1.72042	1.18726	1.0938	1.37204	2.20183	1.40899	1.19784	1.43423	2.76888	2.38805	2.62329	3.35239	2.45996	2.2463	2.80954	2.73976	2.54294	2.53073	2.37347	3.58321
4930444A02Rik	21.0811	22.0708	24.37	21.2736	22.078	23.138	27.2447	27.2911	24.3271	21.4413	23.7492	27.4332	26.0775	23.9674	28.9247	26.7359	25.2811	26.9141	25.3962	26.0143	25.8079	24.8758	24.3752
4930447C04Rik	2.4941	4.18363	6.56447	5.75678	5.12795	4.75382	2.70487	1.352	3.32434	4.03273	3.71213	1.66133	2.29253	3.45798	1.11746	2.33049	3.55324	3.67155	2.40943	2.41579	3.0035	2.82991	3.30032
4930451G09Rik	3.14732	2.90293	2.35978	3.37466	2.39978	2.48208	2.54807	2.85851	3.19225	2.9946	2.48882	2.72628	2.65074	2.92139	2.9054	3.19364	2.7364	3.09687	3.18667	3.00067	2.64197	2.51041	3.72465
4930452B06Rik	4.15684	3.41521	4.2905	4.1687	3.89017	4.29105	4.35132	4.056	3.91876	3.95287	4.09178	4.98399	5.30147	5.24659	6.41071	5.84781	5.88123	6.80035	6.74253	6.15391	6.86912	6.8922	6.50635
4930453N24Rik	6.59155	4.99475	5.92089	5.52518	5.73421	5.21658	5.29214	3.84354	5.06356	4.87121	5.73693	8.05106	7.42684	5.45526	7.0459	8.28619	9.02605	6.76843	7.36432	7.70511	6.64664	7.53122	8.58084
4930503L19Rik	1.95965	2.73217	3.21788	3.30849	3.20812	3.57588	2.58727	2.1632	3.30232	2.55539	2.65755	2.89668	4.0358	3.72627	2.41137	3.34469	4.12503	4.05467	2.87578	3.61097	3.2816	3.42328	3.6775
4930506M07Rik	21.9718	25.8702	20.5944	25.6739	28.2669	23.138	19.8749	18.252	22.808	22.1201	23.707	13.7592	14.2567	15.0243	13.5272	12.9903	14.458	15.1013	13.8737	14.1642	16.4915	16.5687	17.2088
4930526I15Rik	4.09745	3.8848	1.63039	3.83785	3.63756	3.99657	3.5673	2.47223	2.50977	4.03273	3.20593	3.02447	3.10447	2.92139	1.56445	2.67575	2.77725	2.42642	3.22553	3.2041	3.36504	2.23654	2.21593
4930539E08Rik	4.03807	4.56785	4.67665	5.65752	4.52169	5.42692	4.27292	6.10331	6.07627	6.42841	5.01982	5.66556	5.30147	7.51216	6.88122	4.40204	4.69681	6.57687	6.78139	5.67076	6.39635	6.43577	5.89343
4930542H20Rik	6.11649	4.61054	5.87799	5.06199	5.53212	5.42692	5.44895	4.80925	5.08558	4.63165	4.51362	3.79124	3.53431	4.73981	4.9286	4.22941	3.92082	4.24623	4.37196	3.83984	3.67095	4.61002	4.10183
4930570G19Rik	9.32319	9.26376	11.0266	10.124	10.0033	10.6014	8.93784	6.52822	8.8062	10.8604	11.8957	8.73263	9.83877	11.0894	6.94004	10.2067	10.8231	12.164	9.1131	9.73946	11.7637	9.95033	11.9755
4930579G18Rik	1.66273	2.26258	2.35978	3.20924	2.85447	2.10346	1.96005	1.8928	2.44372	2.7151	2.44663	2.04471	3.08058	3.27912	1.62326	1.94208	2.36883	3.00109	2.33171	2.46665	2.4473	2.87556	2.64026
4931406C07Rik	26.4256	27.6632	27.8883	25.6077	28.9489	24.7367	24.3831	21.9024	23.8208	26.5122	25.1413	11.2459	12.2029	12.252	11.3276	12.3214	12.4159	11.8447	11.8723	13.4013	13.2933	14.1496	12.8241
4931406P16Rik	21.4968	18.9544	20.7231	22.3654	20.2592	19.8146	18.5029	19.2177	22.3457	23.278	19.2356	14.1852	15.5223	16.2465	14.8564	16.9392	15.5607	15.4844	15.9139	15.1814	16.0187	17.0251	16.5488
4931408D14Rik	9.85764	10.7579	11.0695	8.43666	11.4937	10.6435	9.40825	6.52822	8.63007	8.9838	10.0818	7.1991	7.80892	8.49589	6.16369	10.3362	9.88373	8.71594	8.297	9.35802	8.06496	9.63083	8.3451
4931414P19Rik	1.48458	1.83568	1.63039	1.58808	1.8693	1.47242	1.60724	1.91211	1.29891	1.63705	1.05458	2.3855	2.98506	1.96747	2.82307	2.26576	2.77725	2.49027	2.58431	2.61923	2.33606	2.78427	2.49881
4931428F04Rik	5.16635	5.84855	5.57765	6.02146	6.28995	5.38485	5.84096	7.43599	6.58263	5.15071	5.44165	8.39184	8.59698	7.24387	9.42198	7.12094	7.14732	6.51301	7.67521	8.01026	7.59219	7.02913	6.08202
4932415G12Rik	19.1808	18.9544	28.4031	21.1744	22.0527	22.5911	22.9326	18.3099	22.72	24.7554	24.2132	23.0882	23.4745	26.5012	23.749	29.9943	30.1004	30.1067	30.2734	31.3036	29.6735	30.9008	30.2215
4932416H05Rik	12.4705	11.7825	10.9408	11.8444	12.302	13.1256	12.5051	12.2259	13.4294	12.5374	12.8659	12.9924	12.2985	12.2222	12.5979	11.7388	11.6808	12.0363	11.5225	11.5195	11.875	11.5479	10.0424
4932418E24Rik	2.07842	3.07369	2.5743	4.8304	3.18286	2.90277	2.46967	2.9744	3.67659	2.87481	2.61537	2.55589	2.43581	3.60703	2.07025	2.74048	2.40967	2.84146	2.79805	2.67009	2.58635	1.4606	2.31023
4932438A13Rik	133.969	142.03	186.637	150.106	148.534	134.874	135.557	103.891	151.577	164.743	164.852	54.6535	59.9162	72.4387	52.4149	72.4826	74.904	70.8769	70.612	64.1838	70.332	70.7478	72.5599
4933404O12Rik	15.4397	15.9234	15.8319	15.0536	14.7523	15.6497	14.0732	17.0545	16.2474	15.4521	13.2456	16.3151	15.6417	15.382	16.5973	15.4934	16.3367	15.3567	14.9424	15.2576	15.4069	14.6516	15.3701
4933409K07Rik	5.22574	4.99475	4.84827	7.17943	7.57825	6.689	3.8417	5.11828	7.35317	7.26689	8.0992	2.64109	2.77014	3.18969	2.03496	2.41681	1.79704	2.93724	3.03122	2.84809	2.1692	1.96268	2.64026
4933411K20Rik	15.796	16.4784	20.6373	15.6161	16.9248	17.7111	16.5428	11.801	16.5336	19.4849	18.9825	21.4269	24.573	22.5067	20.8436	26.5201	26.4655	28.67	24.9687	26.1414	24.8623	26.2451	26.1668
4933421O10Rik	3.62239	4.56785	4.41922	4.46647	4.59747	4.41726	4.50812	2.80057	3.61054	4.55179	3.88087	5.92115	5.5164	5.99184	3.07008	4.81203	4.41092	6.00219	5.32407	4.83159	5.33956	5.34032	5.37481
4933426M11Rik	38.3023	39.1469	41.0172	43.4405	41.7309	41.6905	44.4932	41.5064	39.1215	38.1712	40.2007	25.1755	23.5462	23.9077	25.6899	27.1891	28.2217	27.9996	28.5634	23.3442	26.1138	25.6061	26.1668
4933427D14Rik	12.5893	16.1369	17.162	16.7741	16.1164	16.449	14.3476	12.1294	14.6843	13.296	13.7518	16.4429	17.5044	18.1246	13.386	16.5076	18.9098	18.0385	15.9334	15.1051	15.9074	16.8882	16.3602
4933431E20Rik	58.4926	62.0715	61.7832	64.7141	61.308	56.0782	52.8038	54.2345	52.4409	57.5762	55.682	29.6909	30.973	33.7153	30.4421	30.879	32.3059	30.7133	31.4004	28.7607	29.5623	31.768	29.5143
4933434E20Rik	14.9052	16.2223	17.4194	17.0057	16.1164	17.5849	18.4245	15.7798	15.697	15.9712	17.6326	17.8912	20.4417	18.7506	18.397	22.5928	21.1152	19.571	18.0708	20.547	19.9955	17.9836	18.5289
5031425E22Rik	4.2756	5.33627	4.54793	5.59135	4.62273	5.13244	5.17454	4.94445	4.42511	4.75143	4.3027	6.43233	5.5164	5.66393	5.35206	4.83361	4.7785	4.56549	5.5961	5.11131	4.97803	5.24903	5.61055
5031439G07Rik	87.056	89.9054	73.4105	112.059	102.054	92.4259	87.9672	91.1247	83.1305	80.415	68.7588	53.3329	51.7013	53.7477	57.0259	51.9829	54.9731	56.7015	58.5648	50.7317	54.0352	45.7807	49.5048
5033411D12Rik	8.66997	7.42808	7.37966	6.31922	8.79077	8.11935	6.78178	5.91017	5.43783	6.90754	7.46645	1.49094	2.0776	1.60975	1.5174	1.68313	1.83788	1.81981	1.70992	1.62748	1.9189	2.28219	1.60301
5330417C22Rik	27.6133	27.962	33.0798	29.8426	27.8122	29.0277	31.1648	34.3021	31.1519	29.3071	29.5283	19.2544	18.6984	20.5988	18.6205	20.2839	19.0323	19.6348	20.519	17.3428	16.992	16.7512	17.586
5330434G04Rik	3.44424	3.24445	3.73274	4.00328	3.68808	3.61795	2.74407	2.25977	4.20496	4.03273	3.62777	2.51329	2.36417	2.50405	2.3055	2.93469	2.94061	2.84146	2.99236	2.94981	3.03131	3.37764	3.01744
5430417L22Rik	18.1119	15.5392	13.9441	15.2191	18.7941	16.7435	18.8165	14.0801	14.4201	16.5701	19.784	16.9115	17.2895	17.588	15.5151	18.1476	18.9506	16.059	15.4087	17.5463	16.1855	16.5687	18.4347
5530601H04Rik	4.6319	4.65323	5.83508	5.16125	4.97638	5.13244	4.74333	3.72765	4.49116	4.43201	3.96523	5.11178	6.18505	5.72355	5.50498	5.73991	5.18692	6.44916	5.71269	5.49275	5.53423	6.70963	5.89343
5730409E04Rik	47.3285	46.0627	40.7598	38.8748	41.5541	47.0754	50.7654	58.1359	49.3807	42.3636	44.1238	71.991	68.5609	67.4902	81.8336	68.8142	68.0425	70.2703	67.9305	72.4229	65.4652	69.2872	70.7212
5730455P16Rik	52.0198	47.4287	62.4697	52.4727	56.7106	49.3051	52.451	35.9825	49.3367	56.2186	57.2428	46.1338	45.158	54.016	40.0875	49.9977	56.2801	56.6696	52.8327	45.5695	51.2542	52.1708	58.6514
5730508B09Rik	1.66273	1.32339	1.63039	1.12489	1.11148	1.59863	1.37204	0.927085	0.902635	1.63705	1.30768	2.64109	2.26865	2.41462	1.96438	2.65417	2.53219	2.58605	1.67106	2.92438	2.75321	2.82991	3.58321
5730559C18Rik	4.39437	3.75673	2.48849	3.20924	3.0313	3.74416	3.48889	4.75131	3.94077	2.7151	3.41685	3.49305	2.84178	2.77234	2.9054	2.41681	2.7364	2.74568	3.05065	2.23779	2.94788	2.9212	2.64026
5830418K08Rik	13.0643	14.6427	18.3633	18.7922	16.1669	14.5139	11.6035	9.77302	16.4236	14.8532	16.114	8.17885	9.76713	12.4606	7.98692	10.7462	12.7018	12.4513	11.4837	9.58688	11.1797	10.3611	10.4196
5930403L14Rik	107.187	120.258	83.0212	108.519	100.715	91.4584	89.7704	114.649	111.024	103.733	95.3765	20.9583	18.6029	20.5392	18.6793	15.6229	15.4791	14.0477	19.3143	16.4528	18.7163	19.2617	19.4247
6030419C18Rik	123.161	115.605	77.8297	116.095	103.974	115.017	111.841	133.597	103.583	104.611	96.9373	66.5384	66.0535	68.3249	75.764	60.5712	60.691	53.9558	64.6855	64.3109	65.0203	61.3452	65.4878
6030458C11Rik	27.3757	28.0901	35.8257	30.0742	30.6161	31.5939	26.5391	25.2051	29.1265	30.5449	27.8832	45.1115	47.6894	51.035	42.3342	48.2498	54.238	49.8373	46.9451	47.4767	49.4187	49.843	48.7976
6330403A02Rik	309.447	303.228	298.705	317.384	305.378	286.407	324.82	339.661	338.95	309.801	316.375	205.451	207.068	226.825	229.656	216.541	217.197	206.277	237.951	208.368	231.464	210.098	212.446
6330403K07Rik	126.665	109.97	99.5396	107.46	124.283	115.858	113.761	132.612	109.835	101.497	106.85	121.021	115.247	96.0781	115.028	111.389	101.615	104.272	105.821	119.264	110.601	111.279	97.9724
6330403M23Rik	53.0294	45.8919	55.3904	42.9442	51.9363	44.2988	48.8445	25.5335	34.3001	47.9535	48.2999	29.1798	40.3819	37.9483	29.7716	43.0062	48.6835	43.1647	34.9562	39.619	40.1579	43.9549	45.1201
6330408A02Rik	11.1641	10.2883	8.70972	10.7526	10.4075	8.62418	9.40825	12.4384	11.5801	10.1816	10.6724	8.00846	7.37907	7.69102	9.03381	6.04201	6.77975	6.95998	7.75294	7.57796	7.53657	8.17023	6.97782
6330416G13Rik	10.5702	10.7579	11.756	11.7452	11.2663	14.2194	13.5244	13.7711	12.3947	10.1816	11.4317	10.1384	10.2925	11.0298	12.8685	11.4582	12.2526	11.9405	12.2415	11.1889	11.569	11.913	9.57093
6330549D23Rik	4.75067	3.41521	3.4324	3.80477	3.89017	5.34278	5.01774	3.55382	3.78666	3.55359	3.62777	5.79335	5.7552	5.72355	5.4344	5.30834	5.06439	5.14017	5.32407	5.6199	5.4508	5.56854	5.4691
6430548M08Rik	388.011	382.205	319.428	404	350.822	348.375	357.396	451.452	460.344	389.418	363.325	270.03	255.092	283.703	322.665	249.449	254.567	249.346	287.189	251.344	285.194	255.833	252.427
6430562O15Rik	16.4492	16.0942	16.3468	21.7699	18.7941	18.6366	16.2684	13.7131	20.9367	21.4014	24.7194	9.11601	8.90743	11.8048	9.11615	9.51617	6.73891	9.54603	12.0083	8.79857	7.39752	8.85488	9.14661
6430571L13Rik	3.2067	2.86024	3.26078	2.48137	2.75343	3.11312	4.70413	5.09897	4.33705	4.23237	3.62777	4.8136	4.22685	5.15716	5.06976	4.31572	5.02355	5.20403	5.63497	5.69619	6.75788	6.48141	5.28051
6430573F11Rik	6.11649	5.59241	5.1486	4.66498	4.97638	4.24899	4.54732	5.09897	4.35907	4.91114	4.5558	6.56012	5.89848	5.2764	5.09328	5.6536	6.37133	4.66127	5.16862	4.9333	5.1727	5.47725	4.76189
6430584L05Rik	3.32547	4.26901	5.36313	4.30104	4.39538	3.57588	3.6065	3.39931	4.4031	3.91294	3.71213	3.36526	4.79998	5.06773	4.56396	4.6394	5.06439	4.88476	5.24635	4.65358	5.11708	5.20339	4.76189
6530402F18Rik	34.2048	37.3966	26.1292	37.5845	33.9505	33.5291	35.0849	29.7826	29.1045	34.2183	36.1089	17.6783	16.979	20.7479	13.1861	14.954	15.3157	14.4308	17.1381	16.6563	16.9642	14.9255	17.0674
6720401G13Rik	15.024	22.5831	21.1522	31.7946	29.833	25.0312	14.3084	13.8676	23.7547	17.2489	17.8435	14.7816	15.4984	23.6693	9.45727	14.8892	20.2167	19.6667	13.5045	14.4439	18.9109	15.0168	16.9731
6820431F20Rik	115.026	113.47	146.22	112.158	123.248	110.684	104.118	82.1436	112.961	116.31	128.954	122.896	129.408	141.449	98.5603	141.772	152.422	149.384	117.091	140.37	127.649	144.645	155.021
8030462N17Rik	22.4469	24.7176	30.4626	26.4679	25.084	23.8532	19.4045	17.6339	20.4084	23.9169	23.4117	29.0946	26.6984	30.2275	26.4074	31.8932	31.4482	30.1067	31.2643	27.184	27.0871	28.9838	28.5242
8430410A17Rik	5.04759	4.52515	4.63374	4.23487	4.69851	4.75382	5.64495	6.58616	5.06356	5.23057	4.64017	11.7997	10.6029	10.2845	12.2568	11.0483	9.67952	9.80145	10.1818	10.8584	9.62233	9.72212	8.95802
8430419L09Rik	277.32	273.943	279.14	252.868	245.308	245.221	289.617	319.748	285.827	261.009	267.189	196.335	187.438	196.032	208.342	179.469	180.603	178.214	175.286	166.283	167.195	177.965	162.753
8430427H17Rik	44.4188	45.3796	41.9182	45.8888	43.1708	44.8457	43.0036	51.9554	53.0793	51.2276	42.4786	32.8006	33.17	37.4415	34.0179	29.6059	29.1611	30.4898	34.8591	32.3971	33.5391	34.4154	34.6534
8430429K09Rik	3.2067	2.51872	2.31687	2.61371	2.98078	3.61795	2.35206	2.78125	3.08217	2.63525	2.57318	3.23746	3.17611	2.98102	3.90524	3.45258	3.22651	4.05467	3.517	3.38211	3.03131	3.74279	3.86609
9030617O03Rik	4.39437	5.2082	5.23441	5.85603	5.17847	5.00623	4.86093	6.08399	5.65798	5.27049	5.44165	4.34502	3.84476	3.99456	4.6463	4.1431	4.57429	4.18238	3.84732	4.501	4.22715	4.24487	3.7718
9030624J02Rik	37.946	39.9153	34.9247	35.3347	34.8094	33.8236	33.9873	38.0105	36.3916	37.3726	34.8012	35.0583	32.4536	31.0324	34.7002	33.9863	31.775	33.2675	34.9951	31.863	34.0953	31.129	32.7203
9130011E15Rik	13.3019	12.4655	12.8286	11.1496	10.2812	12.1159	13.7596	14.4278	13.7156	13.7752	13.2456	17.0819	16.6686	15.9484	17.1972	16.2919	14.0904	15.7717	16.8466	18.182	17.3814	16.7056	15.6058
9130023H24Rik	2.37533	2.04913	2.5314	2.4152	2.17243	2.06139	2.66567	2.14388	2.28961	1.9964	1.60297	1.95952	2.26865	3.48779	2.14082	2.48154	2.57304	2.13908	2.6426	3.05153	2.78102	2.14526	2.45167
9130024F11Rik	9.73887	10.2456	8.5381	8.93293	8.10872	9.63384	8.89864	8.16993	7.83751	8.78416	10.2505	9.88278	10.5074	12.3116	8.59859	8.54513	9.14858	8.49246	9.21026	9.61231	9.28861	9.67647	9.99526
9130401M01Rik	9.79826	7.51346	8.19486	8.40357	7.14881	9.63384	9.64346	10.6615	8.82821	8.30502	8.94286	14.952	14.2089	13.0867	15.6445	13.314	13.5187	12.0044	12.4358	14.2913	12.4312	14.9255	13.5313
9230110C19Rik	3.62239	4.39708	6.52156	4.06945	4.37012	4.12278	5.09614	3.20617	3.47845	3.75323	3.71213	7.28429	6.54326	6.37937	5.64613	6.79727	7.0248	5.84256	5.69326	6.2302	5.25613	6.29884	7.73218
9230115E21Rik	4.86944	5.67779	6.30704	6.51773	6.0626	6.8152	4.82173	4.75131	5.63596	6.34855	5.94785	5.28218	5.15819	6.79671	5.69318	6.40885	5.18692	6.80035	6.1596	6.28106	5.89576	7.303	6.93068
9330020H09Rik	10.0952	8.96493	7.20804	8.53591	10.1043	10.0545	9.64346	11.801	11.5141	8.18524	9.74435	6.26193	6.63878	7.75064	7.35173	6.49516	7.22901	7.75815	6.39277	6.81508	6.22949	6.98349	7.355
9330102E08Rik	47.863	45.0808	43.0337	44.2346	39.7858	44.2568	46.4533	51.8009	51.4722	44.0406	44.0816	32.2894	33.3133	32.4334	43.9222	34.2668	38.473	35.3107	31.6918	29.6252	33.7616	37.8843	40.924
9330133O14Rik	2.90979	3.07369	4.03307	3.70551	3.71334	4.66968	3.6849	4.71268	4.53519	4.35215	3.7965	5.02659	4.99102	5.09754	5.22267	5.26518	5.35028	4.91669	4.5857	5.6199	6.20168	5.8424	5.51625
9330159F19Rik	67.4595	71.1218	87.6978	72.9523	79.9758	66.6376	63.2313	39.0534	57.9007	65.8412	66.4809	58.9133	70.0654	69.7259	58.0493	67.7137	73.5562	66.056	64.6272	62.6072	58.763	67.5071	65.9593
9330182L06Rik	95.0728	101.645	127.128	95.053	91.7221	78.9638	86.7127	62.0374	87.1153	111.998	114.275	30.5429	31.3073	38.7532	26.6074	38.1294	37.5337	36.7474	33.7515	33.7194	33.3444	36.8801	40.594
9430008C03Rik	1.84088	2.64679	2.31687	2.4152	2.67765	2.7345	1.21523	2.14388	2.70791	2.59532	1.43423	3.57825	3.48655	4.38209	2.95246	3.58205	3.87998	3.76733	3.01179	4.04327	4.69993	4.19922	3.91324
9430015G10Rik	10.2733	12.5082	11.1982	12.1091	10.6095	11.9476	11.8387	13.3075	12.4608	11.3395	10.3771	12.6943	12.6089	14.8753	11.0923	11.8898	13.2736	14.0796	12.3192	12.6638	13.2655	13.8301	11.5511
9430016H08Rik	5.46327	5.25089	5.83508	4.49955	5.17847	5.51106	5.88016	5.11828	5.43783	4.79136	5.65257	7.41209	7.23579	8.2276	7.24587	7.01305	7.75995	7.94971	6.87855	7.5271	7.75905	7.34864	7.40215
9430020K01Rik	110.275	104.634	119.533	111.728	105.085	97.0115	98.7867	98.2903	96.67	111.519	111.575	100.276	102.782	108.449	107.088	110.979	105.29	98.1422	101.935	106.142	94.9719	102.196	103.724
9430021M05Rik	5.10697	4.43977	6.47866	5.42593	5.33003	5.76348	6.35057	5.56251	5.52589	5.31042	5.5682	6.38973	6.92535	6.31975	6.64597	7.96251	6.65722	7.11962	7.24773	7.3491	8.28744	6.29884	6.41205
9430023L20Rik	5.52265	5.72048	4.93408	5.55827	4.52169	6.8152	5.76256	8.53691	6.03224	5.51006	5.062	13.8444	13.2776	10.672	14.9152	12.8609	12.8652	12.6429	11.1922	14.1133	13.4323	12.552	11.834
9430038I01Rik	2.90979	3.50059	4.37631	6.12071	7.04777	6.05796	3.8809	3.38	3.89674	2.91474	4.13397	3.32266	2.6985	2.32519	2.38784	3.81942	2.81809	3.22458	2.46773	2.7718	2.36387	2.69298	2.26308
9430083A17Rik	1.4252	1.7503	1.84492	1.22414	1.43987	1.7669	1.64644	2.08594	1.98139	1.39748	1.85607	2.72628	3.15223	3.60703	2.91717	2.5247	2.08293	2.0433	2.75919	2.92438	2.78102	3.42328	3.25317
9430091E24Rik	79.2174	77.6534	88.3414	75.3675	70.6798	74.6728	81.9302	71.0765	77.7587	83.2099	81.7513	39.5311	37.6118	42.5391	36.6646	39.5536	40.5151	41.3768	42.3983	37.7627	39.0177	41.8553	39.7924
9530068E07Rik	34.2642	35.817	42.476	30.4381	35.3146	33.1505	40.7691	39.2466	34.7845	37.5323	39.0618	32.2042	32.5014	29.6909	30.5009	36.4247	34.5522	36.0451	31.8084	34.228	33.0942	37.1996	34.2762
9530077C05Rik	1.95965	2.56141	2.78883	2.38212	2.52608	2.22967	2.66567	2.22114	2.06946	2.31582	1.89825	4.6858	4.56118	3.96475	4.46985	4.79045	4.57429	4.66127	4.37196	4.83159	4.8946	3.87972	4.19612
9530082P21Rik	42.4591	42.2632	37.1986	41.4223	39.4574	43.6678	46.1004	54.8139	44.4052	38.2909	36.1933	62.2786	64.4057	61.7666	77.4696	64.0238	64.2442	59.2876	62.0235	63.6244	63.4351	64.2664	60.9617
9630033F20Rik	13.7176	12.3375	13.7296	11.8113	12.0999	14.6401	14.1124	15.3935	14.8605	15.1327	15.6078	26.1127	25.0506	25.9348	24.4195	21.8591	24.5868	25.4454	24.5024	27.184	26.8647	27.6601	26.4497
9830001H06Rik	70.6662	72.189	68.3048	86.2193	70.8314	65.9644	60.0168	84.0943	80.2685	79.2171	72.6397	25.4311	25.1223	32.7315	31.6654	24.2759	24.1375	24.6154	28.4663	24.1325	25.6688	25.7887	25.9311
9930013L23Rik	12.4705	11.5263	14.2445	14.9544	12.6304	13.4201	11.4859	13.7518	15.3008	14.2144	12.3175	9.28641	8.4537	10.7615	8.23394	9.60249	9.23026	9.80145	9.6766	7.24738	9.98387	8.67231	8.53369
9930021J03Rik	56.4142	56.6071	59.2947	59.3213	57.6705	48.4637	41.2395	34.727	47.8397	60.0517	58.8036	24.6644	28.3939	35.4443	25.3253	33.4469	32.9185	32.7886	32.4108	32.1936	34.2344	33.0917	39.2738
9930104L06Rik	6.88847	5.42165	5.79218	6.08763	6.87094	7.3621	6.93859	6.79862	6.23038	6.54819	5.69475	7.88067	9.38504	8.58532	8.99852	9.58091	10.1696	10.44	10.2984	9.84118	9.73357	9.4939	9.00516
A030009H04Rik	81.1771	73.5978	84.3942	66.1037	73.3827	75.8928	75.3052	66.0741	69.4368	73.4276	69.8134	112.544	115.176	105.856	115.557	123.149	128.774	117.873	112.874	124.299	113.188	119.267	127.958
A130010J15Rik	2.55349	2.04913	3.26078	2.44829	2.50082	2.90277	2.11686	2.1632	2.68589	3.43381	2.65755	3.06707	3.03282	3.13007	3.11713	3.56047	2.49135	2.58605	2.72033	3.10239	3.17036	3.971	2.82885
A230046K03Rik	27.1976	23.4369	33.895	31.2322	28.1911	27.0505	26.4215	17.1897	25.0536	29.1474	31.3	24.5366	26.388	29.7803	22.5845	31.1811	29.0386	32.5331	29.0881	27.1077	29.2007	30.8552	32.2489
A230050P20Rik	12.6487	14.6	10.2114	14.5574	14.2471	18.0056	13.5636	16.9	16.2915	12.0183	11.1364	20.2767	18.2208	19.4362	19.6085	19.1187	22.1771	20.4968	20.6162	19.4026	20.7464	19.1704	19.9434
A230056P14Rik	19.0621	16.3503	25.6143	18.5606	17.43	16.1966	19.9533	12.3804	17.084	19.1654	22.5259	11.1181	10.5313	14.5474	8.69269	13.0766	13.7637	14.335	12.8244	11.7738	13.0986	11.5935	15.6058
A230070E04Rik	3.26609	3.32983	3.3895	3.27541	3.6123	3.32346	3.5281	2.64605	3.74263	4.35215	3.37467	3.83384	3.70148	3.42817	3.59941	3.21521	3.92082	3.09687	3.75017	3.56012	3.64314	3.78843	4.19612
A230072C01Rik	3.44424	4.09825	4.80536	3.47392	4.49643	3.57588	3.92011	2.62674	2.72992	4.03273	3.7965	4.43021	5.13431	4.68019	3.86995	5.02782	4.90102	4.2143	4.06106	5.26389	4.44963	4.79259	4.52616
A230073K19Rik	2.79102	4.39708	4.20469	6.8155	5.22899	4.33312	1.37204	1.0816	3.36837	2.47554	3.2903	0.127795	0.334327	0.327912	0.176442	0.62578	0.367577	0.542751	0.272033	0.228865	0.639635	0.502081	0.330032
A330021E22Rik	4.21622	4.56785	5.01989	5.42593	5.00164	4.16485	4.23371	3.01303	4.09488	4.43201	4.59798	5.79335	5.80296	5.75336	4.34046	6.62464	8.20921	7.24732	5.71269	5.92505	6.14606	5.93369	7.96792
A330023F24Rik	9.79826	15.4111	19.7363	21.7368	20.6634	19.0153	9.60426	6.89519	14.6403	12.218	12.9503	14.739	17.4089	24.9809	8.41038	17.9103	24.6685	20.9757	13.8737	15.3085	17.3814	16.3405	13.437
A330050F15Rik	2.73164	3.11638	2.18816	2.21669	2.50082	2.56622	2.90088	2.49154	1.87132	2.39568	1.94043	4.08943	4.20297	4.53114	4.37575	4.98466	4.86018	4.72513	4.70228	4.88244	4.67212	4.01665	4.5733
A430005L14Rik	3.62239	3.32983	3.3895	3.507	3.86491	3.66002	4.15531	4.21051	3.23628	3.31402	2.99502	7.1565	7.64176	6.91595	8.12808	7.61725	8.20921	8.23705	7.09229	8.46799	7.3419	7.6225	7.30785
A430033K04Rik	4.69129	4.61054	4.2905	3.80477	4.1933	3.82829	4.78253	4.21051	3.45643	4.79136	4.76672	5.66556	6.20893	5.5745	6.02254	6.32254	6.08544	7.08769	5.84871	6.96766	6.03482	5.70547	6.83638
A430105I19Rik	9.73887	10.9714	10.6833	11.3481	11.2158	10.7697	9.17305	12.1294	11.7122	9.62264	9.53343	3.79124	4.63282	4.32247	4.45809	4.05678	4.90102	5.26788	4.74114	4.39929	4.53306	4.83824	4.85619
A530054K11Rik	8.72936	10.8433	14.6735	12.1091	13.9945	11.7794	7.17379	4.84788	10.1051	10.1417	10.3771	5.58036	9.69548	10.9105	5.82257	10.5519	14.213	12.5152	9.89034	9.05287	11.0128	10.9545	13.6728
A630007B06Rik	19.359	19.0825	22.9542	18.9577	17.3794	15.4394	15.5236	13.0371	18.2949	21.042	19.32	12.6091	11.9641	15.2032	12.0098	13.163	12.0483	14.9097	13.8348	12.2824	12.5702	13.8301	14.71
A730017C20Rik	12.9456	12.8924	12.6999	11.2489	12.5799	12.6628	14.7396	13.4814	12.0865	11.9385	12.9081	26.2831	25.5521	22.6259	28.2307	28.8506	28.7527	27.4568	28.2137	27.8706	23.4718	26.4277	23.7152
A730017L22Rik	3.80054	3.24445	3.73274	3.54009	3.89017	3.99657	3.6457	2.9744	3.63256	4.47193	3.45903	2.17251	2.38805	2.86177	2.35255	2.63259	2.7364	2.84146	3.07009	2.51751	2.75321	2.78427	2.49881
A730098P11Rik	5.7008	4.35439	3.64693	7.08018	9.77594	7.40417	5.88016	5.81359	8.21178	7.74603	10.6302	16.9115	14.9731	14.9051	14.2447	15.4287	11.5991	14.3989	15.1367	21.2081	13.4601	13.7388	12.7298
A830010M20Rik	70.2505	68.3896	84.0509	71.9266	77.6518	74.2521	76.0893	48.4595	66.3107	76.3822	86.8555	90.01	105.098	105.468	90.3734	112.015	111.621	109.285	102.479	102.226	103.287	103.839	110.891
A830018L16Rik	64.9654	62.1995	93.1039	60.8763	65.855	63.9031	65.9754	42.3562	59.8161	71.8704	81.2451	71.991	79.5937	86.2408	64.7305	89.8965	90.9548	91.7569	82.9117	83.0016	86.5732	90.8767	97.0295
A830080D01Rik	3.62239	4.82399	4.97698	4.10253	5.43108	4.41726	4.19451	2.74263	4.00682	4.59172	4.72453	4.6432	5.32535	5.81298	4.03463	6.17149	6.00375	5.36366	4.95488	6.02677	5.06146	6.66399	5.98773
A830082K12Rik	6.11649	7.04387	7.80871	5.75678	6.11312	6.22624	5.48815	4.71268	6.03224	5.94927	5.94785	3.96163	4.68058	4.62057	4.01111	3.58205	4.94186	3.92696	4.00277	4.27214	5.31175	5.06645	4.43186
A830082N09Rik	24.2878	24.2053	31.2348	26.7657	27.4333	24.7367	23.5206	16.7841	27.5194	27.2309	28.6425	14.9946	16.191	16.485	14.1741	16.745	17.6845	18.5812	16.8855	16.7834	17.0755	17.6641	19.8019
A930011O12Rik	17.3399	26.3825	28.7464	32.3902	31.5508	35.0857	18.7381	17.1704	23.5566	21.8007	18.7294	30.8837	35.6536	50.1407	18.5381	35.13	49.2553	43.4201	33.5961	34.94	42.8833	32.6809	31.023
A930013F10Rik	1.84088	2.94562	4.46212	5.42593	5.43108	4.58554	2.07766	1.93143	3.54449	3.31402	3.07938	2.64109	1.98208	2.59348	0.823394	2.39523	3.87998	3.25651	2.54545	2.05978	2.41949	2.41912	2.82885
A930015D03Rik	2.19718	1.32339	1.37296	1.91893	1.81878	1.80897	1.68565	2.51085	1.93736	1.87662	2.19353	3.40786	3.36715	3.27912	3.69351	3.431	3.38987	3.76733	3.73074	4.01785	4.14372	4.15358	3.72465
A930017M01Rik	7.00724	6.78773	7.80871	8.27123	8.48764	7.95107	7.409	5.94879	6.78077	7.10718	6.79152	9.28641	8.76414	9.3902	8.85737	11.523	11.5582	12.4833	10.7064	9.18001	9.42766	9.99598	9.14661
AA414768	2.43472	1.92106	2.14525	1.72042	2.22295	2.27173	3.21449	2.704	2.15752	2.35575	2.69973	3.79124	4.70446	4.4119	4.58748	4.66098	5.55449	4.56549	4.56627	5.23846	4.64431	5.4316	4.85619
AA415398	3.14732	3.20176	3.3895	2.71296	2.34926	2.81863	2.50887	2.64605	3.30232	3.75323	2.44663	2.51329	2.77014	2.74253	2.84659	3.08574	2.28714	2.33064	2.35114	2.39036	2.78102	1.91704	2.97029
AA474331	1.90027	1.83568	2.31687	1.9851	1.64195	1.80897	2.23446	2.1632	1.95938	2.51546	2.40445	2.93928	2.38805	2.26557	2.16435	1.55366	2.85893	2.42642	2.31228	2.08521	2.22482	2.9212	2.35737
AA987161	5.28512	4.82399	6.65028	4.79732	6.03734	4.24899	4.42972	3.16754	4.00682	5.58992	5.73693	4.6432	6.37609	6.1707	5.04623	8.24303	8.08669	7.72622	6.43163	6.73879	6.86912	9.17439	8.43939
Aaas	3.38485	3.37252	3.17497	3.01073	2.82921	3.19726	3.8417	4.36502	3.4124	2.2759	3.58558	4.17462	4.87162	5.33602	5.5285	4.81203	4.69681	5.04439	4.72171	5.23846	5.08927	5.15774	5.61055
Aacs	23.8721	23.5223	19.1356	22.8286	22.4064	26.4615	27.0487	36.3301	29.9411	24.955	22.4415	34.1212	30.6148	31.2708	37.4762	29.0448	27.6908	29.979	33.6932	32.2445	35.319	30.9921	32.8146
Aaed1	7.54169	7.76961	8.49519	6.48465	6.46677	5.97382	6.78178	3.84354	4.66728	7.14711	7.17116	6.09154	5.7552	4.9783	3.88172	4.9415	5.30944	5.04439	5.18806	4.83159	4.56087	4.97517	5.13907
Aagab	33.611	33.6825	31.4923	32.1916	33.8495	33.6974	34.6145	34.7464	35.3569	33.3798	31.3422	38.1254	38.9252	38.2762	41.652	38.7552	39.9842	41.281	41.0187	41.4753	39.6296	40.2578	36.445
Aak1	297.748	300.411	367.267	313.811	294.642	289.73	279.621	243.321	303.351	320.781	322.745	284.173	289.121	317.15	286.153	304.194	301.454	298.098	312.663	290.429	299.655	307.045	321.263
Aamdc	6.4134	6.23276	4.97698	5.72369	6.31521	7.10969	6.03696	7.10765	5.63596	4.51186	5.69475	5.92115	6.28057	5.69374	6.46953	5.76149	5.84039	5.93834	5.61554	6.53536	5.39518	5.93369	5.79914
Aamp	60.7492	58.8697	41.6608	52.7705	53.2751	55.0265	58.8016	79.7679	58.5392	52.2258	50.2403	91.6287	83.8444	77.3275	104.559	76.6904	75.5166	74.5165	77.8597	80.2298	77.0343	81.0176	77.4161
Aar2	24.169	23.9492	22.3535	21.0089	21.3454	23.5167	24.7359	27.4263	23.2263	23.5575	22.1884	32.6728	32.7879	31.3007	36.5469	33.7705	33.572	31.0007	31.7501	34.1771	32.8995	32.4983	31.2116
Aars	94.8946	97.2481	81.5195	91.3806	86.9983	100.04	103.726	120.849	97.2424	90.7563	101.957	141.895	132.226	115.902	152.998	123.775	116.032	122.438	132.422	130.504	129.929	122.28	125.978
Aars2	18.8245	21.4731	14.459	20.8766	18.693	19.478	17.8757	28.5272	21.4431	18.0474	19.32	19.723	18.2447	18.0053	20.4202	17.4139	16.3367	16.6657	16.73	15.6137	17.7707	17.2077	17.3031
Aarsd1	15.5584	15.4965	11.3269	12.3076	14.2976	16.6594	14.7788	19.0246	16.4676	13.8949	14.9329	24.0254	24.8357	22.8942	29.1482	24.6428	25.6895	24.2003	23.4531	27.718	24.3896	23.3696	23.5266
Aasdh	4.15684	4.90937	6.04961	5.52518	4.9006	4.54347	3.8025	4.30708	4.1169	4.39208	3.96523	4.8136	4.0358	5.12735	4.79921	4.9415	4.65597	4.88476	5.11033	4.22128	4.33839	4.65566	4.71475
Aasdhppt	14.6083	13.0632	16.4326	11.1827	14.3481	10.938	14.7004	9.13565	10.5894	13.4957	14.4689	22.577	23.0686	24.7126	21.5259	26.2396	25.5262	23.913	21.8598	25.4294	23.0825	26.5647	28.147
Aass	16.7461	18.3995	18.4063	17.6674	19.6024	13.2518	13.5636	11.2409	12.4388	12.2978	12.4863	4.04683	3.70148	3.66665	3.18771	3.77626	4.94186	3.79926	3.38098	3.66183	2.7254	3.24071	2.64026
Aatf	5.52265	3.92749	4.80536	3.83785	5.38056	5.00623	5.76256	6.04536	5.41581	4.991	6.8337	7.75287	8.04773	7.3333	9.63371	8.4804	7.92332	7.72622	7.46147	7.45081	7.48095	8.07894	7.63789
Aatk	335.397	338.96	226.839	342.462	278.172	314.551	326.545	432.582	337.409	299.26	279.254	194.589	179.916	203.097	234.185	152.216	147.725	144.627	173.343	154.687	161.105	152.907	159.641
Abat	597.872	610.554	550.3	625.735	590.447	514.085	507.615	564.768	536.495	569.613	529.232	285.493	266.578	265.817	267.627	255.685	239.088	258.86	269.662	245.012	225.402	250.265	249.976
Abca1	96.0823	102.755	95.8069	115.334	110.946	85.6107	78.8725	72.3899	94.2703	101.098	90.441	20.1915	21.3253	22.7451	17.1266	20.9744	21.3603	21.9974	20.0527	19.1483	22.3872	22.9132	23.9038
Abca2	380.291	376.399	330.926	406.879	325.031	355.779	364.923	492.746	449.49	371.45	339.449	165.792	154.817	176.625	181.676	141.944	135.513	150.949	161.16	131.343	149.063	139.487	138.802
Abca3	181.297	187.623	173.465	197.153	157.122	178.121	185.303	241.795	213.924	191.095	176.158	96.1441	88.4295	95.5117	100.819	78.9777	75.9658	88.3088	87.4003	78.0683	83.0413	82.3413	77.4633
Abca5	78.5642	76.1165	112.711	79.5693	78.7633	71.8541	74.7956	48.3629	66.9051	90.1973	83.059	31.6079	31.8805	39.409	26.5251	40.5678	40.4743	42.4942	36.4524	37.0252	38.2947	39.0254	41.6783
Abca7	21.6155	21.2597	17.4623	20.6781	16.6974	18.8049	19.0909	26.673	22.3017	21.2417	17.1686	10.0958	9.64772	11.9539	9.68076	9.79669	9.55699	9.06714	8.64676	7.80683	10.1229	9.58518	8.72228
Abca8a	5.87895	6.87311	6.30704	6.08763	5.43108	3.9545	5.40975	4.40365	5.39379	4.51186	5.61038	3.36526	3.55819	3.07045	3.39944	3.30153	3.30819	3.38421	3.10895	3.00067	3.22598	3.28635	3.7718
Abca8b	22.5657	21.3451	30.2051	24.549	23.0884	20.4877	19.9141	15.0265	20.4084	19.8841	22.1884	8.73263	11.6298	14.3685	9.24554	13.3572	14.0088	13.8561	12.9799	10.8329	11.9306	11.9587	11.8812
Abca9	23.7533	20.4059	24.7133	27.2289	25.1598	21.1608	20.0317	13.211	16.9739	20.0838	18.5607	5.15438	3.96416	5.18697	4.43457	4.89835	4.90102	5.23595	4.56627	3.76355	4.25496	3.971	4.19612
Abcb10	44.9532	48.1118	43.1195	47.6423	43.0192	44.425	46.1004	48.3822	43.1504	44.3201	44.7143	27.5184	27.582	25.8156	26.6897	26.5633	26.7923	26.8183	26.9895	25.76	27.6712	25.0584	29.3729
Abcb1a	3.563	4.01287	6.17832	5.78986	4.47117	3.91243	3.25369	2.66537	4.55721	3.91294	3.37467	0.553777	1.24179	1.55013	1.21157	1.2084	1.14357	1.40477	1.36016	1.42405	1.6408	1.14109	1.17869
Abcb4	7.4823	7.30001	9.05296	7.31177	8.33607	7.95107	7.64421	6.74068	7.13302	8.34495	7.3399	3.19486	3.12835	3.84551	2.67015	2.69733	2.81809	3.51192	3.14781	3.2041	3.83781	2.78427	2.87599
Abcb6	16.2117	14.2585	14.9309	16.741	13.7419	17.8794	18.1109	22.5977	18.6471	14.1744	16.5359	15.0372	12.8955	13.5338	13.1155	12.904	11.5991	13.92	12.9993	12.2061	13.182	10.0873	12.3998
Abcb7	63.3027	69.8411	87.9982	54.921	65.375	47.3278	63.5449	38.3388	48.4121	66.2006	74.6645	35.6973	38.5909	38.2762	28.7953	40.5462	40.8419	37.9926	32.2748	36.8981	34.2622	37.0171	38.2837
Abcb8	42.5779	48.1118	36.8125	50.6861	46.8841	47.3699	48.0997	60.7047	51.186	41.0859	41.4662	37.529	36.2745	38.5445	34.7119	33.9216	39.1673	36.1089	35.6169	33.7194	38.9065	36.3324	35.3606
Abcb9	52.97	62.968	46.1658	52.8036	48.0966	56.2044	67.1906	92.6119	66.4648	57.5362	56.7366	44.7281	45.2297	42.9862	49.486	36.2737	35.6549	38.5992	40.4357	41.3228	38.4893	42.403	41.8198
Abcc1	16.5086	15.8807	17.1191	17.6674	15.1818	15.8601	18.1109	19.9516	20.7826	16.8097	17.5483	11.4163	10.8656	12.8482	11.0688	9.86143	10.5372	12.3556	11.6391	10.4515	11.6247	12.4607	9.28805
Abcc10	5.7008	8.2392	6.60737	9.03219	6.94673	8.62418	7.2522	10.1207	9.00433	6.9874	6.74933	5.87855	6.11341	7.27368	6.02254	5.52413	4.57429	5.10825	5.4018	5.39103	5.67328	5.61418	5.13907
Abcc4	10.3327	9.47721	8.75262	9.29687	9.49807	8.96073	8.82024	7.66776	8.34387	9.02372	7.88828	4.17462	4.44177	5.93222	3.07008	4.50993	4.69681	4.34201	4.81887	4.19585	4.3662	4.65566	4.80904
Abcc5	102.614	110.525	118.675	116.194	101.7	111.105	96.121	105.34	110.694	101.138	96.7264	84.5574	86.1608	101.325	68.4123	75.7841	92.1392	89.4582	77.4516	74.7624	83.0691	82.3869	79.3963
Abcc8	33.9673	34.4083	29.6045	37.2206	29.5046	36.6843	35.2418	54.5435	43.6347	36.6938	34.8012	20.6175	17.9581	22.0595	20.3849	18.2339	18.7056	20.7522	18.984	18.5126	18.7441	19.0334	18.2461
Abcd1	9.44196	10.331	7.89452	11.2158	10.0791	9.84418	9.76106	12.3032	10.0831	9.30322	7.93046	7.0713	7.54624	7.54197	7.8693	6.66779	7.43322	6.67265	7.40318	7.75597	7.03598	6.70963	8.20366
Abcd2	55.9985	58.272	65.1298	55.8143	59.565	51.1561	54.2935	41.0814	48.258	61.7686	65.5529	28.413	31.57	30.7939	27.7013	32.6916	31.5708	37.7052	32.6051	32.219	31.1752	33.2743	35.4549
Abcd3	77.8516	74.9639	86.2391	73.5147	77.1213	68.6989	70.2091	56.6101	68.5342	73.747	76.4362	43.4076	44.2744	42.39	42.9224	48.4224	46.1105	45.4634	43.7779	44.9592	47.8614	47.6064	49.6463
Abcd4	9.97641	10.5445	8.62391	11.1165	10.8874	8.4559	9.52586	10.5842	9.951	7.7061	6.8337	4.43021	4.17909	4.88886	3.94053	4.05678	4.69681	4.85283	4.44968	4.19585	5.20051	3.78843	3.91324
Abce1	41.3308	37.6954	48.9117	36.8235	43.4991	39.7133	42.4939	26.9048	36.5237	42.124	45.1362	59.8505	60.0117	61.2897	54.3911	68.6847	70.3705	65.2578	59.9055	65.7604	65.9936	66.6855	71.4755
Abcf1	40.5588	40.4276	36.2118	40.7937	37.3102	41.3961	42.0627	46.5088	45.3739	39.7283	38.429	50.2659	48.7162	48.4713	59.4373	41.3231	41.7812	43.4839	46.8091	43.6623	43.7455	42.7682	47.3832
Abcf2	55.761	56.8633	51.6147	52.3735	54.7149	53.0913	56.6847	67.6192	57.0421	55.1006	55.3445	68.8813	68.3221	61.6176	77.7284	64.8438	60.7318	63.3742	62.1012	66.981	61.7943	61.117	65.3935
Abcf3	20.9029	18.1006	18.6637	20.4134	19.7034	19.478	20.1101	24.2394	21.5311	19.0057	20.1636	34.0786	33.4805	31.3305	35.1825	30.2964	28.9977	29.9471	30.7009	32.6513	32.093	31.4029	29.8443
Abcg1	63.9559	66.2551	61.3113	60.9094	57.8726	61.6734	72.522	78.0103	71.11	66.52	71.6273	54.8239	56.2386	53.5987	58.1434	52.0908	48.1525	49.2307	51.5308	47.3241	46.8324	46.8761	45.8745
Abcg2	4.03807	3.71404	4.89117	3.70551	5.00164	4.62761	4.93933	3.6504	4.4031	4.59172	4.21833	2.51329	3.10447	3.18969	2.54076	3.36626	3.71661	3.22458	3.43927	3.33125	3.81	4.10794	3.30032
Abcg4	39.6681	40.9398	36.8125	42.5472	37.6892	41.6064	45.434	57.4599	45.7042	39.8082	45.2205	33.8656	31.6894	36.6367	35.6177	33.6195	33.4495	35.0234	38.0846	33.7448	35.8752	33.5938	34.4648
Abhd10	5.52265	5.16551	5.66346	3.83785	4.74904	4.41726	4.82173	4.26845	4.24899	4.991	5.39947	8.00846	7.8328	7.84007	7.6458	8.84723	9.96541	8.26897	8.0444	9.15458	8.95489	8.71795	9.19375
Abhd11	7.60107	9.39183	6.8648	8.43666	8.61394	8.87659	9.36905	10.7001	9.81891	8.54459	7.88828	11.5867	10.6985	10.7615	12.892	10.5735	9.06689	10.3123	10.4733	10.9346	11.7081	11.4109	9.47664
Abhd12	198.4	198.68	178.571	166.186	178.064	185.104	221.368	191.578	180.153	176.122	194.845	152.757	160.023	150.154	138.73	171.852	162.918	157.685	155.719	160.79	156.544	159.936	160.207
Abhd13	36.2832	36.6708	45.1361	33.4158	36.704	33.6553	38.7698	26.0549	35.9513	42.0042	43.8285	33.0988	33.1461	35.802	28.7835	38.6042	38.228	40.1636	34.4316	34.2788	35.0409	38.8885	37.7651
Abhd14a	3.97869	4.05556	4.03307	3.90402	4.47117	5.00623	5.05694	5.67839	4.18294	3.63345	3.58558	5.36737	4.63282	5.06773	5.97549	4.9415	5.96291	5.58714	5.47952	4.78073	5.4508	5.65982	5.51625
Abhd16a	43.3499	40.1287	34.2811	41.7863	38.8764	45.1402	55.3519	75.8278	55.8313	45.5179	45.9376	36.9752	35.6536	35.2356	42.0637	36.8779	37.2069	34.353	36.7244	37.7118	42.7443	39.2993	36.775
Abhd17a	70.0724	74.1528	38.4858	63.7878	63.8594	70.8865	71.0715	65.6878	54.004	62.088	61.208	47.071	47.3073	42.3304	36.0294	41.9273	42.8023	36.4282	41.8736	40.9668	43.2171	39.9839	44.3658
Abhd17b	17.8744	17.2041	19.4789	15.1198	18.2888	16.1966	16.5428	10.3331	12.9451	17.3687	18.2654	21.2139	23.3551	24.2655	18.7616	28.0306	27.0373	24.5196	23.4337	27.1332	25.7523	26.2451	29.4672
Abhd17c	18.587	18.1433	16.4326	18.296	19.173	16.9118	18.7773	18.0975	18.5811	18.0075	17.7592	18.3598	19.1522	18.4525	19.2086	19.6365	18.7873	18.5812	17.5073	20.3435	18.7163	19.0791	19.519
Abhd2	66.9251	66.5112	77.701	75.8638	67.598	67.8996	70.7971	70.9413	80.4666	74.1063	72.3022	26.0275	24.6208	30.2275	25.4899	27.4696	25.8937	28.1592	29.7099	23.3696	27.838	29.6684	27.487
Abhd3	80.6426	85.9353	70.4929	74.5073	89.0191	72.0224	74.0508	68.0248	73.2455	72.2697	72.724	19.6378	21.6119	20.4498	17.6794	20.9313	21.0744	21.0077	20.0916	20.6232	22.1647	22.3198	19.8019
Abhd4	74.6449	82.2212	64.4862	77.6503	77.1466	74.0838	70.7187	90.159	74.1702	71.6308	69.5603	28.2426	29.6357	25.6069	29.4187	28.1385	26.7106	26.946	28.0194	28.5064	27.838	29.4859	23.8566
Abhd5	16.8649	15.6673	15.8319	15.3845	14.8281	13.5463	14.8964	11.0864	12.5268	13.855	14.258	12.2683	11.9403	12.2818	10.9041	12.0193	12.906	12.0044	11.9306	13.0961	12.1253	12.2782	12.0226
Abhd6	45.3689	45.9773	47.3242	41.0584	43.6002	39.2505	48.9621	43.0129	40.0462	37.4924	39.6945	28.2852	25.0506	24.1164	26.1016	26.8222	30.1821	28.255	26.2512	21.4878	25.0848	24.4194	24.3752
Abhd8	166.63	163.418	101.814	139.618	131.154	141.016	150.767	216.3	147.482	130.565	116.89	119.105	121.385	111.669	147.493	113.309	116.481	103.634	116.605	107.948	105.429	100.553	109.854
Abi1	79.5143	79.361	85.7242	82.2491	84.8259	82.8762	81.5382	62.134	69.2827	82.2516	80.8654	93.8438	92.2026	90.6229	83.3863	98.5064	100.103	94.9495	90.6258	88.952	91.6068	89.2335	93.3991
Abi2	197.034	191.423	249.321	192.72	194.054	191.835	211.098	149.125	198.602	223.078	225.934	190.371	201.002	209.983	186.828	213.65	205.23	214.802	208.086	208.623	203.46	221.19	228.382
Abi3bp	30.5231	29.0293	42.0469	31.5299	34.2789	27.387	39.7891	34.7464	52.0886	41.2456	37.6697	13.5888	14.3283	16.5744	14.8211	13.4866	18.9098	14.8458	18.2651	17.3937	24.028	19.7181	17.6331
Abl1	58.7895	60.4919	47.4958	68.552	56.6095	57.6768	55.5087	69.4348	61.7975	57.9754	53.5306	41.1499	37.7073	41.7044	45.5807	33.5548	31.1215	34.7041	39.095	35.0163	36.6817	34.7805	37.1522
Abl2	138.72	126.747	145.791	139.718	138.581	128.984	131.441	119.459	137.685	140.906	131.148	100.106	100.776	106.422	101.183	101.182	101.206	102.803	99.9526	92.8427	95.6949	98.271	96.4165
Ablim1	79.3362	73.3844	87.0972	88.7669	82.4766	81.8245	80.7934	74.6496	86.9832	83.8488	80.528	83.3647	74.6982	82.2164	76.0346	71.2094	75.3124	77.8369	82.3482	72.4992	77.7017	74.5819	73.5972
Ablim2	105.227	101.346	84.8661	108.353	94.1976	103.827	100.708	129.154	96.7361	89.4786	88.7959	131.714	115.486	116.319	133.237	106.339	104.351	104.272	113.671	101.667	97.1411	100.553	103.394
Ablim3	20.4279	19.4667	17.2478	23.1925	21.9769	22.4229	21.247	23.7952	25.8902	21.8805	17.1686	21.8529	20.991	22.3576	22.2081	19.1187	20.8293	20.5288	23.4337	20.1147	24.6677	22.0459	23.5266
Abr	560.46	548.398	528.676	571.608	539.571	526.201	521.805	595.575	576.233	560.03	516.366	575.629	539.508	548.835	605.301	529.885	530.291	541.155	574.028	531.373	548.111	543.48	525.175
Abracl	1.66273	1.36608	1.37296	1.29031	1.54091	1.05173	1.84245	1.10091	1.18884	1.51726	1.43423	3.15227	3.27163	3.33874	2.94069	3.7331	3.59408	3.06495	2.97293	3.53469	2.97569	3.19506	2.35737
Abt1	3.9193	4.09825	3.60402	4.33413	4.85008	4.96416	4.97853	6.54754	4.90945	4.31222	4.59798	9.79759	9.62384	8.10836	11.2923	8.80408	9.14858	10.0569	8.84107	9.56145	8.84365	9.03746	8.86372
Abtb1	8.90751	11.7398	8.5381	11.4474	10.5085	12.4104	11.6035	15.1231	13.2974	10.6608	9.95526	18.4024	16.0238	15.859	18.8322	15.2561	14.8256	15.8036	16.0305	16.8088	17.0198	16.0666	15.5115
Abtb2	22.6844	19.9363	13.4293	18.1305	14.7018	15.1028	15.406	22.9647	16.4236	19.2054	15.65	11.6719	11.2955	9.89697	12.4097	9.55933	8.45426	8.84365	9.96806	9.10372	9.70576	9.40261	9.05231
Acaa1a	8.96689	8.83686	6.52156	9.99165	8.56342	8.96073	9.99627	10.5649	8.74015	8.18524	7.67736	8.05106	9.4328	8.40646	8.83384	8.52355	8.82184	8.58824	9.19082	9.56145	9.20518	8.99182	8.29795
Acaa2	28.8603	26.6813	19.9508	22.6632	24.7556	22.5911	22.815	28.3533	25.2297	23.2381	20.8807	9.28641	10.7462	9.44982	11.2099	9.14933	10.0879	9.8653	9.63774	10.0446	9.76138	9.8134	9.2409
Acaca	19.6559	21.6439	24.5417	25.6408	22.9116	19.7725	18.5029	20.7435	23.6446	22.5194	20.6276	7.62508	7.8328	9.44982	8.78679	8.99828	8.08669	6.83228	8.93822	8.2137	8.59336	7.75943	8.48654
Acacb	6.0571	5.80586	4.03307	6.88167	6.49203	5.46899	5.56655	6.16125	5.48186	3.95287	5.062	2.12991	1.64775	1.43089	1.38801	1.79103	1.22526	1.18128	1.76821	0.8646	1.30708	1.55189	1.17869
Acad11	25.0598	25.6568	22.7826	25.3761	25.2861	22.1284	22.5798	20.2993	22.2577	24.4359	22.1884	10.5218	11.7492	10.5826	10.7041	12.1056	10.8231	11.2701	11.7946	11.7992	11.875	11.8674	12.164
Acad8	15.9147	16.2223	14.2445	15.4837	15.6112	15.229	15.1316	15.7798	14.9485	13.855	15.4813	13.248	15.8328	16.2465	16.1385	15.4071	15.8466	14.4627	15.7196	16.1477	15.5737	15.3819	16.1244
Acad9	24.5253	23.1381	23.2116	22.8617	23.7704	20.656	22.9326	24.278	24.3051	22.8787	22.5681	23.3012	23.8566	24.7424	25.8899	25.247	25.0361	23.5937	23.0451	27.6926	25.1404	25.7431	23.1965
Acadl	45.6064	45.5931	40.4165	41.8524	46.3789	40.0078	39.0443	37.489	37.8446	40.2474	38.9352	13.9296	13.6596	11.3875	11.2923	13.4003	11.9258	12.6429	11.3088	12.3078	11.7359	13.2367	11.834
Acadm	33.4328	36.8416	32.951	34.2098	36.5019	33.3608	31.9489	30.8835	31.1079	32.3417	32.5233	18.4024	18.9372	16.962	17.5148	16.7666	16.9902	15.6759	16.7883	17.5971	17.0755	17.3446	18.859
Acads	6.82909	5.50703	4.16179	6.25305	5.86051	5.76348	5.80176	8.03473	6.18635	5.9892	5.73693	3.49305	2.62686	2.44443	3.10537	2.93469	2.89977	2.6499	2.9535	3.56012	3.0035	2.37347	2.35737
Acadsb	53.2075	53.7042	62.7271	50.7854	58.984	45.4768	49.0405	33.4716	43.5026	47.4744	55.7242	38.2532	38.3043	36.7261	31.336	41.2583	42.6389	40.0678	35.2477	39.263	39.129	39.071	41.5841
Acadvl	34.6205	35.5182	32.3933	37.3529	35.7693	34.7071	35.5162	40.5213	33.8158	33.8589	31.6375	23.855	23.9521	23.0134	26.6309	25.3117	23.1165	26.531	25.1047	25.7091	24.3061	24.0542	23.338
Acan	7.95737	9.56259	8.15195	7.94038	6.1889	9.21315	7.91861	10.5456	9.70883	7.9856	7.04462	3.70604	4.05969	4.79943	4.17578	2.97785	3.67577	4.11852	4.17765	3.78898	4.06029	3.87972	4.19612
Acap2	101.249	102.969	130.388	133.465	132.872	126.628	105.451	64.6255	96.8461	107.047	105.036	67.9441	68.8475	83.1107	56.426	95.9601	105.495	109.157	97.3489	75.4236	82.2626	80.4699	86.987
Acap3	125.774	129.095	97.8234	129.825	123.778	132.097	124.699	163.341	132.203	116.709	113.347	125.792	115.51	118.048	134.754	113.914	111.702	111.647	117.868	109.931	110.073	108.45	110.797
Acat1	52.5543	52.8504	51.1428	48.3371	53.1488	50.2726	51.5102	49.5797	47.5535	48.9517	51.9699	53.5033	54.161	50.4686	56.6848	52.8029	57.6279	55.3925	52.4052	54.3172	52.0885	50.2994	53.8895
Acat2	7.24477	6.74504	7.25095	7.77496	8.26029	8.28762	7.3306	7.62913	7.04496	7.78596	7.71955	15.1224	15.3074	13.4444	13.8683	15.2345	15.9692	16.8253	14.4566	18.6143	16.5193	16.7056	18.4347
Acbd3	34.2642	34.2375	36.2547	29.2471	35.643	31.047	34.0657	25.63	30.9758	35.6956	37.6275	38.807	40.6207	41.7044	36.7234	44.8404	45.6612	40.9617	37.4045	46.0018	42.1881	41.3989	45.4973
Acbd4	13.8363	14.3012	9.95396	14.1273	13.1862	15.0187	14.6612	17.576	14.0679	12.777	10.0396	16.3577	17.6716	16.0677	17.7147	14.4793	16.01	15.4844	15.2533	15.9697	15.1009	14.7429	14.0028
Acbd5	120.073	122.862	128.329	115.897	128.906	101.429	103.138	74.9973	93.6539	119.784	112.672	55.5906	58.2445	59.6799	48.7567	62.9448	62.5697	67.0138	57.4767	56.1735	57.2612	58.9261	65.0163
Acbd6	14.6677	14.6	10.2114	13.6972	14.9797	15.4394	16.7781	14.6016	11.8443	15.1726	15.6922	23.3012	25.5283	22.8048	20.0085	21.7081	19.5224	20.2414	21.102	23.6239	21.7476	22.0916	22.5365
Acd	11.0453	11.6117	7.55128	10.6203	10.4832	13.8408	11.9955	15.3355	11.404	12.0982	9.78653	17.0393	15.4268	14.9349	17.703	14.285	14.213	15.1651	15.1755	15.5628	16.1855	14.3778	15.2286
Ace	16.8649	12.679	12.8715	15.186	14.1208	15.818	16.4252	18.7928	15.3008	14.7734	14.9751	12.1831	9.62384	11.3577	11.1158	10.0556	9.55699	11.302	10.5316	9.91747	9.39985	8.90053	8.86372
Acer3	6.23525	7.94037	10.4259	7.64262	9.39703	7.95107	7.64421	5.44662	7.61736	9.18344	9.91308	3.91903	4.7761	5.75336	4.3287	6.49516	5.92207	6.57687	5.32407	5.56904	5.42299	5.65982	5.75199
Ache	57.0674	57.0767	45.1361	50.3884	44.2822	57.7189	66.2498	76.2141	51.7144	47.7539	56.7788	48.0082	42.8655	40.2139	47.2393	42.7041	39.6166	43.0689	45.857	38.551	38.1278	39.71	39.8867
Acin1	26.6631	28.2182	23.6407	32.2247	31.7529	30.4581	27.0487	29.9371	29.6549	26.1129	26.7864	34.3341	30.2327	31.7478	29.7128	26.6064	29.2019	26.499	29.3213	24.87	25.7523	26.0626	26.8269
Acly	160.394	157.783	127.6	159.039	142.976	149.514	151.473	184.046	160.471	149.57	155.446	197.23	182.28	171.826	203.614	170.234	151.482	164.07	173.168	165.978	156.349	162.629	163.224
Acn9	2.43472	3.4579	4.2476	3.0769	3.18286	1.93518	3.17529	2.33703	2.88403	3.11438	3.5434	4.771	5.6358	5.75336	5.11681	6.40885	5.2686	4.31008	4.15822	6.02677	5.28394	6.84656	5.37481
Aco1	33.8485	33.2129	30.72	33.9451	33.6727	29.5326	30.9688	35.6155	34.3221	32.0222	31.2578	22.79	24.2865	23.4904	26.0545	23.4775	21.2786	23.3383	23.7834	23.0645	25.3073	22.2285	23.5266
Aco2	561.826	588.057	460.199	544.876	526.107	519.007	604.363	712.484	582.53	504.889	592.001	347.175	327.163	296.79	351.86	326.312	319.996	328.588	321.29	312.858	308.721	313.618	304.007
Acot1	4.21622	3.54328	3.13207	3.34158	3.94069	3.99657	3.8025	3.05165	3.10418	3.47373	3.83868	3.96163	4.08357	3.13007	2.75249	3.77626	4.32924	3.44807	3.55586	2.92438	3.17036	3.42328	2.97029
Acot11	70.1911	78.5499	55.0042	88.8661	73.989	65.9644	60.4088	81.7573	73.0474	70.8722	57.3271	15.9317	15.0925	12.6693	15.8327	12.1272	10.0063	10.8869	13.8348	10.2226	10.4566	12.0043	10.1838
Acot13	9.38257	7.72692	7.89452	7.54337	10.0033	9.50763	10.9371	10.4104	8.56402	9.10358	8.77413	13.2054	13.1343	11.2682	14.3741	12.7314	13.7229	12.1321	11.5031	15.5628	11.569	14.1039	13.2956
Acot2	3.38485	2.68948	2.10235	2.51446	3.51125	3.28139	3.21449	2.68468	2.57581	3.39388	3.07938	3.66344	3.12835	2.74253	2.75249	2.99943	3.06314	3.22458	3.12838	3.07696	2.61416	3.05813	3.34747
Acot6	3.2067	3.24445	3.77564	3.10998	3.43547	3.15519	3.6849	2.22114	2.92806	3.51366	3.07938	2.93928	3.39103	3.8157	2.91717	3.68994	4.16587	3.6077	3.14781	3.61097	3.30942	2.87556	4.05468
Acot7	62.6495	56.9486	43.6344	45.0617	50.6227	61.5051	69.0331	93.3458	66.1125	56.7776	57.7068	162.81	150.925	132.089	186.087	136.657	135.268	135.656	140.738	153.772	149.007	147.749	136.539
Acot8	4.51314	4.56785	3.13207	4.00328	4.3196	3.78622	3.92011	5.02171	4.51318	4.03273	3.16375	5.23958	4.87162	5.21678	5.19915	4.72572	4.4926	4.18238	4.2748	4.83159	5.20051	4.7013	5.13907
Acot9	1.36582	2.64679	3.17497	1.81967	2.04613	2.60829	2.35206	1.81554	2.09147	2.15611	2.91065	3.70604	4.72834	4.47152	4.28165	5.07098	5.63618	4.50164	4.5857	5.56904	4.17153	4.33615	4.6676
Acox1	227.735	233.131	217.872	226.4	222.169	200.46	202.591	216.049	215.752	215.651	206.783	161.106	153.719	147.501	156.704	150.532	150.706	153.854	154.204	150.313	150.425	149.072	148.42
Acox3	34.9768	33.2556	27.9741	38.0477	33.6474	30.7946	34.5753	40.9849	37.2722	31.3834	32.8608	18.4876	16.6686	18.3034	18.891	18.2987	17.1536	16.5699	18.7897	16.6817	17.9654	18.3944	19.9434
Acp1	1.84088	1.83568	2.31687	1.65425	1.743	1.34621	1.52884	1.54514	1.47504	1.9964	2.06698	2.04471	2.19701	2.56367	2.29374	2.33049	2.81809	3.00109	2.6426	2.46665	2.97569	2.87556	3.96039
Acp2	46.3784	48.2825	53.5026	53.3991	47.6672	46.2761	53.3526	51.8974	53.4976	49.7103	45.3893	26.9647	25.4089	27.7831	27.3367	27.1891	29.2019	31.7669	30.8757	25.2514	27.9215	28.2078	29.7029
Acp6	4.09745	5.37896	3.60402	6.02146	4.29434	4.41726	4.31212	4.86719	4.95348	3.79316	4.47143	5.02659	6.54326	6.05146	5.68142	5.52413	5.63618	5.84256	4.97432	5.72161	5.47861	5.29467	5.61055
Acpl2	9.62011	9.86142	10.855	9.56155	8.76551	11.8214	13.3284	12.6702	12.5048	11.659	13.2877	10.9477	10.5791	11.1788	9.65724	9.73196	10.1696	10.5358	11.0562	11.4941	11.875	10.2242	10.6082
Acsbg1	290.444	293.409	207.703	297.4	281.102	259.356	254.336	324.769	267.048	243.281	235.636	80.6384	77.6594	70.5606	80.7514	75.2015	69.1453	72.569	76.9659	74.559	73.1409	74.6731	68.411
Acsf2	12.4705	12.4228	8.96715	12.473	10.6601	10.3069	10.2315	12.6895	10.0391	9.22336	9.15378	2.93928	2.29253	2.11652	2.39961	2.09313	2.2463	2.23486	2.97293	2.28865	2.47511	2.73862	2.16878
Acsf3	8.43244	8.75148	7.25095	10.4218	8.15925	10.0545	9.13385	11.7817	9.02635	8.90394	8.64758	12.1405	10.3164	10.9403	12.7156	10.4225	10.0063	9.64181	11.4837	12.0535	11.9306	11.0458	12.0697
Acsl1	34.4424	35.4328	41.1888	33.1511	32.9149	32.0988	43.5132	35.403	36.986	34.1784	42.0146	38.1254	40.0476	38.7532	37.335	38.1078	34.6339	38.4076	38.959	38.2458	37.7941	38.2038	38.6609
Acsl3	173.221	177.719	195.003	197.881	220.3	188.47	199.063	132.477	165.358	181.592	186.999	59.0837	62.2087	62.2734	54.6028	71.0368	68.8594	75.9532	67.5807	62.5055	63.2682	67.6897	69.7311
Acsl4	100.12	103.566	146.392	92.8032	98.9467	93.8984	104.824	67.9862	92.2009	114.274	109.592	63.3009	72.9072	71.753	56.5319	74.921	76.456	74.1973	67.2504	67.5913	68.5244	68.2374	72.3713
Acsl5	42.9342	40.3422	47.3242	36.8897	41.5035	40.7229	51.5494	42.6845	46.0124	44.7593	48.4265	39.7867	44.2744	40.8697	41.252	46.804	51.0932	47.826	46.7508	46.2306	48.362	49.4322	45.7802
Acsl6	294.779	317.487	267.77	318.773	298.886	264.994	273.388	281.66	300.203	296.186	278.368	86.6447	79.7131	84.6012	76.6462	81.0493	85.5228	89.3624	81.8042	74.6607	80.7887	84.2127	80.9993
Acss1	44.8938	51.9539	39.2581	47.3776	42.6908	39.4188	40.1811	50.6034	47.3113	40.487	40.7913	13.6314	14.4716	13.027	14.5623	12.2998	13.6412	14.5266	14.9229	14.7999	15.2956	14.6516	14.7572
Acss2	40.6182	41.6656	33.423	40.9922	40.5689	38.9981	42.8468	43.2833	39.4518	37.2528	36.3198	26.9647	23.7133	23.4904	27.5719	26.3475	23.1165	24.9666	25.9597	25.582	25.2795	25.7887	23.7152
Acta1	1.36582	2.30527	1.41587	2.18361	2.50082	2.8607	2.50887	3.22548	3.01612	1.9964	2.32008	3.53565	3.65372	4.17342	4.5169	3.99204	4.08419	4.75705	3.98334	5.72161	4.83898	4.33615	3.39462
Actb	168.768	164.4	166.085	149.974	155.708	173.325	184.284	230.458	179.977	172.09	181.43	309.05	322.864	285.402	347.578	304.906	280.91	287.69	289.443	332.591	294.844	308.871	303.96
Actg1	15.2021	12.4228	9.95396	15.7484	20.3602	18.7628	16.4252	20.4924	22.2136	17.6082	21.9775	34.9305	35.1282	30.2871	37.8291	32.4974	28.4668	28.8297	31.5947	40.509	30.6469	31.5398	27.6756
Actl6a	5.52265	6.4889	5.87799	6.08763	5.45634	5.38485	4.39052	5.46594	5.76806	6.02913	5.90567	6.00635	7.594	6.20051	5.752	6.34411	5.88123	7.37503	6.00415	6.76422	6.34073	6.02497	7.11927
Actl6b	20.4279	21.1743	20.4657	22.7624	21.1938	23.9374	25.7943	30.7869	25.626	24.6755	20.5433	37.1882	37.7073	36.279	43.3811	39.1005	40.5151	40.6744	40.0471	40.7379	40.1858	38.8428	39.8867
Actn1	79.5143	77.8241	65.1298	79.1392	72.3723	73.2845	73.2668	81.6221	69.2827	73.8268	73.9474	79.0623	73.9818	74.7042	68.8357	65.4264	65.3878	73.3353	70.0096	64.0058	60.9044	62.7601	67.2794
Actn2	25.8912	21.8147	19.3073	24.0858	21.8254	25.0732	24.7751	30.6711	24.0849	21.5212	25.6053	27.8166	27.0327	26.6205	29.2775	26.2612	23.2799	24.4557	25.0853	23.0645	20.9411	20.4484	24.1866
Actn4	113.363	113.855	96.7508	124.234	115.316	113.755	115.212	149.531	129.297	114.354	112.165	94.6106	87.1399	87.6418	89.3147	77.0357	81.9696	83.424	90.6452	80.0009	79.2313	83.8019	82.8852
Actr10	45.9033	45.3369	59.5951	40.893	45.1664	44.4671	53.5094	40.3282	40.4425	48.6722	52.223	82.2145	85.2773	80.3384	83.2687	91.1481	86.7481	87.3829	80.5023	89.6132	86.0726	90.7854	88.8258
Actr1a	93.0537	88.1124	76.328	86.1863	84.6238	91.4163	97.1402	110.13	89.9553	90.0775	93.6048	155.398	151.641	141.24	168.666	144.016	136.698	140.892	147.675	153.339	144.947	145.695	134.747
Actr1b	149.112	146.939	120.735	144.052	128.502	154.31	150.14	191.366	160.251	145.338	131.401	246.473	219.844	208.641	255.323	200.142	216.298	218.409	229.635	205.317	222.259	223.152	221.593
Actr2	211.108	190.185	243.357	183.257	203.148	190.994	203.493	142.52	183.719	220.243	230.574	246.047	268.083	262.091	251.512	268.934	259.387	263.905	249.843	263.881	248.456	267.29	267.892
Actr3	72.7446	69.4995	74.8263	65.3758	68.5831	64.8706	72.9924	58.6381	62.1717	69.5545	70.868	106.155	106.34	98.8803	100.431	106.577	108.844	102.261	99.8555	108.253	103.537	107.537	109.193
Actr3b	47.5067	48.7095	50.6279	45.3264	46.0757	50.3989	52.0198	50.4875	50.1293	46.7956	46.9922	82.0015	78.9728	75.062	91.6085	81.8693	80.1317	84.2541	80.1137	78.0174	79.2591	82.3413	79.1606
Actr6	6.17587	6.40352	7.7229	5.85603	7.60351	7.27796	6.62498	4.82857	5.15162	7.02733	6.36968	10.394	12.1313	10.8807	9.84544	11.9977	12.5384	14.1115	10.415	13.147	12.5702	12.9172	11.4568
Actr8	14.9646	15.9234	14.888	15.0206	15.2828	16.9118	15.21	17.0352	15.8512	15.0928	13.9627	24.8773	23.5701	24.2058	26.4074	27.4048	29.2836	27.1695	27.145	27.8198	26.809	25.4236	27.7698
Acvr1	24.8222	23.01	24.4988	23.1595	22.9874	22.0442	25.7551	27.9671	26.5947	22.5992	24.0445	18.9136	15.5223	17.3197	16.3738	15.9034	16.9494	17.2403	17.4295	17.8769	18.1044	17.6185	15.7944
Acvr1b	120.192	125.167	123.995	120.198	107.055	126.376	148.65	168.015	153.47	124.495	137.686	91.8417	89.3608	99.5957	102.513	86.7676	87.9734	94.311	101.857	89.5115	97.9198	91.6526	88.6372
Acvr1c	29.9886	29.1574	47.2384	30.7359	31.1719	28.9436	33.7129	21.5547	28.0257	36.574	37.2479	16.9967	19.7014	26.1435	15.5269	21.7512	20.7068	22.7955	20.1499	19.072	17.6595	22.6849	25.6482
Acvr2a	43.8249	45.6358	66.417	49.9913	49.2081	44.8037	50.5694	29.377	41.9395	49.4708	55.0492	28.2852	31.0447	37.5906	23.8314	36.7052	41.0869	39.4931	35.6363	34.05	34.9018	35.4652	37.6237
Acvrl1	3.68177	3.67135	2.83173	3.97019	2.72817	3.91243	4.66493	6.14194	3.61054	3.39388	2.86847	3.83384	2.55521	3.10026	4.30517	3.17206	2.16462	3.22458	3.28383	2.84809	2.33606	2.73862	2.6874
Acy1	4.86944	4.69592	3.47531	4.46647	4.72377	5.34278	4.90013	5.83291	4.09488	3.31402	3.7965	6.26193	5.85072	5.72355	7.22234	6.23622	5.79954	6.06604	5.5961	6.20477	6.22949	5.34032	6.22346
Acyp1	1.84088	1.92106	1.6733	1.25723	2.14717	2.3138	2.07766	2.22114	1.43101	2.43561	2.57318	3.49305	4.10745	3.2195	3.16419	4.0352	3.5124	3.86311	3.32269	4.24671	4.31058	4.42744	2.82885
Acyp2	6.4134	7.04387	7.63709	4.99583	7.8056	6.1421	5.80176	5.69771	5.63596	6.74783	6.96025	8.05106	7.21191	6.61785	6.41071	7.96251	8.33174	7.3431	7.01456	8.2137	7.25847	7.12042	8.06221
Adal	11.7579	12.2948	14.7593	11.1827	12.5799	11.2745	12.0347	9.69576	10.2812	12.0183	11.4739	12.4813	14.7104	15.1436	14.7035	17.3492	16.2551	16.9211	15.4087	15.2068	15.6293	16.2035	13.5313
Adam10	97.4481	95.8821	118.032	91.9761	100.21	87.4618	106.784	72.2547	95.8554	105.45	105.922	60.6172	59.6296	63.2869	53.4383	64.7574	65.5103	65.7687	62.5287	61.7934	64.3528	63.5817	65.6293
Adam11	115.441	111.677	93.8762	118.94	97.6836	112.745	127.286	169.347	137.487	112.557	105.247	90.7768	80.0713	91.4277	96.0313	72.461	77.9671	81.4765	85.2629	75.093	78.981	80.0591	76.8032
Adam15	43.8843	45.3796	30.6342	44.3669	41.9582	47.7064	51.7454	59.1982	46.1885	39.0496	38.8508	30.2021	28.37	28.737	34.2885	30.4906	31.2849	33.2355	32.4108	27.2857	30.0628	27.6601	26.9212
Adam17	19.6559	23.6503	23.2545	21.6706	22.5074	17.7532	19.2085	18.619	20.7606	21.6809	18.9825	7.32689	7.8328	9.44982	7.59875	8.7825	9.59784	9.19484	7.69464	8.13741	8.62117	8.48973	9.3352
Adam19	22.6251	21.3878	23.3832	22.7955	19.8045	22.5491	21.2078	25.321	25.0756	21.3215	17.9279	17.2949	15.5701	17.9457	16.4561	13.5514	15.9692	14.0157	16.7689	13.9099	14.5169	16.021	14.6629
Adam22	206.595	206.791	278.668	213.067	209.867	205.508	224.7	168.768	229.445	230.704	236.438	131.032	142.447	155.4	130.508	148.569	146.5	150.597	139.553	133.53	137.104	140.765	145.78
Adam23	157.544	152.916	196.076	156.657	150.984	152.585	185.46	168.343	189.906	184.427	194.423	111.352	112.788	121.983	110.053	122.459	123.914	126.014	126.262	117.967	115.246	120.134	135.125
Adam9	74.348	71.0364	73.6679	70.7025	70.9577	61.3368	75.8149	55.6058	69.1066	72.8686	74.1583	38.7218	39.3312	38.6041	36.8528	40.1794	40.8827	42.1111	41.1935	35.8046	36.1255	36.0129	36.6336
Adamts1	10.689	11.0567	9.99687	7.9073	6.13838	6.2683	7.13459	8.84593	8.56402	9.38308	9.23815	5.36737	4.15521	4.23304	4.03463	3.10732	3.75745	3.32036	2.6426	3.48383	3.5319	4.33615	3.96039
Adamts10	4.75067	5.76317	4.37631	7.57645	7.17407	6.8152	4.23371	5.17622	7.26511	4.11258	4.13397	4.17462	4.08357	5.72355	3.01127	3.19364	5.14607	4.27816	4.15822	3.71269	4.97803	4.19922	4.43186
Adamts15	5.52265	6.062	5.19151	4.79732	4.26908	4.24899	5.64495	6.77931	6.80279	5.11078	4.89327	4.00423	3.86864	4.14361	3.99934	3.1289	3.18566	3.09687	3.71131	3.56012	4.17153	3.74279	3.6775
Adamts17	4.75067	4.99475	5.01989	6.48465	5.22899	6.94141	6.03696	6.39302	7.15503	5.94927	5.73693	4.6858	4.46565	5.93222	4.29341	4.42362	4.90102	5.36366	5.75155	4.90787	5.47861	5.65982	4.80904
Adamts2	9.73887	11.5263	9.95396	12.2083	11.7715	12.3683	13.1716	10.7774	11.404	11.3395	10.6302	8.77523	8.4537	9.44982	8.49272	8.99828	10.0063	10.1526	9.98749	8.13741	7.23065	7.43993	7.02497
Adamts20	6.11649	6.14738	7.76581	10.9511	10.9379	8.58211	7.72261	4.82857	7.00093	5.31042	5.8213	3.53565	5.15819	4.88886	3.15242	4.9415	4.90102	6.54494	5.32407	4.67901	5.56204	3.78843	3.48891
Adamts3	31.2357	43.7147	49.6411	49.1311	45.2169	52.0396	41.2395	37.1993	46.4527	40.8463	41.4662	31.6505	36.6566	41.8236	27.7719	36.4031	41.2911	44.4737	34.5482	36.4658	34.1787	39.3449	38.9438
Adamts4	18.2307	19.7228	13.5151	18.9246	14.7271	16.8277	16.6212	23.66	18.7792	20.0438	19.1934	9.03082	8.04773	7.21406	8.48096	6.08517	6.49385	6.64072	7.5392	7.93397	7.00817	7.80508	7.77933
Adamts6	1.95965	3.79942	3.00335	3.83785	3.20812	2.22967	1.92085	1.77691	2.64186	2.91474	3.16375	2.08731	2.53133	3.24931	1.57621	2.63259	2.65472	2.71376	2.29285	2.41579	2.28044	3.05813	2.64026
Adamts8	3.80054	4.05556	2.91754	3.60626	2.12191	3.61795	3.92011	4.80925	4.64527	3.63345	4.09178	2.76888	2.84178	2.9512	2.63486	2.00681	2.04209	2.33064	2.7009	2.5938	3.30942	3.01249	2.49881
Adamtsl1	5.04759	3.92749	3.56112	5.55827	4.57221	5.13244	5.05694	5.67839	6.34046	4.7115	4.93545	2.4281	1.81492	3.01083	2.35255	2.71891	2.12378	3.1288	3.01179	2.54294	3.19817	3.01249	2.45167
Adamtsl2	4.6319	4.95206	4.46212	5.32667	4.79956	5.51106	5.72335	6.91451	6.29643	4.7115	5.39947	4.98399	6.11341	6.1707	5.90491	5.78307	5.47281	5.68292	5.4018	6.89137	6.28511	5.75111	5.32766
Adamtsl3	3.80054	4.7813	4.71955	5.45901	4.82482	4.24899	4.11611	3.72765	5.34976	6.38848	4.76672	0.724169	1.40895	1.55013	1.44682	1.3163	1.30694	1.18128	1.45732	1.24604	1.41832	1.73446	1.13154
Adamtsl5	7.24477	8.2392	5.53475	8.76751	6.97199	7.40417	7.409	11.0284	7.41922	8.22516	7.63518	3.06707	3.62984	3.66665	4.09345	3.45258	3.55324	3.09687	4.46911	3.25496	2.78102	3.971	2.73455
Adap1	115.026	112.019	84.4371	108.849	101.523	110.053	112.272	148.198	111.817	112.797	97.5278	127.241	112.811	109.731	135.931	97.4059	96.7952	98.4295	108.016	108.304	107.32	107.217	100.094
Adar	144.183	139.213	138.326	148.187	135.524	150.734	143.123	153.394	142.616	139.189	138.994	184.663	174.232	179.487	190.322	173.557	168.554	174.574	182.845	166.003	172.618	163.085	165.818
Adarb1	265.325	273.26	246.318	284.894	254.882	253.635	238.068	272.949	269.117	281.293	263.941	185.515	180.417	198.118	186.652	165.918	162.796	162.538	185.973	171.674	177.151	172.442	176.52
Adarb2	6.7697	7.04387	7.85162	8.13889	7.40142	5.97382	6.97779	6.89519	8.54201	7.10718	7.04462	9.20121	8.11937	8.8238	8.30452	8.09198	8.33174	8.33283	10.4538	7.24738	9.03832	8.85488	8.06221
Adat1	2.90979	3.97018	3.73274	3.83785	3.35969	3.70209	3.13608	3.55382	3.32434	3.27409	3.16375	4.38761	4.87162	5.06773	5.05799	4.1431	4.32924	5.33173	4.50797	4.88244	4.64431	3.971	4.00753
Adat2	5.58204	4.22632	6.47866	5.62444	4.64799	5.46899	5.88016	4.90582	5.34976	4.83129	4.72453	6.64532	5.73132	6.40918	6.18722	5.2436	5.67702	5.10825	5.73212	5.3656	5.03365	6.1619	4.6676
Adat3	4.69129	4.43977	4.2905	4.63189	5.10269	6.73107	6.78178	8.15062	6.95689	4.63165	5.48383	6.26193	6.75818	5.69374	7.0459	6.79727	7.18817	6.22567	6.4705	6.6625	6.39635	5.93369	6.12917
Adc	14.9052	12.7217	10.2543	13.3994	12.4788	13.8408	14.7788	19.4495	15.5209	12.3777	11.9801	22.4492	20.1313	19.2574	25.1723	19.4639	18.6239	18.8367	19.5086	19.1992	19.6062	19.3073	18.2461
Adck1	19.6559	18.6556	18.1488	20.248	20.436	18.3842	22.031	26.9434	22.4118	19.405	19.0247	30.0317	27.4865	26.3522	33.4063	29.3469	27.4866	27.8719	27.7668	29.1929	28.7001	27.5232	26.5912
Adck2	16.5086	15.7954	16.3468	16.1124	15.0049	18.0056	18.5421	22.1921	17.3042	17.2888	18.0966	18.3598	17.5044	17.8861	19.2674	17.004	17.3986	17.368	16.9243	18.8178	16.7696	17.162	15.7472
Adck3	22.6844	22.2843	17.3336	21.803	20.4107	21.4973	25.3631	28.4113	22.8521	20.4032	21.3448	29.4354	27.2477	27.485	32.1829	25.3333	25.6895	24.8708	26.426	26.8534	27.6155	25.241	27.487
Adck4	10.9265	12.2521	8.75262	12.1753	10.4832	10.8118	11.2507	15.0844	11.9984	9.90214	9.78653	15.9743	14.6387	14.9945	16.8796	13.6161	15.1523	13.1857	13.349	13.0199	13.4045	12.2782	11.9755
Adck5	5.04759	5.25089	3.77564	5.29359	6.01208	6.1421	4.54732	7.26216	6.23038	4.91114	5.18855	7.53988	6.28057	6.79671	6.72831	5.91254	7.39238	6.48109	6.4122	6.40821	6.64664	5.75111	6.08202
Adcy1	1113.56	1067.64	1061.43	1260.83	1037.64	1038.6	944.863	971.256	1179.88	1140.02	1053.44	204.897	224.548	302.603	265.992	253.398	232.717	253.273	277.726	218.845	251.543	251.771	268.175
Adcy2	208.139	213.323	221.304	207.211	203.88	197.304	217.448	240.25	243.315	225.793	230.405	100.361	99.5339	103.59	106.759	104.937	99.695	104.144	107.375	101.845	106.291	106.167	107.543
Adcy3	68.5878	66.4685	52.7303	62.9275	54.2603	59.023	70.4051	79.9417	64.6595	56.8175	56.4413	42.6834	40.1192	42.9266	43.3576	36.7484	34.348	36.3643	39.367	32.7531	33.261	33.5025	33.3332
Adcy5	699.358	725.135	529.19	791.061	595.423	679.585	649.679	836.501	633.804	627.388	611.11	266.324	272.047	299.771	333.486	251.305	222.915	256.402	268.982	216.608	203.571	222.924	229.655
Adcy6	29.1572	33.2129	28.2744	34.7392	29.2773	31.047	29.0872	39.2659	38.9674	31.1838	27.5879	16.7837	16.382	18.6015	17.5618	12.4724	14.5397	14.4308	16.458	12.6893	14.6004	14.1496	13.2013
Adcy7	9.38257	12.3801	10.5975	12.6384	10.6348	9.80211	10.0747	11.5499	10.5674	11.2198	11.6426	4.89879	4.44177	5.81298	4.57572	5.0494	5.59533	5.52329	5.24635	4.72987	4.33839	4.83824	4.76189
Adcy8	24.3472	24.4615	21.667	18.7261	18.2636	18.0477	19.7573	24.4712	25.4939	22.4395	20.9229	14.0148	14.782	15.5609	14.0683	11.4582	12.6201	13.1218	13.1547	13.3759	15.1844	13.3736	13.437
Adcy9	82.1272	77.9522	83.5361	103.854	80.1779	91.9632	93.5729	88.5173	90.902	85.2462	79.5156	46.3468	39.2118	48.5607	45.3102	44.3656	44.5585	52.2957	52.2497	33.9482	37.4047	34.9631	39.2738
Adcyap1	12.3517	11.569	14.6735	8.96602	11.9231	10.0545	14.0732	10.3331	12.5929	12.9766	14.7642	10.3088	11.1044	12.5799	8.28099	12.2567	13.1919	11.302	10.1624	12.2824	13.2655	11.7304	13.107
Adcyap1r1	348.165	350.571	317.283	357.979	311.289	295.452	301.77	349.685	340.976	329.486	304.353	104.195	98.4593	106.392	105.383	95.0754	96.9177	102.612	105.996	91.0118	94.805	97.5407	89.5802
Add1	391.693	391.895	351.349	380.609	359.613	369.199	367.314	433.258	367.681	378.158	367.965	461.211	436.225	426.852	484.838	402.225	391.592	403.647	419.63	411.499	400.106	407.553	394.2
Add2	241.69	234.497	244.687	260.114	235.229	262.89	239.44	249.27	257.977	258.893	240.361	234.801	220.656	251.329	256.84	232.359	218.626	240.822	252.272	209.996	222.509	227.306	215.841
Add3	169.718	179.768	180.373	171.81	174.022	151.954	142.496	147.735	161.66	172.728	174.006	70.5	73.5519	71.9915	64.5423	70.0658	67.9608	69.9191	69.2324	72.1432	76.3947	75.3578	82.9795
Adh5	18.1713	19.8509	16.9904	19.487	19.2235	19.1415	18.2677	20.1255	20.6946	18.5665	19.5731	22.0659	24.4298	23.1327	24.8783	23.4128	24.015	25.5412	21.9375	24.7428	25.3907	24.3281	22.3007
Adhfe1	20.7248	19.5094	18.1488	20.8104	22.9116	16.8697	18.9341	17.0159	17.2161	16.8895	18.5185	5.58036	5.06267	5.21678	5.10504	4.96308	5.22776	5.14017	5.46009	4.95873	4.86679	5.29467	5.18622
Adi1	26.3662	29.2427	33.6804	23.9866	27.3827	29.0277	30.1456	27.6967	25.604	26.5122	29.4018	49.1583	45.5401	41.5255	50.0153	47.7751	47.5399	44.0905	43.6418	48.3413	45.6087	46.3284	40.7354
Adipor1	62.5901	64.9744	55.4762	59.0897	58.4283	54.9003	62.7217	63.9688	57.8567	55.3801	53.8259	47.6674	45.3013	43.2247	46.0277	44.1714	44.1909	42.6219	44.7494	41.5008	41.1313	40.6686	39.6039
Adipor2	45.9627	42.9036	46.1229	54.5571	55.5486	50.8195	51.275	41.6802	43.9209	42.124	42.1833	26.6239	24.8596	25.5473	26.1251	35.8205	34.3072	36.9071	31.6918	24.3868	27.3096	26.7016	26.3083
Adk	34.6205	36.2439	35.4824	32.6548	38.447	31.1732	33.2033	30.4007	31.4821	32.142	34.5481	26.9647	29.6596	25.8752	29.7363	31.0948	29.447	29.7236	27.1839	31.507	28.9782	29.851	29.5615
Adnp	86.5216	83.9288	95.764	84.5982	89.2212	89.9018	86.5167	72.1581	90.8799	92.4333	94.3219	93.6734	98.7698	101.116	96.2312	105.066	103.167	103.378	97.8735	106.041	106.93	106.532	106.035
Adnp2	21.0811	21.8147	23.5549	21.7699	20.7644	21.7077	21.639	23.0805	22.1696	20.6827	22.2306	26.8369	23.9999	26.6205	26.1369	26.4122	26.3838	26.2436	26.9701	26.6246	28.0883	25.9713	26.4497
Ado	17.043	14.6854	18.4063	15.0206	17.5815	16.1966	17.6797	15.9343	16.6877	13.9748	16.3671	17.2523	22.591	22.0893	23.749	22.0749	23.0348	22.1889	19.5086	22.8102	21.9701	22.3198	23.9509
Adora1	200.3	199.704	174.709	226.367	186.905	201.006	201.533	233.49	208.289	194.17	188.433	105.984	99.0086	106.124	121.615	123.797	123.955	131.92	144.333	119.722	125.257	126.616	115.747
Adora2a	62.4119	62.6691	45.3935	51.017	47.0104	55.4892	61.8985	92.6698	46.6288	53.5035	54.1634	70.4574	70.2087	60.6935	82.2571	57.7444	51.2157	56.3184	54.5814	59.5048	43.1336	56.9634	54.7853
Adpgk	9.73887	9.22107	10.8979	9.46229	10.0033	10.0545	10.7019	9.40605	8.93829	8.34495	9.99745	9.79759	9.95817	8.58532	7.17529	9.94774	9.84289	11.0466	9.89034	10.1209	10.8182	9.67647	8.91087
Adprh	29.1572	31.5053	23.941	28.0891	26.7765	33.9498	39.0051	47.8801	35.6871	29.8262	35.2231	45.5801	44.4894	40.8101	49.1802	42.6825	42.7206	42.1111	44.4774	45.6966	42.2993	42.6769	41.5369
Adprhl2	8.66997	7.51346	8.32357	8.20506	8.20977	9.50763	8.89864	11.0671	9.57674	7.50646	7.97265	16.7411	13.588	14.0108	15.1387	13.573	14.8256	12.3556	13.2519	15.3085	14.656	14.5604	14.4271
Adprm	7.54169	6.23276	7.59419	6.12071	6.28995	5.84761	6.58578	5.46594	5.34976	6.26869	6.15877	8.51964	9.00295	9.24115	9.44551	9.25723	9.10773	8.9075	8.68562	9.6886	9.14956	10.3611	11.1739
Adra1a	9.02627	10.0322	12.2708	11.2158	11.2663	9.59177	9.60426	9.69576	11.2279	11.9385	10.8411	3.36526	3.62984	3.99456	3.27005	4.05678	3.22651	4.6932	4.43025	3.30582	3.39285	4.42744	3.72465
Adra1b	15.4991	13.7035	10.5117	14.0611	12.7062	14.0511	17.8365	20.1448	15.5429	12.6572	13.2877	12.0979	11.7014	10.4336	12.8567	11.7172	10.4555	10.5038	12.2998	9.58688	10.5401	10.0873	10.7025
Adra1d	34.5017	31.8895	21.1951	26.8319	24.3262	28.2705	32.5369	33.4909	28.2239	28.3089	25.4787	21.5973	20.776	21.7018	17.3148	17.0471	19.359	15.0693	18.1096	16.58	19.05	20.0376	17.3974
Adra2a	14.3114	12.9351	8.581	13.1347	11.8221	11.3587	15.3276	16.224	13.2093	13.4957	13.3721	9.66979	8.28653	8.70456	7.98692	6.62464	6.69806	7.02384	7.86952	6.71336	8.73241	6.34448	6.69494
Adra2c	37.7084	38.2077	21.0664	35.5663	32.5865	33.2767	34.0265	34.9009	26.1984	28.7881	29.6549	17.5931	20.2984	19.0487	16.4679	14.3498	13.9679	12.611	15.7002	14.9779	13.3489	13.4649	14.8514
Adrb1	21.5562	20.4059	13.6867	17.3696	19.2993	19.8987	23.011	18.87	16.4896	21.042	21.0073	15.1224	16.9552	18.0948	12.7508	14.9756	14.7439	13.8561	15.3699	15.9188	19.2447	14.7886	14.0028
Adrbk1	305.349	305.619	237.822	299.253	272.11	265.793	262.177	346.498	284.748	267.957	245.76	195.739	189.659	177.549	213.294	170.363	159.161	159.154	174.256	163.74	168.53	164.317	165.865
Adrbk2	94.8946	95.754	96.0214	109.213	99.5529	96.5487	87.5752	89.9465	105.608	101.337	90.8207	56.5278	55.7132	64.4197	56.873	58.6075	64.2034	61.8736	63.4808	58.0807	62.8789	62.3493	60.0659
Adrm1	4.92882	5.67779	4.97698	4.79732	5.22899	5.84761	5.05694	7.22354	5.41581	4.79136	4.38707	10.7347	8.71638	7.98912	10.7512	8.45882	8.57679	7.37503	9.07424	8.44256	9.12175	8.30716	8.91087
Adsl	8.01676	8.36727	7.42257	8.03964	7.62877	9.12901	9.40825	12.2646	8.87224	8.66437	8.05701	14.526	13.2537	12.4905	15.4328	13.5298	12.4976	13.473	13.2325	13.6302	13.488	13.6018	12.777
Adss	36.2832	35.7316	42.905	36.0957	38.5985	39.8395	37.437	29.2418	37.008	37.5323	41.2975	51.2882	56.764	55.2084	54.9439	63.5706	58.6081	60.5646	53.3379	61.3611	59.5417	60.7518	61.0559
Adssl1	7.4823	6.83042	5.44894	7.4772	8.28555	9.84418	9.60426	11.0671	8.47596	7.54639	7.42426	14.6964	12.0119	10.9403	15.1505	13.8751	13.9271	13.1857	13.8348	14.3168	13.488	13.7844	14.4271
Aebp1	6.7697	8.28189	7.42257	8.17198	8.0582	7.48831	8.07542	10.816	11.0958	8.38488	7.593	5.32477	4.96714	6.67747	6.78712	4.27257	5.43197	3.92696	4.74114	5.06045	5.9792	4.88388	5.18622
Aebp2	54.5139	49.2217	61.0538	48.701	52.6436	47.3699	49.7069	33.5102	41.8514	53.1042	54.6696	47.4544	56.2625	53.6881	47.3922	57.097	54.9323	55.2648	50.6758	52.4863	50.1696	54.8181	57.4256
Aen	8.55121	9.26376	7.33676	7.97347	8.13399	8.20349	9.01624	10.2945	8.60806	8.78416	7.93046	11.6719	8.97907	9.03248	11.6216	9.88301	10.1288	9.67374	10.9202	10.8584	10.5679	11.5022	11.4568
Aes	160.87	148.391	97.2228	139.652	147.978	154.772	165.468	186.151	139.776	136.394	123.935	157.315	157.134	133.52	160.268	150.835	148.419	139.615	153.64	163.486	154.68	149.94	140.641
AF357359	17.6369	17.9299	25.6572	20.2149	22.6842	20.9925	18.6597	12.3418	16.0053	19.6845	19.109	14.952	19.6775	22.1191	18.1029	25.808	26.9965	23.8172	17.9347	20.4961	22.6931	22.1372	26.3083
Afap1	18.5276	19.3386	18.7924	20.9758	18.8193	18.7628	17.7581	19.9516	19.6378	19.0057	17.4217	11.6719	12.2985	12.6693	11.8098	9.94774	11.2315	10.7273	11.7751	11.1635	11.2631	11.274	11.0325
Afap1l1	10.1546	9.05031	7.98033	8.53591	7.83086	9.04487	9.60426	10.9898	11.2059	10.3813	8.68976	11.9275	9.79101	9.62868	11.3511	9.88301	9.39363	10.1846	10.2401	10.7312	10.9016	11.1827	10.231
Afap1l2	10.5702	10.9714	6.26413	10.4879	9.24546	9.04487	7.5266	11.1443	8.54201	10.5809	6.8337	6.21934	5.18207	4.17342	4.79921	4.22941	4.53345	3.89504	4.64399	4.83159	4.56087	4.51873	4.33757
Aff1	15.9741	17.9299	19.5647	28.0891	24.2504	26.2512	20.9726	18.194	20.6725	18.6064	18.2232	13.5888	12.5134	14.4281	14.1389	14.3498	14.6622	18.262	17.3907	12.0535	13.9607	14.5604	12.2583
Aff2	8.66997	8.62341	9.22458	8.20506	8.58868	7.74073	7.13459	6.06468	8.65209	9.38308	9.99745	7.66768	7.02087	7.98912	7.15177	9.45144	6.86143	8.49246	8.6079	7.65425	8.28744	7.12042	8.3451
Aff3	57.78	54.6861	56.1627	61.8357	58.6051	54.9423	55.7831	59.797	57.1742	58.5744	55.0914	52.3958	50.0058	53.9862	52.015	50.1056	49.5003	46.7085	55.281	47.2478	44.8023	47.7433	50.4478
Aff4	195.906	181.817	228.812	199.37	197.716	172.189	172.406	124.345	178.634	201.596	194.549	166.985	175.163	188.251	159.515	192.503	191.017	186.515	191.55	173.047	174.259	183.533	184.205
Afg3l1	34.2048	36.5855	31.2778	37.5183	34.2537	35.2119	33.7913	39.7488	36.2155	33.9787	33.7045	23.1308	22.2089	24.6232	26.7368	22.5712	23.3207	24.1365	23.2394	22.0219	24.0836	23.0957	22.7722
Afg3l2	62.9464	63.6937	63.2849	59.4867	63.8846	62.0099	75.8541	63.0418	64.5054	61.6887	76.9002	70.2444	68.6803	66.268	67.0831	72.051	72.0042	69.4083	68.5717	66.7267	70.3598	67.9635	71.4284
Aftph	58.4332	56.4364	65.6447	52.2742	56.9884	52.1658	55.3911	41.1587	50.1293	57.8157	59.6472	65.2604	65.0982	64.2111	60.9665	71.6194	66.6131	72.0901	67.4641	70.1597	66.4108	71.9345	71.0041
Agap1	207.248	192.447	172.607	229.51	192.033	187.755	173.778	179.642	183.763	192.453	175.272	77.8269	73.5281	81.024	78.6577	71.5115	71.3916	72.4732	81.5127	64.0312	71.2498	71.1586	74.7759
Agap2	1138.97	1157.46	695.362	1180.14	995.302	1066.33	1040.75	1379.73	1092.5	958.431	914.745	375.844	404.392	445.96	478.78	311.725	319.588	283.444	361.124	325.039	331.025	315.535	347.194
Agap3	182.782	185.659	127.9	172.108	163.134	179.635	171.191	234.108	179.294	160.87	144.225	171.799	164.99	158.59	192.31	139.139	142.579	135.496	156.186	152.093	146.31	143.093	143.611
Agbl3	4.15684	4.26901	4.71955	4.33413	4.34486	4.45933	3.48889	2.35634	3.43442	3.83309	3.83868	3.40786	4.0358	4.32247	3.97582	4.7473	4.57429	4.05467	4.0222	4.42472	4.58868	4.51873	4.62045
Agbl4	4.15684	4.52515	5.27732	4.59881	4.14278	4.45933	5.21374	4.75131	4.55721	4.7115	5.3151	8.17885	7.76116	7.98912	7.98692	7.25042	7.67827	8.04549	8.35529	7.9594	8.56555	7.57686	8.86372
Agbl5	7.06662	7.25732	7.80871	10.124	8.56342	8.37176	7.4482	8.49828	8.58604	8.38488	8.56321	7.1565	7.88057	8.49589	7.70462	6.862	7.80079	7.11962	7.4809	7.04394	8.39868	7.53122	7.59074
Agfg1	37.8866	38.72	49.0833	38.5109	39.609	37.5257	36.9666	28.0057	37.4263	42.683	40.1585	53.3755	50.9371	56.371	48.0509	55.9965	57.9546	55.8395	55.1449	53.9612	55.3145	53.1293	55.634
Agfg2	27.0194	25.6568	22.8255	29.3133	25.5134	28.3967	29.1656	33.9352	26.2204	23.837	26.4911	44.8559	42.8416	38.6936	46.2747	36.1442	37.5337	38.8227	41.0187	38.3221	40.7141	39.4818	40.0282
Aggf1	52.3168	50.4171	48.1394	46.8152	50.7237	45.7292	46.022	42.3369	45.9463	50.6686	49.3545	41.1925	46.9491	47.1298	45.4278	44.9267	44.3134	45.3038	45.002	43.7386	44.9413	44.6852	47.006
Agk	6.29464	5.97662	7.20804	6.68316	6.13838	7.27796	6.38977	7.32011	6.2524	6.94747	7.93046	9.4568	11.3194	9.33058	10.6453	9.90459	9.47531	10.4081	9.57944	10.3752	10.0395	10.5893	9.61808
Agl	85.809	86.4475	92.5461	92.1085	90.7116	76.4817	71.7771	70.1301	79.3218	83.0103	80.0218	24.7496	24.9074	26.382	23.0668	26.7791	23.8108	26.6587	27.7279	24.9717	24.3896	26.1082	24.4224
Ago1	76.6639	73.7686	75.0838	85.2599	79.2432	74.7148	68.9155	73.568	79.4759	76.6617	74.3692	53.3329	54.0893	59.3222	54.9322	54.4644	50.7664	56.3184	59.1283	50.6045	55.7595	54.6355	51.9565
Ago2	60.8086	55.3691	64.2717	69.5776	62.6468	53.7644	48.3349	55.1615	60.7187	60.3711	56.5678	29.8613	26.8178	32.4931	28.1836	27.5343	26.6289	27.3291	32.2942	21.8947	26.3641	24.0086	26.1668
Ago3	10.1546	12.0386	17.162	16.6748	15.7375	10.7697	7.68341	7.45531	11.9324	13.4957	12.6128	6.56012	5.80296	9.0921	4.36399	6.96989	7.06564	6.89613	7.67521	5.69619	6.14606	6.11626	6.22346
Ago4	9.14504	10.1176	11.6273	10.918	10.2812	9.0028	8.50663	7.43599	8.87224	9.66257	8.8585	8.69003	8.66862	9.83735	7.81048	8.63145	9.10773	9.73759	8.51074	10.1209	8.12058	7.303	8.91087
Agpat1	39.5493	41.9217	29.7761	39.6027	35.0368	36.8526	46.8061	55.2581	41.0589	35.6557	35.6871	36.4215	33.4327	32.2844	40.3581	34.2021	31.8975	32.2458	36.705	32.7022	31.9539	33.5481	31.6831
Agpat3	320.136	320.646	266.483	322.975	303.357	286.828	289.657	331.027	287.5	310.041	295.536	110.713	109.612	119.986	104.971	109.857	106.352	106.252	111.844	99.963	102.953	111.142	102.404
Agpat4	30.7606	28.0047	22.8684	25.0784	25.084	26.3774	32.0273	37.1413	28.2018	24.0766	21.851	25.3885	22.1372	22.775	26.9485	24.0817	26.7514	25.6689	24.0943	23.6748	24.3061	25.5148	22.5836
Agpat5	44.7157	45.6358	51.6576	43.5729	50.6985	43.7099	43.474	35.2292	40.1342	42.3237	44.2081	19.7656	21.0387	22.1489	18.5734	24.1896	23.5658	22.6359	20.8882	21.615	20.079	22.0459	21.3106
Agpat6	89.4907	88.7101	87.3975	85.2599	83.2597	84.2645	94.3962	102.366	91.034	84.3279	91.7065	60.9154	59.8445	60.455	68.8005	56.8812	60.3643	60.5327	62.6064	53.3763	55.2311	56.6439	52.4751
Agpat9	5.3445	5.54972	6.04961	4.33413	4.85008	4.24899	3.99851	4.77062	4.33705	4.51186	4.72453	5.02659	5.06267	4.56095	5.09328	4.09994	4.94186	4.94861	4.19708	4.45014	4.25496	3.87972	5.28051
Agphd1	6.71032	4.69592	6.39285	5.9222	6.84568	6.47865	6.03696	5.54319	6.31845	5.11078	5.86348	6.90091	8.02385	7.15444	8.90442	8.56671	9.63868	8.97136	8.27757	8.59514	8.84365	10.3611	11.1739
Agps	43.4092	40.641	56.8062	43.8375	44.838	39.545	41.1611	27.1945	40.3104	45.438	48.3421	43.6206	45.4924	49.2166	40.3581	52.5439	52.8902	52.4872	49.7237	50.3756	51.5879	53.9965	52.9466
Agrn	146.558	164.314	131.161	178.162	142.496	164.112	144.809	197.488	187.396	153.922	138.066	86.9003	77.54	98.3139	83.9509	72.1805	81.4387	79.9121	79.8805	65.913	83.2082	72.6648	74.8702
Agt	17.043	10.5872	6.52156	13.7964	10.8622	8.87659	12.7011	10.1207	6.16434	7.06725	6.87588	5.11178	2.6985	3.04064	2.83483	3.431	2.98146	3.06495	3.69187	2.87352	2.30825	2.46476	2.59311
Agtpbp1	119.657	120.77	141.672	121.091	118.852	116.994	116.545	92.129	123.177	127.53	132.751	118.508	113.337	119.747	114.699	121.833	117.298	122.821	117.576	112.703	114.05	116.528	122.725
Agxt2l1	18.8245	14.6427	13.9441	16.5094	16.95	12.8732	13.5244	8.42102	8.69612	9.02372	8.26793	2.59849	2.36417	2.71272	2.22316	3.60363	2.77725	2.84146	2.68147	1.80549	1.50175	1.96268	1.08439
Ahctf1	32.9578	35.4755	40.0733	38.3124	36.9061	36.9367	31.5569	23.0419	31.9004	34.6575	39.357	29.5631	33.576	34.4903	30.195	37.3957	40.1884	35.183	35.0534	28.1758	31.4533	32.2245	34.3705
Ahcy	1.66273	1.49415	1.41587	1.88584	2.04613	2.01932	1.76405	1.98937	1.49705	1.43741	2.23572	3.32266	3.22387	2.83196	3.29358	2.8268	2.40967	2.84146	3.22553	3.2041	2.58635	2.9212	3.11173
Ahcyl1	520.733	532.346	556.049	519.764	531.968	458.091	458.966	445.638	467.015	501.975	482.535	284.939	280.166	283.882	280.977	296.965	294.102	302.121	281.535	281.809	285.945	295.589	297.642
Ahcyl2	198.697	194.069	202.597	188.452	199.207	179.173	173.661	148.874	172.425	194.29	184.974	103.94	102.638	105.796	99.8307	109.9	108.844	108.263	107.531	102.43	108.543	107.354	110.184
Ahdc1	52.6731	53.6615	33.0798	54.4578	44.0296	51.072	51.275	66.5376	50.4155	47.7139	42.6473	35.6973	33.6954	38.2762	42.8871	28.8075	31.8566	28.4465	37.4239	32.4988	31.8705	29.9879	34.6062
Ahi1	126.012	118.038	126.269	110.57	113.143	114.681	110.469	92.2449	104.662	110.481	113.304	156.591	156.847	146.636	147.787	151.137	141.272	140.094	138.096	137.751	130.319	143.55	149.599
Ahnak	12.4111	13.2339	18.3633	17.7666	17.8594	11.3587	11.8387	9.59919	14.8384	13.1363	14.8485	3.66344	5.49252	5.30621	4.46985	5.15729	4.24755	3.6077	4.17765	3.50926	4.6165	3.56021	3.7718
Ahr	6.0571	6.14738	8.15195	6.08763	5.6079	6.1421	7.2522	4.84788	6.47255	7.82588	7.3399	7.36949	7.73728	8.46608	7.09295	9.14933	8.98521	9.76952	9.13253	9.28173	9.03832	9.40261	9.61808
Ahsa1	34.383	32.1457	32.0929	27.3612	31.3992	31.9726	30.6944	37.1027	30.3814	29.3471	31.3844	61.0006	63.0684	55.2084	64.6835	50.9687	50.6031	52.8384	49.0242	58.4113	49.1685	57.1916	50.0706
Ahsa2	8.19491	8.36727	7.76581	6.74933	7.62877	6.18417	5.99776	5.92948	7.15503	6.7079	7.55081	9.11601	8.38206	7.84007	6.99885	6.64622	5.14607	5.84256	6.21789	7.14566	6.89693	5.47725	6.31776
AI118078	6.7697	6.57428	4.80536	5.32667	5.30477	5.38485	5.91936	7.99611	6.47255	5.9892	6.41187	5.40997	6.01789	5.15716	5.98725	4.38046	4.69681	4.94861	4.97432	5.03502	5.84014	6.11626	5.75199
AI314180	72.3289	70.6522	82.0773	72.9854	75.5299	68.741	64.6425	47.8414	65.364	72.1898	75.3816	64.1955	68.7997	70.1433	63.2484	69.9363	69.0227	70.9088	67.2504	66.9047	68.5244	66.1834	67.2794
AI413582	4.2756	4.39708	3.60402	4.66498	5.65842	5.55313	5.01774	7.08834	5.50387	4.63165	5.44165	7.0713	6.13729	5.12735	6.24603	5.54571	4.98271	5.42751	5.907	7.88311	6.70226	5.15774	5.37481
AI414108	26.3068	24.8457	30.4626	26.6995	25.8671	29.1119	22.5798	20.2993	26.991	24.7554	23.2008	15.6761	17.2178	21.1354	15.4328	15.7092	19.3182	18.9644	16.6523	15.4102	16.7974	17.2077	16.4073
AI429214	3.02855	2.09182	2.78883	1.9851	2.50082	2.48208	2.50887	1.95074	1.76124	1.7169	2.48882	4.771	3.84476	4.02437	3.59941	4.05678	4.37008	4.50164	3.2061	3.22953	4.17153	3.42328	3.7718
AI462493	3.32547	3.15907	2.27397	2.74605	3.18286	3.15519	3.7241	4.53885	3.80868	3.07445	3.50122	4.85619	4.68058	4.44171	5.5285	5.13571	5.59533	5.33173	5.11033	6.38278	5.1727	5.88804	4.85619
AI464131	76.6046	79.1902	56.3343	77.3526	65.0971	60.0748	66.289	85.2339	74.1041	64.9628	59.9847	23.8976	23.1163	21.1056	23.4197	20.4565	19.89	19.4433	21.51	19.0975	19.3837	19.9007	19.2833
AI480653	25.0004	24.6322	24.5846	24.2513	23.7704	25.1994	30.1456	30.729	26.9029	27.0312	27.9675	22.0233	21.3014	23.401	22.1611	24.0602	22.2997	25.9243	23.6669	23.395	23.2215	24.3738	26.3554
AI504432	31.0575	29.1147	44.3209	25.2438	30.4646	24.947	30.8904	15.9922	24.3711	28.9079	35.8558	17.806	23.9999	25.7262	15.915	23.1539	26.5064	23.9768	19.8973	23.0899	22.2204	22.0459	25.4596
AI506816	5.76019	5.59241	5.57765	5.78986	5.91103	6.1421	4.93933	4.96377	5.94418	6.22877	4.38707	5.15438	4.34625	4.35228	4.99918	5.3515	4.45176	4.85283	5.01318	4.67901	4.6165	5.24903	4.76189
AI593442	172.39	166.79	210.02	158.344	148.988	161.924	188.988	161.274	164.39	177.999	198.768	177.592	182.614	193.975	174.418	176.168	172.639	178.821	161.51	173.352	152.511	176.961	184.394
AI597468	22.922	23.4796	29.8619	21.803	24.7051	22.3387	23.599	15.49	19.6378	24.4359	25.0147	34.9305	41.17	37.1733	33.9944	44.6462	43.0882	41.281	36.7244	41.4245	32.4545	38.6602	39.0852
AI597479	32.4233	36.5001	40.2449	30.8352	37.9923	32.7719	33.9089	26.8661	32.4068	35.0568	33.9154	34.2915	33.7193	31.4199	31.783	37.9784	37.8604	36.1728	34.8396	39.0087	34.5959	38.2494	36.2564
AI836003	7.126	6.36083	5.44894	6.02146	4.9006	6.52072	6.42897	8.47896	6.2524	5.78956	5.99003	15.5909	14.3761	12.8482	16.2679	12.5156	13.0694	11.5574	12.941	12.969	12.9874	12.4607	13.5785
AI837181	17.3399	17.2468	12.9144	16.344	16.4953	19.5201	19.7573	27.349	18.515	16.2507	17.5904	32.8858	33.3133	29.8996	40.7462	29.4332	30.7948	27.2333	31.9833	33.872	32.0374	30.3531	30.7873
AI846148	8.49182	8.02575	6.52156	8.50283	8.46238	9.88625	8.70264	9.92753	8.47596	7.94567	7.50863	14.2704	13.4925	14.3089	15.421	12.7745	13.1511	13.026	13.9903	13.503	12.7371	12.8715	12.3998
AI848285	3.9193	2.94562	1.93073	1.81967	1.97034	2.22967	4.35132	2.80057	2.86201	3.03453	2.57318	2.12991	2.74626	2.86177	1.37624	1.70471	1.79704	1.40477	2.33171	2.18693	3.33723	2.73862	2.54596
AI854517	25.5942	28.2182	24.7133	30.2065	28.2416	27.6815	25.5199	27.6194	30.4474	31.4633	27.4192	19.51	17.576	19.3468	18.5617	18.8166	19.4816	21.9335	20.9271	21.3607	25.6132	22.2741	22.2064
AI854703	19.1214	18.3568	17.3336	17.5019	16.5964	17.627	19.7573	25.9391	21.2229	18.0075	17.1264	20.1489	22.0417	21.195	24.0902	20.8881	17.6028	18.1343	21.0825	22.3779	22.4985	20.5853	22.9608
AI987944	5.64142	6.57428	7.85162	6.38539	6.51729	5.38485	5.52735	3.66971	5.81209	5.82949	7.593	2.85408	4.08357	3.45798	2.6231	4.31572	3.92082	4.66127	3.80846	3.8907	3.47628	4.47309	2.97029
Aida	23.2189	22.8392	28.8322	23.1264	22.659	21.6235	19.4045	16.9193	19.3516	23.5176	22.1884	21.5121	20.7283	19.3468	20.8436	21.5355	22.9123	21.295	20.4025	22.3016	23.5831	22.548	22.6308
Aif1l	5.58204	4.73861	5.57765	4.86349	5.00164	3.78622	3.8025	6.52822	5.41581	5.54999	6.03222	4.21722	3.94028	3.24931	3.92877	3.30153	3.47156	2.58605	2.72033	3.96699	4.56087	3.69714	3.72465
Aifm1	17.043	16.2649	17.3765	17.2373	16.5206	15.7759	17.1309	15.6639	15.5429	15.4921	18.181	13.674	15.8328	14.607	15.4092	13.8103	12.5384	15.3247	13.9708	13.9862	13.2933	13.6475	14.0499
Aifm2	8.13552	9.5199	8.32357	9.72697	10.3064	8.58211	9.72186	10.6615	9.22449	8.82408	8.73195	6.38973	6.94923	6.67747	6.90475	6.38727	5.63618	6.7365	6.02358	4.78073	5.56204	6.07062	4.52616
Aifm3	35.8082	35.9451	31.2778	45.8557	39.9626	44.9719	36.4178	44.8091	42.0716	35.0568	30.5407	25.9423	25.6238	28.9457	26.478	24.8154	27.6091	27.1376	27.4365	27.5909	28.8114	25.6518	25.9311
Aig1	13.5988	13.917	13.1718	10.6864	11.5442	12.3263	16.9741	16.591	12.1305	12.3377	12.9503	15.1224	15.5223	14.2493	15.9856	15.3856	13.2328	14.5266	14.0291	14.4439	15.0175	15.0624	15.9358
Aimp1	15.5584	16.0088	15.4029	12.4069	14.525	16.5332	15.3668	16.0502	14.8605	16.3305	15.9031	19.3822	21.1342	18.7208	22.1964	20.2839	18.7873	19.8902	18.1873	22.9882	21.8032	20.4484	22.1593
Aimp2	6.47279	6.53159	7.20804	6.05454	5.50686	7.69866	7.4482	10.0434	7.85953	7.02733	7.76173	14.0574	12.6089	12.1029	14.7388	13.0551	13.2736	12.1959	13.0381	14.1387	15.1844	15.6558	14.0499
Aip	33.1953	33.7679	25.7001	30.7359	31.3234	35.0436	36.065	49.8694	37.4483	32.5812	30.5407	53.9293	51.0804	44.5364	61.2017	44.1714	44.8852	45.5592	47.528	55.6904	48.1395	47.5151	45.5444
Ajap1	44.5969	41.1533	32.7794	41.9186	37.0324	42.2374	48.5309	48.6719	42.2918	39.5686	43.1114	32.6728	30.9252	31.4199	31.0655	28.3327	28.5485	27.6484	31.8278	28.6844	29.7013	26.1539	30.0329
AK010878	1.0689	1.49415	1.7162	1.0918	2.09665	1.47242	1.72485	1.27474	1.14481	1.43741	2.23572	3.10967	3.86864	3.01083	2.76425	3.56047	3.63493	3.25651	2.4483	3.76355	3.30942	3.87972	2.6874
Ak1	39.8462	39.7445	35.0105	38.5109	40.7457	43.7519	47.0413	56.9771	43.7007	41.7247	40.7491	59.3393	60.8236	58.4875	75.1171	59.4707	62.6514	61.5863	61.9846	62.5818	63.1848	61.9385	63.3662
AK129341	9.67949	11.5263	12.2279	10.1902	10.4832	10.4332	10.9371	6.93382	7.83751	11.2198	12.2753	9.92538	10.4835	10.7615	8.52801	12.1703	11.5991	11.7809	10.687	11.901	9.59452	12.1869	12.6355
Ak2	5.58204	7.89768	4.97698	6.8155	6.79516	8.07728	6.38977	7.43599	6.05426	5.47013	5.48383	6.34713	8.23877	8.34684	7.10472	6.75411	7.63743	7.11962	6.9757	7.60339	7.73124	7.6225	7.21356
Ak3	85.6308	89.2224	94.4339	90.4873	97.8352	77.9121	77.6181	60.9751	66.4648	76.7017	72.26	42.0018	43.5103	41.7938	39.617	50.1056	49.7045	45.5592	43.1172	39.7716	38.8787	41.2619	44.0829
Ak4	29.7511	27.6632	27.4163	20.4465	24.0736	21.6656	22.8542	22.617	24.9876	25.5938	25.9006	21.2139	20.6089	20.8075	20.8083	20.1976	22.5039	19.6348	21.4712	22.1999	23.3606	22.548	22.6779
Ak5	74.823	71.0364	75.0838	68.7505	69.2147	72.6534	79.539	87.3777	83.923	79.0973	81.1607	125.622	120.453	119.688	135.013	122.006	117.543	114.84	123.522	125.748	134.74	122.188	123.668
Akap1	57.1268	58.7843	59.5951	55.5165	49.3849	51.2823	65.2306	78.4545	72.6511	58.1751	64.7514	35.9103	33.4088	34.699	34.8531	32.109	30.5905	34.2252	32.7411	33.6177	36.3758	33.7307	33.7104
Akap10	17.6962	16.9907	22.0961	17.8989	16.4953	14.7242	13.6812	11.1443	15.4329	20.2435	15.8609	13.674	12.585	16.4254	12.8567	14.1556	14.7031	14.7181	15.195	12.9944	15.4903	15.7927	13.8614
Akap11	350.896	353.987	461.272	349.41	357.163	330.832	367.51	270.863	357.047	407.226	441.153	158.295	167.45	185.747	149.14	187.087	178.561	183.354	178.046	163.664	166.75	181.982	188.684
Akap12	28.029	30.2246	25.5714	30.3058	26.2965	27.5974	25.7159	27.2717	29.0825	27.5902	29.444	15.2502	15.1641	14.607	15.8445	12.8177	12.7835	13.6965	15.3699	12.791	14.7394	13.2823	15.04
Akap13	42.756	45.2515	48.0536	55.7481	53.9066	47.3278	38.9659	40.8497	48.1479	44.36	41.888	17.0819	17.1701	21.195	13.7624	17.1766	18.583	20.2095	17.9347	14.4439	16.408	16.0666	16.9731
Akap17b	11.8173	13.7462	16.733	13.6972	14.8281	14.7242	12.7403	9.38673	12.813	14.6536	14.5111	12.6943	13.588	17.6774	13.0096	16.1192	16.9085	16.4102	13.8931	14.9525	17.3536	15.1994	15.5587
Akap2	48.1005	43.2024	45.4364	49.4951	46.581	46.0657	52.2942	38.474	52.3748	47.9535	49.9872	35.7399	35.2715	42.1516	39.4523	40.9131	41.6995	44.346	45.5461	38.4493	41.0201	41.7184	44.7901
Akap5	84.6807	82.3066	92.8464	77.4187	78.0307	79.3845	74.5604	62.443	72.5851	86.6837	88.2475	84.0462	95.6175	101.235	92.9024	97.1254	91.8942	95.7796	91.85	87.35	78.8976	91.9265	98.3024
Akap6	279.577	276.205	311.576	289.228	282.568	252.457	255.12	205.523	276.338	295.188	314.856	136.911	147.892	156.95	128.697	150.684	146.949	147.788	146.159	135.488	141.665	142.637	148.232
Akap7	15.5584	16.6492	19.5218	14.5574	17.0005	15.1449	15.1316	13.7711	17.3042	17.169	18.8981	21.0861	24.3104	24.0866	21.0083	25.3333	23.239	24.4557	22.2095	25.582	25.9469	28.436	27.1098
Akap8	28.0883	34.7925	41.7037	42.448	42.034	39.545	26.9311	25.5914	37.9987	32.6212	31.5953	34.5471	37.9461	45.0133	30.6303	38.4315	42.5572	40.9298	34.5676	36.9489	40.297	36.9714	35.0306
Akap8l	27.0194	35.5609	32.0071	42.3487	37.0324	41.7747	27.0095	31.8299	38.1308	28.828	26.913	28.2426	33.5282	39.0215	28.6659	29.6059	36.3084	37.0029	32.4302	29.4218	35.0409	29.9423	29.2314
Akap9	125.24	138.871	138.583	134.821	118.423	113.376	119.485	103.524	117.695	133.479	152.282	42.9816	53.2296	56.9374	43.8869	47.1924	47.4991	45.176	48.0138	44.8066	43.662	49.1127	55.8697
Akirin1	26.1287	26.6386	25.7001	23.1595	25.185	25.2836	27.1271	13.9835	16.6657	25.1147	25.2678	32.6302	32.2864	29.1245	20.4437	33.8353	32.1017	30.841	31.9444	31.2782	31.7593	30.49	33.1447
Akirin2	15.4991	16.8199	18.9211	14.8882	18.8698	16.9118	17.7973	14.0415	16.9739	19.5248	20.7542	25.4311	29.8984	28.5879	24.6312	29.5411	29.447	27.5526	25.2991	35.1434	30.3688	29.9423	28.0999
Akna	5.81957	7.68423	4.37631	7.41103	5.53212	4.33312	4.03771	7.06902	6.05426	5.74963	4.89327	2.21511	2.17313	2.41462	1.90557	1.70471	1.96041	1.94752	2.23456	2.1615	2.1692	1.78011	2.35737
Akr1a1	89.2532	85.8072	73.7966	75.1028	88.7413	90.9535	103.373	118.145	94.2043	86.3642	88.6693	174.908	164.919	148.067	190.604	157.438	157.405	150.661	152.863	173.581	168.558	165.915	159.688
Akr1b10	9.50134	9.5199	7.55128	8.50283	8.66446	8.28762	7.72261	8.90388	7.8155	8.54459	8.43666	4.89879	5.20595	4.71	4.49338	5.6536	5.84039	6.09797	5.80984	6.17934	6.03482	7.02913	5.61055
Akr1e1	9.02627	9.98949	9.91106	8.66825	9.39703	9.08694	9.48666	8.76868	8.56402	9.82228	9.78653	13.7592	13.4686	12.6693	12.3509	14.695	13.3144	12.8345	12.6301	14.037	13.5992	13.6475	14.4743
Akr7a5	7.83861	6.70235	4.71955	6.84858	6.92147	6.60486	7.99702	10.1207	6.36248	6.06905	5.39947	11.6293	9.71936	9.24115	11.5275	8.93355	8.65847	8.10934	9.24912	10.5278	9.90044	9.8134	8.20366
Akt1	149.943	154.624	113.312	156.161	138.202	151.491	146.298	196.175	163.113	151.048	132.877	130.308	113.385	109.791	136.036	100.729	100.308	102.867	111.048	107.109	108.96	102.288	103.913
Akt1s1	18.5276	17.4603	12.3566	16.8402	16.369	16.5332	17.5229	25.012	16.4236	16.4104	14.0892	21.2565	20.1074	19.7343	24.7842	17.7808	21.0336	17.4319	18.9257	18.6906	18.7441	19.7181	17.3974
Akt2	70.9631	69.7557	52.0009	68.5189	63.6825	62.8513	59.7816	83.0127	63.1184	66.7596	56.8631	48.0082	47.9043	45.8182	51.6739	36.4247	38.1871	37.6095	39.6391	42.6705	39.9355	42.0379	38.5195
Akt3	131.772	128.412	163.339	130.884	129.992	119.855	120.112	92.5346	124.938	143.541	136.59	108.029	109.301	122.192	109.97	118.121	115.297	119.852	116.216	106.219	117.582	118.856	115.087
Aktip	66.5688	66.682	65.9021	62.1997	68.4316	63.9451	62.4081	57.2668	57.4164	60.97	60.8705	60.1061	61.1102	54.7911	63.0602	60.2044	60.2417	59.7665	58.7591	62.4037	59.7363	59.9302	56.4826
Alad	28.2071	25.5287	22.5251	24.0197	25.3619	26.7139	26.2255	31.0187	25.4499	25.7535	24.846	34.4619	31.1402	30.7641	37.8173	32.4758	32.5101	34.0018	34.6259	33.7448	34.6515	34.461	29.9858
Alas1	24.7629	25.3579	24.7133	23.5565	28.8731	28.6491	30.6944	29.2225	26.5287	22.9985	25.1834	36.0807	34.7222	32.0161	37.2998	38.2157	34.5114	36.9709	37.968	38.1441	36.8763	33.7764	36.4921
Alcam	221.441	236.333	299.52	209.361	203.804	193.224	225.014	170.564	200.891	235.375	249.641	108.199	131.582	128.124	107.735	131.522	127.467	133.9	119.694	119.849	106.68	134.147	147.147
Aldh16a1	4.6319	4.86668	3.56112	4.26796	4.06699	4.03864	4.27292	6.06468	5.10759	4.39208	2.91065	4.34502	4.10745	4.14361	5.06976	5.07098	4.41092	5.26788	4.2748	4.83159	4.44963	5.06645	4.95048
Aldh18a1	15.0834	14.9842	14.5448	16.344	14.626	16.449	15.3668	18.8314	15.2127	13.8151	16.0297	19.1266	17.791	15.4417	19.7144	16.8097	17.2353	16.4102	18.4982	17.8006	15.6571	15.6102	16.1244
Aldh1a1	59.324	55.9241	54.661	56.1782	58.1504	54.732	56.5279	45.1181	43.2384	56.3384	51.4637	14.3556	15.4984	14.6368	16.0327	17.975	16.5001	16.953	16.4968	16.1477	17.4092	16.66	16.643
Aldh1a2	2.1378	3.4579	3.00335	2.15052	2.52608	2.48208	2.74407	3.22548	3.52248	3.51366	3.0372	2.17251	3.51043	3.5176	3.62293	2.86996	3.59408	2.90531	3.34212	3.53469	4.00467	4.10794	3.58321
Aldh1b1	3.38485	3.54328	3.08916	3.37466	3.46073	4.66968	4.50812	5.02171	4.24899	3.39388	3.50122	7.71027	7.06863	6.58804	8.64564	6.27938	5.35028	6.83228	7.85009	6.81508	7.17503	6.20755	7.26071
Aldh1l1	121.617	125.509	83.7935	132.935	124.89	114.344	113.056	132.612	109.967	95.8671	88.9224	35.4417	33.4566	31.6286	37.2057	31.9579	31.2032	32.8205	33.8098	28.5572	28.3664	30.7639	27.5813
Aldh1l2	7.00724	6.87311	7.46547	8.00655	7.52773	6.2683	5.40975	6.19988	6.93488	7.90574	8.6054	2.12991	2.12536	2.56367	2.18788	2.5247	2.49135	2.58605	2.58431	1.95806	2.50292	2.46476	2.54596
Aldh2	80.9395	85.423	46.7236	77.0879	75.2015	74.5466	74.2076	101.999	73.1355	65.8013	63.6968	42.0444	39.6894	34.4903	45.4514	34.4395	33.6537	32.3416	33.7126	33.7702	33.3166	34.4154	30.9759
Aldh3a2	32.9578	33.8106	33.4659	29.6772	31.1719	30.5843	31.6353	29.9564	29.9851	32.182	32.2281	38.8496	35.8446	34.55	36.5822	37.6115	36.3084	34.4168	36.4135	36.5166	36.0142	35.3282	35.1249
Aldh3b1	2.96917	2.43334	2.27397	3.04381	2.85447	3.4076	2.15606	3.99805	3.19225	1.9964	2.86847	2.64109	2.05372	2.50405	2.64662	2.20102	2.94061	2.68183	2.54545	3.15325	2.39168	2.78427	2.54596
Aldh4a1	20.9623	20.1924	14.7593	21.9684	18.6678	18.0897	18.2677	23.2351	19.4837	15.6518	15.4391	10.181	9.45668	10.0162	10.1748	8.67461	8.69932	8.97136	10.279	8.41713	8.95489	8.85488	8.10936
Aldh5a1	168.411	166.321	174.881	166.45	167.151	153.426	148.298	147.851	148.583	162.108	162.87	71.352	71.3311	70.1731	67.3654	75.4389	77.6404	74.5804	72.8465	67.1082	69.5255	76.6358	71.9942
Aldh6a1	132.484	137.804	142.316	137.766	140.147	116.994	112.703	93.9832	113.82	129.926	127.141	46.9858	43.1521	42.5689	40.3345	47.5809	46.6822	44.9206	42.884	45.2389	43.4952	47.4238	45.3558
Aldh7a1	73.1603	79.489	69.4632	76.0953	71.2608	68.9934	65.8578	80.2121	72.7612	69.1553	64.5827	32.2042	27.5342	28.3495	30.1833	24.9449	25.567	27.1376	27.5919	26.1923	27.7546	27.2037	26.3554
Aldh9a1	21.4374	19.0825	17.3336	20.0826	20.0571	16.7856	18.9341	20.6856	17.5463	16.5701	16.1562	12.5665	11.9164	11.0298	12.5038	12.3645	13.1511	12.1002	12.8827	12.1553	14.3223	11.1827	12.2112
Aldoa	337.654	329.269	270.645	300.378	311.845	364.992	390.129	492.166	363.19	324.375	337.804	739.207	702.039	619.336	872.045	698.824	693.862	676.396	711.696	783.225	734.051	708.299	710.323
Aldoart1	1.95965	1.15263	1.02972	1.78659	1.99561	1.97725	2.39126	2.64605	2.09147	1.51726	2.2779	4.00423	4.5373	3.75608	4.89331	4.12152	3.59408	4.0866	3.86675	5.16217	3.86562	4.56437	4.10183
Aldoc	738.789	731.496	547.94	727.108	747.796	713.409	683.823	830.649	715.305	618.524	605.837	258.827	253.157	223.844	272.591	256.893	246.521	243.855	247.064	262.457	251.237	251.177	238.047
Alg1	10.2733	13.4474	10.0398	10.918	11.4179	12.0738	13.3676	19.4495	14.1339	12.5773	12.6972	11.0329	11.1761	11.298	12.3156	10.8325	9.18942	10.8869	10.7259	11.5958	10.9016	10.3611	9.99526
Alg10b	31.5326	30.1819	47.0668	30.6697	29.6057	29.0698	33.1641	22.8874	34.2561	35.6956	38.7243	17.8912	20.5134	23.4606	18.9028	27.1891	24.4234	26.6587	26.0569	22.0727	24.9736	23.5065	25.884
Alg11	27.1382	27.9194	35.6112	24.913	25.4882	23.3484	28.9696	20.7242	24.3491	30.7445	31.8906	24.707	25.8148	25.905	22.4081	27.0164	25.8121	25.2539	24.0555	24.9971	23.0269	24.5107	25.0824
Alg12	4.86944	5.59241	5.19151	5.88912	5.50686	6.56279	7.17379	7.95748	6.47255	5.51006	5.73693	5.53777	4.99102	5.99184	5.08152	5.45939	6.16712	6.03412	5.57667	5.64533	5.25613	5.75111	5.37481
Alg13	5.22574	5.03744	8.19486	5.02891	5.78473	5.17451	5.17454	3.45725	5.61395	5.94927	5.73693	4.04683	5.15819	4.79943	3.58765	5.20045	6.00375	5.23595	5.28521	4.65358	5.50642	5.20339	5.32766
Alg14	3.32547	2.43334	3.26078	2.18361	3.1576	3.36553	2.90088	2.80057	2.90604	3.11438	3.45903	3.53565	2.84178	2.50405	3.07008	3.34469	2.65472	3.00109	2.81748	2.89895	2.97569	3.46892	2.92314
Alg2	129.456	122.99	147.936	113.283	112.587	115.27	152.845	140.569	138.213	126.891	144.351	117.954	110.71	107.913	114.287	119.61	116.195	116.723	113.399	115.144	119.111	119.632	116.926
Alg3	1.60335	2.1772	2.31687	1.9851	2.19769	2.39794	3.01848	3.86285	2.59783	2.15611	2.91065	2.93928	2.72238	2.92139	3.29358	2.63259	3.34903	3.06495	3.16724	3.53469	3.0035	3.01249	2.26308
Alg5	5.7008	4.86668	5.83508	4.03636	4.39538	3.9545	5.13534	5.71702	5.85612	5.15071	5.94785	4.89879	4.44177	5.06773	5.14033	5.73991	4.69681	5.651	4.85773	5.97591	4.86679	5.61418	5.42196
Alg6	6.88847	6.27545	8.15195	7.08018	6.28995	7.86693	9.29065	4.77062	6.51658	6.46833	7.55081	4.38761	6.18505	6.05146	4.70511	6.99147	6.98396	6.51301	5.63497	6.10306	6.67445	6.5727	6.22346
Alg8	4.57252	4.65323	5.87799	4.33413	4.44591	4.66968	4.70413	5.58182	4.24899	3.79316	4.59798	4.08943	4.20297	4.50133	4.01111	4.38046	4.4926	4.11852	4.09992	4.34843	4.50525	4.61002	4.43186
Alg9	14.3708	14.0877	14.0728	12.3738	12.2515	14.0932	15.7588	17.1897	16.3135	14.4539	13.4987	10.7773	10.2686	11.2086	10.5512	10.5519	9.88373	10.6954	11.1922	9.23087	11.5134	9.67647	11.5511
alignment_not_unique	440105	459783	459797	374639	433999	402747	412036	374052	399698	404005	402789	146438	163778	155614	172233	176093	171298	159268	148292	160445	161190	160925	168698
Alk	14.5489	16.1369	13.086	16.0462	13.2619	12.4945	14.426	13.9835	14.222	15.0928	13.7096	7.1991	7.25967	8.10836	6.52834	6.06359	6.86143	6.28953	6.76196	6.63707	6.50759	6.61834	7.4493
Alkbh1	3.02855	3.79942	4.67665	4.06945	4.06699	4.37519	3.7241	4.13325	4.62325	4.43201	3.45903	6.38973	6.23281	6.70728	5.97549	5.91254	7.75995	6.99191	6.64537	5.82333	6.42416	7.39428	6.22346
Alkbh2	1.60335	1.10994	1.02972	1.02563	1.162	1.47242	1.56804	1.77691	1.23287	1.07806	1.34987	3.32266	3.08058	2.29538	3.21124	2.91311	2.85893	2.39449	2.68147	2.82266	2.55854	2.64734	3.15888
Alkbh3	2.73164	2.86024	2.31687	2.71296	2.87973	3.28139	2.86168	3.41862	4.16093	2.59532	2.99502	3.83384	4.29849	4.02437	3.38768	3.40942	4.41092	4.05467	3.82789	4.27214	3.97686	4.3818	4.38471
Alkbh4	2.79102	1.83568	1.93073	1.91893	1.97034	3.15519	2.39126	3.12891	2.46573	2.43561	1.56078	3.70604	3.86864	4.68019	4.62277	4.0352	3.63493	3.67155	3.49757	4.24671	3.83781	4.15358	4.00753
Alkbh5	60.6898	55.9668	55.8623	58.6927	57.9736	52.5023	50.8046	55.1036	54.8626	58.2549	54.6274	46.6876	42.3162	43.7911	47.0276	43.3514	44.1909	42.8135	46.6536	43.0265	44.4963	45.5524	45.6859
Alkbh6	5.3445	6.70235	3.99017	5.35976	6.49203	6.05796	5.95856	7.93816	5.70201	5.11078	4.97763	5.92115	7.23579	6.08127	7.22234	6.51674	7.18817	6.09797	6.33448	6.94223	6.84131	7.53122	6.60064
Alkbh7	2.01903	1.53685	1.54458	1.35648	1.66721	2.01932	2.54807	3.30274	2.09147	1.95647	2.19353	5.23958	4.34625	3.8157	4.46985	3.68994	3.34903	3.92696	2.97293	4.88244	4.86679	3.971	3.96039
Alkbh8	10.9265	10.9714	16.1323	12.2083	13.3125	11.6952	10.4667	7.66776	11.5801	15.2525	11.9379	9.62719	8.59698	10.3441	8.2457	10.2283	9.63868	10.9827	10.2595	8.79857	9.09394	10.2698	9.66523
Alms1	6.59155	6.4889	8.02324	7.21252	6.99725	5.30071	5.68415	4.86719	7.06697	7.30682	8.14138	3.87644	4.17909	5.03792	3.89348	4.48835	4.12503	4.11852	5.16862	5.28931	4.25496	4.42744	5.28051
Alox12b	3.08794	4.01287	2.96045	4.06945	5.17847	5.34278	5.64495	4.73199	3.28031	3.07445	3.5434	8.13626	6.47162	6.23032	7.26939	7.35831	7.5149	9.06714	8.39416	5.31474	5.50642	5.02081	3.58321
Alox5ap	3.9193	4.99475	3.17497	3.87094	4.59747	4.24899	3.6457	4.92514	4.4031	4.27229	3.7965	2.3855	1.79104	1.66937	1.76442	1.74787	1.7562	1.75596	1.69049	1.95806	1.58518	1.59753	1.74446
Alpl	6.0571	6.74504	4.76246	6.51773	5.40582	4.83795	5.88016	6.95314	5.98821	5.47013	5.3151	2.51329	2.10148	2.23576	2.58781	1.8126	2.20546	1.78789	2.00138	1.9072	1.86328	2.05397	1.74446
Als2	39.0149	38.6773	43.5486	39.735	37.7397	36.0953	36.4962	36.8516	38.7473	40.7665	39.4836	31.906	34.173	37.5608	39.3818	35.1732	31.9383	33.8741	36.7439	34.0754	31.9817	35.739	33.569
Als2cl	8.13552	11.0567	6.34994	11.2489	9.16968	8.07728	7.3698	9.77302	8.87224	8.22516	6.53842	2.76888	2.62686	3.45798	3.16419	2.89154	3.14482	2.68183	3.07009	2.36493	2.97569	2.51041	2.7817
Alx4	2.79102	3.58597	3.77564	3.70551	3.76386	3.87036	3.37129	4.13325	4.93147	4.03273	4.13397	2.4707	3.03282	3.39836	2.98774	3.45258	3.10398	2.6499	2.79805	3.2041	2.94788	2.73862	2.92314
Alyref	5.93834	5.33627	5.92089	5.72369	6.36573	6.31037	5.37055	6.68274	6.01023	6.10898	5.48383	7.32689	7.16415	7.18425	7.01061	7.09937	7.39238	6.92806	7.01456	7.90854	7.8981	7.21171	6.36491
Amacr	3.563	3.32983	2.91754	3.57317	2.98078	3.57588	3.7241	4.13325	3.58852	2.7151	2.7841	6.85831	5.73132	5.84279	7.24587	4.72572	5.92207	5.84256	5.32407	6.40821	6.2573	4.56437	4.85619
ambiguous	27341.1	26402.4	25136	24979.8	23974.7	25184.7	27045.1	29852.1	26550.6	25084.8	24358.5	22960.4	21903.8	21729.8	25197.3	21734.1	22522.9	21401.3	21168.6	21257.1	21705.5	21902.1	22807
Ambra1	41.2121	42.1352	40.5452	47.7085	40.7457	45.014	42.4939	51.1442	49.2927	42.9226	42.9004	60.1487	58.3639	60.7233	62.825	54.335	56.3618	54.2432	57.7098	57.1907	58.2902	55.5028	54.4082
Amdhd2	3.50362	3.71404	2.44559	4.13562	3.66282	5.25865	3.21449	5.62045	4.55721	3.15431	3.2903	6.04894	5.25371	5.75336	5.86962	5.07098	5.30944	4.46972	4.93545	5.03502	5.86795	5.97933	5.51625
Amer1	5.40389	5.6351	6.77899	6.61699	5.91103	5.5952	6.46817	4.77062	6.20837	6.82769	5.90567	5.83595	5.5164	6.20051	5.22267	6.5599	6.08544	5.1721	5.907	5.89962	5.33956	6.48141	7.11927
Amer2	31.4732	34.3656	28.3173	36.6912	29.6815	24.5684	20.5414	25.5141	30.3373	32.5014	27.0817	11.8423	9.95817	11.0894	8.45743	9.90459	9.55699	9.51411	11.0951	8.87486	9.73357	8.48973	9.05231
Amer3	23.397	18.5702	18.2346	19.6855	17.4805	20.8663	21.0118	24.9347	22.808	21.8007	21.9353	27.7314	27.3909	29.1245	30.8655	28.7427	25.9346	28.0634	31.925	28.7098	29.896	29.6228	29.2314
Amfr	209.029	207.09	192.858	186.599	192.285	184.389	206.825	200.617	192.944	188.819	192.989	103.641	104.525	103.471	103.948	112.446	110.11	112.062	109.377	102.557	104.177	107.08	106.27
Amigo1	102.318	97.8885	95.292	95.3508	87.0993	95.7073	112.703	118.454	112.587	99.5005	103.391	81.8311	75.1519	83.4088	79.2811	72.4178	72.2492	77.8688	76.8493	73.1604	75.6994	79.1919	76.8975
Amigo2	8.43244	7.51346	7.98033	8.20506	8.71498	8.54004	9.21225	6.64411	6.95689	6.62805	7.04462	7.28429	7.45072	6.55823	5.36382	6.90516	7.55574	6.32145	6.10131	6.45907	6.09044	5.61418	5.84628
Ammecr1l	24.2284	26.3398	27.6737	27.0635	27.7616	24.4422	26.0295	21.2071	25.3839	25.7935	22.9055	24.6218	24.1193	28.3793	23.3491	25.7433	26.1388	27.5207	27.0478	23.6748	25.2795	26.2908	23.6209
Amn	2.55349	2.30527	1.33006	2.21669	2.34926	2.81863	2.97928	4.09462	2.5538	2.31582	2.06698	2.72628	2.38805	2.29538	2.78778	2.50312	3.0223	2.87339	2.62317	2.82266	2.61416	1.59753	3.39462
Amn1	3.08794	3.20176	3.99017	2.31595	3.18286	2.60829	3.21449	2.20183	2.53178	3.07445	3.41685	3.36526	3.86864	3.78589	3.28181	4.01362	4.08419	4.34201	3.57529	4.72987	3.89343	4.42744	4.00753
Amot	75.7138	71.9756	74.4402	93.2664	89.4233	75.4721	64.3681	58.5609	65.8263	69.2351	64.4139	11.9701	12.1074	11.6558	12.0333	14.1987	13.7637	12.5791	11.9112	11.6721	11.1797	12.4151	12.1169
Amotl1	45.4283	43.2878	42.3043	49.859	47.1114	45.3085	39.7891	41.5257	42.6	40.0877	34.97	17.2097	16.7402	16.9322	18.1382	17.5434	17.5212	17.8789	18.9646	13.1724	16.269	18.6683	17.8217
Amotl2	18.7651	19.979	13.9012	19.7848	15.8133	16.0284	15.5628	20.8208	15.0806	13.6154	15.0594	14.2704	12.8238	13.3251	14.5623	11.5446	11.9667	11.6532	12.1249	11.7738	11.1797	10.4981	12.0226
Ampd2	38.0054	42.6901	34.4527	39.4042	36.1988	35.9271	37.2802	49.3479	42.3138	39.4888	35.0965	54.8239	50.0774	48.7694	53.3912	46.1998	47.0498	42.8454	46.4788	46.6375	51.2542	45.6894	45.5444
Ampd3	34.5611	37.1831	30.8058	37.9815	36.805	35.6326	32.9289	31.1153	28.8403	29.7463	25.8584	22.7474	19.7014	20.7181	19.0086	20.6292	19.7675	20.0499	21.7432	17.5717	17.1867	18.9878	18.1989
Amph	113.541	107.622	108.55	108.982	105.464	110.347	117.525	127.59	127.183	112.038	116.679	188.327	188.943	184.078	214.247	186.159	179.868	180.002	188.927	188.686	189.082	180.293	180.433
Amt	20.4873	21.4305	19.2214	22.2992	22.179	21.8339	19.6789	23.8724	20.4524	19.8841	17.0842	9.4142	8.6925	9.56906	9.42198	10.8109	9.96541	11.4616	10.0652	9.63774	10.4566	10.3155	8.01507
Amz1	12.1142	11.4836	8.5381	12.4069	11.8473	13.2097	12.9363	15.857	14.0679	12.1381	11.1364	13.9296	13.0626	14.5175	16.1856	12.5588	12.1709	13.4091	15.1173	13.3504	14.795	13.8301	14.8986
Amz2	19.2996	16.393	20.7231	17.4358	18.011	18.6787	19.9925	18.5996	18.0747	17.2888	19.1934	25.6015	24.4536	25.8454	27.2426	24.837	24.4234	24.0088	24.3664	25.0734	22.86	24.7389	23.0551
Anapc1	62.4119	59.8089	76.4567	67.1955	61.889	59.8644	58.5272	54.9298	62.3919	66.9992	64.7514	56.6556	54.3281	60.3656	55.8967	62.0817	58.9756	60.852	60.5467	57.5976	55.7039	56.7808	56.8127
Anapc10	2.37533	3.97018	3.3895	3.0769	3.53652	2.81863	3.41049	2.22114	2.81798	2.19604	3.41685	4.17462	4.63282	4.14361	3.30534	4.27257	4.32924	3.7354	3.69187	3.96699	3.83781	3.971	4.14898
Anapc11	11.6985	11.9959	8.96715	10.9511	13.3377	14.0511	14.6612	14.3891	11.7122	12.5374	12.9503	20.8305	20.1551	17.8265	19.1616	16.0329	15.9283	17.1126	16.6329	19.9621	17.3814	16.66	17.0202
Anapc13	3.02855	2.21989	1.33006	2.77913	3.6123	3.49174	3.13608	3.59245	3.76465	2.7151	3.71213	3.96163	4.5373	3.30893	3.89348	3.92731	3.22651	3.38421	3.63358	5.13674	3.78219	3.78843	3.20603
Anapc15	3.26609	3.79942	3.13207	3.67243	3.43547	3.70209	4.35132	5.25348	4.55721	3.83309	3.37467	3.87644	3.60596	3.57722	4.29341	3.71152	3.5124	3.70348	3.4587	4.01785	3.5319	3.69714	3.48891
Anapc16	16.8649	18.3995	14.4161	16.741	18.2383	18.2159	18.5029	18.7735	15.587	16.61	13.9627	21.4695	21.6835	20.5094	22.5728	22.787	23.0348	21.6143	22.773	23.217	21.8866	22.8675	19.8962
Anapc2	55.8204	55.4118	47.7533	53.4653	48.2734	52.1658	54.5287	71.8877	57.2403	51.8265	54.079	74.1635	67.749	62.6311	81.916	61.2833	57.6687	62.129	65.9097	68.9137	62.5452	62.7145	61.6217
Anapc4	26.8413	25.9556	31.7068	23.358	26.0187	24.0636	26.2647	19.9516	24.2391	25.1946	30.0767	27.1351	29.2297	30.2275	27.372	32.0874	29.6103	30.1067	28.2137	34.406	33.0385	31.8593	33.9933
Anapc5	93.2913	93.3206	80.5756	92.3401	90.5601	90.5328	84.3999	99.0436	89.2948	87.1628	84.9572	83.6203	84.4176	81.4711	83.3157	80.4883	82.6639	85.7866	79.9971	83.739	86.9625	83.3455	80.8107
Anapc7	23.694	26.8094	29.9477	22.597	21.1686	24.1477	25.2063	28.6431	25.7801	25.8733	24.171	27.1351	29.9461	26.4416	32.2653	30.2316	26.7514	30.426	28.3691	30.6424	30.1741	29.7141	31.9188
Angel1	7.54169	8.11113	9.56782	8.83368	7.85612	9.97039	10.6235	14.4084	12.725	10.7007	12.0644	7.0713	7.16415	6.61785	8.76327	7.33673	8.04585	8.87558	8.99652	7.60339	10.4844	8.7636	7.40215
Angel2	34.383	37.2685	41.1888	35.9633	39.1038	36.1374	35.0065	32.4287	35.4449	37.0532	39.0196	36.9326	36.8476	39.7369	34.0062	42.6609	43.6191	43.7074	41.3684	42.1874	43.8845	42.7225	47.1475
Angpt1	4.69129	5.29358	6.56447	4.59881	6.26468	5.13244	4.82173	3.7856	5.70201	7.22697	6.62278	2.85408	3.12835	2.74253	2.61134	2.97785	4.08419	3.38421	3.22553	3.48383	3.58752	4.24487	3.96039
Angptl6	2.01903	1.87837	1.28715	1.22414	1.49039	1.7669	2.11686	2.58811	1.98139	1.79676	1.43423	2.93928	2.88954	2.355	2.96422	3.38784	2.69556	2.0433	2.48716	3.50926	2.61416	2.69298	2.7817
Ank	259.208	253.579	237.951	232.753	233.056	220.064	247.398	261.592	244.68	235.256	244.241	157.06	158.137	153.135	148.834	141.923	143.886	140.189	143.556	139.938	138.995	140.309	141.301
Ank1	77.6141	79.0621	61.6116	82.977	70.9071	75.8507	66.5242	81.3131	76.2176	69.7143	71.9647	46.0061	44.7759	48.8588	50.5564	41.3231	41.2911	44.4737	45.5072	38.3221	41.465	39.4818	41.4426
Ank2	828.873	851.412	864.665	840.556	816.581	705.247	787.392	724.227	912.74	905.407	1003.58	262.234	281.551	276.608	244.525	269.905	263.634	268.055	274.52	249.818	267.673	265.236	273.691
Ank3	378.51	393.347	401.119	414.091	378.837	344.967	351.634	316.599	360.724	397.523	434.615	90.3082	98.9608	113.487	84.8331	101.765	102.186	103.218	106.015	92.1053	91.7181	96.1257	110.372
Ankar	4.15684	3.50059	2.5314	2.58062	3.94069	3.36553	2.74407	3.80491	4.13891	3.47373	4.34488	3.02447	3.62984	2.89158	3.42297	3.38784	3.55324	3.1288	3.16724	4.0687	4.00467	3.78843	3.15888
Ankdd1b	3.14732	2.39065	2.70302	2.44829	2.52608	2.22967	2.46967	1.7576	1.93736	1.9964	2.65755	3.45045	3.15223	2.92139	3.42297	4.22941	4.53345	4.34201	3.49757	3.4584	3.78219	4.19922	5.28051
Ankfy1	56.8893	57.8025	63.1133	58.6927	58.4536	54.9844	48.5701	47.9573	56.7119	56.538	52.8979	38.9348	37.97	41.3169	39.17	42.8767	40.3518	42.2707	45.0797	40.2802	40.3804	43.042	38.9909
Ankhd1	37.946	39.4457	49.0404	48.4033	46.7073	39.6712	33.2817	32.1196	42.578	41.3654	43.0692	29.7335	29.1103	37.3521	26.5251	33.6842	35.0015	33.4271	32.3719	29.8795	32.3711	29.7141	32.9561
Ankib1	61.0461	61.4738	67.7899	61.9681	64.0109	53.0071	63.9369	45.3885	56.3156	62.3675	69.1385	38.3384	34.9849	37.5906	33.0652	40.4168	38.473	39.4931	39.0173	37.1015	39.8242	40.1665	42.0084
Ankle2	37.0552	39.7872	44.0634	36.5919	35.5672	35.1277	43.278	30.1689	37.4263	41.8445	41.2131	20.9157	24.8835	25.3386	20.2437	26.3259	27.0781	26.6587	25.9597	23.5222	26.4753	26.519	26.7798
Ankmy2	25.0004	22.0281	24.6275	20.2149	21.9264	23.138	25.7159	23.3316	23.4025	23.1982	24.9303	40.5961	39.8804	35.2654	41.2873	42.0352	39.2082	39.8762	39.7557	42.1365	38.9343	43.042	38.8495
Ankra2	9.14504	10.9287	11.0266	9.2307	10.6095	11.2325	11.0939	8.84593	8.87224	9.7025	10.2927	12.3961	12.7522	13.2357	11.6216	13.7887	12.9469	14.3989	11.4254	12.3333	14.5447	13.6475	13.6728
Ankrd10	14.8458	16.1796	17.3336	17.4027	17.3037	16.407	13.7596	12.3611	15.8291	14.6935	12.7815	22.4492	22.6387	25.1598	18.0441	23.607	29.6512	25.0304	21.2574	20.6232	23.6943	23.2783	20.6034
Ankrd11	179.041	181.476	149.996	209.13	176.927	174.587	159.744	180.801	206.637	186.504	176.917	75.7396	73.4325	85.9725	79.8104	66.009	70.6156	69.7914	79.5696	66.0401	74.9485	72.9843	80.8107
Ankrd12	38.3023	37.1831	48.3539	41.5216	40.8973	36.6843	35.9082	23.0805	40.5305	44.1204	49.5654	21.7677	25.2417	31.8372	20.0791	28.268	34.1029	29.117	28.5634	25.9888	31.5368	29.0751	33.7576
Ankrd13a	34.0267	33.4264	29.2612	36.5919	36.1988	34.034	35.5162	35.828	30.1612	33.8589	29.908	31.6931	28.585	28.2898	30.7479	29.2822	28.0175	30.5218	28.8938	25.8617	22.2482	25.2866	23.1965
Ankrd13b	80.4645	82.6481	55.8194	88.7338	73.7111	81.9507	77.9317	103.447	84.3634	72.8286	64.878	59.5523	56.1908	61.0512	65.0481	46.653	47.1723	49.7415	55.9805	49.3585	54.0074	47.15	52.3808
Ankrd13c	76.0107	73.427	83.579	72.853	78.6369	64.7444	70.4443	45.7555	57.8787	74.3459	70.7836	50.1807	51.6535	52.764	43.7222	53.8818	55.2999	52.6788	50.1123	46.3069	49.6134	48.9301	54.691
Ankrd13d	20.5466	23.0954	19.6934	24.3505	21.1938	25.4518	22.7758	31.3277	27.6515	22.8388	20.712	38.2532	37.3969	35.0865	42.3695	33.5979	33.4495	33.5229	34.7231	35.8809	37.5716	34.5979	31.0702
Ankrd16	5.22574	5.46434	5.62056	7.14635	7.65403	7.3621	5.99776	6.16125	7.35317	6.34855	5.86348	8.90302	9.81489	9.59887	7.31644	8.76092	9.31194	9.83337	8.43302	10.0446	10.7069	8.39845	8.81657
Ankrd17	114.669	116.117	125.84	130.685	127.315	117.078	107.176	95.934	122.296	127.929	126.719	88.9876	93.0146	102.785	92.2554	103.858	99.8992	102.74	104.441	94.3176	94.9163	92.3829	102.074
Ankrd24	13.9551	15.1977	12.0992	18.5606	14.1966	16.9959	13.7988	17.1124	18.6031	13.7352	14.0892	15.2502	13.1343	15.4118	12.8685	13.1845	11.5991	14.1435	15.2727	14.037	14.8785	14.1952	13.0598
Ankrd26	18.7651	18.7837	19.5647	21.2074	20.1329	16.1966	16.0724	13.0178	16.7978	18.0874	18.645	9.96798	9.19399	12.0135	8.21042	10.6598	12.0075	10.9189	11.0173	8.36627	9.5389	9.99598	11.9283
Ankrd27	21.6749	23.9919	20.5944	23.4241	24.2504	24.4843	21.1294	23.1964	22.9842	24.1165	19.8262	22.4918	22.3521	24.4443	24.1607	21.0823	22.0954	22.604	24.7356	23.7256	23.9724	20.3571	22.3479
Ankrd28	41.8653	48.0691	61.7403	45.2933	47.364	43.794	41.3571	34.7077	49.3807	52.8647	52.1386	37.4012	45.4446	48.7992	39.9817	45.4446	42.6389	47.2513	45.6238	50.6045	53.0341	51.5774	52.5223
Ankrd29	22.0312	20.8755	23.4261	18.8253	20.5118	19.7725	19.8749	15.8377	19.7919	19.9241	18.9825	13.5036	15.7611	14.9647	14.2212	17.4787	18.583	17.9746	14.4955	15.5374	15.4347	17.299	16.8788
Ankrd32	6.35402	6.87311	9.56782	8.93293	8.10872	6.60486	5.80176	3.68902	5.41581	7.10718	7.80391	6.77311	9.86265	9.56906	6.10488	9.06302	8.53595	9.83337	8.82164	7.90854	8.48211	9.63083	8.2508
Ankrd33b	66.1531	59.1685	63.3278	68.7174	72.8775	65.6279	61.8201	53.4039	62.7662	61.8884	58.8036	62.449	60.7759	68.1162	65.7539	70.5837	74.373	65.609	69.8542	58.0299	64.1025	62.7145	61.0559
Ankrd34a	30.048	31.1211	22.3535	28.9824	27.1554	31.0891	35.5162	46.0066	32.2307	32.6212	31.3422	62.3212	55.4266	52.7342	62.3074	41.8409	41.2503	43.0689	50.3261	50.8334	48.9738	46.7848	50.0234
Ankrd34b	15.7366	14.2585	16.0465	14.4912	15.3081	12.789	13.0932	11.0864	13.0552	14.973	15.9453	21.7251	22.4477	23.7289	19.7967	23.2402	21.1561	21.3908	22.637	19.2246	19.7174	22.1372	24.4695
Ankrd34c	4.33499	3.62866	4.89117	3.83785	3.6123	2.98691	4.23371	2.93577	4.51318	4.35215	5.01982	6.64532	6.13729	7.3333	5.96373	7.12094	7.55574	7.37503	7.17001	7.75597	7.56438	7.6225	8.06221
Ankrd35	7.06662	7.42808	6.22123	7.34486	7.70455	9.46556	8.38903	8.40171	7.77147	6.62805	6.15877	8.47704	9.00295	7.66121	9.65724	8.15672	8.2909	9.48218	7.86952	8.08655	6.84131	7.303	7.26071
Ankrd39	3.32547	3.37252	2.91754	3.10998	3.13234	3.44967	3.25369	5.04102	3.78666	3.15431	3.71213	4.21722	4.41789	3.90513	4.56396	4.12152	4.12503	3.6077	4.56627	4.01785	4.58868	4.10794	4.00753
Ankrd40	183.673	184.976	162.567	180.908	178.847	161.546	153.864	155.074	145.676	164.024	154.982	81.9163	86.0414	80.3682	86.6093	79.4956	78.253	78.22	79.5307	77.7377	75.4491	79.6027	79.5849
Ankrd42	8.72936	9.98949	9.4391	11.2158	8.18451	9.88625	9.68266	7.60982	9.57674	10.0219	9.82871	9.62719	9.50444	11.6558	10.2336	9.81827	10.2105	10.1207	9.85148	9.56145	9.90044	11.8674	10.0896
Ankrd44	9.56072	11.4836	10.5975	12.7046	11.5442	10.2228	10.1139	7.55188	9.73085	10.4212	9.82871	5.83595	5.61192	5.84279	5.64613	7.44462	6.69806	6.70457	6.99513	5.92505	6.61883	5.97933	5.4691
Ankrd45	40.6776	39.7445	51.5718	38.4447	40.3415	38.8298	37.9074	27.7932	33.7277	38.1712	36.3198	46.219	51.2953	52.764	44.9573	54.896	55.4632	54.4986	53.5127	49.155	50.114	51.7143	51.0135
Ankrd46	102.258	101.731	111.725	91.8107	92.1262	96.8432	109.057	110.342	103.891	102.256	101.915	182.32	183.569	174.061	195.58	190.194	189.261	189.452	182.495	190.975	193.559	186.637	182.461
Ankrd49	4.45375	4.90937	4.67665	3.47392	4.69851	3.78622	5.01774	3.14823	4.4031	3.87301	3.83868	6.68792	6.42385	7.0352	5.74023	7.33673	6.90227	7.75815	6.33448	7.27281	7.95372	8.26152	8.72228
Ankrd50	30.7012	30.5235	33.2514	29.975	30.0351	30.2057	29.4792	26.5571	27.8276	30.3453	26.3646	27.0499	27.6297	28.0215	26.8779	29.2175	28.0175	26.1159	28.3303	27.0315	26.0304	28.2535	27.7698
Ankrd52	43.2311	42.8182	42.1327	53.2006	43.6002	49.2209	41.6315	48.247	48.4561	45.8773	39.9054	41.1499	38.1372	42.8372	43.9104	35.1084	33.0819	34.8957	40.8244	31.3544	34.9574	33.1374	35.2663
Ankrd54	6.4134	5.29358	3.00335	5.9222	6.66886	6.05796	5.64495	7.53256	5.76806	5.11078	4.72453	8.69003	7.4746	7.0352	7.15177	6.92674	7.35153	6.99191	6.60651	7.0948	6.39635	6.84656	6.41205
Ankrd55	1.84088	1.45146	1.37296	1.65425	1.36408	1.93518	1.76405	1.52583	0.990697	1.55719	1.2655	3.62085	2.65074	2.11652	2.54076	3.23679	2.89977	3.1288	2.81748	2.61923	1.86328	2.60169	2.64026
Ankrd6	37.3521	36.4147	31.4065	36.7243	32.738	30.4581	29.3224	34.785	38.351	35.3762	31.8484	30.2447	26.2447	24.9511	25.1488	22.0533	21.8504	20.1776	24.483	21.4878	21.3582	21.8633	20.4148
Ankrd63	57.2456	59.1685	49.9414	51.1162	43.676	53.5961	54.3719	72.216	49.9091	52.9445	50.4091	81.3626	86.6623	82.5443	87.5974	65.3832	57.6687	58.0424	69.5433	65.3536	61.7665	63.4904	65.5821
Ankrd9	3.85992	4.35439	2.78883	4.46647	4.64799	4.41726	4.70413	6.87588	3.47845	2.87481	3.96523	7.41209	6.78206	6.43899	7.42231	5.82623	5.18692	4.6932	6.33448	6.17934	5.67328	5.52289	5.37481
Anks1	38.8367	37.0124	26.2579	39.7019	35.0873	32.4353	32.4193	38.4933	34.5643	30.4251	28.3894	21.5547	20.3939	21.1652	23.6314	20.3271	21.5237	18.3578	20.7522	17.5209	18.9944	18.0293	18.5761
Anks1b	244.244	241.157	247.991	249.427	243.211	238.28	223.681	205.098	231.493	262.367	256.222	195.015	204.059	215.17	179.335	204.155	214.91	210.077	202.781	197.586	200.762	205.899	218.246
Anks3	13.8957	15.838	15.0168	17.6012	15.4344	16.9539	13.8772	16.6875	15.4989	13.0964	12.5284	17.806	17.3134	17.737	17.5148	17.6729	19.1957	18.4216	16.9049	16.5037	19.05	17.1164	17.5389
Anks6	6.53217	7.8123	6.04961	7.08018	5.86051	6.2683	5.68415	8.13131	6.36248	5.78956	5.35728	6.60272	6.7343	8.19779	6.23427	5.61044	6.16712	5.651	6.08188	5.3656	6.11825	5.79675	5.18622
Ankzf1	4.92882	6.65966	5.9638	7.14635	5.63316	7.10969	5.21374	7.14628	6.67069	5.74963	5.52602	5.96375	5.97013	6.88614	5.31677	6.32254	5.67702	6.28953	5.73212	5.7979	6.42416	5.79675	6.12917
Anln	27.4945	23.0527	26.5582	25.1446	24.9577	21.0346	21.5214	15.5094	18.1628	21.5212	21.7666	21.8103	21.588	18.0948	20.3496	22.7654	21.7279	20.5288	18.9646	18.2074	17.7707	19.216	20.5563
Ano10	13.5394	14.8989	15.4029	12.3076	13.2114	12.789	15.9548	18.2327	17.1941	15.1726	15.3969	8.34925	9.48056	8.94305	10.5159	10.3793	8.98521	10.5996	9.71546	10.1972	12.1253	10.6806	10.5139
Ano2	9.08566	6.61697	10.0398	11.2489	8.53816	9.71798	12.7011	9.85028	8.69612	9.18344	11.3051	8.51964	7.23579	8.58532	10.163	10.3577	9.84289	10.5358	11.1145	8.54428	7.81467	8.39845	8.67513
Ano3	207.307	207.559	281.543	213.166	208.174	207.653	228.189	162.394	203.049	236.773	265.417	117.869	131.94	146.726	111.241	155.172	152.83	164.549	143.478	139.506	122.921	147.749	171.051
Ano4	11.461	10.7579	15.2742	12.1753	12.3778	12.0318	13.9164	9.96616	12.3947	12.3777	14.5111	11.5015	10.8895	11.6558	10.7041	13.2061	11.8441	13.888	11.3865	12.0281	12.598	11.5022	13.107
Ano6	21.5562	23.01	22.9113	24.549	22.3306	20.5298	18.4245	20.6469	23.4245	20.8025	20.3324	12.4387	12.0119	14.2791	12.1392	12.1919	13.0694	13.6965	13.3102	11.3161	12.2643	12.552	12.164
Ano8	41.2714	47.0445	31.7068	43.6721	39.9121	41.8167	44.9244	53.2881	45.6601	39.4888	42.0146	25.4311	24.0715	25.3982	23.3962	21.7297	22.7898	22.604	23.8223	21.8184	24.6955	21.7721	22.7722
Anp32a	58.3739	55.3264	60.4103	50.653	57.6957	57.6348	61.1537	56.4363	59.0235	62.0481	66.1856	74.5042	77.9221	74.2273	81.7513	76.3667	73.3928	77.7092	75.8583	85.2902	76.2834	82.25	78.8777
Anp32b	21.2592	21.8574	18.063	17.7997	21.5727	19.8987	21.835	19.8164	22.2577	22.6392	22.3572	14.526	18.4119	16.7831	17.8794	15.2777	16.2959	16.0271	14.6121	17.9277	18.6607	17.6641	17.916
Anp32e	147.033	139.981	152.699	127.642	144.517	130.919	130.736	110.806	128.35	136.314	140.934	80.1272	87.9041	83.9454	84.9625	87.2639	89.8521	87.8618	82.1345	87.7314	80.9555	86.1297	93.1162
Antxr1	19.2402	18.8264	20.1225	21.1413	21.3707	19.0153	17.9149	18.5417	20.5625	21.5611	21.5557	6.73052	6.37609	7.66121	6.08135	7.07779	6.37133	7.27925	7.55863	7.19652	7.73124	8.7636	8.06221
Anxa11	11.4016	12.0813	9.91106	12.0429	11.8978	13.2097	12.5051	14.1574	11.1178	9.18344	10.0818	27.8592	25.4089	23.0432	27.0779	22.4418	20.666	21.3908	22.6953	22.1999	19.495	20.7223	18.1046
Anxa2	1.72212	1.62223	2.31687	2.11744	2.60187	3.23933	2.66567	2.68468	2.22356	1.67698	2.40445	2.72628	2.62686	2.77234	2.91717	2.95627	2.98146	3.19265	2.73976	3.0261	2.7254	2.78427	2.49881
Anxa3	4.69129	5.03744	4.41922	4.13562	4.11751	3.4076	4.15531	4.38434	4.16093	4.31222	4.89327	1.66133	2.24477	1.55013	1.85852	1.59682	2.04209	1.94752	1.6322	2.11064	1.61299	2.05397	1.69731
Anxa4	4.21622	4.65323	4.84827	4.73115	4.92586	4.33312	3.8025	4.75131	4.9755	4.31222	4.26052	1.91692	1.9582	1.63956	2.0232	2.1147	1.96041	2.23486	1.67106	2.3395	2.08577	2.28219	1.74446
Anxa5	36.3426	37.4819	32.6078	35.3678	40.0384	34.8333	34.4969	37.1027	35.1147	34.3381	33.7467	20.1489	21.2775	19.0785	23.0786	21.8807	21.5645	20.6565	19.2949	22.0473	19.7174	21.1787	19.0476
Anxa6	53.3263	53.4054	47.7104	52.5389	52.492	55.0685	55.7047	64.529	53.4756	52.3855	53.5306	70.4148	68.4654	63.2273	77.2814	67.8	63.6316	65.609	70.3399	71.0497	61.989	68.3287	66.9494
Anxa7	32.067	30.31	36.6409	27.6259	30.3888	31.4677	36.065	31.6561	31.5922	31.7827	36.0246	61.384	64.4057	62.1244	66.0362	69.5263	64.571	64.7151	62.1984	68.4051	69.7758	65.3162	68.5524
Aox1	5.16635	7.94037	6.0067	6.88167	6.44151	5.0483	5.80176	5.07965	5.61395	6.14891	5.99003	1.74653	2.0776	1.81842	1.91733	1.76945	1.83788	1.91559	2.11797	2.03435	1.97452	2.28219	1.60301
Ap1ar	93.2913	89.0943	86.3678	83.7711	88.5897	86.5783	84.3999	75.4608	77.5385	88.9995	91.6644	85.7928	88.2862	84.7204	82.4335	92.3565	88.586	87.3191	86.7396	89.5623	87.9359	88.6858	88.9201
Ap1b1	134.622	139.768	113.87	132.902	133.049	134.201	140.928	171.337	145.038	134.198	134.101	142.108	138.435	133.341	164.773	141.75	129.469	127.004	140.835	138.972	132.46	131.682	131.023
Ap1g1	75.2981	70.3534	88.4272	71.0664	76.1866	70.7183	68.5627	62.8293	73.95	77.5401	82.8059	85.7502	86.0414	90.2949	89.1618	91.3207	89.1169	92.4273	93.8708	92.9699	90.0217	89.1879	92.5976
Ap1g2	4.9882	4.7813	2.91754	4.69806	3.81438	4.88002	3.17529	4.48091	4.73333	3.79316	2.95283	2.72628	2.57909	3.10026	2.27022	1.96365	2.7364	2.26678	2.4483	2.03435	2.53073	1.87139	1.60301
Ap1m1	20.4873	23.4369	19.1785	21.1744	20.6634	22.4229	22.423	29.3577	25.1637	20.4032	23.9601	43.2798	40.0237	38.1272	47.8392	40.2225	36.921	39.9082	40.2414	42.874	41.9656	42.9508	38.1894
Ap1s1	119.598	115.562	100.441	104.548	110.39	117.962	123.915	151.462	109.901	106.169	99.9323	130.137	126.376	114.739	147.223	130.572	119.748	121.832	119.325	129.359	118.444	126.433	115.606
Ap1s2	13.005	12.0813	14.8451	10.1571	12.2768	10.1807	11.8779	7.76433	9.24651	10.8205	13.7939	18.0616	19.176	16.485	14.7035	17.5866	18.0929	15.5482	15.4087	17.47	15.0453	18.3944	18.5761
Ap2a1	169.599	176.78	123.738	170.652	157.88	178.205	181.266	259.41	194.837	163.625	164.768	233.949	218.101	201.785	267.885	207.802	185.667	194.273	221.202	203.766	204.739	190.152	204.856
Ap2a2	126.902	121.112	121.035	126.186	121.631	129.783	131.99	148.411	138.213	126.332	129.039	170.393	165.134	165.446	186.369	168.853	163.082	164.901	172.508	169.156	159.909	161.488	158.557
Ap2b1	282.071	272.064	283.044	266.102	268.27	275.595	273.388	277.72	261.39	279.097	285.075	324.385	324.249	321.324	344.355	324.888	310.357	310.326	318.706	317.333	300.517	327.22	297.029
Ap2m1	50.8916	51.3989	45.6509	45.0286	41.0741	51.703	53.5486	70.2074	55.457	50.6686	48.2155	96.9109	84.8474	77.2977	109.1	80.4451	83.5624	83.3283	79.1033	82.2895	87.0182	82.2957	84.3468
Ap2s1	17.1024	17.3322	16.261	14.3919	18.9204	18.4263	19.7181	26.364	21.311	16.2108	19.1512	36.5493	40.2386	32.5825	45.0161	40.9778	36.5126	37.801	38.687	47.2987	42.3271	39.0254	38.5666
Ap3b1	32.9578	38.6773	41.5321	37.4191	35.8451	34.8333	37.9858	33.9931	36.6998	35.2963	40.7069	34.6323	32.8118	32.7614	34.9237	33.0369	30.8356	33.5867	32.4496	30.6424	30.925	33.5938	33.239
Ap3b2	90.144	90.6739	75.6415	86.2193	79.6221	93.4777	93.3377	118.821	98.8055	84.847	85.6743	122.64	121.552	112.682	144.4	106.124	101.533	106.73	110.62	106.32	108.488	107.308	107.355
Ap3d1	164.492	160.814	135.28	156.69	137.747	145.433	146.181	203.379	175.243	151.726	145.068	175.931	162.722	156.116	186.593	142.16	134.411	142.807	155.817	149.957	150.982	154.367	152.758
Ap3m1	14.8458	13.8316	18.063	13.4325	17.4047	13.3359	13.5636	9.27085	12.3067	13.0165	14.9751	14.2704	14.8059	16.5148	14.4682	16.4861	17.9296	16.8572	16.5551	17.114	16.3802	16.0666	16.643
Ap3m2	63.4808	68.2615	68.219	59.9168	61.0554	66.2169	66.4066	74.7462	67.2353	67.1988	63.5703	104.153	95.0205	98.5524	115.028	93.9533	98.388	101.079	105.374	99.8612	103.982	104.752	106.035
Ap3s1	8.01676	7.59884	8.88134	7.14635	9.72542	8.24556	8.19302	4.5968	6.97891	7.02733	8.94286	9.3716	10.0059	9.21134	7.76343	9.96932	11.4357	9.73759	9.05481	11.5704	9.56671	9.95033	10.7496
Ap3s2	66.5688	61.6446	63.8427	61.538	60.8281	66.0065	64.2113	70.9413	72.0127	69.3948	61.1236	58.4447	52.8475	55.5363	63.4131	53.5366	54.6056	56.6377	56.9132	54.7749	56.6494	57.6024	55.1154
Ap4b1	5.40389	6.062	5.74927	6.8155	5.91103	7.06762	6.93859	6.43165	6.2524	6.26869	6.20095	9.542	8.6925	9.80754	10.4336	10.0772	10.8231	9.51411	8.87993	10.5278	9.76138	10.4524	8.76943
Ap4e1	8.01676	8.49534	10.4259	8.20506	7.70455	8.41383	7.2522	5.52388	7.72744	8.34495	8.94286	8.94562	8.8119	9.15172	7.35173	10.0772	10.9865	9.92915	9.26855	9.6886	10.2898	10.4068	9.57093
Ap4m1	4.81005	4.43977	3.99017	5.02891	4.49643	4.33312	4.27292	5.58182	4.84341	5.43021	4.93545	5.06919	6.20893	5.75336	6.08135	4.27257	5.06439	5.87448	4.93545	5.11131	4.67212	5.34032	4.80904
Ap4s1	11.1641	11.7398	11.756	11.0504	13.0598	13.3359	11.0939	10.8932	10.017	10.5809	11.5582	16.0595	18.3402	15.5609	16.115	19.1187	19.114	16.506	14.8258	19.1738	17.7151	16.9795	17.9632
Ap5b1	3.38485	3.24445	2.61721	3.0769	2.47556	2.65036	2.90088	4.42297	3.43442	2.23597	3.16375	3.91903	4.82386	3.10026	5.2462	3.47416	3.18566	3.7354	3.28383	3.71269	4.25496	2.69298	4.10183
Ap5m1	11.9954	11.2702	15.789	12.2414	12.9335	12.6628	11.2899	7.30079	10.6775	12.4176	13.7096	14.2704	14.9731	15.8292	11.5393	16.9608	18.0113	19.124	15.9722	16.402	16.853	15.884	17.256
Ap5s1	3.02855	3.15907	1.84492	2.94456	2.70291	3.82829	3.44969	4.01737	2.86201	2.67517	2.74192	4.94139	4.87162	3.5176	5.63437	4.27257	4.32924	4.59742	5.01318	5.54361	4.78336	4.19922	4.52616
Ap5z1	11.9361	13.0205	9.18167	14.6566	11.9989	14.0932	13.0148	17.0159	14.5302	11.8586	11.1786	14.9946	13.0149	14.1002	15.221	11.4582	12.13	11.717	12.7661	11.9518	14.656	11.4566	12.5412
Apaf1	9.67949	8.28189	11.6273	10.0909	10.0033	9.50763	10.4667	6.47028	8.74015	10.2216	8.0992	10.0958	10.8417	11.0596	10.4924	12.6667	12.9469	11.9405	12.5329	11.2144	10.4288	11.3196	11.2211
Apba1	264.256	247.603	195.861	262.198	237.755	237.565	226.543	227.986	227.816	254.421	216.738	139.509	137.193	144.311	128.508	134.802	127.631	130.58	156.108	129.766	134.407	134.193	142.055
Apba2	147.568	139.426	119.019	146.798	127.769	142.951	141.751	177.923	156.508	143.142	142.748	176.442	163.104	158.232	168.525	158.15	164.348	159.824	174.179	162.57	170.532	173.492	180.81
Apba3	6.4134	7.17194	3.94726	6.38539	6.97199	6.85727	6.93859	8.32445	6.49457	5.66977	4.8089	6.68792	6.30445	5.00811	5.752	4.91993	5.22776	4.85283	5.55724	5.46732	5.42299	5.15774	5.09192
Apbb1	216.631	199.576	161.666	194.407	192.285	214.721	221.094	306.382	234.311	199.959	197.376	344.662	306.817	294.226	388.513	307.085	309.214	305.601	316.277	321.885	323.739	316.631	310.042
Apbb1ip	7.77922	5.2082	6.04961	4.79732	5.0269	3.82829	4.35132	5.46594	6.01023	7.26689	6.45405	2.81148	2.62686	2.29538	2.34079	2.39523	2.61388	1.78789	2.29285	2.69552	2.61416	2.46476	3.39462
Apbb2	25.2379	25.3579	33.5517	26.7657	26.4481	28.1863	29.1264	24.9154	27.1231	31.1838	27.2504	32.332	30.0894	32.7017	31.3243	31.5695	32.6326	32.0542	38.104	30.1847	28.8392	34.0046	34.5591
Apbb3	9.38257	10.6725	9.52491	13.1678	12.5546	12.9573	11.9171	12.477	12.4608	9.90214	10.4615	18.232	17.3372	19.2275	18.9851	17.3492	20.3392	18.709	18.4011	19.9621	20.7742	18.3488	17.9632
Apc	744.014	787.163	847.975	854.849	864.476	648.749	592.093	518.762	775.958	922.696	846.324	119.914	130.388	155.132	108.053	144.383	142.17	136.901	144.76	129.054	142.36	141.633	155.398
Apc2	278.033	279.194	191.957	283.174	223.735	260.45	287.618	416.628	311.409	255.659	254.408	99.4242	99.51	108.121	119.898	83.2503	80.5401	82.6259	90.8007	78.17	84.0425	79.1919	85.3369
Apcdd1	10.4515	11.1421	10.4688	11.7121	10.5338	11.4007	11.9955	14.9686	16.3575	12.6172	10.9677	7.0287	5.89848	7.24387	7.89282	5.50255	6.69806	6.35338	6.82025	5.72161	8.34306	6.8922	6.97782
Apeh	10.9265	14.8135	9.52491	13.4325	12.9588	13.3359	13.4068	17.4794	12.5929	10.7806	11.516	15.4205	13.3253	12.4606	17.009	13.5945	12.1709	11.6851	12.1832	12.613	11.7637	12.0499	11.6454
Apex1	1.72212	1.66492	0.8581	1.12489	1.66721	1.6407	1.52884	1.97006	1.5631	1.83669	2.10917	3.23746	4.05969	3.5176	3.45826	3.34469	2.40967	2.93724	3.84732	4.04327	2.94788	3.19506	1.93305
Aph1a	5.16635	4.52515	3.68983	5.75678	5.88577	5.09037	5.76256	6.18056	6.49457	6.10898	5.44165	5.58036	5.11043	5.45526	4.55219	4.53151	4.37008	5.55522	4.78001	4.80616	4.78336	4.74695	3.48891
Aph1b	20.6654	21.0035	27.8883	19.4209	21.2444	20.5718	23.9518	16.7068	20.3423	21.4413	24.2976	15.0798	17.2178	17.2005	13.9977	18.8813	17.807	17.4638	15.7585	17.114	15.5737	15.0624	18.5289
Aph1c	4.86944	5.12282	7.7229	4.69806	4.62273	6.1421	6.42897	4.056	5.41581	5.58992	5.65257	5.02659	4.70446	5.84279	4.24636	5.07098	5.30944	5.49136	5.16862	4.85702	5.61766	5.1121	5.51625
Api5	59.9178	59.8516	71.6943	54.6232	56.1548	52.6706	60.2912	42.9163	49.733	59.2132	60.8705	74.1209	76.3221	77.0592	73.0939	83.0561	81.6837	78.3158	75.9749	78.9583	75.0876	80.6525	86.7985
Apip	2.31595	2.00644	1.58749	1.95201	1.89456	1.80897	2.03846	1.83486	1.78325	1.35755	2.06698	2.59849	3.31939	2.68291	3.223	3.15048	3.18566	2.80954	2.73976	3.43297	2.92007	2.46476	3.20603
Aplf	4.21622	4.48246	4.89117	4.69806	3.86491	4.54347	3.99851	3.88217	3.94077	3.59352	3.50122	5.19698	4.79998	3.66665	4.65806	4.76888	4.53345	4.78898	4.66342	4.27214	4.58868	5.24903	3.6775
Apln	51.7823	55.8814	39.2152	47.146	42.3119	37.4416	37.2018	39.3045	34.8725	46.7557	43.1114	12.9499	12.1791	12.2222	10.5512	10.6598	9.51615	9.48218	9.77375	11.5449	9.84481	12.689	11.4568
Aplp1	1305.19	1310.8	916.365	1110.33	1099.35	1166.58	1507.4	1697.72	1291.71	1184.42	1285.07	1067	1005.68	915.5	994.954	871.906	852.86	828.494	914.283	915.992	878.747	857.691	854.218
Aplp2	808.386	820.078	864.364	767.934	746.963	755.562	850.349	906.225	856.248	827.068	827.932	412.606	401.694	401.364	418.178	399.809	396.697	403.264	390.095	394.385	372.212	392.354	400.706
Apmap	44.3	46.148	52.7303	42.6465	46.3284	44.9299	53.0782	53.346	52.2207	47.3546	53.151	33.7804	36.1073	34.8481	39.0642	37.3094	34.9198	40.1955	35.5974	38.1187	37.1544	37.7017	38.4252
Apoa1bp	10.6296	10.886	10.0398	9.79314	10.7359	11.6952	13.2108	16.1081	11.7122	10.6208	11.4739	19.2118	17.7432	16.5744	19.4792	15.774	15.1523	15.8036	16.186	17.6989	17.0198	16.3405	15.2286
Apod	17.815	17.3749	19.3502	14.9875	21.1181	18.3842	20.3454	22.0183	20.6946	16.6899	19.3621	19.297	18.7223	16.5446	19.7379	19.8092	21.8912	18.677	17.9736	21.6913	21.3304	20.0376	16.4545
Apoe	1354.83	1314.94	822.103	1308.91	1395.38	1329.81	1257.81	1783.5	1419.29	1185.58	1217.87	356.078	361.79	325.825	387.748	328.556	325.591	309.655	326.478	365.7	346.599	330.05	300.612
Apol8	3.26609	3.15907	2.91754	3.67243	3.66282	3.32346	3.44969	4.30708	3.63256	3.27409	3.45903	3.70604	2.9373	3.10026	3.32886	3.15048	2.53219	2.6499	2.81748	2.92438	3.05912	3.19506	2.31023
Apopt1	9.56072	9.86142	9.91106	7.94038	9.37177	10.7697	8.89864	11.1443	9.90697	9.22336	9.82871	14.0148	14.4716	12.3116	14.527	15.105	13.437	12.8025	13.1353	14.6473	13.6826	14.1952	15.2286
App	2743.75	2689.52	2467.72	2459.07	2157.86	2472.99	2828.12	3379.61	3043.6	2699.73	2598.53	1667.85	1456.95	1467.35	1514.25	1332.29	1342.84	1408.22	1482.5	1350.45	1369.63	1381.23	1427.72
Appbp2	37.3521	34.1094	42.0469	36.6581	39.7605	32.1829	34.8497	25.4562	35.8632	41.9643	40.2007	32.6302	30.567	34.7586	29.0305	35.4537	33.1227	35.4704	35.7918	31.9902	35.1243	34.3697	38.9438
Appl1	69.241	68.6884	91.9454	70.8018	71.084	66.6796	63.2705	47.0882	60.9389	79.6164	77.2798	77.0601	81.9579	87.9101	67.9653	82.7109	85.6862	88.1492	81.3767	80.9672	82.0123	85.0343	85.8084
Appl2	74.8824	82.2639	75.8561	79.7347	81.4409	72.1065	66.877	69.879	72.6951	75.943	70.4883	24.6644	25.2417	24.5636	22.2199	26.218	28.3034	26.4032	22.8313	25.1751	28.1717	28.4817	24.2338
Aprt	3.44424	3.24445	2.48849	3.57317	2.87973	4.24899	4.11611	5.21485	3.78666	2.75503	3.24812	6.38973	6.87758	5.69374	6.97532	6.14991	6.98396	6.48109	6.4122	7.14566	7.25847	6.75527	6.50635
Aptx	17.4587	16.4784	19.865	17.3365	17.5815	17.5849	18.6989	17.8464	17.8105	16.7298	19.5731	18.4024	17.1701	19.7641	19.6203	18.5576	17.7254	19.3794	18.576	19.3772	19.1612	18.3031	19.0947
Aqp11	10.3921	9.98949	10.383	8.50283	9.32124	10.0125	10.9371	12.3998	11.0518	9.7025	9.28033	7.41209	6.87758	8.13817	7.16353	6.92674	7.80079	7.43888	8.02497	8.67142	9.17737	7.21171	9.3352
Aqp4	174.943	189.758	195.261	179.221	201.834	136.977	151.081	125.137	163.839	178.758	168.185	35.1435	38.7581	41.5852	27.5602	40.8267	40.8827	40.419	42.1457	41.7805	42.6887	46.8761	45.3558
Aqr	32.5421	29.4989	35.4395	29.3133	30.6919	27.0084	27.6367	26.982	27.2552	31.6629	30.8782	26.5387	27.7969	29.3928	27.7366	28.7427	26.5472	25.3816	28.2331	29.9813	28.1717	26.1995	29.2314
Ar	6.94785	5.93393	8.28067	6.91475	6.03734	6.43658	6.93859	5.73634	6.60465	6.66797	6.53842	4.55801	5.30147	6.82652	5.91667	5.37308	5.51365	6.00219	6.10131	5.13674	5.7289	5.97933	6.08202
Araf	77.9704	74.6651	77.8297	71.7281	75.0752	76.9445	79.539	79.2271	78.3091	73.747	78.4188	132.608	128.979	122.937	125.756	127.832	127.876	126.716	120.899	138.921	129.095	131.5	123.196
Arap1	24.5847	22.8819	15.2742	22.8617	20.8402	19.8566	18.9733	29.6474	23.7547	22.3597	21.2604	9.92538	8.78802	9.18153	10.4689	8.45882	8.41342	7.02384	8.74391	9.33259	9.17737	9.0831	9.47664
Arap2	86.1059	86.4475	100.698	84.4658	89.0444	72.1486	70.5227	50.6613	73.3556	89.9977	87.9522	47.2414	49.8386	53.5987	44.0869	54.6155	54.238	61.1074	51.8417	54.1392	53.7849	61.2539	61.5746
Arap3	9.26381	8.96493	5.1486	7.94038	7.02251	5.72141	5.13534	8.28582	6.27441	7.50646	5.3151	3.06707	3.48655	3.2195	3.68175	2.67575	3.55324	2.96917	3.07009	2.74638	3.0035	3.87972	2.16878
Arc	33.611	41.7936	49.684	56.873	65.6781	37.5678	50.4126	42.7425	51.6043	35.5359	28.2206	21.4269	29.1103	47.0702	46.2395	43.9125	41.7812	25.5093	41.621	24.2342	32.093	24.7389	25.2239
Arcn1	63.1839	66.0843	74.8263	58.5272	59.6408	57.172	61.5065	49.4059	56.5578	65.0028	65.0889	85.665	85.9937	82.9915	81.8924	85.4298	83.1132	84.0945	83.689	86.1294	85.7111	84.3953	86.8456
Arf1	130.703	121.71	117.946	108.386	112.133	128.269	135.322	153.471	124.365	127.33	123.007	239.956	236.584	218.002	268.768	232.229	237.25	224.284	225.01	238.706	244.146	236.982	236.209
Arf2	27.732	25.1872	28.2744	24.9791	26.0187	26.0829	28.4992	26.9627	28.6422	26.9913	26.4489	46.7302	44.4177	42.5689	50.18	45.2719	46.9273	43.0689	43.1949	50.1468	46.7768	49.067	42.6213
Arf3	1109.34	1112.51	967.079	1115.66	1001.87	1100.23	1039.77	1310.47	1299.75	1122.58	982.661	906.106	809.31	792.92	1039.12	701.133	704.114	754.52	880.531	745.768	780.215	809.537	772.417
Arf4	38.8961	37.0977	50.9712	31.2653	42.4634	36.8526	42.0627	34.0124	32.671	38.0913	44.419	55.6332	63.0445	56.0133	56.9318	69.1163	65.9188	64.4916	57.1852	68.0999	61.989	65.4531	58.9815
Arf5	21.5562	21.0462	16.6471	18.0644	21.6485	23.0118	25.4415	32.6411	23.4465	20.9223	21.6822	46.6876	46.5431	40.3033	53.7441	43.8046	41.2094	39.8124	40.3774	49.1042	46.4152	43.818	39.2738
Arf6	24.6441	22.4123	21.5383	21.7037	23.7704	22.8015	24.7751	19.0439	21.3991	27.3507	27.7566	29.9891	34.0058	32.6123	27.1485	31.5048	30.5089	28.5104	28.0777	35.4232	36.5426	31.4029	32.0131
Arfgap1	47.6255	42.0925	41.7895	45.0948	41.9582	50.1044	49.4325	60.9558	52.9913	46.037	48.2999	72.3743	68.7997	67.8777	83.9156	69.2026	69.5128	72.7286	74.8673	76.1102	76.339	74.9014	75.6245
Arfgap2	27.9696	26.8521	26.1721	26.3025	26.4228	28.4808	28.1856	37.6049	30.7336	26.5122	27.2504	42.939	39.57	37.7098	47.1805	39.6183	39.4124	41.5364	38.7064	40.8396	42.939	43.3159	40.4525
Arfgap3	8.07614	7.98306	8.10905	7.54337	7.65403	8.58211	7.87941	9.96616	9.18046	7.82588	9.65998	14.1426	12.6805	12.1625	13.7624	13.2709	12.4159	13.2176	13.1936	12.6384	15.0731	11.8217	15.2286
Arfgef1	67.7564	65.7855	89.6715	68.0557	72.4228	62.7251	65.7402	45.3113	67.5875	75.7434	75.7612	64.9197	65.2893	72.1108	60.5195	73.3673	68.4918	73.3991	72.3024	67.5659	69.8593	70.7478	76.5203
Arfgef2	87.4717	85.5084	92.7177	92.9025	84.1185	85.0218	87.34	80.8109	90.99	91.3153	91.2425	70.2018	68.537	74.5552	71.6706	68.2748	68.4509	73.9738	76.9659	67.0828	72.0006	69.059	71.4284
Arfip1	15.9147	16.3503	19.1785	14.7228	16.7984	15.6918	15.0924	11.2795	12.5268	15.4122	16.3671	10.0958	10.794	10.7913	9.89249	12.1272	13.437	11.3339	10.3955	11.4432	11.0685	10.8176	11.9755
Arfip2	49.7039	49.6486	45.0932	46.5505	44.0044	45.3506	49.1189	55.065	46.3426	44.2801	43.2801	81.5329	75.7728	73.6907	82.4923	71.2742	72.2084	70.1426	70.9229	76.3645	71.6947	68.6482	69.8254
Arfrp1	10.5702	10.1176	9.56782	8.93293	10.458	11.3587	9.99627	11.7238	10.3913	9.62264	9.1116	14.5686	14.3522	15.0541	15.6092	15.3424	16.8268	16.1229	14.6703	18.182	16.6027	16.66	14.5686
Arglu1	25.2379	27.5351	31.4494	27.7913	34.3042	29.4063	23.207	18.5996	26.4186	27.0712	27.841	37.7846	43.4148	44.2681	31.7713	39.8557	44.4768	41.3449	31.5169	39.9496	40.0467	42.403	40.7825
Arhgap1	44.1812	43.4586	38.7432	39.9997	37.6639	41.1436	43.7092	51.9167	44.8896	43.7211	41.5506	55.1221	52.8714	52.4361	59.9431	51.1629	50.1946	50.1566	56.2719	50.9097	52.8394	53.1293	51.3907
Arhgap10	10.689	10.331	11.4127	9.19761	9.85172	11.3587	12.7403	11.7624	10.6775	11.6989	11.5582	15.4631	14.7343	13.1165	16.0327	12.7314	12.8652	13.473	13.3879	15.7154	14.4057	14.8342	16.2187
Arhgap11a	6.53217	7.68423	5.44894	7.84113	6.87094	6.2683	5.09614	5.07965	5.74604	6.7079	7.55081	2.08731	1.7194	3.24931	1.99967	2.00681	2.57304	2.68183	2.09854	2.39036	1.9189	2.37347	2.7817
Arhgap12	41.8059	41.879	47.0239	41.8855	49.3344	37.1891	36.4962	29.2997	38.2189	43.4017	42.2255	23.9402	25.982	25.7262	25.5487	26.3907	26.7923	27.5845	25.9014	25.8617	26.2528	25.5148	27.3927
Arhgap15	3.85992	2.39065	3.94726	3.17615	3.83965	4.33312	4.78253	2.80057	3.56651	3.83309	3.0372	6.47493	6.20893	7.30349	6.50481	8.67461	8.65847	9.13099	8.02497	9.96832	9.817	9.58518	8.53369
Arhgap17	5.58204	5.89124	5.92089	7.87421	7.30038	6.89934	5.29214	6.81794	7.19906	6.22877	5.86348	4.21722	5.39699	5.42545	4.84626	5.61044	5.2686	5.52329	4.91602	5.23846	5.53423	5.06645	4.90333
Arhgap18	7.30415	7.51346	7.85162	10.0247	10.3822	8.37176	6.89939	4.90582	6.95689	7.66617	6.70715	4.30242	4.51341	4.82924	4.09345	5.37308	6.20796	5.651	4.76057	4.55186	4.78336	5.15774	4.62045
Arhgap19	4.2756	3.92749	5.57765	4.13562	3.7386	4.5014	3.95931	4.01737	3.63256	4.95107	4.00742	5.11178	5.61192	6.43899	5.5285	5.39466	6.12628	5.7787	5.18806	5.28931	4.72774	5.75111	4.5733
Arhgap20	44.6563	45.5931	63.242	49.065	45.8989	47.7906	43.67	34.9974	46.3206	51.9862	54.2899	44.3447	48.0714	49.0973	40.9697	50.7098	50.8073	50.3162	49.9375	51.7743	50.3921	49.8886	57.567
Arhgap21	178.091	175.713	184.878	197.219	186.627	165.121	155.236	143.003	178.303	175.563	165.021	89.9248	93.9937	103.56	86.5505	92.4212	95.4474	96.1627	98.4565	86.5617	91.1341	84.7604	91.9375
Arhgap22	4.45375	3.75673	3.17497	3.7386	3.66282	4.33312	3.8025	4.78994	5.15162	3.47373	3.45903	4.30242	3.65372	4.62057	4.96389	3.40942	4.32924	3.95889	3.65301	4.45014	4.6165	4.19922	5.5634
Arhgap23	139.67	133.577	80.5327	134.821	119.08	123.894	119.681	136.668	114.503	133.24	120.56	64.7493	64.358	67.669	59.2844	55.3707	56.6477	52.0722	62.8785	55.5632	59.0689	57.4655	62.046
Arhgap24	9.79826	10.1176	7.85162	7.97347	7.50247	6.77313	7.76181	7.89953	7.61736	7.62624	7.80391	6.04894	5.54028	5.45526	5.49322	5.45939	4.94186	5.33173	5.26578	4.70444	4.56087	4.7013	4.85619
Arhgap25	3.563	3.41521	3.4324	4.06945	4.04173	4.33312	3.41049	3.82422	3.45643	4.11258	3.0372	4.771	4.72834	4.35228	5.54027	6.17149	5.55449	5.81063	5.6544	5.67076	5.67328	5.47725	5.5634
Arhgap26	140.442	132.553	152.098	146.368	131.508	141.142	133.009	109.396	130.596	140.187	137.349	144.11	137.838	150.034	139.424	140.671	133.389	141.083	147.947	121.527	127.037	130.039	123.385
Arhgap27	15.0834	16.7772	8.83843	16.9064	13.7671	15.229	15.0532	19.0632	15.3008	13.8949	12.7815	12.8221	12.991	11.4173	13.0684	11.3935	9.92457	11.302	12.8244	11.901	12.5146	12.3238	12.7298
Arhgap29	5.58204	6.01931	8.06614	6.05454	6.41625	6.77313	6.42897	4.28777	6.56062	5.86941	6.45405	5.40997	6.7343	8.07855	6.05783	6.75411	6.73891	8.36475	7.51977	8.06112	8.76022	6.98349	9.42949
Arhgap30	12.2924	10.2029	8.36648	9.95857	9.75068	8.83452	8.42823	10.6615	9.84092	11.2597	9.32251	1.44834	1.74328	1.37127	1.49387	1.29472	1.18441	1.81981	1.55447	1.55119	1.52956	1.64317	1.08439
Arhgap31	29.6323	33.2556	28.5318	36.7243	33.9758	28.565	27.2055	27.6001	30.2273	30.7845	28.1363	17.3375	15.4746	17.1408	14.7505	16.184	17.1127	15.4524	15.5253	13.2487	13.9885	15.1994	14.2385
Arhgap32	376.728	378.875	438.618	384.116	341.779	336.006	338.932	314.919	409.95	385.624	399.729	295.93	315.127	353.936	326.182	282.982	272.742	274.824	318.084	286.92	302.77	296.73	316.407
Arhgap33	299.114	327.22	198.221	331.842	256.524	279.003	243.674	368.767	293.687	268.516	234.371	117.528	117.038	130.419	135.672	91.4286	89.9746	87.2552	108.833	95.3348	99.3103	88.7771	98.0195
Arhgap36	5.58204	3.37252	2.05944	2.94456	2.52608	1.80897	3.44969	2.08594	1.10077	1.9964	2.86847	6.73052	4.84774	3.18969	3.51707	4.46677	4.57429	2.77761	4.08049	3.07696	1.86328	2.41912	2.82885
Arhgap39	31.7701	30.8223	25.6143	39.7681	34.481	38.0726	33.7521	38.5126	32.2967	31.1039	26.7864	35.7825	30.0656	32.7912	33.8297	32.4111	34.2255	33.3632	36.0832	28.9641	29.8404	28.0709	26.4497
Arhgap4	4.86944	6.65966	4.76246	5.16125	4.44591	4.54347	3.6849	5.79428	5.41581	5.7097	3.50122	1.53354	2.43581	1.96747	1.6115	1.70471	1.83788	1.85174	2.04025	1.60205	2.25263	1.82575	1.60301
Arhgap42	12.7674	12.8497	17.2907	14.7559	14.3481	12.2421	12.1523	8.61416	12.9011	14.6536	14.2158	7.83807	9.45668	10.0758	7.28116	8.15672	7.06564	8.52439	7.81123	9.45974	11.0128	9.4939	9.09946
Arhgap44	137.235	134.517	113.183	138.229	130.497	138.113	138.929	153.529	137.046	139.468	128.954	157.358	145.623	147.471	159.15	136.183	134.165	133.868	152.28	132.462	133.823	135.242	138.802
Arhgap5	173.043	187.751	229.156	179.32	195.266	136.683	138.027	96.3009	142.418	201.996	207.373	59.3393	68.2266	75.3899	47.9451	75.4389	74.904	79.3055	68.63	74.3301	72.8349	79.5114	92.9748
Arhgap6	11.1641	13.8743	16.1323	12.0098	12.7315	12.8732	12.7403	9.11633	9.951	11.7388	13.119	18.1894	19.7253	17.737	14.9622	19.5071	19.4816	18.1023	16.7689	16.046	14.8785	17.2533	17.3974
Arhgdia	134.266	129.479	107.005	125.226	122.161	133.107	134.342	179.043	133.788	126.612	119.294	158.763	156.489	140.287	183.993	140.736	137.433	136.997	148.88	160.536	146.782	151.218	141.159
Arhgdib	4.69129	5.29358	3.73274	4.33413	4.92586	5.0483	5.44895	6.43165	5.2617	4.67157	5.18855	3.23746	3.24775	2.9512	4.59924	3.86257	3.14482	3.19265	3.53643	4.19585	3.42066	3.46892	3.11173
Arhgdig	12.708	11.9959	9.4391	11.9106	12.9841	13.7145	13.054	15.5866	14.4422	10.5011	11.727	19.084	19.4865	18.1544	20.2437	19.2913	17.3986	17.9108	19.1589	21.5387	20.4961	18.1206	18.4818
Arhgef1	21.7937	24.6749	18.063	29.3794	24.0483	25.4939	18.0717	26.4219	24.8995	19.3251	17.9701	17.5505	17.4566	22.0595	18.9616	15.0619	15.3974	16.6657	16.458	15.7408	19.189	15.245	14.2857
Arhgef10	51.4854	50.2036	40.5452	61.8357	52.9972	48.1692	46.218	47.3779	46.871	43.7211	37.8384	26.1127	24.7402	24.2058	26.9603	25.8296	24.6685	25.0623	26.6009	21.2844	19.9399	22.1829	20.462
Arhgef10l	82.0084	81.837	51.7005	73.0846	64.9961	66.8058	64.8778	97.537	74.0821	68.7161	62.6422	35.8251	35.1043	35.6529	42.6636	31.1595	29.4061	30.841	35.2671	31.7867	33.706	30.49	32.5317
Arhgef11	56.533	60.3212	56.8062	63.6223	57.5189	56.2044	55.1167	61.8636	57.9227	58.8938	54.3743	55.761	49.2177	51.035	53.3677	47.9045	46.6414	46.517	51.6668	43.9674	47.2774	46.6479	44.9787
Arhgef12	320.195	317.145	340.537	341.172	313.714	281.106	252.572	263.775	306.544	339.228	321.353	125.622	119.952	137.842	121.015	120.689	118.768	122.087	127.972	112.576	122.281	123.968	125.318
Arhgef15	15.9741	12.3375	13.6009	13.9288	13.0346	15.6497	16.6212	18.0009	14.5743	14.4939	12.5706	27.6888	25.4089	23.8183	29.6069	22.5712	25.4036	26.2117	26.0569	26.7009	26.1694	23.8717	24.1866
Arhgef17	151.428	152.916	119.576	164.631	124.763	137.314	137.517	184.451	161.814	145.697	130.136	141.043	129.623	134.623	156.774	112.123	100.798	111.232	135.88	103.472	113.827	100.507	113.625
Arhgef18	56.533	54.5153	47.4529	56.5091	52.7446	50.9458	51.0398	62.4816	50.6576	49.9898	45.1362	62.7897	56.0953	54.6718	63.5543	51.5297	48.6426	49.5819	56.1554	47.6547	49.9193	44.7765	48.2318
Arhgef19	17.8744	16.5211	10.4259	11.2489	8.91707	8.37176	9.09465	14.4084	9.77488	9.86221	8.43666	5.70816	5.82684	5.45526	5.03447	3.21521	2.53219	2.36256	3.61415	4.17042	3.50409	4.42744	3.15888
Arhgef2	82.8992	84.313	75.427	79.9663	73.7111	82.4976	81.499	95.8374	82.3379	79.1373	80.3592	114.461	104.191	101.593	102.701	91.4286	90.5872	92.7147	98.4759	100.319	100.895	94.939	98.6325
Arhgef25	69.7161	66.5539	61.6974	70.1731	71.4124	76.8604	75.9717	82.2981	82.404	68.756	60.744	81.3626	84.8474	80.7855	97.1487	77.8772	83.5216	84.3818	86.6425	78.3988	92.0796	85.582	81.5651
Arhgef26	67.4595	69.9691	58.0076	61.6703	60.4744	49.2209	52.8822	58.4836	58.209	61.7287	58.7614	18.6154	17.8149	18.8102	17.4324	14.6735	14.8256	15.9633	15.8362	18.7923	17.7707	18.8965	19.1419
Arhgef28	30.9981	27.4071	26.1721	30.5705	29.252	25.9567	26.2647	25.6493	31.4381	25.6737	25.1834	23.0456	21.1581	22.447	23.749	19.4208	21.1969	21.2631	22.9091	19.1738	21.6642	18.6226	17.8217
Arhgef3	44.0031	39.958	44.4496	44.2346	47.5409	48.7582	53.3134	42.2017	44.8015	46.3564	48.3843	69.3925	69.8027	65.1054	70.7413	79.0856	80.7443	80.5826	78.19	70.1851	71.945	73.1669	72.1827
Arhgef4	193.946	194.069	147.035	185.606	171.243	176.69	180.246	226.189	194.485	177.879	157.175	151.479	145.074	139.78	159.656	145.267	143.518	138.529	146.529	139.048	144.78	137.616	148.373
Arhgef40	25.6536	28.9012	21.8387	30.2396	24.402	22.1704	22.7366	30.4586	27.8936	25.514	22.315	14.0574	14.8059	15.5311	13.9742	12.5156	12.5384	12.5471	13.1547	12.2061	13.2377	10.6806	11.9755
Arhgef6	11.6985	9.9468	13.0431	10.6864	12.4031	10.5173	9.72186	8.32445	10.8096	11.8985	11.2629	9.11601	9.07459	8.10836	8.50449	7.74672	9.92457	8.87558	8.47188	7.67968	9.31642	8.26152	7.63789
Arhgef7	114.966	108.518	106.19	114.342	112.638	108.37	104.902	120.598	114.657	109.562	102.463	120.042	113.026	114.262	121.968	113.892	113.459	110.562	116.294	111.584	111.074	109.819	104.479
Arhgef9	346.264	342.546	421.199	348.781	348.801	321.24	328.583	258.367	314.491	375.083	377.499	343.341	345.837	381.987	318.983	384.099	372.192	379.99	366.389	362.013	346.738	377.702	393.917
Arid1a	119.598	118.124	97.094	136.111	108.975	116.784	99.5707	135.374	136.386	123.138	115.118	77.3583	73.0743	78.7882	78.1048	61.4343	60.4459	59.3834	72.4385	64.7941	68.8581	65.3618	69.1182
Arid1b	80.5832	79.6598	72.252	94.1266	78.8643	80.1838	77.5397	81.6028	88.3261	85.9649	83.4808	62.6193	62.1371	65.7314	63.1073	60.4633	58.7714	62.0333	67.3281	63.0649	62.7676	61.0257	65.6293
Arid2	38.0647	37.9515	41.4462	40.9261	37.6386	35.0436	33.6737	28.0057	35.7311	37.0532	37.4166	25.8571	25.8148	30.466	26.9603	29.0664	28.3034	27.7761	30.1568	28.3284	28.3664	28.4817	30.9759
Arid3a	4.69129	4.43977	3.68983	4.86349	4.16804	4.29105	3.5281	4.056	4.09488	4.03273	4.42925	4.25982	3.94028	4.56095	3.45826	4.1431	4.37008	3.92696	4.08049	4.323	5.7289	3.83407	4.52616
Arid3b	3.2067	3.031	4.2905	3.507	3.35969	3.61795	2.82248	3.57314	3.78666	3.11438	2.82628	4.21722	4.10745	4.76962	4.17578	3.08574	4.24755	3.35229	3.98334	3.58555	3.94905	3.971	3.58321
Arid4a	29.276	26.724	30.9345	28.0891	30.9445	30.2898	26.8135	22.6556	27.013	28.6683	30.3298	20.3193	22.2089	25.0405	22.361	22.7223	23.9333	25.9243	23.4531	21.0555	20.5517	20.6766	25.7425
Arid4b	27.0788	28.2182	34.4098	32.1586	34.2032	29.6588	29.9104	18.2134	29.2146	29.7064	33.0295	19.936	22.2089	25.8454	18.0794	23.6933	26.2613	27.0098	22.8702	20.903	23.0547	23.1414	25.3182
Arid5a	5.76019	6.83042	5.36313	6.25305	6.1889	4.41726	4.62573	5.33074	4.82139	3.79316	4.5558	4.17462	4.39401	4.08399	4.78745	3.77626	4.24755	4.56549	4.31366	3.6364	3.50409	4.74695	3.72465
Arid5b	13.7769	10.9714	12.3137	15.8808	13.6914	12.158	11.9955	10.6615	12.2626	14.1744	12.5284	12.1831	10.4358	11.149	11.6804	9.47301	9.92457	11.2381	11.9694	7.75597	9.39985	9.63083	9.52378
Arih1	83.3743	78.0376	102.028	77.4849	80.3294	75.6824	77.7749	54.4855	70.0533	83.8488	83.6073	84.8556	86.2086	90.2651	76.4816	96.1759	95.2432	93.8321	87.8472	83.4847	87.3519	96.7647	97.3123
Arih2	7.36354	8.32458	7.76581	8.569	9.24546	9.17108	8.11462	7.80296	7.57333	8.4248	7.97265	9.58459	9.57608	9.15172	9.63371	8.89039	8.94437	8.42861	9.3657	8.95115	9.39985	8.58102	7.02497
Arl1	30.2261	28.4743	35.6112	26.104	29.8583	30.4581	32.0273	25.1472	27.4313	29.5467	31.7219	52.6514	54.6625	49.3656	53.4265	55.5865	55.014	57.1166	54.0568	58.7928	54.2855	52.9467	58.3214
Arl10	16.8649	13.2766	11.9276	13.631	12.1252	13.0414	14.818	17.9623	15.8071	13.3359	12.9925	16.9541	13.994	12.5501	15.5386	11.4798	12.3342	10.9827	12.7273	11.0872	12.0974	12.7802	12.0697
Arl13b	5.52265	6.4889	7.46547	7.27869	6.97199	5.84761	5.33134	4.61611	6.80279	7.02733	6.62278	4.55801	6.20893	6.05146	4.99918	5.54571	6.08544	5.81063	5.77098	5.89962	6.20168	6.43577	6.88353
Arl14ep	15.8554	19.6802	23.8123	19.7186	19.6782	20.5718	20.1493	13.7904	16.3795	20.7226	20.0793	26.2831	27.6536	25.2194	23.0668	28.2248	29.5287	29.6278	25.7654	27.3366	24.6955	29.1207	29.9858
Arl15	20.9623	21.5158	27.5879	19.851	21.4212	23.3484	23.9126	16.4364	17.8766	21.8805	22.0197	36.2937	38.0655	36.8453	36.0176	42.7688	43.8233	39.8762	38.9007	41.4245	39.9077	38.1582	42.4327
Arl16	9.79826	9.093	8.62391	9.03219	8.94233	9.29728	10.3099	9.86959	10.0391	10.3413	8.90068	12.9924	14.4238	13.1165	14.3506	13.8319	14.6622	13.888	14.2623	13.0453	14.4335	15.245	14.3328
Arl2	8.90751	8.75148	6.77899	8.40357	8.15925	10.3911	9.25145	13.6938	9.84092	7.7061	9.65998	17.1671	15.8805	13.2953	18.9969	16.8313	15.1115	14.1754	15.8751	16.9868	15.1566	15.5645	16.0301
Arl2bp	112.116	111.635	93.7475	99.0894	108.192	100.503	102.942	87.6868	87.2474	101.178	95.8827	76.3786	79.2594	76.5823	69.7768	81.3298	76.5376	77.7411	78.9478	83.3067	82.0957	79.2832	82.7909
Arl3	20.7842	17.631	17.1191	16.7079	21.4717	21.876	19.7181	20.3572	20.0121	19.0456	19.4043	24.4514	26.8894	21.5229	25.0665	24.7291	25.567	23.7853	22.4233	27.2095	23.1103	22.4567	23.9509
Arl4a	18.8245	17.1614	24.5417	17.7666	18.2888	17.2063	17.9541	12.11	16.4676	20.4032	23.1165	25.3459	27.6297	29.989	23.1727	32.3464	30.6722	31.0007	28.9909	32.7276	30.5912	34.4154	33.3804
Arl4c	29.8698	28.7305	25.0136	25.2438	26.3976	26.2091	27.4015	26.2481	24.5253	27.7499	33.7467	33.0562	33.3133	30.2573	28.4659	29.7569	30.5497	28.3827	30.7203	30.3373	33.9285	29.1207	31.1173
Arl4d	0.831367	0.981873	1.02972	1.0918	1.06095	1.34621	1.48964	1.352	1.18884	0.9982	1.39205	2.72628	2.86566	3.42817	3.48178	3.10732	3.22651	2.58605	3.43927	2.89895	3.03131	2.78427	2.92314
Arl5a	55.6422	51.3135	69.4203	49.8921	57.6705	44.5933	48.0605	29.8019	40.5966	54.9409	54.543	47.284	46.0894	47.7559	38.2525	50.9903	46.5597	50.5078	47.0423	46.4087	45.1916	47.4238	49.1748
Arl5b	6.29464	6.87311	9.61072	7.4772	7.52773	6.8152	6.97779	4.55817	6.86883	8.10538	6.8337	6.77311	6.97311	9.24115	6.99885	7.37989	8.65847	8.7798	8.33586	6.56078	8.09277	7.98765	7.59074
Arl6	11.5798	11.6544	13.9441	8.89985	11.2411	9.80211	11.6819	8.15062	8.1017	11.1399	9.95526	17.4653	19.3193	20.092	18.1029	20.4134	19.6449	20.0179	17.0409	20.8775	19.9121	19.8094	19.3776
Arl6ip1	234.861	226.258	272.661	198.377	218.38	205.255	257.786	241.544	237.371	212.018	233.021	172.949	188.011	175.045	194.933	187.54	186.075	177.703	161.102	174.675	168.419	173.629	171.051
Arl6ip4	10.3921	10.1176	8.10905	8.86676	9.85172	12.3263	10.5843	15.0844	11.316	8.86401	9.06941	15.2076	13.7552	12.401	17.997	13.5298	14.4989	12.7387	12.941	16.0205	15.379	15.4276	15.1815
Arl6ip5	64.906	59.8089	61.2255	51.2816	58.0241	58.3499	81.9302	85.5622	69.3048	63.2459	69.94	85.878	78.1131	71.8127	83.1158	75.5036	79.5599	76.496	73.1768	76.5679	78.2023	80.3786	70.7212
Arl6ip6	7.54169	7.68423	7.93743	6.8155	7.57825	6.60486	8.15382	5.69771	6.12031	7.38668	7.50863	7.28429	8.26265	7.48235	6.82241	7.81146	8.37258	9.29062	8.0444	8.06112	8.76022	8.7636	8.72228
Arl8a	41.8653	43.8428	36.2976	38.0808	41.1751	44.383	47.9429	48.2084	41.3231	42.9226	43.1535	60.0635	60.4654	55.0295	56.0143	51.9829	51.9508	48.6241	55.3781	57.979	55.6204	58.6522	57.2842
Arl8b	129.575	128.198	168.488	112.522	123.349	115.564	139.125	107.774	116.462	134.597	146.25	168.135	179.414	175.403	174.301	203.875	191.712	191.112	182.709	195.171	184.799	196.222	194.436
Armc1	42.8748	42.7328	53.8029	39.5696	45.0653	41.985	46.4141	31.6754	38.8353	45.478	48.8061	64.0251	64.3102	65.2544	60.1431	69.8284	71.6366	67.365	61.4989	64.8195	63.5741	72.6192	70.2026
Armc10	8.31367	7.25732	9.09586	6.51773	8.58868	7.99314	8.11462	6.85656	7.99162	8.46473	8.43666	12.5239	12.2507	11.9837	11.8804	14.1772	14.6622	13.6965	12.9604	12.3078	14.0163	13.5562	14.8514
Armc2	3.44424	3.97018	3.30369	3.57317	3.81438	3.53381	3.92011	3.45725	3.87473	3.83309	4.26052	4.08943	4.68058	4.38209	4.24636	4.05678	4.57429	4.78898	4.21651	4.45014	5.00584	4.51873	4.85619
Armc5	10.5702	9.47721	6.8219	10.5872	8.56342	9.04487	9.95707	14.814	10.2812	9.22336	9.3647	8.98822	8.90743	8.16798	10.61	7.81146	7.5149	7.27925	8.84107	8.31541	7.8981	8.26152	8.29795
Armc6	9.20442	8.96493	7.07933	8.07272	8.43712	8.03521	10.0747	15.2583	10.7876	8.74423	9.23815	17.4227	17.4328	15.6503	21.4671	16.7882	16.1734	18.0066	16.8466	18.8178	17.9654	18.3488	17.1617
Armc7	9.67949	9.73335	9.95396	9.82623	11.14	12.1159	12.4267	12.5156	11.36	10.3413	13.2877	18.4876	20.991	17.9755	20.1261	19.5071	19.6449	21.742	18.8091	25.3785	20.5517	23.7804	19.3305
Armc8	38.9555	39.2322	45.0074	35.5663	39.2048	37.8622	40.8475	34.5532	41.6753	41.006	43.6176	53.12	58.0057	58.3087	57.12	65.0595	62.2838	64.4597	61.9846	64.0058	63.2126	66.0008	68.3638
Armc9	13.6582	14.6854	13.8154	15.9469	14.7523	16.9118	15.5628	17.7691	14.266	14.9331	14.722	22.3215	22.5671	21.5229	21.7376	21.0176	21.5645	20.4649	21.8209	21.1827	20.802	21.4526	20.3206
Armcx1	33.4922	30.9077	36.8983	28.6516	33.2432	30.9208	37.7898	27.7739	37.2502	36.1748	39.8211	35.2713	41.1939	36.279	38.0173	42.0783	41.577	40.7063	36.4524	41.9585	42.5218	41.9922	43.8
Armcx2	68.8253	72.3598	74.4831	62.696	64.5161	68.0258	83.3023	81.2358	72.8272	70.3531	83.987	57.039	58.3878	55.894	57.1553	55.1334	57.4236	55.8076	55.6307	61.2849	61.544	62.6232	61.1031
Armcx3	13.2425	12.0386	12.5712	13.4987	15.3586	12.2001	14.6612	10.9705	15.5429	14.6536	19.784	12.6517	14.1373	13.5934	12.3509	14.544	11.8441	13.5688	11.8917	15.6899	12.1809	14.2408	11.7397
Armcx4	85.6902	86.0633	83.8364	79.5693	77.677	78.4169	87.8104	81.5641	97.1323	89.3988	100.396	25.3885	28.585	31.3901	31.8654	29.4332	28.7527	28.3827	29.2435	28.1249	29.896	29.4402	29.8915
Armcx5	9.56072	9.30645	11.5414	9.99165	10.3822	10.8538	11.5251	8.24719	10.1271	10.6208	12.3597	13.674	15.6656	15.7099	14.1624	18.1692	20.1759	18.6451	16.1277	19.4789	18.2991	20.1745	20.2263
Armcx6	4.09745	4.39708	3.13207	3.67243	3.89017	3.53381	3.95931	4.17188	4.51318	3.39388	4.5558	3.87644	3.62984	3.8157	3.56412	4.0352	2.98146	3.51192	3.30326	3.4584	3.89343	3.51457	3.30032
Arnt	14.9646	19.1679	19.7363	20.4465	18.8193	18.7208	14.5436	14.814	19.0654	17.728	15.6078	17.8486	20.4178	22.3278	18.2441	18.8813	22.2588	22.5721	20.6551	18.9958	20.8577	20.9048	18.4818
Arnt2	404.401	401.8	358.557	432.718	392.275	367.684	343.715	416.473	432.406	402.634	376.275	245.579	230.28	240.926	243.854	234.473	224.63	241.812	253.982	232.603	244.758	242.277	239.839
Arntl	19.8934	19.2959	19.6076	20.3803	19.9813	20.0249	17.6405	18.0395	17.3262	21.1618	18.4763	26.1127	25.385	25.13	23.0197	25.6786	24.3009	25.6051	21.9375	27.3112	21.0245	27.5688	22.4422
Arpc1a	57.4831	57.8451	45.9084	46.1866	51.1532	57.9292	58.9976	65.8616	53.4976	47.7938	48.553	100.106	95.8086	84.4223	112.146	98.0101	100.798	97.0886	95.9693	104.006	94.805	93.9348	98.2553
Arpc1b	12.0548	11.1848	7.03642	8.89985	8.81603	10.4752	10.0355	12.2646	9.04837	10.7007	8.31011	5.32477	4.87162	3.78589	4.95213	4.57467	4.20671	3.7354	4.72171	4.65358	5.31175	5.15774	4.05468
Arpc2	69.3598	66.2124	66.7173	61.2071	64.5919	67.9838	70.4051	62.2499	55.2589	65.7614	64.4139	100.319	102.209	86.986	98.525	102.132	107.332	101.175	95.3669	105.583	94.6938	103.155	102.499
Arpc3	19.2996	15.9661	18.6208	17.4688	19.8045	20.7401	22.031	25.0892	21.7953	19.7644	20.3324	44.8133	45.3491	41.8236	53.3089	46.1782	48.7243	47.9217	47.1783	54.5461	48.5288	50.2537	42.5741
Arpc4	26.1287	24.0345	22.6109	22.5639	26.0439	24.316	26.3823	30.5552	25.9342	24.5158	24.7616	39.8293	41.9103	37.054	45.0397	38.2805	39.6983	39.0781	38.5121	45.5695	41.1869	40.5773	35.5963
Arpc5	41.0933	43.4586	48.1394	37.9484	39.2553	43.0368	49.5109	38.9376	37.6465	38.0913	40.2851	74.3339	77.7788	67.6392	70.7178	77.7909	81.1119	73.463	69.7764	72.2704	67.6066	70.7934	71.2398
Arpc5l	18.8839	19.1252	19.3931	15.5499	20.3097	19.8566	21.0118	20.1834	16.1153	18.5266	19.6574	32.2894	34.2685	31.6882	35.3354	34.1805	34.6339	32.2458	30.526	34.8891	31.5646	33.6394	30.9759
Arpp19	208.792	198.168	274.506	186.864	218.557	217.161	241.126	164.519	190.61	216.25	242.259	385.684	430.876	407.773	398.252	448.274	448.648	448.217	391.397	447.557	400.217	448.45	458.839
Arpp21	329.934	332.129	380.868	304.348	318.11	321.661	320.429	283.784	264.692	318.346	311.65	461.892	485.18	458.868	453.608	492.316	503.212	477.525	441.276	472.656	418.794	478.666	504.713
Arrb1	451.848	441.331	405.667	472.122	423.675	404.327	381.426	460.51	456.315	428.347	400.404	219.636	215.45	235.321	250.394	211.686	197.879	213.078	219.977	201.655	209.494	211.33	201.933
Arrb2	13.1237	11.569	8.88134	11.7782	11.9231	13.4621	13.2108	14.7175	12.1305	11.7388	11.0942	20.6175	17.0029	15.7696	18.9851	15.4719	16.0917	15.3567	16.5551	16.7325	17.9376	15.9753	14.7572
Arrdc2	2.90979	2.13451	1.7162	4.23487	4.01647	4.92209	4.31212	3.61177	3.01612	3.07445	2.65755	4.89879	3.60596	4.02437	4.12873	4.22941	4.86018	5.1721	4.46911	3.78898	4.22715	3.46892	3.30032
Arrdc3	25.9505	26.5106	34.2811	24.6483	25.564	26.167	27.5975	17.7305	24.8555	26.033	24.7194	39.9145	44.0118	41.5255	39.0289	49.0914	44.5176	46.2935	46.3039	43.9929	45.1638	45.2786	44.4129
Arrdc4	4.15684	5.33627	4.63374	4.76423	5.20373	4.71175	4.46892	4.80925	5.5479	4.43201	5.14637	4.98399	5.15819	5.69374	5.26972	5.89096	4.61513	5.10825	5.71269	5.59447	6.06263	6.11626	5.65769
Arsa	18.1119	18.2287	14.9309	17.3034	16.4448	19.6042	20.6198	22.9067	17.7665	17.2888	17.9701	12.3961	13.0149	11.6856	12.4568	14.134	13.5187	13.92	15.0784	13.5284	13.5436	12.8259	12.3055
Arsb	155.525	157.911	147.979	148.254	140.299	137.819	152.688	169.232	166.195	161.509	154.602	63.1305	61.8744	67.5796	67.7418	61.2185	59.0165	63.5338	66.0068	62.9378	69.5255	67.5071	62.8476
Arsg	9.97641	9.98949	8.96715	12.076	10.8622	10.4752	12.8971	13.829	11.6022	9.982	13.1612	9.542	8.85967	8.64494	8.82208	11.1561	9.67952	10.8231	10.8425	9.45974	9.92825	9.67647	9.3352
Arsk	8.61059	9.69066	11.7131	9.39612	9.24546	8.49797	8.07542	5.48525	7.41922	7.42661	7.80391	2.64109	3.74924	4.1138	3.30534	4.66098	3.96166	3.70348	3.88618	3.2041	3.5319	4.19922	4.29042
Arv1	1.54397	2.77486	3.00335	2.97764	2.29874	2.39794	2.19526	3.12891	3.19225	2.63525	2.82628	2.55589	3.19999	3.78589	3.04656	2.78364	3.43072	3.16073	2.91464	3.12782	3.19817	2.64734	4.05468
Arvcf	23.7533	22.5404	16.1323	25.0784	22.1285	23.3063	21.639	29.1452	22.676	19.4849	18.4763	26.7517	22.0656	24.5039	25.7134	21.9239	22.2997	21.71	24.6578	19.7332	22.4707	20.9048	22.3479
Arx	20.131	16.8199	9.95396	15.186	16.369	15.7339	16.8565	12.4963	12.5048	15.7316	16.9155	23.855	22.3521	20.3305	13.7036	18.4066	18.7873	14.7501	18.5565	18.8178	18.6328	16.7969	18.0575
Arxes1	5.46327	6.01931	6.56447	4.49955	6.16364	5.51106	7.01699	5.07965	5.92217	6.90754	7.8461	5.92115	6.18505	5.84279	5.19915	5.6536	6.49385	5.07632	5.46009	6.17934	5.75671	5.75111	6.12917
Arxes2	15.9741	15.0696	19.2214	14.6235	17.5815	13.7145	17.5621	13.4041	15.1246	16.5302	19.8683	12.3961	16.2626	13.504	12.6215	16.4429	14.2538	13.8561	13.2907	17.4191	13.4323	14.7429	13.0598
As3mt	18.4682	17.3322	15.1026	13.0024	16.0406	15.818	15.994	14.3119	14.4201	15.2924	13.4565	10.0106	9.07459	8.10836	8.63388	8.86881	8.74016	7.53466	9.24912	8.72228	8.37087	8.17023	8.3451
Asah1	32.839	35.0059	33.7233	32.4894	35.4662	29.9532	31.8705	24.2587	28.2679	33.1802	34.7591	17.6357	18.2208	19.4362	15.421	19.3992	18.6239	19.124	16.9826	18.0549	19.1056	18.0293	17.4917
Asah2	24.5253	25.6995	29.1325	24.3836	22.5327	21.7077	22.7366	17.6339	22.0375	27.3906	27.7566	11.2033	11.6298	11.6558	9.26907	13.1414	12.3342	13.1537	12.1249	11.723	9.87262	12.2325	11.5511
Asap1	88.0655	81.1113	88.3414	82.2491	80.7589	91.248	84.8703	82.7809	96.9782	99.78	92.8455	95.7607	91.5101	98.4927	96.243	86.9187	91.0365	92.7785	96.8826	93.4276	100.645	100.325	103.63
Asap2	43.8249	44.91	43.0766	50.9839	48.9302	46.1078	41.6707	42.9742	43.8549	43.9607	40.0742	42.8112	35.1043	36.9646	38.1702	34.8926	34.4705	35.63	38.1429	32.7785	32.7326	34.9175	33.4275
Asb1	50.5352	46.8738	54.8755	49.9913	51.4816	49.4733	50.0206	48.4981	50.9659	50.1096	46.9079	35.1861	35.2954	36.6665	38.6525	37.7626	39.4124	39.11	39.5808	36.3132	41.1313	39.0254	40.4997
Asb13	40.0838	40.641	37.499	34.8715	33.9758	39.4188	38.3778	42.0665	39.8921	40.2474	39.1039	61.2988	55.2117	54.1949	57.0495	51.8103	51.5016	55.1371	57.2629	54.4443	56.7606	56.7352	57.7085
Asb14	1.66273	1.96375	2.87464	2.15052	2.72817	2.7345	2.19526	1.27474	2.44372	2.83489	2.57318	2.4281	3.22387	2.9512	1.87028	3.23679	3.34903	2.77761	2.99236	3.76355	3.14255	2.96684	2.92314
Asb3	7.60107	6.9158	10.2972	7.08018	7.40142	7.95107	7.87941	5.81359	6.95689	8.82408	7.76173	8.69003	10.0776	10.1653	9.73958	11.7819	11.7625	10.0569	10.415	10.8329	10.0395	10.9545	9.19375
Asb6	12.6487	12.8497	9.3962	13.4325	10.1801	11.6111	13.9556	19.5074	13.0552	12.1381	11.6004	27.561	24.8596	22.9836	28.9717	21.7512	22.3813	20.6245	23.8417	22.4287	21.0801	22.4567	18.4347
Asb7	13.5988	13.1913	15.0168	12.9362	13.2872	12.5787	13.4068	11.0671	12.4388	13.6554	12.2753	12.3535	11.9403	13.1165	11.5746	12.6882	14.6622	14.3669	13.6016	10.9346	13.3767	13.967	15.653
Asb8	18.2901	16.2649	17.8056	17.2703	18.4909	18.1318	19.5613	21.0719	19.1535	17.9277	17.9701	31.1393	31.4745	30.0188	35.4883	32.0011	26.9965	30.3302	31.789	31.1256	30.3409	27.8883	29.5615
Ascc1	4.86944	5.2082	4.54793	4.86349	5.63316	5.17451	6.66418	6.56685	5.43783	5.31042	4.89327	8.56224	9.21787	8.34684	10.6688	9.01986	8.781	9.99301	9.71546	9.63774	8.37087	8.7636	9.28805
Ascc2	13.7769	14.5146	13.7296	16.5756	14.1966	13.6304	10.7411	13.4234	12.9451	11.7388	12.1488	10.0532	11.2477	11.0298	10.5042	10.142	10.333	10.6315	10.2207	9.12915	9.31642	9.85905	9.2409
Ascc3	13.005	13.4474	15.5316	13.8957	14.045	11.6532	14.8572	9.17428	12.4388	16.8895	17.8435	12.9924	12.7999	13.2655	12.5979	14.5871	12.0075	15.3247	13.3879	13.6047	11.9862	14.606	14.2385
Ascl1	2.96917	3.15907	2.18816	2.87839	2.22295	2.48208	2.66567	2.91645	2.59783	2.15611	3.12157	3.36526	3.77312	3.27912	3.6347	2.93469	2.65472	2.80954	3.40041	3.22953	3.39285	3.28635	2.97029
Ascl4	1.60335	1.15263	1.11553	1.19106	1.59143	1.13587	1.68565	1.7576	1.93736	1.2777	1.85607	3.53565	4.08357	3.27912	3.1289	4.55309	2.89977	3.1288	3.36155	4.52643	4.3662	3.60585	3.25317
Asf1a	8.19491	8.40996	9.09586	6.74933	8.08346	7.10969	7.76181	4.63542	5.30573	8.58452	8.94286	6.68792	7.33131	6.73709	4.17578	7.33673	8.69932	7.43888	6.89798	7.22195	6.73007	7.6225	8.29795
Ash1l	169.777	167.772	185.135	187.724	178.215	164.364	155.942	120.946	168.507	190.576	187.927	86.6873	87.331	101.533	81.9865	89.875	92.2209	99.8343	103.567	89.7658	92.4411	95.8062	107.638
Ash2l	17.043	16.4357	19.0069	16.7741	16.7984	16.5332	16.2684	16.3785	15.1026	17.4086	16.3671	21.5547	21.588	20.6882	20.7848	18.6871	19.3999	19.6987	19.8778	20.3435	17.9932	18.0293	19.4719
Asic1	44.8344	44.3551	42.0898	46.7159	41.6551	51.9133	59.86	63.5632	54.3342	49.0715	52.0542	41.7888	40.1909	41.0486	44.675	38.9494	36.2267	39.2377	40.8244	36.8726	39.2958	36.8801	34.3705
Asic2	44.5375	41.3667	37.7135	44.1022	39.7353	43.163	52.4902	50.9703	43.7007	39.7283	39.6945	34.5897	33.5043	32.5229	35.6177	35.7774	35.9408	34.9276	35.2671	35.4486	35.1243	33.822	34.229
Asic4	33.0765	37.2258	29.2612	33.7797	29.732	33.8657	41.7883	52.1678	28.9284	29.4669	36.0246	34.6749	30.8058	28.5879	34.7002	30.4043	26.7923	29.564	31.1672	27.6418	24.3339	24.1912	27.487
Asl	4.39437	5.33627	4.59084	5.32667	5.3553	5.80554	6.11537	7.01108	5.15162	4.15251	5.062	7.49728	6.6149	5.99184	7.77519	6.60306	6.28965	5.52329	5.67383	6.63707	6.61883	6.5727	5.51625
Asna1	25.3567	27.8767	21.9674	23.7219	25.3619	27.7656	28.6952	37.6821	28.8183	24.7154	24.2554	36.3363	33.5521	31.8969	43.6869	33.4684	34.4705	33.044	33.4017	35.4486	35.0687	37.3822	35.0777
Asns	31.1763	30.993	34.1095	27.262	28.5195	33.9498	40.7299	38.0491	32.3628	34.0186	36.8682	61.9804	63.7371	56.371	65.7421	62.729	57.9138	59.6068	59.6141	65.913	62.0168	59.3825	65.9593
Asnsd1	12.9456	11.569	13.5151	8.569	11.1905	11.0642	11.2899	8.47896	9.07038	11.7388	10.9677	12.1405	12.9671	12.3712	12.6215	13.2924	13.682	13.1857	11.8723	14.4185	12.8205	14.2408	13.6728
Aspa	3.50362	2.73217	3.90436	2.8453	3.25865	2.56622	2.97928	2.87783	3.52248	2.75503	3.5434	5.06919	5.54028	4.94848	4.95213	5.67518	5.96291	5.74678	4.89659	6.45907	6.59102	6.43577	7.54359
Asph	99.3484	95.4978	124.253	86.5171	94.9302	88.0508	105.02	85.6588	103.297	104.332	107.652	64.7919	67.8923	72.6771	64.5306	76.9925	74.3322	73.6864	70.3011	76.3136	76.4781	78.918	80.0092
Asphd1	5.28512	5.97662	4.11888	5.09508	4.87534	6.8152	7.3698	8.53691	7.17705	5.86941	5.61038	6.38973	5.03879	5.03792	5.74023	5.61044	6.12628	5.93834	5.18806	5.3656	4.69993	5.20339	6.22346
Asphd2	80.4645	75.7323	57.4927	75.0035	64.7182	71.2231	77.1085	104.065	76.1736	70.1135	65.1311	55.5054	53.6595	54.8209	64.3777	53.8602	54.1563	56.1588	54.7758	53.5035	51.4489	51.9426	50.4006
Aspscr1	12.4705	12.5509	9.91106	11.3812	10.559	12.4104	12.0347	15.9343	11.6022	11.0201	10.1662	17.3801	14.4477	15.7398	17.3854	15.5798	15.8466	15.3567	15.6808	17.1394	15.2122	15.4732	15.3229
Asrgl1	348.165	359.707	334.959	332.868	331.776	284.682	272.722	326.199	334.635	341.344	321.099	77.3157	77.5639	72.1108	76.6698	70.6052	65.592	66.3433	71.4863	74.6861	75.8663	75.9055	74.9173
Aste1	6.35402	4.7813	5.49184	5.2605	4.72377	4.88002	3.95931	4.22982	5.08558	4.991	5.5682	3.96163	4.25073	4.94848	4.29341	3.84099	4.41092	3.89504	4.87716	4.62815	4.31058	4.19922	4.71475
Astn1	502.858	505.409	587.541	516.357	465.532	463.266	514.2	517.333	571.808	550.287	541.001	239.615	231.521	252.045	234.714	251.003	246.236	254.231	249.474	238.172	242.728	248.713	246.157
Astn2	40.1432	41.1533	39.73	41.0253	36.6029	42.7002	47.3157	53.8095	48.39	46.1567	45.6424	26.5387	23.3551	24.8617	26.6427	25.8728	24.7502	29.0212	26.8924	24.6411	25.1961	26.7016	25.271
Asun	9.97641	10.5445	12.7857	12.5061	12.1757	11.4007	9.76106	8.6721	11.4481	11.8187	10.588	10.4366	11.5104	12.5203	9.12791	12.084	13.5187	12.3875	11.3088	11.1381	11.875	11.9587	12.2583
Asxl1	31.295	27.1082	30.0764	33.9451	28.4437	29.5326	28.3032	33.2012	34.3221	33.4597	32.0593	32.7154	36.7999	40.3629	36.347	34.3963	33.9396	34.0337	36.0249	35.8046	36.2089	36.5606	34.6062
Asxl2	21.378	23.01	30.7629	28.1884	26.3976	25.4098	21.7566	16.6103	23.1383	25.6737	25.9427	16.6559	16.5969	19.317	13.1508	18.946	19.0731	20.3691	19.4503	16.2748	18.2713	19.0334	19.5662
Asxl3	7.06662	6.40352	11.1982	7.34486	7.62877	7.32003	6.38977	5.79428	8.58604	8.86401	8.68976	5.40997	5.92236	7.06501	5.78728	6.64622	5.67702	6.22567	6.78139	5.89962	6.64664	6.80092	7.02497
Atad1	78.3861	76.5007	104.517	74.4742	83.1839	76.9024	92.7889	60.4343	75.0068	85.6056	86.7289	53.2051	57.5759	58.3385	50.8505	69.6126	70.2071	69.089	58.3899	66.5487	66.2717	64.0382	69.1182
Atad2	6.59155	6.57428	8.45229	5.82295	5.20373	5.80554	5.84096	4.86719	7.17705	6.66797	8.39448	5.19698	7.80892	7.84007	5.31677	6.40885	6.08544	6.76843	6.52879	7.3491	9.17737	8.30716	9.80667
Atad2b	11.2828	11.2275	15.4458	15.1198	14.6765	12.3263	10.9763	8.09268	11.5361	13.4957	13.0768	8.17885	7.90445	9.24115	7.30468	9.12776	11.0273	9.57796	8.70505	7.85768	9.98387	9.58518	9.75952
Atad3a	13.3613	14.1731	12.6141	14.789	14.4239	17.8373	15.7588	19.6233	17.5463	14.0946	15.186	18.3598	18.9134	17.1408	20.2555	17.5003	18.0929	18.4535	18.2262	18.8178	18.1601	18.6683	17.586
Atad5	3.08794	3.32983	4.20469	3.507	4.47117	3.82829	2.82248	2.04731	3.10418	2.9946	3.75432	2.64109	2.60297	3.69646	2.08201	2.54628	3.30819	2.96917	2.87578	2.94981	3.67095	3.56021	3.30032
Atat1	19.0621	19.7655	18.9211	19.9502	18.3646	20.0249	20.2669	25.5335	19.858	19.4849	17.8435	28.7112	26.0775	25.2492	29.2423	24.0602	24.8727	22.9871	26.9507	26.8534	26.3919	24.1912	24.8939
Atcay	168.708	159.021	147.121	147.327	140.374	151.828	170.368	203.109	168.507	151.726	157.639	183.896	177.217	177.311	200.979	163.329	162.224	164.039	168.466	160.129	165.888	168.334	157.52
Ate1	40.0838	38.6346	46.981	38.1138	37.7649	36.8105	39.9067	30.4972	40.3324	41.6848	43.1114	60.958	59.8207	59.8588	58.061	65.5127	63.7133	62.3206	58.4288	63.8278	63.5741	64.6315	64.8277
Atf1	6.59155	5.54972	5.74927	5.82295	4.7743	4.92209	4.03771	4.98308	5.65798	6.22877	6.0744	5.40997	4.13133	4.82924	4.58748	4.35888	4.65597	4.31008	4.74114	4.7553	4.92241	4.79259	5.79914
Atf2	80.8802	79.5744	101.385	77.9481	77.2981	71.4755	81.499	63.9495	78.5292	86.6437	88.7115	101.81	103.856	103.769	100.501	107.505	107.782	109.7	106.384	109.092	101.201	109.956	118.812
Atf4	27.1976	24.8884	26.215	22.4316	24.3262	27.345	27.7151	31.3471	22.8961	23.7172	23.5383	48.6471	48.9073	43.2545	53.3324	48.0987	51.91	46.1977	45.9153	47.7818	48.2785	51.6231	48.3733
Atf5	8.07614	7.59884	4.33341	7.94038	7.78033	8.20349	6.11537	6.97245	6.31845	5.74963	4.93545	5.02659	4.13133	4.1138	4.24636	4.6394	4.08419	5.2998	5.01318	4.72987	4.00467	4.83824	3.58321
Atf6	80.9989	80.2575	101.771	91.4798	81.9966	87.3356	92.7105	68.1214	82.7562	91.6347	94.7437	59.3393	53.349	65.1054	53.5089	68.7063	65.592	74.74	65.8514	52.2066	55.4258	61.117	62.2818
Atf6b	55.1078	56.7779	38.7003	51.8772	44.3327	46.3181	57.0375	73.568	51.2741	47.115	48.3843	49.2435	45.2058	45.2816	47.5804	33.7705	33.0002	33.044	35.8889	33.6685	34.6515	33.7307	31.4473
Atf7	7.71984	7.42808	9.56782	10.0247	8.00768	6.60486	6.07616	8.9425	8.93829	9.26329	8.68976	4.6858	4.39401	5.8726	5.26972	4.07836	4.86018	4.0866	5.28521	4.27214	4.33839	4.01665	4.5733
Atf7ip	42.6373	40.6837	47.2384	43.5729	39.609	43.4995	35.9866	40.4248	44.5814	47.3147	43.6176	34.2915	31.976	38.0378	35.5824	33.9647	32.551	36.524	38.7258	32.5751	32.6214	33.7764	33.1447
Atg10	3.08794	3.28714	3.77564	2.67988	4.06699	3.36553	4.15531	3.26411	3.17023	3.79316	3.66995	5.79335	5.7552	5.72355	5.49322	6.14991	5.7587	7.18347	6.19846	6.96766	6.39635	6.93785	6.12917
Atg12	44.4781	45.3796	55.1758	40.496	43.8023	39.8395	46.218	34.785	36.964	42.4434	40.3273	51.9272	53.2296	51.3927	51.5915	58.1112	63.9175	58.2979	53.2019	52.4354	56.6494	55.731	56.3884
Atg13	64.8466	66.127	60.9251	64.284	60.0702	62.052	63.6233	68.7588	60.4325	58.0952	56.8209	77.3157	80.9071	78.4007	85.4565	75.8057	75.5983	77.8369	80.1331	70.5666	76.2278	74.0798	74.0686
Atg14	9.62011	10.2883	8.96715	9.49538	8.23503	8.11935	9.29065	10.7194	10.3473	10.3813	8.94286	14.1	13.3492	13.7425	14.527	12.8609	12.9469	13.8561	12.6884	13.503	15.3512	13.0541	13.3899
Atg16l1	26.8413	26.6813	26.0862	27.9899	29.6562	29.785	27.1271	32.448	29.2806	27.0712	26.4068	50.8622	45.4446	47.2193	49.4742	49.8898	47.5399	46.1658	45.002	47.2987	46.4709	49.9342	43.8471
Atg16l2	5.81957	8.36727	7.63709	8.3374	8.84129	9.0028	6.74258	8.07336	8.27782	7.38668	5.94785	6.38973	7.25967	9.3902	5.98725	7.61725	8.90352	7.6943	7.98611	8.95115	9.42766	8.26152	7.49644
Atg2a	50.3571	47.941	37.928	57.7332	46.3031	50.3147	45.3164	65.9003	53.3876	47.9934	45.2627	44.2169	41.4804	44.2979	50.6858	36.9642	38.4322	36.8751	41.9902	34.9909	37.9331	34.9631	36.6807
Atg2b	41.6871	38.2504	47.1955	44.6316	39.6595	39.7554	42.69	37.5469	43.1944	43.6413	43.1957	44.9837	42.7222	48.0242	46.4865	44.8404	45.2528	45.5272	47.7223	42.3654	46.3318	45.1873	40.3582
Atg3	29.3354	30.2246	24.3271	21.9353	25.4882	26.0408	26.8135	15.857	19.6818	27.5104	27.6723	25.3459	28.6088	26.6503	19.9144	26.8438	25.4853	25.0623	23.7057	25.2514	23.9724	26.0169	29.7972
Atg4b	30.6418	28.3463	24.9707	27.3282	27.307	29.2801	29.7536	32.8343	27.1891	26.9115	25.7318	46.9432	42.7222	45.6095	48.4979	44.4304	48.4384	45.5272	45.138	46.0781	47.2495	45.1873	45.5444
Atg4c	16.1523	17.7164	21.9245	17.8328	19.6024	18.5946	17.7973	12.8054	16.2034	21.3615	17.4217	25.1329	24.6924	26.4714	22.8198	26.6496	26.2613	25.222	24.1526	25.4548	27.3096	26.3364	25.7897
Atg4d	11.8767	11.3556	8.96715	11.4143	10.9632	12.3683	11.0939	14.8527	10.4574	9.78236	9.23815	19.1692	15.2119	14.9945	17.6794	14.695	16.6226	14.5585	15.3699	14.6219	14.9341	14.1952	14.38
Atg5	11.1641	10.7579	11.9276	8.53591	9.64964	9.12901	11.3683	9.23222	9.88495	10.1417	11.4317	15.1224	16.8119	15.2628	16.762	19.2266	19.114	17.0488	16.1665	18.0803	17.3536	19.0791	17.586
Atg7	22.2688	21.3451	19.1785	20.0826	20.8402	22.8856	21.835	24.7416	23.4905	23.1982	22.3572	25.2181	23.6656	22.7451	26.1722	23.7365	23.77	23.5937	25.5905	24.4377	25.3907	24.0086	24.1395
Atg9a	130.525	127.131	105.89	120.826	109.379	122.8	139.281	184.219	143.563	116.829	121.361	90.6916	87.6176	86.2706	100.583	82.4303	74.3322	82.3066	91.8888	78.8057	81.8176	79.2832	77.1332
Atg9b	2.43472	2.51872	2.05944	2.54754	2.75343	2.98691	3.8417	3.7856	2.75194	2.43561	2.74192	4.47281	3.77312	3.30893	4.61101	4.05678	3.96166	3.76733	4.00277	3.50926	3.25379	4.01665	2.97029
Athl1	9.73887	10.5872	6.8219	10.3225	9.24546	7.32003	8.15382	10.2172	8.32185	8.50466	6.74933	3.53565	3.29551	3.18969	3.68175	3.15048	3.43072	3.25651	3.43927	3.10239	2.61416	3.10377	3.72465
Atic	20.0122	21.9	17.9343	19.2885	18.693	18.8891	18.8949	19.546	20.3423	17.6881	20.0793	23.003	22.3999	21.3739	24.1137	21.9886	19.6858	22.8913	22.5982	22.1999	21.4695	20.0376	20.7449
Atl1	79.8113	81.4528	96.5792	70.0739	76.515	79.8893	98.1595	83.4376	85.332	78.8178	97.2326	100.532	98.9608	94.8261	96.937	105.627	105.004	101.973	102.109	99.1492	101.062	99.8228	105.375
Atl2	55.0484	56.4791	66.2453	45.7895	50.7237	45.8975	52.451	39.9612	48.1038	51.4672	56.0616	45.3245	51.5102	49.3358	44.8279	55.1981	53.0536	53.2215	50.0929	51.5454	48.7235	52.0795	55.7754
Atl3	25.3567	28.3889	35.9973	27.1958	26.7512	25.6201	26.0295	19.6426	25.3618	31.4233	28.8534	23.3012	26.6268	28.7072	21.7023	28.1169	28.0175	30.3302	25.9014	28.2521	26.4753	26.7016	29.5143
Atm	15.6772	15.4111	17.8485	17.9651	19.0214	16.0704	13.8772	11.2216	17.7885	20.5629	18.8559	10.2236	11.4865	15.4715	11.057	12.904	12.661	11.9405	12.7855	11.4178	13.4323	13.7388	13.0127
Atmin	67.0438	66.0416	65.2585	67.1955	61.1565	66.1748	64.917	68.8167	71.5503	69.6743	63.6125	63.3009	61.349	61.3791	67.1301	63.4627	57.3011	61.4267	66.5315	62.9123	61.6274	63.2166	61.3388
Atn1	169.718	163.674	106.876	170.619	144.871	155.782	146.063	214.562	169.849	153.962	134.438	115.867	113.791	124.845	137.119	88.7744	90.0154	83.5517	103.8	101.54	98.8097	94.3456	104.196
Atox1	2.67225	2.43334	1.84492	2.8453	2.77869	3.9545	3.33209	4.50022	3.1262	3.35395	2.91065	5.15438	6.06565	4.79943	5.51674	5.3515	5.18692	4.78898	5.6544	6.76422	6.14606	5.93369	4.29042
Atp10d	3.38485	2.39065	3.81855	3.70551	3.28391	3.32346	2.82248	2.53017	2.99411	3.15431	3.0372	2.00212	2.53133	2.89158	1.82323	2.84838	2.81809	3.44807	2.97293	2.54294	3.08693	2.32783	2.07449
Atp11a	46.4972	51.1001	50.5421	59.586	56.3064	50.6933	45.7476	45.543	50.0632	43.6812	45.558	26.7943	26.4835	31.3305	23.4432	26.8006	30.6722	28.7339	28.6023	24.2851	26.5031	24.9215	23.6209
Atp11b	45.4877	47.6849	69.5919	54.8217	58.9588	52.4182	45.7868	33.1433	50.8117	50.5488	52.6026	32.2468	37.3969	45.4307	24.8077	39.0573	47.2132	46.5489	39.7945	37.9661	46.0815	37.8387	46.8646
Atp11c	9.62011	9.98949	12.6999	9.52846	11.1148	9.25522	9.13385	5.92948	8.1017	10.4212	9.78653	3.96163	5.06267	5.8726	3.11713	5.84781	6.98396	6.83228	5.67383	4.65358	5.00584	5.38596	6.88353
Atp13a1	40.0244	44.0135	34.4527	45.1279	37.5881	41.354	42.6116	54.0413	46.4307	39.2891	38.2603	30.0743	27.773	30.1977	25.7487	26.3043	25.3219	30.426	26.426	24.4631	26.4753	24.9215	23.8566
Atp13a2	201.369	193.258	123.137	193.348	158.865	183.337	195.731	283.823	212.207	169.215	169.029	107.092	100.752	105.23	116.016	90.0692	88.4635	88.0853	102.906	84.8325	96.8073	87.4534	91.1832
Atp13a3	65.1436	64.5902	89.0708	67.6918	67.1685	59.7382	60.6048	43.2833	61.7314	74.6653	71.5007	27.0073	32.0238	36.1597	27.7249	37.0073	35.124	38.4395	34.7425	29.9813	31.0362	34.4154	36.775
Atp13a4	16.271	15.71	14.6735	17.932	17.9099	13.6725	13.25	12.8247	14.0019	15.0528	12.0644	2.89668	3.15223	2.89158	2.79954	2.97785	3.30819	3.1288	3.18667	3.00067	3.78219	3.46892	3.48891
Atp1a1	1351.86	1321.35	1271.4	1248.63	1149.42	1308.94	1535.62	1881.05	1562.46	1457.97	1394.88	861.08	828.247	830.541	888.007	823.656	826.803	867.093	856.476	832.94	827.409	841.853	841.205
Atp1a2	2466.49	2675.73	2017.52	2714.55	2368.99	2029.37	1980.05	2513.11	2455.56	2282.28	2090.01	404.555	391.401	421.158	406.839	357.838	366.637	390.653	397.809	348.001	372.128	400.067	394.153
Atp1a3	3703.92	3818.16	2979.37	3419.49	2853.18	3400.37	3910.85	6124.4	4403.65	3460.96	3301.69	2537.87	2218.5	2187.65	2890.38	1881.72	1841.19	1970.25	2140.84	1966.48	1904.78	1885.27	1851.67
Atp1a4	4.6319	5.50703	3.64693	4.73115	5.10269	3.74416	4.31212	4.15257	4.55721	4.75143	3.45903	1.06495	0.644774	0.804874	0.717529	0.733673	0.857679	0.766237	0.796668	0.8646	0.973357	1.09545	0.707212
Atp1b1	1296.87	1271.44	1468.3	1118.97	1188.95	1219.25	1563.65	1405.61	1388.8	1398.92	1561.75	1126.68	1126.16	1099.85	1043.24	1159.1	1196.34	1190.54	1118.31	1205.99	1131.35	1204.72	1179.96
Atp1b2	454.105	463.914	389.792	481.253	456.665	433.186	426.821	505.28	441.587	422.757	419.851	136.144	133.205	138.587	141.024	134.348	130.857	130.675	147.053	141.133	137.382	133.28	127.062
Atp1b3	54.1576	59.2539	57.0637	50.0906	55.5486	52.8809	56.6847	44.7705	52.7711	55.8992	56.61	35.0583	38.8058	34.5202	35.1236	37.8057	41.577	41.6322	35.5197	39.085	36.2367	41.3076	38.6609
Atp2a2	1102.21	1108.07	1336.92	1071.19	975.775	1038.14	1141.26	1088.19	1129.66	1144.7	1153.42	562.594	569.407	606.1	560.179	601.375	585.999	605.519	584.113	560.413	554.953	598.572	606.929
Atp2b1	861.237	872.074	1085.58	893.955	823.629	851.522	901.115	686.274	830.072	958.112	971.735	421.893	458.768	516.491	412.156	485.346	485.773	515.486	465.856	445.218	425.969	469.4	497.406
Atp2b2	1080.42	1114	1050.92	1175.9	916.21	1029.22	1047.77	1296.8	1199.4	1165.82	1045.94	510.71	475.747	549.371	518.879	447.131	421.202	470.342	510.742	419.509	428.388	455.935	469.353
Atp2b3	178.803	176.182	189.94	181.372	142.825	171.474	178.522	198.763	201.794	192.852	169.999	93.4178	79.8086	86.8966	86.7622	78.0067	73.352	90.0648	90.004	72.2195	78.9254	80.9263	78.8777
Atp2b4	355.706	342.29	435.271	365.522	318.59	332.935	360.885	375.102	428.84	416.01	403.863	178.188	175.617	206.823	171.701	173.039	173.537	171.445	189.199	171.394	182.963	177.645	182.131
Atp2c1	155.109	152.318	182.947	142.133	144.517	129.489	148.69	113.104	145.456	153.363	156.458	83.3647	87.2116	90.3546	73.5879	88.6666	91.0365	88.0215	80.8132	85.6208	85.3773	88.9596	91.6546
Atp5a1	537.301	515.441	459.041	483.536	496.906	511.813	542.856	636.753	547.679	487.84	516.746	727.151	700.033	629.739	834.851	679.252	659.024	663.114	681.403	720.644	686.69	654.075	650.163
Atp5b	593.952	597.747	517.392	545.637	553.237	571.131	635.253	730.794	583.631	538.509	589.47	804.595	777.955	711.062	913.462	778.643	724.249	747.943	737.656	803.493	775.599	793.699	743.845
Atp5c1	72.5665	67.6212	73.7966	59.8837	74.671	70.2976	79.1077	78.8988	67.0812	67.2387	74.4114	100.745	106.961	95.2136	117.145	112.511	105.658	103.953	95.2504	121.425	104.539	109.089	110.372
Atp5d	23.5752	20.7047	13.7296	20.3472	21.5727	26.0408	23.011	35.8859	24.8115	19.4849	17.3795	35.1861	35.2476	30.3467	40.3345	35.0005	36.3493	34.4487	37.1325	42.1111	41.6597	37.8387	32.2017
Atp5e	7.18539	6.19007	3.26078	7.37794	9.8012	9.50763	8.07542	10.8353	12.1746	10.3813	11.8957	18.9988	20.2029	15.7099	19.5144	16.4861	14.6622	17.5915	16.9243	26.9043	17.437	19.3073	11.2682
Atp5f1	46.9129	49.4352	56.5059	40.9922	48.8544	47.0754	56.6847	43.7468	45.0877	51.1877	50.8731	80.5106	86.7579	80.398	88.2208	92.0976	96.7544	89.2347	81.979	96.352	95.5281	98.4535	94.2478
Atp5g1	6.88847	6.53159	5.36313	5.22742	6.11312	6.73107	8.50663	10.0627	6.36248	5.23057	6.91807	12.7795	12.9432	10.4634	13.5742	12.2567	11.5991	12.5152	12.7467	14.1896	12.5146	12.8259	9.71237
Atp5g3	41.1527	37.61	36.2976	33.482	41.5541	47.7906	48.3349	54.0993	44.9336	38.2111	41.0444	77.3157	78.9012	65.9699	86.4446	82.3872	80.4993	75.634	78.0346	96.0977	83.82	83.4367	72.6542
Atp5h	7.00724	5.97662	6.56447	7.87421	8.31081	7.74073	8.46743	8.53691	6.58263	7.42661	7.3399	12.0979	12.6089	12.401	10.9041	13.4866	9.92457	10.5677	9.40456	12.4604	11.9584	11.8674	9.99526
Atp5j	17.5181	16.6492	14.1587	18.9908	25.6145	23.4746	21.4038	19.9903	21.2009	20.4431	27.3348	36.0807	38.5909	27.9917	29.5951	32.7563	28.5076	31.0964	30.4094	43.6368	29.9516	31.0834	25.6954
Atp5j2	11.8173	9.39183	8.15195	9.99165	14.6765	13.8408	13.2892	12.8054	12.5488	12.4975	15.0173	20.2767	21.8507	18.0351	20.526	21.6002	19.0731	22.5082	20.0333	30.3373	20.9689	22.4111	15.983
Atp5k	2.07842	1.23801	0.729385	3.27541	3.81438	2.81863	2.15606	3.05165	4.02883	3.11438	4.13397	6.64532	7.4746	5.8726	5.89315	6.58148	5.88123	6.12989	6.00415	9.66317	6.78569	6.61834	4.95048
Atp5o	35.6894	35.3474	28.3602	29.2471	32.4854	38.4091	39.7107	44.5773	36.0614	31.623	31.8906	62.9601	55.1401	49.6041	67.2478	54.076	58.7306	56.7015	53.9985	64.0821	57.9843	57.146	52.8051
Atp5s	8.43244	9.86142	10.855	8.3374	8.53816	7.99314	8.89864	6.97245	7.5293	8.02552	9.53343	8.94562	9.38504	9.3902	9.09262	11.3072	11.8441	10.1526	9.09367	11.0872	11.0128	10.5893	13.5785
Atp5sl	16.0929	16.2649	15.8319	15.0867	16.5206	16.5752	19.4829	21.4195	15.587	14.8532	16.6202	22.2363	22.2805	20.2411	26.2192	20.9744	22.0546	21.1034	21.2186	22.9627	23.3328	22.5024	20.4148
Atp6ap1	320.076	317.913	297.975	272.157	264.961	279.508	356.102	462.499	359.205	306.966	321.943	247.879	244.083	231.714	264.227	241.659	236.311	245.355	234.104	249.869	235.747	247.617	235.077
Atp6ap1l	3.74115	3.62866	4.71955	2.97764	3.78912	3.82829	4.86093	3.63108	4.02883	3.75323	4.17615	5.15438	6.06565	5.78317	5.59908	6.2578	6.69806	6.06604	5.75155	5.72161	6.28511	5.70547	6.60064
Atp6ap2	260.099	264.124	312.949	222.298	240.054	245.221	302.005	228.507	264.34	276.222	290.727	186.452	199.999	190.487	187.64	212.118	210.785	217.42	188.83	212.412	194.032	213.065	213.908
Atp6v0a1	570.555	583.745	584.023	521.485	480.789	521.91	635.449	776.086	631.734	566.139	595.333	406.728	390.279	394.686	433.117	370.138	365.249	377.595	402.57	372.337	371.795	370.445	361.574
Atp6v0a2	70.7256	72.6586	66.1595	70.7356	64.8193	63.0196	60.644	67.8317	62.9863	66.0808	62.347	25.8571	23.9521	24.4145	23.3138	25.2038	27.364	26.3075	25.7654	23.6493	24.7789	24.9671	23.4323
Atp6v0b	57.1268	60.5773	56.6775	49.462	60.4239	55.6154	81.3814	86.412	66.6189	62.3276	71.5429	80.255	78.2086	75.0918	84.5391	80.6177	79.1924	79.4332	71.0394	84.4002	82.7632	80.8351	70.8626
Atp6v0d1	58.6708	53.1065	50.4134	47.2784	52.2899	61.7996	62.5649	70.2846	52.9693	54.901	58.2974	119.658	112.214	102.726	123.168	122.48	122.199	121.48	116.527	135.056	121.03	120.363	120.037
Atp6v0e	4.69129	6.10469	6.17832	5.95529	7.14881	6.8152	6.66418	6.10331	4.6893	3.95287	5.39947	4.89879	5.39699	4.88886	4.65806	5.13571	5.63618	5.20403	4.70228	4.9333	4.83898	4.47309	4.99763
Atp6v0e2	108.672	103.225	96.4076	93.2664	107.51	113.923	128.932	147.097	125.73	110.561	118.746	146.836	147.558	142.045	164.185	151.482	145.438	150.629	149.152	160.866	155.014	158.658	141.065
Atp6v1a	338.723	323.164	377.993	304.117	325.208	321.955	347.478	273.78	325.741	351.566	379.397	515.268	502.064	514.464	486.932	538.753	542.911	541.346	526.422	526.897	539.602	539.052	552.474
Atp6v1b2	297.867	275.65	307.372	255.085	263.496	296.377	320.116	333.248	296.417	294.469	311.566	627.258	603.771	565.797	691.31	626.061	611.525	600.985	605.701	639.371	632.21	639.332	639.649
Atp6v1c1	93.707	94.644	110.137	80.3633	95.3091	95.5811	108.548	88.1889	91.1221	98.5822	103.096	200.297	201.05	188.609	210.742	204.867	202.698	200.818	178.473	205.292	197.091	207.086	205.893
Atp6v1d	67.8158	66.7247	77.3577	57.634	63.7331	69.6665	82.675	72.1388	69.3708	67.638	79.3468	155.952	161.361	139.899	168.549	150.403	149.359	149.161	137.182	160.46	146.254	146.79	153.984
Atp6v1e1	88.8375	76.4154	84.48	69.7761	85.5079	92.2577	96.4738	108.527	96.648	86.4042	93.9844	172.906	186.578	166.967	221.928	196.43	200.207	192.453	173.324	216.658	192.474	206.218	199.339
Atp6v1f	11.2828	10.8006	9.09586	9.09836	11.3168	11.9897	12.3875	17.6146	13.2753	11.5791	13.4143	23.5142	23.6656	21.0758	27.3602	22.5497	23.9333	21.6462	24.1526	29.1167	24.0558	25.1497	22.2064
Atp6v1g1	8.43244	7.8123	9.09586	7.60953	9.29598	9.5497	10.7411	9.23222	8.49798	8.14531	9.3647	15.4205	18.6029	15.382	16.6678	19.2697	16.5818	17.1765	15.7585	22.3016	17.8542	17.6641	16.3602
Atp6v1g2	147.746	137.975	129.273	135.88	140.172	153.805	167.82	215.798	166.283	158.075	153.969	358.677	329.503	304.242	391.112	271.891	285.607	284.817	302.695	317.054	318.121	302.527	293.776
Atp6v1h	65.9155	62.7118	71.5656	50.5207	62.7984	63.7768	72.0515	54.5435	55.3469	57.5362	73.8208	110.372	118.734	104.723	110.147	132.299	121.096	120.076	104.985	128.368	110.546	114.657	124.988
Atp7a	8.61059	9.5199	12.3137	11.282	10.5338	8.24556	8.42823	6.18056	8.32185	8.86401	10.9255	3.91903	4.29849	5.06773	3.57588	6.02044	5.2686	5.49136	5.57667	3.96699	4.31058	4.61002	4.95048
Atp8a1	271.501	262.203	361.732	268.286	254.856	249.218	276.563	224.49	277.197	290.915	296.169	137.422	143.283	154.029	128.838	150.619	149.277	150.661	146.393	141.565	140.553	146.882	144.743
Atp8a2	16.568	16.0088	21.4954	17.7335	15.2575	15.5235	17.7581	18.2906	22.3237	19.1654	19.32	12.9073	9.6716	10.8211	10.9041	11.0698	10.0471	12.1002	12.0666	9.48517	11.1519	11.0914	11.504
Atp8b2	59.8584	65.4013	69.6777	72.3237	64.3898	72.2327	71.9731	75.7699	78.6173	63.8848	61.208	50.2659	54.0655	62.9888	54.8498	50.7529	53.2986	60.7562	57.1852	46.7392	54.4802	50.5276	48.3261
Atp9a	520.376	512.922	410.558	480.195	448.178	474.666	563.437	751.846	603.246	495.426	492.87	394.544	357.754	349.017	417.402	308.92	299.861	309.847	339.264	307.543	314.394	303.485	300.706
Atp9b	44.6563	52.6369	56.1198	52.9359	46.7325	50.6933	54.9991	52.8631	55.413	50.469	48.8905	34.4193	35.6058	40.8697	35.3118	36.5326	37.8604	39.3654	35.9666	36.0843	36.7651	37.8843	33.9933
Atpaf1	8.90751	8.32458	8.70972	8.37049	7.98242	10.1807	9.17305	9.69576	8.65209	8.90394	8.52103	13.3332	11.0328	10.8509	12.2215	10.9404	10.8639	11.3339	12.3192	9.71403	11.43	10.6806	11.2211
Atpaf2	9.08566	8.02575	6.65028	7.54337	8.91707	9.17108	8.31062	9.29016	6.97891	7.82588	7.76173	13.461	13.1582	11.7154	12.6685	12.7314	12.3342	13.1857	11.7168	10.4006	11.4022	11.5935	10.561
Atpbd4	8.90751	7.47077	11.3698	8.3374	10.8116	8.4559	10.6627	8.22788	9.46666	9.74243	11.7691	12.5665	13.2537	14.0704	12.9508	16.8745	16.8268	16.6976	15.2727	15.7662	15.1288	19.1247	19.5662
Atpif1	6.47279	5.59241	3.3895	4.4003	7.3509	7.06762	7.2522	8.63348	8.45395	7.42661	9.49125	18.1042	18.579	14.1896	17.4912	16.9824	14.3355	17.6234	16.0499	23.1153	17.3814	15.9297	12.4941
Atr	6.71032	8.06844	9.48201	8.66825	8.99285	7.82486	6.82098	4.65474	7.46325	7.90574	9.53343	4.98399	6.06565	6.91595	4.82274	7.25042	8.41342	7.43888	7.09229	7.70511	7.73124	6.8922	7.73218
Atraid	7.36354	7.3427	7.20804	7.57645	8.08346	8.54004	9.80027	9.83096	8.74015	6.50826	8.18356	7.79547	8.28653	7.75064	8.44567	9.94774	7.96416	9.22677	8.76334	9.61231	9.31642	8.67231	7.355
Atrip	8.61059	9.5199	9.65363	9.85931	9.32124	10.0966	9.87867	10.2945	9.18046	9.14351	9.6178	12.7369	11.7014	11.5961	11.4805	12.084	13.437	12.6429	11.8334	10.6041	11.8471	10.7263	10.2781
Atrn	288.603	285.426	359.844	292.14	267.108	270.505	304.122	274.321	324.53	324.215	330.549	157.699	152.74	177.102	156.068	170.32	164.715	173.776	174.801	158.654	170.616	172.853	175.53
Atrnl1	171.262	166.748	218.73	160.23	156.289	163.817	194.555	156.233	193.076	191.255	196.237	114.419	112.883	123.533	113.087	122.761	120.974	127.1	124.455	119.874	124.534	127.711	128.901
Atrx	129.456	133.065	162.996	141.438	150.807	128.437	122.151	77.4116	126.171	156.438	167.721	74.3765	87.8086	106.243	71.2706	99.1753	100.348	98.7488	90.4121	89.9184	98.031	98.134	108.486
Atxn1	57.7206	55.3691	57.5785	58.8912	55.397	56.4147	51.3142	42.3369	53.9159	55.8592	52.9401	35.6973	39.8804	43.9998	36.5116	37.9568	38.7181	37.5775	38.8424	36.6438	32.7882	37.2453	41.0654
Atxn10	109.978	109.799	118.675	99.0232	105.413	106.898	121.876	121.467	110.386	108.045	120.476	183.3	186.746	165.595	201.155	184.26	178.846	182.141	171.303	194.891	181.434	180.704	185.337
Atxn1l	41.3308	37.9088	43.8489	43.6721	41.4783	40.2602	38.3386	38.7058	40.8828	42.3636	39.0196	28.5834	29.2059	33.4172	31.2537	29.9511	28.3851	32.2139	32.2359	27.3875	28.7001	29.4859	26.8269
Atxn2	57.2456	59.0832	53.2451	58.1633	54.4623	57.4244	55.7047	59.8356	61.3131	60.2513	55.5976	53.4607	48.955	48.4713	48.2391	45.8977	44.8444	46.07	52.6384	47.553	47.0549	49.3409	51.3436
Atxn2l	55.7016	62.2422	51.057	69.71	60.5502	66.3431	52.4118	64.529	62.4579	57.5762	58.5926	61.5544	60.346	66.2978	53.4148	51.1629	54.0338	54.2751	61.5183	53.478	58.3736	51.6687	56.8127
Atxn3	18.0525	16.9907	25.0136	18.5606	19.3751	17.669	17.3661	10.1593	16.6217	19.8043	19.1934	19.2118	19.0805	20.5094	17.1148	24.2975	24.9952	25.3497	22.0152	20.4452	23.0825	22.9588	23.2437
Atxn7	19.1214	21.8574	24.2842	24.913	23.2147	20.9504	16.6605	16.0308	22.2797	20.9622	20.6698	13.9722	13.5164	16.9322	11.3511	14.2635	16.2959	15.9313	14.1457	13.5284	14.7394	14.0126	15.7472
Atxn7l1	14.9052	14.8989	17.3336	17.932	14.1966	16.0284	14.1516	17.1124	18.2508	17.1291	16.1984	14.6964	13.0865	14.2791	14.9975	12.7961	13.1919	14.4308	15.2338	13.4013	12.8761	15.5645	13.9085
Atxn7l2	7.71984	7.08656	7.50838	9.13144	7.17407	9.76005	8.07542	8.59485	8.18976	8.06545	7.00243	8.22145	9.50444	10.9701	8.1516	7.63883	8.74016	8.17319	7.90838	8.84943	9.95606	9.0831	8.43939
Atxn7l3	221.856	202.522	179.858	203.902	205.522	207.527	199.573	232.003	205.669	206.228	190.964	162.725	165.492	169.769	178.735	157.222	156.057	149.544	161.199	162.011	159.909	158.749	165.582
Atxn7l3b	139.67	130.12	151.412	119.867	132.013	131.803	136.028	122.626	123.243	137.472	128.237	148.157	154.626	155.49	155.963	167.083	169.044	160.175	157.818	156.62	157.545	163.678	171.805
AU019823	5.64142	8.49534	8.36648	7.34486	8.46238	6.43658	7.09539	5.35005	6.29643	8.02552	8.01483	7.1565	8.04773	7.78045	6.74007	7.96251	8.90352	7.79007	7.44204	7.73054	7.87029	8.48973	9.05231
AU022252	5.22574	3.58597	3.56112	4.66498	4.47117	4.20692	4.86093	5.19554	3.89674	5.27049	3.41685	3.79124	4.01192	4.32247	4.81097	3.62521	4.08419	4.15045	3.92505	4.52643	4.0881	4.15358	4.62045
AU023762	1.00952	1.2807	1.33006	0.992548	1.03569	1.0938	1.37204	1.0816	0.990697	1.55719	1.68733	1.95952	2.34029	2.29538	1.6115	1.76945	2.08293	2.42642	1.82651	2.69552	2.66978	2.82991	3.15888
AU040320	99.0515	101.048	91.9454	102.166	88.8928	92.7204	111.723	133.21	114.789	107.526	95.5452	68.4979	64.0236	63.1081	72.7057	58.4781	55.9533	61.6821	65.3656	54.5969	59.0411	56.1418	55.2568
AU041133	3.80054	3.92749	3.90436	3.70551	4.72377	3.49174	3.7633	2.31771	3.61054	3.19424	3.92305	3.70604	4.63282	4.91867	3.44649	4.85519	4.12503	4.72513	4.33309	4.34843	4.75555	4.92952	5.70484
Auh	17.043	14.1304	13.7296	12.8039	15.3333	16.407	16.4644	16.9966	13.2533	15.0528	14.722	34.8453	31.4267	27.8725	30.5009	28.3543	31.5299	30.6495	29.8848	33.1854	31.0918	30.6269	31.5416
Aup1	12.3517	13.362	11.1124	13.6641	13.4388	16.5332	15.9156	20.222	16.6877	13.0964	15.3125	15.8891	15.9522	15.2628	16.6796	13.5514	14.6622	13.6007	13.9903	13.7064	15.24	14.9255	12.9184
Aurkaip1	13.6582	10.9714	9.99687	11.1496	12.1757	11.8214	14.3476	19.4495	13.8698	13.5356	13.7939	23.1734	22.4238	21.4037	24.7606	23.8228	18.7464	20.433	20.3636	23.7256	23.1103	22.3654	19.9434
Auts2	59.6803	55.2837	44.4496	61.141	54.336	58.0975	52.843	54.5821	52.1767	54.901	46.8657	43.1094	40.0954	43.7613	44.6044	32.7348	35.124	34.768	39.1922	32.7531	33.845	34.5523	34.1819
Aven	3.50362	3.41521	3.73274	3.83785	4.26908	3.23933	3.37129	3.07097	3.91876	3.91294	3.58558	4.51541	5.08655	5.48507	4.66982	4.83361	4.32924	4.37394	4.48854	4.60272	5.47861	5.24903	4.47901
Avl9	58.7895	59.8943	79.9749	59.586	66.7896	54.1851	57.7824	39.7874	55.0828	65.2823	64.203	56.1444	55.3311	60.2165	48.6861	65.4264	62.3655	65.8006	59.1089	57.1907	57.5115	63.1253	61.8575
Avpi1	3.26609	2.94562	1.93073	2.71296	3.25865	3.99657	3.48889	5.09897	3.14821	2.9946	2.61537	8.34925	7.80892	6.94577	8.92794	6.19306	7.67827	6.70457	6.64537	7.29824	7.92591	7.98765	5.4691
AW011738	4.03807	4.61054	3.90436	4.66498	4.39538	4.12278	3.05768	4.24914	4.66728	4.03273	4.26052	2.2577	2.50745	2.29538	1.75265	1.79103	1.91957	1.5644	2.17626	1.85635	1.97452	2.1909	1.93305
AW209491	6.59155	7.00118	8.40938	6.71624	7.02251	7.909	9.25145	7.08834	7.85953	7.78596	7.67736	13.461	13.5402	12.6693	13.4566	14.9324	14.3763	15.3886	14.3012	14.9016	14.4335	13.7388	13.8142
AW549877	44.5375	46.2761	65.8163	47.146	49.8649	45.8975	44.2188	28.9328	40.3984	46.596	47.3297	44.8133	52.1073	57.8913	46.2865	64.1317	67.2257	65.6729	58.0984	57.4959	55.6482	58.2414	60.8202
AW551984	7.4823	5.89124	5.27732	5.4921	5.00164	5.46899	6.82098	4.57748	4.07287	5.07085	6.49623	13.035	10.0537	7.21406	9.15144	10.9619	7.80079	8.55631	9.9292	8.646	6.20168	7.57686	8.43939
AW554918	8.78874	10.0322	11.4556	10.3225	10.7611	9.80211	8.07542	7.32011	9.40061	11.8985	10.8833	7.96586	9.14623	9.21134	8.95147	9.86143	10.0471	9.83337	10.4733	9.23087	10.5123	10.635	8.86372
Axin1	18.9433	19.2959	14.1157	18.1967	17.531	17.7953	16.8173	20.2413	18.0087	17.4086	17.5061	21.0009	20.7522	19.7641	23.1844	18.2987	19.9717	19.3794	18.576	18.7669	19.0222	19.3986	17.9632
Axin2	18.7651	18.869	16.0036	19.6194	17.4047	17.5008	16.386	20.0675	17.8986	19.1255	15.3969	16.8263	16.3104	14.7858	14.6682	12.4509	12.5384	13.4091	13.0576	12.791	11.9028	12.689	12.3055
Axl	147.39	154.624	112.325	162.546	143.557	125.703	119.955	166.701	151.709	136.474	126.423	23.3864	24.4536	23.5798	25.5135	21.5139	19.114	21.71	21.8986	21.7421	21.7476	21.7721	21.2164
Azi1	14.9646	15.4965	10.7692	15.1198	13.9945	14.7663	14.5828	18.9473	17.084	12.4575	12.7815	12.7369	13.2298	13.6232	14.7976	11.264	12.1709	12.5471	12.9021	12.8927	13.9051	12.8715	12.7298
Azi2	51.6635	50.3744	56.463	47.8077	49.9154	44.0464	44.258	34.1476	39.5838	49.6704	50.9153	56.2296	57.7669	56.371	50.1918	58.4133	58.2813	57.8509	54.2511	57.9282	55.5926	54.6355	60.8674
Azin1	144.42	141.134	188.396	163.671	190.467	158.601	167.232	90.3521	130.574	143.142	143.719	137.251	157.277	159.037	140.4	188.381	188.567	181.119	166.387	170.936	167.723	172.168	175.483
B230118H07Rik	7.77922	7.51346	8.49519	8.17198	8.94233	8.37176	8.89864	6.27714	7.00093	6.86761	8.26793	9.28641	10.5313	9.21134	10.9159	11.3935	10.4964	10.2484	9.54058	13.2996	10.2898	11.0458	10.3253
B230119M05Rik	5.76019	5.25089	5.62056	5.29359	5.25425	5.21658	6.62498	4.96377	6.69271	6.46833	7.97265	1.78912	1.91044	1.81842	1.99967	1.72629	1.71536	1.46862	2.11797	1.50033	1.25146	1.55189	1.46157
B230120H23Rik	3.97869	3.4579	4.07598	4.10253	3.7386	3.78622	3.6457	2.47223	3.85271	4.47193	2.86847	3.79124	4.15521	3.57722	3.34063	3.64679	3.96166	3.86311	3.57529	3.48383	4.17153	3.971	3.7718
B230206H07Rik	1.30643	2.04913	1.58749	1.91893	2.12191	2.27173	2.07766	2.33703	1.98139	1.91654	2.61537	2.89668	3.74924	3.07045	3.28181	3.38784	3.10398	3.25651	2.83691	4.01785	2.75321	3.33199	3.15888
B230209E15Rik	19.2402	18.186	25.2281	18.3952	18.5667	19.436	17.5621	13.0371	16.8859	20.3633	24.4241	14.3982	15.2835	19.4362	13.386	17.975	20.1759	18.3897	18.2262	17.2666	17.6873	20.6766	23.5266
B230216N24Rik	1.66273	1.66492	2.31687	1.85276	1.79352	1.7669	2.19526	1.60308	1.8493	2.07626	2.19353	2.04471	2.26865	3.13007	1.7056	3.25837	3.10398	3.28843	2.54545	2.72095	3.11474	2.87556	3.06458
B230217C12Rik	31.9483	32.5299	32.4362	30.9013	34.4558	30.2057	28.8912	32.0424	32.8691	31.5032	33.4936	27.561	26.8178	26.9484	26.5721	25.657	28.5076	26.5629	26.2317	27.8706	29.451	28.3448	27.8641
B230217O12Rik	4.92882	4.73861	5.70637	5.22742	4.79956	6.05796	6.07616	5.09897	5.06356	4.63165	5.14637	6.26193	6.51938	6.91595	7.39878	7.03463	8.41342	7.24732	7.38375	6.89137	7.70343	7.07478	8.20366
B230219D22Rik	104.337	97.7604	118.547	92.5716	98.694	92.7204	95.7682	68.1021	91.7826	109.842	100.945	117.315	123.414	131.642	104.301	131.586	134.084	132.016	122.959	123.867	130.319	132.047	140.452
B2m	25.713	28.0047	23.7265	22.0346	26.7512	24.2739	23.3638	24.7802	24.3051	24.2762	25.774	7.79547	9.81489	9.47963	8.6574	9.36512	9.31194	9.45025	9.09367	11.0364	10.3732	11.0001	9.99526
B3galnt1	31.3544	34.3656	36.126	27.8575	26.5491	28.8174	38.8875	31.5595	34.3001	32.3017	33.6201	33.2266	32.4297	30.2275	29.2658	33.3605	33.1227	30.3941	28.8743	32.0665	34.7906	31.9963	31.9188
B3galnt2	7.60107	8.79417	9.18167	10.4879	11.1148	9.21315	7.76181	6.75999	8.74015	8.78416	9.32251	7.58248	7.18803	8.8238	7.05766	8.86881	9.59784	9.76952	8.74391	7.5271	9.65014	7.98765	8.48654
B3galt1	47.6255	47.4287	60.5819	48.3371	51.4058	46.4864	51.5102	35.6348	50.5916	58.9337	61.2924	29.052	31.1879	34.9673	26.3957	35.4753	33.4903	34.9596	31.9444	32.3462	31.9817	34.9631	35.5492
B3galt2	126.427	118.892	142.144	114.242	126.885	113.965	119.955	88.3241	111.288	128.408	132.498	89.4136	95.4265	94.4982	87.6091	93.3491	93.4053	93.0659	87.4391	97.954	86.2395	90.7854	93.7291
B3galt4	2.07842	2.68948	2.14525	2.64679	2.29874	2.90277	2.94008	2.9744	2.35566	2.07626	2.40445	2.93928	3.12835	2.53386	3.39944	2.43838	2.81809	3.19265	2.79805	2.84809	3.22598	2.82991	2.87599
B3galt5	55.9985	58.9551	65.6447	63.4569	62.3437	67.0582	70.4443	54.5242	54.004	52.3456	55.0071	39.9571	38.6625	40.1841	38.9465	49.4582	43.2515	49.6777	44.3608	34.94	35.5414	34.7805	36.5393
B3galt6	5.58204	4.86668	6.73609	5.06199	5.17847	5.5952	7.3306	7.39736	6.8248	6.18884	6.79152	6.85831	6.28057	6.82652	6.89299	8.04883	6.77975	7.53466	7.30603	8.06112	8.28744	9.4939	8.95802
B3galtl	16.3898	16.0515	21.5383	16.9395	20.7644	18.0477	18.6597	16.7648	19.9901	19.9241	20.8386	9.03082	10.6029	11.3577	9.10439	12.7745	11.4357	13.3453	12.1832	12.3841	12.2365	12.7802	12.3055
B3gat1	211.761	218.958	184.02	224.746	206.987	210.093	221.956	274.243	251.835	209.782	202.817	139.552	139.414	150.005	139.071	132.924	141.64	132.304	143.05	137.726	142.444	136.794	133.144
B3gat2	13.5988	11.9532	11.4127	11.7452	12.9335	10.9801	12.1915	12.5736	12.2186	13.0165	11.727	8.47704	8.21489	8.5257	7.32821	7.31515	8.16837	7.98163	7.69464	7.83225	7.92591	7.85072	8.39225
B3gat3	58.0176	50.289	36.6838	54.2924	55.1444	59.9906	58.6448	76.5038	58.4071	53.5834	54.1634	69.7332	60.3221	53.4198	67.189	49.0698	48.9285	50.8909	55.7084	57.5976	57.4003	55.731	48.0433
B3gnt1	87.6499	84.2276	74.2257	71.7281	74.4689	77.5335	103.961	118.628	91.8046	81.0139	92.5502	84.4722	76.2982	70.8289	82.0101	72.6336	72.7802	74.9316	76.6744	75.7542	71.8894	73.5321	69.6839
B3gnt2	27.0788	26.5533	26.6869	26.7988	25.3871	24.6946	31.3216	21.4388	18.2288	22.8787	27.5457	27.4332	26.8894	26.9484	23.4314	28.2464	30.1821	28.702	25.8237	24.1071	22.6375	24.0999	25.1767
B3gnt9	7.06662	5.25089	5.19151	5.62444	5.63316	6.73107	7.01699	8.20856	7.04496	6.30862	6.24313	6.94351	6.6149	6.49861	8.04574	6.17149	4.90102	6.51301	7.01456	7.06937	6.89693	6.5727	6.64779
B4galnt1	101.605	103.31	73.8395	101.902	92.202	103.869	110.233	137.498	108.646	94.5095	90.3989	93.2475	85.3489	89.4603	93.961	70.7779	77.5178	76.0809	83.6112	75.7796	79.0922	74.5819	71.2398
B4galnt4	46.1409	44.8246	39.73	50.8185	44.7117	52.1658	54.8423	66.2479	58.7373	45.3981	48.6374	42.6408	40.3819	44.8941	43.3105	36.9426	36.676	41.7918	42.1457	40.0767	44.2182	39.2993	39.4153
B4galt1	3.38485	3.97018	4.11888	4.30104	4.52169	4.20692	3.44969	3.43794	3.94077	4.15251	3.75432	2.3003	2.84178	2.47424	2.45842	2.17944	2.65472	2.68183	2.58431	2.69552	2.7254	2.41912	1.46157
B4galt2	71.557	65.5721	46.509	69.4784	58.403	62.7672	70.5619	84.2681	65.8924	61.529	58.9723	42.8112	39.1879	42.6285	41.7814	34.31	37.0436	37.386	43.0978	40.2039	42.5774	37.9756	38.7552
B4galt3	19.1214	18.5275	17.7198	17.8659	17.4552	18.9311	21.639	24.0463	18.7132	16.7698	19.32	19.297	18.0775	17.737	19.138	17.155	16.6226	15.7079	17.6044	16.758	16.7139	15.1537	15.3701
B4galt4	11.9954	10.1176	10.2972	11.0173	10.5085	9.04487	10.2707	10.1979	11.2059	9.50286	12.4019	7.45468	8.19101	8.40646	8.12808	8.02725	9.63868	8.97136	9.24912	9.00201	8.00934	7.89637	8.91087
B4galt5	38.9555	37.3539	37.2416	35.9302	35.9967	38.1988	45.4732	50.3523	47.0471	42.164	44.2503	34.1212	32.3342	33.7451	34.8296	29.6922	29.0386	30.9368	33.3046	31.0493	32.232	31.1747	33.1447
B4galt6	165.68	162.009	188.653	163.009	165.559	156.792	179.188	117.064	152.127	179.197	184.974	105.218	108.203	112.682	89.3147	111.454	111.825	109.7	107.453	101.819	106.152	107.628	119.142
B4galt7	8.66997	9.77604	8.49519	9.69389	9.82646	9.88625	10.6627	14.505	11.36	10.7806	10.3349	16.8689	13.1104	13.7127	15.5033	13.6808	14.9073	14.9735	14.7481	13.6556	14.1554	12.7802	13.5313
B630005N14Rik	20.3091	20.7047	28.017	19.487	22.2043	20.2773	20.0317	10.9512	15.7851	19.8043	21.8931	25.3459	31.1402	30.5852	24.643	37.3742	38.8814	34.9596	30.5454	31.1256	30.035	30.9008	35.4077
B630019K06Rik	16.7461	15.0269	14.5019	13.1678	15.9648	15.0608	16.9349	10.9126	10.6775	17.1291	14.258	29.478	31.2835	27.9619	22.5963	29.6922	30.1821	26.2436	27.7279	31.0747	29.3676	28.2991	28.5714
B830017H08Rik	2.25657	2.64679	3.00335	2.64679	2.98078	3.49174	3.5281	2.80057	2.90604	2.63525	2.95283	3.53565	2.67462	2.47424	3.09361	2.8268	2.12378	2.55412	3.12838	3.05153	2.41949	2.82991	2.54596
B930041F14Rik	10.5702	9.26376	7.07933	8.76751	8.56342	9.92832	12.5443	13.8483	10.6995	9.34315	10.5036	11.1607	10.5313	10.523	10.7629	9.88301	10.9048	9.92915	10.2595	11.4432	13.2655	10.0416	10.7496
B9d1	1.24705	1.70761	1.11553	1.45574	1.66721	1.89311	1.68565	2.08594	1.80527	1.63705	1.43423	2.2577	2.65074	2.59348	2.50547	2.63259	2.20546	2.42642	2.87578	2.89895	3.19817	3.14942	2.54596
B9d2	2.1378	2.47603	2.61721	2.15052	2.52608	2.98691	3.29289	3.57314	2.88403	2.95467	2.44663	6.68792	7.21191	6.11108	7.42231	6.30096	6.5347	5.36366	6.21789	7.32367	6.47978	5.93369	5.75199
Baalc	331.597	340.881	310.504	305.87	311.365	299.701	302.554	284.48	281.512	305.729	280.182	143.002	144.31	134.652	139.495	151.223	146.132	144.851	149.812	139.887	142.944	144.736	144.601
Babam1	14.4895	12.5936	9.82525	13.4325	13.8429	15.7339	16.5428	17.9816	14.6183	13.9748	15.3969	27.2628	25.9342	23.5798	32.4182	23.8875	24.546	25.6051	26.3483	29.0912	25.8913	24.465	22.2536
Bace1	110.988	107.408	110.909	106.666	97.6584	98.0211	110.861	113.085	117.321	107.885	114.359	73.2263	71.5221	76.8804	74.7759	73.6263	73.6787	72.4413	74.2844	69.8291	73.8639	74.4449	71.5698
Bach1	16.3898	14.6	14.5448	15.98	14.626	12.158	14.2692	11.3568	15.7411	15.1726	13.8361	9.66979	10.7701	10.4932	9.63371	9.45144	10.7414	10.3123	10.4344	10.2735	11.0963	10.3611	10.3724
Bach2	7.60107	7.17194	7.68	7.34486	7.09829	6.52072	5.80176	5.42731	6.16434	7.22697	7.0868	5.96375	6.16117	6.05146	5.12857	5.30834	4.98271	4.94861	4.93545	5.6199	4.53306	5.34032	4.6676
Bad	4.2756	3.11638	2.44559	3.17615	3.43547	4.12278	3.8809	4.28777	3.87473	3.59352	3.07938	7.58248	6.47162	5.93222	8.71621	6.90516	6.77975	6.35338	6.00415	6.81508	6.14606	6.11626	5.18622
Bag1	62.5307	55.8814	50.3276	47.7746	58.2009	53.5961	56.3319	51.994	47.6195	60.1315	61.9673	53.5033	58.746	55.2382	56.9906	56.8597	55.1773	49.6458	52.8521	69.0154	70.3876	58.8804	58.84
Bag2	3.02855	3.24445	3.00335	2.71296	3.38495	3.66002	4.15531	3.20617	3.1262	3.31402	2.74192	6.64532	6.44774	6.31975	6.81065	6.53832	5.55449	6.32145	6.9757	5.77247	6.11825	6.11626	5.28051
Bag3	3.97869	4.01287	3.00335	4.76423	4.21856	4.83795	4.90013	5.31142	4.02883	4.15251	3.71213	4.94139	4.37013	4.23304	4.94036	4.09994	3.47156	3.57577	4.09992	4.45014	4.22715	4.01665	4.47901
Bag4	50.2383	47.2153	60.067	44.9293	48.8039	46.7809	52.8822	36.2722	45.7262	51.1877	54.3743	69.4777	69.1579	73.9888	63.8483	74.9641	73.1069	74.5804	72.011	67.7439	69.9983	75.3122	74.7287
Bag5	24.2878	21.2597	22.6968	19.5201	21.0675	23.9794	24.3439	24.5871	21.7293	23.4777	22.779	37.6568	40.5491	33.2383	41.4755	40.0499	38.9223	36.7794	36.7244	37.3304	35.8474	39.0254	37.8123
Bag6	133.553	124.186	87.0543	125.425	110.819	129.11	126.463	159.845	118.531	110.521	108.917	136.655	125.54	116.438	144.835	108.454	102.105	107.305	117.849	110.821	111.686	105.026	110.042
Bahcc1	35.9269	37.9088	24.7133	37.0882	27.7616	27.5132	27.3623	44.0945	37.4704	35.0168	34.9278	13.674	13.9462	16.2167	15.6563	10.4009	10.578	9.99301	13.5433	12.435	13.488	12.0956	15.0872
Bahd1	35.8082	35.6036	25.4427	34.5076	31.0203	34.034	35.6338	45.0022	35.6651	36.574	31.9328	41.3628	40.3819	40.4524	41.4285	37.331	35.4507	33.5867	42.3205	37.8389	40.297	37.7474	36.8693
Bai1	270.669	289.653	202.469	300.213	251.244	296.125	286.638	376.995	321.866	254.621	234.244	167.241	163.295	192.126	180.617	136.075	147.398	141.147	160.111	133.072	151.677	139.898	138.708
Bai2	529.759	537.042	348.56	538.259	433.4	493.555	516.552	712.349	554.68	450.827	434.446	197.783	196.131	229.27	255.44	159.315	169.453	159.728	192.483	161.451	174.815	159.023	171.57
Bai3	113.422	115.391	139.441	111.595	108.773	112.619	123.248	104.027	117.761	118.866	127.267	65.8142	70.137	70.978	67.8947	72.6336	68.1242	72.4094	71.3698	70.3377	68.3297	70.7934	73.1257
Baiap2	213.84	216.866	176.125	200.859	196.201	222.083	222.897	284.557	211.437	190.656	194.592	415.545	366.972	340.641	386.36	324.348	330.574	329.578	339.439	327.607	305.44	313.846	316.784
Baiap3	35.2143	25.7422	16.5613	28.056	20.3602	22.5911	28.0288	31.0187	20.7606	20.6827	20.0371	42.513	32.2864	27.8427	35.3118	31.0732	28.2626	23.913	30.2345	23.7256	22.3594	22.1372	27.1098
Bak1	2.90979	3.4579	2.40268	3.30849	3.10708	4.12278	4.19451	4.15257	3.1262	3.79316	3.50122	6.13414	4.39401	3.72627	4.41104	4.55309	4.04334	4.2143	4.70228	4.95873	4.50525	4.3818	4.85619
Banf1	9.85764	8.15382	7.63709	6.38539	7.90664	8.32969	9.87867	11.3568	8.12372	8.10538	8.0992	12.6517	13.3492	10.7913	14.9152	11.3072	12.661	11.6213	11.6003	15.0796	12.9039	12.3695	14.0028
Banp	10.689	9.39183	9.73944	10.9511	11.8221	9.67591	10.8979	8.96182	10.1051	9.10358	8.47885	11.8423	9.57608	9.06229	10.8688	11.4798	15.0298	12.8983	12.7273	9.79032	11.5412	11.4109	12.6827
Bap1	137.591	136.523	115.586	133.829	127.416	127.596	132.186	157.083	136.254	123.897	119.969	125.622	120.859	120.731	138.613	118.596	116.154	118.639	122.998	118.755	121.447	118.217	117.397
Barx2	1.00952	1.23801	0.8581	0.893293	0.884129	0.967591	1.45044	1.42926	1.14481	1.19784	1.0124	2.3429	2.74626	2.47424	2.54076	2.39523	2.2463	3.09687	2.54545	2.44122	1.97452	2.51041	2.82885
Basp1	122.33	104.463	90.1434	103.39	114.381	122.505	123.523	145.243	126.765	123.457	136.294	184.748	180.369	167.414	172.713	169.824	180.889	168.859	187.061	218.973	214.806	198.733	196.322
Bax	2.79102	2.64679	2.05944	2.34903	2.5766	2.52415	2.43047	3.26411	2.48775	2.59532	2.10917	4.43021	3.55819	3.5176	4.31694	3.64679	3.67577	3.19265	4.19708	4.22128	4.28277	4.01665	3.91324
Baz1b	97.9232	96.3516	94.5197	93.862	94.425	92.6784	82.0086	80.0576	95.0409	89.9577	90.1036	78.8493	78.1609	84.5118	78.9164	71.641	75.1082	75.4743	75.4697	72.3975	77.5627	74.4906	79.7263
Baz2a	38.5992	41.751	40.0733	46.4843	43.777	43.4574	36.9274	42.839	47.2452	44.6395	40.4116	34.7601	33.2655	41.2274	36.3823	32.3895	33.7354	36.2366	37.1519	32.3971	37.9887	34.461	35.8321
Baz2b	24.2284	25.0164	28.8322	29.611	27.2059	22.2967	20.5022	19.4302	26.3305	25.6338	23.4539	11.4589	12.3223	15.5311	10.8923	11.7172	12.8243	12.8345	12.669	9.71403	11.1797	12.2325	14.7572
Bbc3	2.25657	2.56141	1.24425	1.81967	1.79352	2.90277	2.70487	3.34137	2.77395	2.55539	2.48882	4.00423	5.20595	4.14361	3.89348	3.47416	2.89977	3.47999	3.63358	6.12849	4.72774	4.24487	4.43186
Bbip1	15.7366	16.0088	19.5647	15.8477	17.531	16.9959	17.2093	11.5113	15.0806	16.4104	17.253	15.7613	17.4089	16.3658	16.362	18.795	19.6858	19.7945	16.3608	20.3944	17.7985	18.0293	19.8962
Bbs1	33.611	35.3901	34.0666	34.5738	32.5865	31.5939	32.1449	36.7937	34.3221	32.0222	28.305	33.184	32.5014	36.3386	35.9353	32.9937	33.0819	33.3952	34.4316	31.4816	33.6504	34.5067	30.0801
Bbs10	2.25657	2.64679	2.40268	1.58808	2.42504	2.22967	1.88165	1.98937	1.8493	2.03633	2.44663	2.64109	2.57909	2.74253	2.22316	2.93469	2.45051	3.22458	2.60374	2.69552	2.55854	3.33199	2.49881
Bbs2	8.19491	10.5018	10.6404	11.3481	10.7106	10.4332	10.0355	9.67645	10.5014	9.06365	11.6426	12.0553	13.6835	12.8184	12.4568	14.2203	12.7427	12.7706	12.4358	12.1298	14.072	12.2325	13.437
Bbs4	14.7271	14.9415	18.1917	16.8071	19.1477	19.0153	19.2869	16.224	17.2822	16.4503	17.0421	33.5248	34.0297	32.6123	34.9943	36.511	36.2267	37.4818	33.4795	35.0671	33.7338	34.2328	34.1348
Bbs5	3.85992	3.79942	5.1057	4.99583	5.30477	5.63727	5.01774	3.09028	4.271	4.67157	5.39947	6.85831	8.6925	8.49589	6.9518	9.47301	10.1288	9.67374	8.25814	8.03569	9.39985	8.39845	9.28805
Bbs7	7.36354	9.77604	10.7692	9.52846	10.3064	10.1387	9.13385	7.35873	10.5674	9.02372	10.2505	12.1831	12.394	12.6395	10.5159	11.933	12.906	11.9086	12.1055	11.4687	12.7927	12.2325	13.6728
Bbs9	9.67949	9.17838	10.9408	8.83368	9.32124	9.0028	9.83947	8.6721	8.45395	10.1018	9.74435	14.6538	13.9223	13.2655	14.1977	13.5298	11.8441	12.4513	13.2713	13.0453	12.3199	12.6433	11.6926
Bbx	24.941	26.596	29.0896	26.9642	27.4333	24.6525	23.0894	17.4022	22.676	25.7935	23.8336	18.9562	20.0835	21.672	18.7499	19.9386	21.5237	21.2311	22.5787	16.758	17.2423	19.7181	20.132
BC002163	4.6319	3.62866	2.40268	4.13562	5.86051	6.01589	5.68415	5.79428	6.20837	4.83129	5.69475	9.4994	10.2925	8.55551	8.77503	9.45144	7.75995	8.10934	9.26855	12.8673	8.89927	8.58102	6.50635
BC003331	35.8082	37.3966	43.5486	35.434	39.2048	33.4029	37.1234	23.7179	34.3882	39.2093	43.491	24.0254	25.4566	25.905	20.8083	26.3691	29.5287	30.5537	25.0465	27.184	26.5866	29.1207	30.5987
BC003965	10.5109	9.34914	11.1982	9.2307	10.4327	10.1807	11.1723	11.5306	10.5014	8.7043	9.23815	18.3172	16.3104	16.4254	18.2793	17.9318	15.9692	16.2187	15.9139	18.7923	16.4358	16.4774	17.5389
BC004004	22.2094	20.7047	23.5119	21.2736	22.5074	23.8111	29.44	30.8063	26.0663	23.5575	26.5755	24.9199	26.0297	23.4606	25.784	27.1459	27.1598	27.8719	26.1734	28.0995	28.5055	28.573	27.1098
BC005537	140.917	132.425	146.177	126.748	144.542	130.33	133.205	92.0325	115.185	141.505	139.922	112.8	129.671	131.701	109.7	132.579	135.064	121.449	119.636	137.141	132.377	128.761	137.01
BC005561	6.35402	6.10469	9.78234	8.83368	7.95716	7.69866	4.70413	3.72765	6.16434	7.18704	7.88828	2.89668	3.6776	5.03792	2.35255	4.0352	4.7785	4.98054	4.06106	4.17042	4.95022	4.7013	4.99763
BC005624	26.8413	26.6813	21.6241	26.104	27.9132	28.3967	26.3431	33.2978	27.5854	25.8733	24.4663	33.8656	33.9581	28.9158	39.1936	28.9369	29.3653	29.8832	29.1075	30.973	30.0072	28.6186	31.6359
BC005764	50.2977	46.148	34.9247	45.4587	38.3965	47.2016	52.7254	75.4415	53.6958	40.0078	36.0667	32.971	28.9432	30.4362	32.4888	28.0306	29.5695	29.4682	31.4392	28.7861	28.2274	27.0211	26.214
BC016423	19.2996	20.0644	24.1984	21.8361	24.4272	18.0056	18.9341	12.2066	18.6691	21.7608	22.1462	13.8444	16.3581	19.5256	11.2805	19.5718	22.0954	19.9541	18.4205	18.3855	18.2435	19.4899	18.1989
BC017158	5.3445	6.14738	5.1486	5.32667	5.50686	5.72141	7.4482	7.86091	6.73674	5.58992	6.15877	4.85619	5.01491	4.71	5.2462	4.91993	4.4926	4.62935	5.49895	4.29757	5.08927	5.15774	3.7718
BC017643	12.0548	11.0141	10.8979	12.1422	10.1549	10.938	12.3483	13.52	12.7029	12.2579	11.7691	10.4366	12.0358	12.5501	11.3393	11.5877	11.354	11.8767	12.3581	12.4858	12.9039	11.1827	11.6926
BC018242	130.168	127.729	82.7638	116.724	110.895	120.696	146.181	210.545	144.73	111.718	117.86	108.753	102.041	101.265	117.051	82.8835	86.6664	78.0285	91.1116	83.4084	90.4944	80.1504	82.1309
BC018473	3.38485	1.70761	1.54458	4.03636	5.30477	3.4076	2.27366	1.7576	3.94077	3.39388	5.35728	2.72628	3.15223	2.74253	1.77618	2.80522	2.32799	3.35229	2.31228	3.40754	1.94671	2.55605	2.26308
BC018507	68.9441	81.6662	88.9421	105.806	97.2289	96.5908	76.0109	64.9152	93.0595	86.4042	78.8828	60.7876	67.2236	82.4549	57.2494	70.5189	77.9671	82.7855	74.1484	63.1158	76.784	65.1793	64.4977
BC021891	1.90027	1.92106	2.31687	2.11744	1.61669	2.1876	1.72485	2.18251	3.06015	1.79676	1.89825	2.68369	2.98506	3.01083	2.64662	2.41681	2.28714	2.0433	2.75919	3.28039	3.81	3.33199	2.7817
BC022687	4.69129	6.57428	4.63374	5.19433	5.3553	5.97382	6.11537	7.99611	6.27441	6.18884	5.52602	11.5015	10.4597	9.71811	10.7041	9.30039	9.88373	8.97136	9.94863	11.2144	11.2075	10.2242	9.94811
BC023829	36.9958	38.848	40.3307	31.6954	35.0115	32.9402	39.5539	38.6092	31.328	32.8607	34.5481	37.2734	34.579	31.6882	35.9117	34.4179	36.9619	33.8102	32.061	30.4136	31.5646	29.4402	31.3059
BC024978	5.16635	4.73861	4.46212	4.1687	4.16804	4.5014	4.23371	4.056	4.07287	4.43201	3.96523	4.55801	4.44177	4.4119	4.46985	3.79784	4.32924	3.95889	4.29423	3.8907	4.28277	5.15774	5.13907
BC026590	18.8839	18.1006	23.1687	18.7922	20.0066	17.5008	16.8957	17.1704	19.88	22.3996	20.1214	17.5079	16.9552	19.1083	15.5857	18.4929	17.9704	19.2517	18.2068	18.7923	18.5216	19.5355	16.2659
BC027231	7.83861	7.55615	8.36648	7.04709	7.83086	8.24556	6.66418	5.69771	7.15503	7.46653	7.00243	9.11601	10.5074	9.36039	8.10455	10.3793	11.9667	9.83337	9.79318	10.9346	10.5679	11.6392	11.1739
BC029214	5.58204	6.23276	4.59084	5.88912	6.26468	6.39451	7.409	8.11199	6.34046	6.10898	4.72453	7.96586	7.54624	7.06501	8.61035	7.50936	7.71911	7.31118	8.72448	8.90029	8.64898	6.75527	7.49644
BC029722	13.5988	14.472	11.0266	12.837	14.1966	16.8277	16.3076	19.1984	14.7063	13.7752	13.6252	18.4876	17.9343	15.9782	20.4437	17.5003	19.3182	15.4205	18.1679	19.5552	18.7163	17.162	18.9533
BC030336	44.1218	41.9217	59.6809	39.1064	45.0653	39.6291	48.2565	28.0829	38.5711	44.919	52.3495	49.6269	57.4804	57.2951	43.8751	64.5848	62.2838	64.6832	56.7966	59.7845	59.1523	60.2497	67.3737
BC030500	5.64142	6.14738	5.19151	4.99583	5.0269	5.5952	6.31137	7.37805	6.45054	4.83129	5.14637	10.4792	9.76713	8.46608	11.1511	8.1783	7.92332	7.91778	8.82164	8.26455	9.31642	7.98765	7.77933
BC030867	4.86944	6.062	4.76246	6.88167	5.75947	6.05796	6.23297	7.43599	5.92217	6.22877	5.10418	5.53777	6.13729	5.84279	5.74023	5.28676	6.37133	4.94861	5.38236	6.07763	5.95139	5.1121	4.99763
BC031181	40.4401	37.3539	37.7564	36.1618	36.9818	36.516	38.1426	39.1307	34.8945	37.0532	38.2181	50.1381	53.7789	46.8616	53.9323	52.3282	52.1142	51.6252	50.2484	58.335	52.5613	51.76	48.7505
BC031361	3.68177	3.97018	4.80536	4.23487	4.44591	3.70209	4.19451	3.18685	3.47845	3.9928	3.7965	3.40786	3.53431	4.44171	3.64646	3.79784	4.16587	4.18238	4.0222	3.73812	3.55971	2.9212	4.19612
BC037034	23.2783	22.2416	16.0894	23.0271	19.8803	23.5167	21.7958	23.969	20.2542	20.8823	21.4291	40.6387	36.0118	35.0567	32.5476	33.8569	32.1834	32.597	35.4226	32.6259	36.2089	32.2701	34.0405
BC048403	7.00724	5.76317	6.13542	5.88912	5.58264	6.2683	6.19377	7.22354	6.60465	5.82949	6.70715	9.79759	9.81489	8.07855	9.81015	8.82566	7.67827	8.49246	9.19082	9.40888	8.50992	9.03746	10.7968
BC048546	1.60335	1.40877	1.45877	1.35648	1.59143	2.10346	2.27366	1.83486	1.2769	1.7169	2.15135	4.04683	4.8955	4.65038	4.72863	5.50255	5.35028	5.61907	5.12976	5.39103	5.61766	5.34032	4.10183
BC051226	1.7815	2.00644	1.80201	1.9851	1.94508	2.22967	2.43047	3.43794	2.53178	2.35575	3.0372	2.98187	2.45969	2.14633	3.37592	2.17944	2.53219	2.96917	2.54545	2.79723	3.08693	2.46476	2.92314
BC052040	3.74115	4.61054	4.84827	3.93711	4.54695	4.37519	4.39052	3.94011	4.22697	4.91114	5.01982	6.64532	7.16415	6.40918	6.97532	7.25042	6.65722	6.67265	6.85911	6.0522	7.50876	6.5727	6.69494
BC056474	3.32547	2.73217	2.83173	3.10998	3.23339	3.11312	4.03771	5.13759	3.72062	3.31402	3.50122	6.17674	5.42087	5.2764	6.32837	5.56728	5.43197	5.20403	5.67383	6.10306	5.70109	5.88804	5.04478
BC068157	25.4161	26.3398	20.337	23.9204	20.2339	27.5132	24.6967	40.5793	35.3349	25.9133	27.6301	25.9423	22.7342	27.2763	33.1004	18.126	17.7662	18.9644	23.8417	23.9545	23.2493	21.4069	21.4992
BC068281	4.9882	3.50059	4.93408	4.79732	4.9006	3.99657	4.46892	4.88651	4.38108	4.31222	4.68235	6.68792	5.25371	6.02165	5.8461	5.82623	5.43197	5.84256	5.92643	4.67901	5.06146	5.15774	5.75199
Bcam	5.93834	7.08656	3.56112	6.74933	5.65842	6.01589	7.87941	9.79233	6.73674	5.47013	5.94785	5.53777	3.0567	4.23304	4.18755	3.21521	3.14482	3.32036	3.82789	3.33125	3.69876	3.33199	2.64026
Bcan	316.276	348.437	208.347	330.849	299.644	273.828	290.872	376.029	295.712	276.461	254.45	91.9695	89.528	86.986	92.4789	75.4389	79.1515	74.8677	83.0866	81.3995	82.2626	76.362	74.3515
Bcap29	42.3403	43.7574	51.8722	37.1875	42.034	37.0209	46.1004	28.334	35.0487	41.7647	46.486	26.6239	28.6327	28.4091	23.5255	33.9216	33.6537	33.7463	26.3678	28.3538	29.4232	30.6269	32.7675
Bcap31	40.5588	37.9515	39.2581	31.166	37.1587	35.9691	42.5724	46.8757	37.3163	35.3363	39.6101	30.8837	30.5432	27.9619	32.277	31.5048	30.1821	31.9265	28.3108	33.7957	28.5889	28.9381	28.9957
Bcar1	22.0312	21.0035	14.1587	22.2662	20.1581	23.6429	25.7551	31.6561	23.4905	20.1237	21.0495	38.0402	33.1461	32.7912	39.5582	28.2464	27.9358	28.702	32.8577	29.1675	31.7036	30.0792	28.9485
Bcar3	19.7153	23.9919	18.2775	24.3836	24.7303	23.0539	20.9726	20.8208	19.3296	19.3651	18.9403	15.4631	16.4775	16.8427	14.4329	16.3782	16.1325	16.7614	15.5836	15.7408	14.4891	15.8384	13.8142
Bcas1	206.535	239.107	144.075	237.748	240.912	224.733	173.269	188.024	163.377	191.854	185.1	23.4716	23.9044	19.0189	22.2316	23.3481	19.2774	20.433	20.383	18.182	19.3559	20.7679	23.6209
Bcas2	14.5489	14.6	17.2049	13.0685	16.2174	15.818	15.6804	16.224	15.2127	15.532	16.9155	26.6665	29.3253	25.0703	29.3834	29.2822	29.5695	25.9882	25.4545	30.7696	30.3409	28.6186	29.09
Bcas3	22.7438	21.5585	20.5086	22.8617	21.2696	22.8015	22.9718	25.9197	23.4685	22.719	25.774	32.8006	29.2059	28.8264	34.3238	30.7927	28.3034	27.9996	30.1762	30.2864	29.8125	29.851	30.3158
Bcat1	44.5375	40.1714	46.2087	44.5323	45.0401	52.7547	52.2942	43.8241	46.0124	41.3654	42.9426	72.8855	72.0475	69.1297	82.7982	79.172	74.2505	75.8894	77.063	68.0745	72.7515	69.7436	67.798
Bcat2	6.17587	6.87311	4.76246	5.62444	5.45634	5.72141	4.62573	6.93382	4.60124	5.03093	4.09178	7.62508	7.09251	7.39292	7.63404	6.08517	5.51365	6.86421	6.35391	6.12849	6.14606	5.56854	5.79914
Bccip	13.3019	12.9778	14.6735	12.4069	14.7018	14.6401	14.8964	12.5156	13.3634	12.1381	13.3721	22.6622	22.6626	20.7181	23.1491	19.7013	21.9321	19.7306	18.3234	20.9793	21.247	20.4027	21.5935
Bche	3.97869	4.61054	9.26748	5.59135	5.00164	5.09037	5.25294	3.88217	6.62666	7.14711	6.20095	1.61873	2.36417	2.98102	2.3055	2.5247	3.06314	2.84146	2.39	3.17867	3.55971	3.60585	3.58321
Bckdha	17.8744	16.2223	11.4985	15.9469	15.687	17.1642	17.4445	23.0612	15.9392	14.414	14.7642	14.0574	13.5164	13.2357	15.7856	14.3714	14.3763	13.1537	14.8452	15.4102	13.7661	14.1039	12.9655
Bckdhb	9.02627	9.13569	8.28067	7.17943	8.91707	8.4559	9.40825	8.13131	7.19906	7.86581	9.57561	12.0553	11.7492	10.1355	10.116	11.113	12.4568	11.7809	11.3282	11.6975	10.5679	10.7263	10.3724
Bckdk	14.0739	14.6	13.3864	15.6492	15.8638	18.1318	18.1501	21.2457	15.9392	14.9331	14.2158	19.5952	18.4596	17.5284	21.0201	19.5718	18.0929	19.8902	19.3143	20.6487	20.0234	20.4484	21.3106
Bcl10	5.7008	4.48246	4.41922	4.46647	5.07743	4.5014	5.52735	5.02171	4.05085	5.03093	3.50122	4.89879	5.06267	4.53114	4.99918	5.54571	5.96291	4.82091	4.79944	4.9333	5.20051	5.38596	4.95048
Bcl11a	37.7678	36.6708	41.1459	36.5589	36.7292	40.2181	39.9067	38.5126	37.2062	38.8899	37.9228	60.5746	59.1042	59.1433	56.8848	54.1408	59.2207	54.5944	57.6127	54.1646	55.5648	59.5651	59.5001
Bcl11b	111.997	111.122	97.0511	106.931	97.7594	103.743	97.493	97.1121	96.9782	102.934	99.9745	89.158	97.0026	98.8206	95.502	81.6967	87.4833	81.7319	90.6064	81.9335	73.5858	83.665	94.5778
Bcl2	29.276	26.1264	26.5582	26.7326	26.246	19.7304	20.2277	18.4644	22.1916	28.828	24.5929	12.4387	11.4388	11.0298	10.0572	13.6161	14.7031	11.717	11.7557	11.4432	9.95606	12.5977	12.8241
Bcl2l1	51.7823	48.3679	36.7696	51.2155	49.4607	53.3437	53.8623	59.6038	48.5442	51.2675	41.8459	76.5064	70.352	64.0024	84.0921	63.959	67.9608	61.2351	67.639	66.269	66.2439	65.1793	59.0286
Bcl2l11	4.03807	2.90293	3.81855	3.20924	4.29434	4.29105	3.6849	3.43794	3.67659	3.63345	3.2903	3.36526	3.00894	3.13007	3.71704	3.36626	4.0025	3.16073	3.26439	2.46665	2.94788	3.19506	4.19612
Bcl2l13	49.2288	48.0264	49.5553	47.5761	46.6315	48.0009	47.8645	51.3566	49.1166	49.7503	49.3545	47.6674	47.355	46.3846	48.3215	48.034	46.8456	48.241	48.6162	44.654	48.9182	47.5151	46.4402
Bcl2l2	164.254	156.886	144.633	157.617	170.788	160.073	148.337	152.737	155.694	157.835	147.093	94.7384	99.4145	102.398	98.9367	100.427	103.575	99.4831	97.9707	104.489	98.2535	97.7689	102.357
Bcl6	22.5063	18.6983	14.2874	25.707	26.0944	21.6656	21.247	18.619	19.5718	19.4849	17.8435	22.4918	19.8447	19.466	20.6084	19.9602	23.3207	20.2095	22.4233	16.8088	18.7719	16.7969	16.4073
Bcl7a	50.2383	48.2825	47.3671	50.5538	46.4547	53.8906	57.1159	59.0437	56.5358	54.901	54.3743	72.5021	67.2714	67.7883	72.5645	63.5706	65.0202	64.332	74.2844	70.8717	74.726	68.8307	73.0785
Bcl7b	19.2402	19.2959	12.0134	17.7004	16.9248	19.6042	18.0717	24.2008	17.8325	18.7262	17.0842	32.0764	29.5163	26.1733	32.1947	23.8012	25.2403	23.1787	26.9895	27.4638	27.0315	23.7347	24.7524
Bcl9	31.592	34.1094	28.7035	36.9559	32.0307	34.5388	31.9489	41.0042	39.6499	34.4978	29.1065	31.7357	29.4447	32.0459	32.5594	26.2612	25.6078	25.637	28.6412	28.2012	27.4487	26.519	27.5341
Bcl9l	40.9151	42.7328	26.9873	44.4331	36.7798	38.956	35.9474	50.3909	40.7066	35.496	30.6251	15.165	15.4984	16.2167	19.1968	11.6309	13.7229	12.0044	16.9049	12.7147	13.9607	12.2325	14.8986
Bclaf1	70.4881	73.5124	82.8496	72.8199	77.3234	68.11	66.877	45.4658	66.2226	76.8214	81.5825	71.4798	77.0385	86.3302	64.8835	81.6319	82.378	83.4879	76.8687	78.0174	78.1467	83.2998	89.0144
Bcor	25.713	24.5468	21.238	25.2107	24.3767	23.0539	23.4814	24.8768	24.151	25.1946	24.4241	17.7634	17.3372	16.1869	16.5973	15.6445	16.01	15.3247	15.9916	15.9697	15.4069	16.523	16.0773
Bcorl1	17.4587	14.7708	13.3006	17.3365	15.4849	16.8697	17.3269	20.8594	19.5277	14.8931	16.789	17.8486	17.8149	18.7506	20.0202	15.6877	14.8664	14.782	18.6148	16.7071	16.7974	16.2948	16.8316
Bcr	160.988	151.08	134.722	165.392	146.488	152.375	142.182	169.154	136.298	138.989	127.731	108.796	102.519	108.211	120.086	99.3048	92.6293	96.9609	105.84	92.385	86.2395	92.0178	90.2874
Bcs1l	7.06662	8.70879	7.46547	6.91475	7.32564	8.41383	9.17305	10.14	7.74945	7.38668	7.88828	11.2459	11.391	9.92678	11.3276	10.1204	9.2711	9.3864	10.5121	9.91747	10.3454	9.26568	10.0424
Bdh1	25.0598	25.1872	21.4525	23.1595	23.3915	26.1249	28.3816	32.9501	29.6769	23.5974	24.846	30.0743	30.376	28.9158	35.7118	29.0017	28.1809	28.7658	31.3615	31.8376	33.0107	27.4775	31.6359
Bdnf	17.1618	16.8626	18.8353	15.1529	16.6721	12.8732	17.7581	10.5842	13.3854	15.8115	15.9875	12.7369	14.2567	14.2791	12.2803	15.8171	19.6858	14.8778	14.6509	13.3759	13.1542	15.3363	14.71
Bdp1	30.9387	28.7305	37.5419	32.9195	35.3652	28.4388	27.4799	18.5417	28.6862	31.4633	34.0841	17.3801	19.8208	23.0432	16.8678	23.9738	27.0781	24.1045	23.0839	19.5298	22.9434	24.8302	22.8194
Bean1	6.35402	6.83042	6.56447	7.60953	7.30038	7.65659	7.17379	7.49393	7.22108	5.66977	5.5682	4.85619	4.79998	4.73981	5.5285	6.64622	7.43322	6.48109	6.9757	6.78965	7.3419	6.66399	6.64779
Becn1	49.1694	49.6059	47.5388	49.3627	47.1114	50.3989	49.1189	54.8718	53.8719	48.6323	44.3769	67.6885	68.943	61.1108	75.8816	63.6569	63.6725	61.8417	65.8514	70.4649	64.5475	67.6897	65.865
Begain	202.497	197.57	93.9191	175.714	173.037	179.846	176.718	228.72	159.568	165.621	164.599	100.191	101.994	102.07	98.0898	78.0499	79.3557	64.6193	81.1241	85.3156	82.207	74.8101	82.4609
Bend3	4.57252	5.67779	5.53475	5.4921	4.74904	5.30071	4.54732	6.08399	6.01023	6.66797	5.27292	4.771	4.46565	4.53114	4.9286	3.88415	4.28839	3.95889	4.66342	4.65358	4.97803	4.74695	4.47901
Bend4	8.72936	9.22107	11.4127	9.95857	9.82646	10.2228	9.13385	8.53691	10.7876	11.1	10.0396	10.4366	10.2686	11.0596	10.1866	10.6383	10.1696	10.0569	10.9202	10.8584	10.3176	9.40261	10.0896
Bend5	2.67225	2.21989	2.5743	1.81967	2.98078	3.49174	2.74407	2.68468	2.22356	3.51366	3.16375	5.87855	4.84774	4.68019	4.55219	4.81203	4.94186	5.26788	4.39139	5.08588	4.78336	5.38596	5.04478
Bend6	91.9255	82.52	93.9191	83.6056	89.3223	85.8632	86.8695	70.3426	77.0102	87.3624	85.9274	89.0302	93.5399	89.5497	86.5152	102.779	103.575	96.4181	95.3475	98.3863	95.389	101.055	108.156
Best2	1.00952	1.53685	1.58749	1.88584	1.64195	1.59863	1.25443	1.27474	1.34294	1.31762	1.22332	1.57613	2.6985	3.30893	1.54092	2.37365	3.26735	2.6499	2.07911	3.43297	2.64197	2.87556	2.54596
Bet1	13.005	13.8316	14.6306	11.5466	15.4596	12.1159	12.7403	9.65713	10.5894	12.8169	13.8361	12.8647	14.3999	12.401	12.1392	13.8535	14.4989	14.4627	12.4552	15.2322	12.9596	11.7304	14.5214
Bet1l	1.24705	0.939183	1.15844	1.85276	1.38935	1.93518	1.48964	1.71897	1.73922	2.03633	1.34987	2.89668	2.45969	2.44443	2.68191	2.86996	2.04209	2.39449	2.54545	3.17867	2.92007	2.1909	2.45167
Beta-s	3.38485	2.04913	3.4324	3.37466	1.99561	2.52415	3.6849	6.10331	2.04744	2.55539	5.01982	3.36526	2.74626	5.24659	6.83417	4.18625	4.28839	3.63963	3.36155	5.3656	4.47744	6.11626	11.0325
Bex1	3.563	2.56141	2.27397	2.44829	3.53652	3.91243	3.5673	3.43794	3.17023	3.27409	3.96523	9.20121	8.33429	7.48235	8.72798	7.68199	7.31069	8.01356	6.60651	9.35802	7.28628	8.3528	7.16641
Bex2	21.6155	20.0217	17.8485	15.6492	19.274	23.6849	24.3047	28.0636	26.0884	19.9241	24.0867	48.9027	49.5759	40.6014	54.9792	51.1198	49.7045	48.4964	47.2171	61.3611	52.4222	51.5774	51.485
Bfar	17.4587	15.0696	19.9079	15.8146	16.7227	17.1642	20.0317	15.3935	17.128	15.9712	17.7592	13.0776	12.9194	13.981	11.6216	16.2271	17.3578	17.6873	14.9035	14.9271	15.379	15.245	15.653
Bgn	4.57252	5.6351	5.62056	4.79732	6.26468	6.18417	5.48815	6.50891	7.28713	5.47013	5.18855	3.45045	3.86864	4.17342	4.22284	3.431	3.87998	3.76733	3.78903	3.61097	4.33839	4.01665	4.19612
Bhlhb9	55.0484	50.9293	61.9977	44.4662	46.5557	46.6968	47.2373	36.3301	41.169	47.1549	48.9748	53.4181	60.0117	55.4469	53.8853	60.1828	58.6081	56.4461	51.9	56.377	49.7247	53.038	54.7382
Bhlhe22	21.1405	20.3205	17.2478	17.0718	20.0824	20.3194	24.3047	12.1487	15.2567	23.3978	21.8931	25.9423	30.3282	29.5717	15.8209	27.5991	26.4655	23.6576	26.6787	26.3957	28.8948	26.5647	28.9014
Bhlhe40	52.3761	47.7276	48.1394	54.5901	56.3822	48.0851	53.3526	49.3479	53.0793	49.351	47.1188	73.0133	68.1072	71.0078	84.1391	68.6416	82.6231	63.7254	71.4475	57.1653	75.3935	63.1709	57.4727
Bhlhe41	48.1005	44.3124	34.9247	37.3198	41.1499	36.0533	40.3379	29.8792	34.3221	38.7301	44.5456	31.5653	35.5581	33.8047	30.4068	32.519	30.7948	26.8502	32.0804	32.8802	39.3236	29.4859	31.4945
Bicd1	15.4397	14.3012	22.0961	17.932	18.4151	15.9863	14.3868	9.0777	15.8732	17.1291	17.253	9.71239	10.9373	13.5934	9.68076	12.904	13.1919	12.8664	13.213	10.0446	12.4312	12.3695	13.3899
Bicd2	90.0846	85.423	77.4435	91.4137	75.6814	74.5045	71.0715	78.8408	81.4573	82.8106	83.1433	62.3638	60.0833	65.4333	58.3434	54.8529	54.6056	55.9353	58.1762	53.4526	58.5127	54.8638	57.3784
Bid	3.2067	3.20176	3.34659	3.47392	2.98078	3.53381	4.46892	5.13759	4.05085	3.35395	4.21833	5.96375	6.11341	5.63412	6.0343	6.14991	7.10648	6.57687	7.7918	7.14566	7.42533	7.71379	6.88353
Bin1	93.5882	91.6557	78.4304	88.2044	82.4513	91.7949	89.3784	122.742	96.9342	84.9268	82.4684	149.008	135.593	126.246	157.092	117.69	119.462	123.715	127.447	127.757	127.927	123.238	121.499
Bin2	9.85764	8.92224	6.60737	7.57645	6.66886	5.93175	6.23297	9.98548	8.49798	8.46473	8.3523	2.59849	2.67462	2.11652	2.83483	1.8126	1.63367	1.85174	2.29285	2.79723	2.33606	2.51041	2.64026
Bin3	3.26609	2.6041	2.5314	2.81222	3.6123	3.19726	2.70487	3.28343	2.72992	2.95467	2.48882	4.51541	5.25371	5.54469	4.78745	4.89835	5.22776	4.43779	4.29423	4.95873	4.92241	4.83824	5.09192
Birc2	18.2901	17.3322	22.0532	16.9395	17.9857	17.2063	16.5036	12.8633	16.2694	17.8478	17.3373	23.0882	22.973	24.0866	22.6786	25.8728	24.3009	28.0954	24.3469	24.8445	25.1404	23.2327	24.1866
Birc6	85.4527	86.1487	97.1369	96.1448	88.2866	80.6466	75.266	66.1707	90.6598	90.4369	97.0638	67.3903	69.3967	78.9671	61.6722	71.1231	68.5326	70.3661	73.1768	66.7776	70.332	67.1419	72.1827
Bivm	14.6083	13.7462	17.8914	13.9288	15.1312	13.378	14.6612	10.816	12.8791	15.3323	16.0718	17.2949	19.0566	19.6747	16.8208	20.3055	18.9098	20.5607	17.9736	19.9621	19.8843	19.9007	20.3677
Blcap	36.6395	36.1585	33.8521	32.7872	33.799	37.0629	42.7684	50.0239	41.4552	37.5323	38.3868	64.7919	59.8923	54.7016	71.2942	57.8739	55.0548	55.201	56.7189	59.0725	54.1187	59.1086	54.4553
Blmh	29.4542	31.1211	31.7497	28.056	29.3026	31.2153	34.7321	30.5165	29.897	32.701	33.0717	42.9816	47.9043	39.7071	49.6977	48.0772	47.5399	46.1658	43.3892	47.6547	44.4129	48.5649	45.8745
Blnk	4.86944	4.61054	4.20469	3.93711	5.33003	4.58554	5.01774	4.73199	3.61054	4.63165	3.92305	5.87855	6.11341	5.60431	7.08119	6.43043	7.0248	7.98163	6.56765	6.17934	5.31175	5.97933	5.28051
Bloc1s1	4.09745	3.8848	3.30369	4.56572	4.49643	4.88002	4.66493	6.18056	5.12961	4.03273	4.8089	5.36737	5.7552	4.59076	6.29308	6.51674	6.00375	5.52329	5.32407	8.01026	6.22949	5.56854	4.29042
Bloc1s2a	2.67225	2.1772	3.04626	2.24978	2.87973	3.15519	2.50887	2.08594	2.4217	2.35575	1.81388	4.51541	3.96416	4.02437	4.68158	4.40204	5.2686	4.72513	3.96391	4.62815	4.0881	4.24487	4.90333
Bloc1s3	5.93834	5.33627	3.86145	4.46647	5.0269	5.34278	6.70338	4.13325	3.56651	4.91114	5.062	10.8625	11.4865	10.1056	7.9634	9.42986	8.2909	7.85393	9.22969	9.96832	9.73357	9.31132	8.76943
Bloc1s4	2.79102	2.6041	2.5743	2.15052	2.82921	2.3138	3.05768	2.33703	2.06946	2.23597	3.62777	4.21722	5.20595	3.90513	3.99934	5.82623	5.67702	4.50164	4.76057	5.11131	5.11708	4.83824	5.09192
Bloc1s5	9.67949	9.56259	10.3401	8.17198	9.95277	9.38142	10.7411	11.8976	10.5894	10.3413	10.3771	9.88278	11.5104	11.2682	12.8449	10.8109	10.8231	10.6315	10.7453	13.2741	11.8193	12.4151	13.5785
Bloc1s6	18.6464	17.5883	21.667	16.4432	16.369	17.9215	18.3461	19.1018	18.9333	17.8478	18.181	29.3076	30.4715	28.3495	32.9711	33.2742	35.1648	33.7144	31.4587	34.762	33.261	35.4195	34.3705
Blvra	2.8504	2.6041	2.31687	2.34903	3.13234	2.22967	3.8809	3.05165	3.03814	3.15431	2.86847	5.75076	6.16117	4.53114	6.04607	5.89096	5.71786	5.52329	5.44066	5.67076	5.50642	5.38596	6.27061
Blvrb	2.43472	2.43334	1.84492	2.48137	2.87973	3.28139	2.90088	4.24914	2.61984	2.95467	2.44663	4.25982	4.46565	3.96475	4.18755	4.40204	3.83913	4.18238	4.2748	4.29757	4.47744	3.69714	3.86609
Blzf1	12.5299	11.569	13.9441	12.3076	12.8325	11.4007	12.6227	8.49828	10.7436	12.4975	11.8113	15.0798	14.8776	13.5636	13.0802	15.774	15.8058	15.4844	15.2921	15.4611	15.824	14.1039	15.1343
Bmf	5.52265	4.69592	4.67665	4.92966	4.97638	3.74416	3.5673	3.7856	4.33705	4.59172	4.47143	2.98187	2.9373	2.83196	3.14066	2.56786	2.89977	2.96917	2.89521	3.07696	3.03131	2.96684	2.49881
Bmi1	39.1336	38.4638	45.6938	33.7797	41.3014	31.5939	35.8298	22.4239	29.6989	37.4924	35.8558	32.545	36.8476	35.9809	28.0072	41.3231	40.1475	38.4395	36.4718	39.797	36.0977	39.2993	40.4525
Bmp1	23.9909	26.2971	21.7528	28.9493	25.4882	26.7139	23.8734	28.392	28.5321	23.4777	22.8212	15.3779	14.6387	18.4823	13.386	13.2709	14.1721	14.9735	14.5149	13.0199	15.2678	14.1952	12.3055
Bmp2	5.99772	4.3117	5.49184	5.65752	5.68369	6.43658	6.62498	4.61611	5.17364	4.75143	4.8089	4.51541	4.05969	4.02437	3.89348	4.16467	4.69681	4.40586	4.66342	3.15325	3.08693	3.05813	3.6775
Bmp2k	21.1405	22.1562	22.8255	20.9428	20.7391	17.669	16.2684	16.1854	19.88	21.4413	20.6698	8.81783	9.05071	9.36039	9.13967	9.32196	8.98521	7.822	9.98749	9.00201	8.78803	9.44825	11.3154
Bmp3	14.6677	12.8497	14.8451	13.0024	11.9736	11.527	14.7396	13.5586	17.04	17.0492	15.8187	6.9861	6.8537	7.72083	7.03414	6.81884	5.96291	6.16182	7.90838	6.20477	7.62	7.98765	8.06221
Bmp6	8.07614	9.47721	6.56447	8.63517	8.99285	8.79245	8.31062	9.59919	9.55472	7.86581	8.81631	3.57825	4.10745	4.79943	4.68158	2.86996	3.92082	5.14017	4.33309	4.0687	4.67212	3.56021	3.86609
Bmp7	13.4206	14.8135	9.78234	12.5061	13.1609	10.3069	13.446	16.842	15.4989	13.3359	11.3051	8.05106	5.89848	6.02165	6.41071	5.73991	6.33049	5.97026	6.4705	6.50993	6.50759	6.29884	5.84628
Bmper	8.84812	10.331	9.05296	7.77496	7.62877	9.42349	8.31062	7.99611	9.04837	9.14351	8.77413	5.11178	6.44774	5.78317	6.04607	6.43043	5.02355	6.7365	5.49895	6.02677	5.89576	6.84656	6.22346
Bmpr1a	97.8044	107.408	126.827	99.321	109.531	83.339	86.1639	65.6492	88.172	104.332	105.458	29.052	31.0924	32.1055	24.3842	34.2021	34.2663	32.3735	30.2734	33.6177	31.8983	32.2701	34.3233
Bmpr1b	32.7796	34.1094	35.5254	31.8608	33.1675	26.3774	26.4607	24.9927	29.1045	35.8154	33.9576	6.34713	6.56714	5.72355	4.50514	5.63202	6.00375	5.93834	5.63497	6.68793	6.78569	6.93785	6.83638
Bmpr2	247.035	253.494	347.187	248.964	257.559	219.475	234.148	147.522	218.438	284.527	299.881	67.0496	85.5638	102.428	65.8362	102.822	97.2853	103.793	93.9874	90.1981	91.1063	96.3083	110.938
Bms1	20.7842	23.5223	23.1258	26.1371	23.7452	23.8953	21.2862	20.8015	24.8775	25.9931	24.2132	17.7634	19.4387	20.6584	18.6087	18.946	18.7464	19.6348	19.8778	19.9875	18.7997	18.4857	20.462
Bmyc	8.55121	10.5872	7.25095	8.93293	9.64964	9.97039	12.8579	15.7798	11.382	9.26329	9.02723	16.1021	15.0447	11.4471	17.5618	14.0693	12.7835	12.9941	13.8737	14.1387	15.3234	15.7927	13.4842
Bnip1	2.4941	2.47603	3.13207	2.64679	2.72817	3.32346	4.03771	3.86285	3.01612	3.51366	3.41685	6.51752	6.75818	5.81298	6.89299	7.35831	6.77975	6.67265	6.7231	8.3917	7.62	7.75943	7.40215
Bnip2	21.7937	23.6503	27.9312	22.8286	22.7853	19.3939	18.1109	16.8227	20.6285	21.1618	21.5135	14.1426	16.2626	17.2601	12.7626	15.9682	17.6028	16.5379	14.204	15.7408	17.5482	16.7969	17.2088
Bnip3	18.9433	16.4357	21.8387	15.6823	17.1016	16.6173	20.659	14.4664	15.0146	18.846	20.5433	33.2692	37.2058	34.2221	31.9006	41.4741	40.6376	37.0667	35.9666	42.8994	37.7385	40.5773	40.4054
Bnip3l	36.8177	36.7562	45.608	31.7615	36.1735	33.1926	38.7306	24.4712	29.5008	39.2093	35.9824	47.1562	52.6804	48.4415	45.2514	61.2617	61.3036	58.4256	49.2379	56.9364	54.2299	59.9759	57.8971
Boc	16.5086	15.4538	13.086	15.6492	13.8682	13.8828	16.582	21.9217	18.4049	16.2108	13.9627	9.4994	7.95221	10.046	9.46903	7.66041	8.86268	7.47081	9.05481	8.28998	9.5389	8.21587	8.01507
Bod1	26.6038	25.7848	20.8518	21.5714	23.6947	26.2091	27.4407	29.2804	24.5913	25.0348	26.7442	39.9997	37.6596	35.1462	41.4638	37.2015	38.6772	36.5559	35.8695	43.052	45.4419	37.2453	35.7849
Bod1l	52.3168	50.972	52.9448	58.7258	55.9527	50.9458	44.2972	35.8473	55.0167	58.4546	57.0319	27.6888	30.1372	33.5662	28.2542	29.9295	33.2861	32.6928	32.4691	26.828	30.619	30.5357	36.3978
Bok	20.606	18.1433	14.459	18.1967	17.7836	20.4035	22.9326	27.9477	19.836	17.728	16.9155	19.3822	18.8656	15.6205	22.8433	19.5071	20.911	18.4216	19.2172	19.7586	19.6618	19.7181	19.8019
Bola2	2.4941	1.40877	1.37296	2.18361	3.0313	3.02898	2.35206	2.81988	3.25829	2.39568	3.20593	3.28006	3.34327	3.04064	3.64646	3.32311	2.45051	2.33064	2.83691	4.95873	3.14255	3.28635	3.44176
Bola3	2.96917	3.41521	3.21788	3.0769	2.87973	3.07105	3.25369	3.05165	2.66387	3.31402	2.36227	3.70604	2.72238	2.17614	2.98774	2.35207	3.5124	3.03302	3.16724	2.94981	4.00467	2.87556	2.54596
Bop1	23.694	23.2234	18.6208	24.3505	21.8254	23.9374	24.9319	36.5812	26.7048	23.0384	21.3448	43.1094	37.9461	36.0405	49.533	36.8779	37.3295	33.906	38.7841	37.4066	36.8207	34.6892	35.502
Bpgm	27.7914	28.0901	25.1423	25.5416	28.3174	27.5974	28.8912	29.4736	27.8936	26.073	27.1661	28.3704	31.3073	24.9213	31.8536	27.7933	27.7316	25.9563	26.4843	29.1929	29.9516	29.9423	28.5242
Bphl	6.29464	4.99475	6.30704	6.31922	6.16364	5.97382	7.87941	6.35439	5.92217	5.9892	7.12898	9.4142	10.4119	9.33058	10.0101	10.8325	9.63868	10.6954	9.34627	11.4941	10.262	10.7263	10.6082
Bpnt1	28.504	31.3346	29.7761	27.1627	32.5612	30.416	29.7928	28.701	27.9597	25.9532	26.1958	46.7302	46.6625	42.0621	48.2038	44.042	47.4582	45.0483	43.0589	41.9331	41.9378	43.7267	44.2243
Bptf	88.8969	89.2651	91.1732	101.869	92.9093	82.4135	76.5989	74.2247	92.0027	93.6711	91.7065	46.7728	49.2177	57.8615	46.2983	51.4003	51.1748	51.8806	56.408	49.3585	50.1418	49.9342	55.1154
Braf	102.258	98.9131	140.299	112.39	113.674	102.523	94.945	66.499	96.5819	115.112	117.059	70.6278	79.6176	88.2082	64.7894	84.7824	82.5414	87.4468	83.4169	74.0758	81.0668	83.026	90.4288
Brap	41.0933	41.4521	40.202	40.9591	41.0994	39.6712	41.3571	42.9549	41.0149	41.6449	39.6523	56.1444	55.3072	54.7911	56.4613	58.1328	56.4026	55.6799	56.9909	57.9282	55.2033	50.9384	53.3238
Brat1	9.73887	11.569	9.61072	12.3738	9.57385	12.6628	10.7411	14.7175	11.7563	11.2996	9.53343	11.0755	10.6746	13.027	12.8097	10.8109	13.3144	12.0682	12.2026	12.3078	11.6525	11.1371	11.9283
Brca2	11.6985	11.0141	14.8451	14.8221	14.6765	12.0318	9.80027	8.26651	11.4481	11.7788	13.4143	9.92538	10.985	12.4606	8.0575	11.8251	13.3553	12.4833	10.4733	9.89204	12.0974	11.3653	12.2583
Brcc3	16.4492	18.3995	20.8947	15.98	19.6024	17.7111	17.3269	12.3998	15.565	18.7262	20.1636	21.1287	21.9701	23.4904	18.7146	24.1249	24.0559	24.2961	21.1408	22.0473	22.3594	22.6849	23.9038
Brd1	41.8059	42.1352	39.0865	41.9848	38.8006	40.2181	40.0635	43.4957	40.7066	41.605	39.0196	39.2755	40.573	39.7369	41.5461	37.18	34.8789	36.077	38.9201	34.7366	36.5426	38.3407	39.321
Brd2	258.971	255.757	209.505	259.121	227.095	223.177	226.582	311.288	263.635	254.621	244.199	133.801	140.37	142.493	156.751	130.766	127.549	122.502	137.94	133.301	145.642	135.608	145.544
Brd3	37.3521	36.2012	38.829	39.5696	36.6282	38.2409	36.4178	39.1307	38.8573	38.2909	37.2479	36.7622	32.5014	37.531	36.0882	34.2668	39.5758	38.3757	39.6974	34.0245	39.2124	39.8013	40.594
Brd4	56.1767	51.6551	52.7303	58.1302	52.4415	60.1168	48.5701	61.2262	58.4952	58.1351	48.8905	52.5236	50.1968	54.9401	57.0965	45.7683	46.7231	43.9628	52.3858	48.5447	47.3608	46.5566	45.0258
Brd7	22.2094	22.5831	24.0268	20.0495	21.3959	20.1932	20.3454	18.8894	19.5498	20.9622	23.6648	17.9764	21.779	21.7614	20.3378	21.557	19.9308	19.7306	18.1873	21.793	21.6363	22.4567	21.9707
Brd8	30.1668	32.658	34.324	31.7285	32.4349	31.2995	31.7529	29.8405	35.533	36.2147	36.9526	37.2308	37.6118	36.8752	38.2525	38.0215	37.0027	38.5992	37.0742	41.5771	40.6307	37.1084	40.4997
Brd9	25.4755	27.279	30.3338	27.7252	27.6101	30.0374	25.3631	27.6194	29.6108	26.4323	25.7318	29.5631	30.7103	36.4578	35.8647	34.2453	38.3505	36.7155	34.4316	34.0754	37.3491	37.4735	35.9735
Brdt	10.4515	9.9468	11.7989	8.53591	10.6348	9.63384	9.76106	7.18491	8.43193	9.82228	8.68976	12.3535	12.4656	12.252	11.551	14.1987	14.5397	13.8242	11.5225	12.3078	12.9039	13.5105	13.5313
Bre	10.7484	8.92224	10.4688	8.76751	8.79077	10.938	11.7995	12.3225	9.51069	8.94387	10.9677	16.1021	16.2626	14.0108	17.3501	18.6008	18.0929	17.1765	18.2068	20.6232	18.2435	17.6641	18.6232
Brf1	39.6681	42.3059	34.8389	43.6059	41.7309	38.1147	37.1626	42.7232	41.3671	41.4053	36.4042	24.2384	23.9999	23.1029	25.3605	23.9307	22.463	23.2744	26.4843	22.6576	23.0547	22.9588	25.6011
Brf2	2.61287	2.73217	2.5314	2.48137	2.93026	3.32346	2.97928	4.056	2.95008	3.55359	2.36227	6.73052	5.99401	5.54469	6.18722	4.9415	5.10523	4.62935	5.24635	6.2302	6.50759	5.61418	4.80904
Bri3	2.19718	2.04913	0.60067	1.42265	2.82921	1.7669	2.27366	1.15886	1.36496	2.7151	2.44663	4.04683	4.01192	4.14361	1.72913	4.22941	3.67577	3.51192	3.75017	5.95048	4.86679	4.88388	4.52616
Bri3bp	96.1417	91.9546	103.058	96.1779	86.7709	94.6977	103.765	89.1546	97.9909	99.5804	99.0464	69.9036	69.5161	73.1541	69.4004	70.4974	71.8	74.325	69.9513	67.337	74.726	73.4408	67.798
Brix1	9.56072	8.36727	9.78234	6.84858	8.6392	7.61452	7.87941	5.27279	7.37519	8.54459	10.124	13.674	15.1641	12.878	12.7979	13.8319	14.3763	14.3031	11.6586	13.6302	11.9584	14.0583	12.164
Brk1	7.00724	7.04387	6.09251	9.2307	11.0642	9.04487	8.31062	12.0521	11.0298	10.1816	12.1066	20.4045	20.1074	16.962	18.5852	15.6445	13.5595	15.2928	17.7404	25.4548	15.5181	16.5687	12.8713
Brms1	7.18539	7.25732	6.34994	7.41103	6.74464	7.82486	7.17379	9.52193	7.77147	6.22877	5.52602	11.0329	11.6776	9.86716	12.7861	9.96932	10.2513	10.2165	10.5899	10.8329	10.9294	10.1786	9.94811
Brms1l	31.3544	33.341	38.8719	30.5705	32.1065	31.5519	33.9873	30.2461	32.3187	29.8661	28.769	51.6716	49.5282	48.9483	54.8145	49.5014	53.0944	51.6252	47.664	52.3083	51.5879	52.0339	54.4082
Brox	18.1119	17.4176	22.0532	19.3216	21.1433	20.5718	17.6405	14.9492	17.8546	18.7662	19.6574	21.0861	22.4716	21.3441	19.5262	24.7075	22.994	24.5515	23.764	26.1669	23.8055	22.5024	24.7053
Brpf1	23.1001	21.6439	21.3238	26.8981	23.24	23.9794	22.5014	26.364	24.8995	23.9568	21.3869	29.1798	25.8387	27.6042	27.8072	26.2612	27.2007	27.8399	28.9909	26.0143	28.1717	28.6643	25.5539
Brpf3	26.9007	28.3036	23.5978	31.166	27.2059	28.565	26.2255	34.9588	33.2214	30.3852	26.7864	26.7517	26.388	30.8833	28.7365	23.866	23.1165	24.8708	26.9313	27.9215	29.6735	26.0169	30.5515
Brsk1	338.07	320.731	219.588	347.425	294.541	310.512	294.165	352.852	289.636	299.779	271.703	150.159	152.477	140.287	151.599	121.056	114.725	116.5	132.169	129.283	125.925	116.209	126.167
Brsk2	140.382	132.254	112.497	147.691	134.741	151.407	147.553	164.886	139.666	135.356	123.471	135.59	125.325	126.634	136.531	126.99	122.893	124.482	141.535	119.62	121.976	124.653	126.308
Brwd1	51.426	54.9849	64.0143	61.6372	59.8934	58.0134	52.3334	43.206	56.6899	60.6905	59.6894	65.5586	68.2744	71.6934	62.0369	77.532	70.9423	73.9099	69.3489	75.7542	70.7214	73.4408	68.411
Brwd3	6.17587	6.61697	8.75262	6.61699	8.00768	5.97382	5.05694	3.55382	6.71472	7.90574	5.99003	2.4281	3.41491	4.35228	2.78778	4.31572	4.65597	4.6932	4.5274	4.01785	4.58868	4.15358	3.96039
Bscl2	25.0004	24.4188	21.4525	21.6706	23.9978	27.0925	32.4193	35.6155	27.7615	21.9604	27.5457	24.281	23.5223	22.7451	28.8306	25.0959	25.2811	24.5834	24.4247	23.8782	24.0002	21.4526	23.5266
Bsdc1	45.0126	45.9773	39.1723	48.6349	43.7012	45.9395	49.6677	52.2065	41.9175	43.0024	41.7193	53.9293	48.9789	48.203	54.1205	46.6314	47.5808	48.9434	51.2782	46.3069	47.1383	46.2827	44.13
Bsg	108.137	106.085	89.6286	80.8596	97.2542	99.9563	130.304	163.804	122.406	99.0613	117.438	111.266	110.328	104.365	122.992	112.446	108.639	109.668	105.044	117.56	113.104	116.346	107.166
Bsn	478.808	456.187	401.977	547.953	414.985	448.289	424.038	546.825	538.983	479.455	437.188	155.27	155.008	204.05	204.413	150.64	147.643	145.585	187.023	141.871	159.937	155.371	168.081
Bspry	4.15684	4.22632	3.86145	4.66498	4.74904	4.71175	4.58652	4.61611	4.79938	4.47193	4.17615	4.13203	4.46565	3.84551	4.28165	5.17887	4.73766	4.75705	4.43025	4.95873	3.75438	4.61002	4.71475
Btaf1	62.5901	60.3639	78.4733	60.4793	68.0779	60.7479	57.3904	40.4634	52.661	62.088	65.5107	58.4873	65.9102	70.8289	54.9439	69.03	73.8829	69.2487	64.6078	58.4622	62.2114	63.3991	65.0635
Btbd1	68.5284	69.4995	69.4203	61.0417	69.8462	57.4244	64.5249	39.4977	48.302	68.756	66.9449	45.7931	54.0177	51.4225	41.0403	50.4508	53.0127	49.6777	45.5849	51.9014	55.4536	55.9592	54.1724
Btbd10	34.5017	31.5907	37.027	31.6623	37.9418	36.2215	35.9474	24.0269	32.4288	31.623	33.9998	65.8568	66.4117	63.2571	70.0238	77.3594	76.6602	72.0582	67.6585	63.2938	63.602	62.5319	63.1304
Btbd11	24.4066	23.7784	19.5218	20.6119	19.5771	20.1091	24.3047	23.5055	22.5439	19.6845	23.9179	24.1106	21.0387	21.4931	24.8547	23.0891	21.2786	21.3908	23.1617	18.716	22.276	20.0832	23.2908
Btbd17	31.0575	30.993	12.3566	25.7732	26.726	26.9243	28.6168	22.308	18.1848	25.7935	25.774	10.7347	9.74324	8.94305	6.82241	8.67461	7.10648	7.53466	8.58847	7.85768	8.48211	10.0416	8.43939
Btbd19	2.96917	2.98831	2.74592	3.10998	2.72817	2.77656	3.29289	4.03668	3.14821	3.43381	2.86847	5.32477	6.06565	5.69374	5.76376	5.07098	6.00375	5.36366	4.79944	5.89962	5.25613	5.65982	5.13907
Btbd2	43.5874	41.4094	28.2315	39.338	35.7188	40.9333	39.0835	55.7796	41.6753	37.2927	34.8434	47.7952	43.7491	39.26	52.509	40.8915	39.6574	37.0667	44.73	41.6279	42.4106	41.2163	40.2639
Btbd3	210.158	201.882	221.304	201.62	206.128	183.842	184.833	149.048	188.871	203.593	180.207	142.619	138.22	141.598	138.024	145.72	154.505	145.266	140	131.292	137.494	141.13	137.105
Btbd6	37.946	36.7135	29.9906	35.7979	32.8896	37.5257	37.633	42.7618	39.0335	36.055	32.1015	40.5109	39.8088	36.279	39.2759	36.7484	33.327	35.4065	38.1235	36.6438	38.5728	34.9175	36.6807
Btbd7	11.2828	13.1486	14.7593	12.87	12.5041	10.5173	9.60426	9.2129	11.8884	14.2942	12.4019	7.36949	7.02087	9.15172	5.98725	7.66041	7.88248	8.01356	7.7918	6.84051	8.12058	6.66399	7.355
Btbd9	60.868	58.7843	58.6512	66.0706	58.5799	62.5148	61.5849	67.5806	65.8924	61.4891	57.074	65.0474	60.1311	62.7206	71.8823	61.3264	63.8767	64.3639	68.0082	55.4107	59.2914	57.1003	58.4628
Btd	5.10697	6.53159	3.94726	5.35976	5.0269	5.76348	5.99776	6.64411	5.70201	5.74963	5.27292	3.49305	3.46267	3.42817	4.30517	3.32311	2.65472	3.03302	3.32269	4.01785	3.94905	3.971	3.20603
Btf3	7.89799	8.40996	8.88134	7.51028	8.86655	8.4559	8.50663	9.23222	7.83751	8.4248	9.40688	15.4205	15.3552	13.1761	15.9621	14.9756	13.3553	14.9097	14.1846	16.7834	14.3223	14.4691	11.3154
Btf3l4	6.47279	6.27545	8.40938	5.98837	6.26468	5.93175	6.54658	4.69337	6.03224	7.42661	7.12898	10.8199	11.0806	9.6883	9.22201	10.9835	11.354	10.8869	9.75432	12.079	10.9572	10.7263	10.9854
Btg1	12.5893	10.9287	10.2543	9.13144	11.5189	10.3911	10.7019	7.28148	7.92558	10.2615	11.7691	12.7369	16.1671	16.4552	12.9979	16.3566	17.3169	14.8139	12.6107	17.5209	16.1577	16.0666	14.8514
Btg2	3.08794	2.6041	4.50503	3.44083	2.37452	2.90277	3.8809	2.8392	3.08217	3.47373	2.36227	3.87644	4.84774	5.78317	4.44633	5.11413	4.45176	5.04439	5.86814	4.95873	5.47861	6.02497	4.99763
Btrc	86.5216	80.3002	83.2357	82.3815	79.0664	81.1514	85.2231	90.6998	86.5869	87.0829	81.2873	102.321	97.719	98.9399	110.37	96.8664	90.5056	97.6633	102.382	97.6743	96.6961	94.802	99.0096
Bub3	21.378	21.9	22.2677	20.5457	21.3454	22.1704	24.2263	28.6817	24.8335	24.0366	23.6227	46.8154	45.4924	41.5852	51.8974	47.0414	46.9681	43.2924	43.875	49.5619	46.7768	48.7019	47.9018
Bud13	4.92882	6.14738	6.04961	6.5839	5.27951	6.18417	5.88016	6.41234	5.85612	5.78956	5.44165	11.2459	9.05071	8.55551	9.91602	8.13514	7.75995	8.93943	8.97708	8.97658	9.5389	8.12458	9.94811
Bud31	4.9882	4.65323	5.74927	5.02891	6.23942	6.22624	5.64495	5.33074	4.99752	6.38848	6.45405	11.2033	12.394	10.8509	10.163	11.3288	10.0879	11.5574	9.13253	12.3333	10.7904	11.913	8.48654
Bysl	12.5893	12.0386	9.09586	11.8113	11.9736	14.1773	13.9164	18.4644	14.4642	12.4575	11.3895	20.2767	19.7492	19.317	22.7139	18.2555	18.9506	18.7728	18.9257	21.0301	19.5784	19.992	19.2833
Bzrap1	284.387	306.942	213.367	358.508	298.431	316.192	255.905	354.726	330.805	294.788	247.743	110.5	113.337	137.484	112.676	105.865	113.908	111.04	117.343	97.1149	114.105	98.5448	106.883
Bzw1	96.3792	96.0528	122.408	86.6825	99.8308	94.7818	95.6898	69.4734	83.4607	103.054	103.054	112.246	116.991	117.631	108.265	136.42	142.538	135.911	125.077	125.392	131.82	129.948	141.348
Bzw2	10.8078	10.6725	11.8847	10.8849	9.82646	11.3166	12.0739	13.887	11.2719	10.541	12.3175	19.297	20.7999	18.1246	21.9611	23.5854	23.1165	22.6678	20.6745	23.0645	21.6642	22.6849	22.065
C030006K11Rik	9.44196	9.30645	7.03642	9.82623	7.55299	9.76005	8.62423	11.2216	9.07038	7.54639	7.46645	7.24169	5.5164	5.42545	6.57539	6.23622	5.88123	5.81063	5.98472	5.3656	5.28394	4.83824	4.6676
C030018K13Rik	6.29464	7.21463	7.89452	6.84858	9.14442	5.93175	5.52735	5.29211	6.40651	8.58452	8.22575	1.40574	1.64775	1.1626	1.36448	1.44577	1.38862	1.02165	1.08813	1.24604	1.22365	1.4606	1.46157
C030023E24Rik	10.2139	15.3685	20.4657	20.0826	20.5623	17.8373	7.13459	3.74697	10.3473	10.7007	12.1488	2.17251	3.29551	5.30621	1.75265	3.47416	5.06439	4.40586	2.91464	2.82266	2.94788	3.05813	3.25317
C030039L03Rik	7.4823	7.85499	8.75262	6.51773	7.62877	7.57245	7.4874	4.92514	8.29984	8.82408	7.29771	9.62719	9.3134	11.2086	9.10439	10.7893	12.5384	11.0466	10.1041	11.1635	10.6513	11.4109	13.3899
C030046E11Rik	26.0693	29.2854	37.027	35.2355	35.2389	31.8043	28.1072	22.984	27.8276	29.3471	29.6971	29.2224	27.3671	32.3738	24.2666	28.5054	30.7131	32.3097	27.4559	24.4377	26.4753	26.1082	29.09
C130026L21Rik	2.31595	2.73217	4.16179	3.57317	3.28391	2.7345	2.11686	2.47223	3.43442	3.03453	2.69973	3.06707	2.77014	2.9512	3.14066	2.5247	2.61388	2.6499	3.14781	3.38211	3.44847	2.9212	3.20603
C130030K03Rik	4.03807	4.61054	6.47866	5.75678	6.28995	6.47865	5.37055	3.01303	5.56992	5.9892	6.8337	1.36314	2.14925	2.74253	1.54092	2.24418	2.36883	3.47999	2.42886	1.85635	2.19701	2.23654	3.06458
C130046K22Rik	1.95965	1.87837	2.05944	2.11744	1.94508	2.69243	2.62647	1.8928	1.80527	1.63705	1.7717	3.66344	2.79402	3.54741	3.917	3.49574	3.30819	2.71376	3.47813	3.15325	3.14255	2.78427	3.63035
C130071C03Rik	2.43472	3.75673	4.07598	3.47392	3.38495	3.19726	3.21449	2.80057	3.89674	3.15431	3.20593	4.60061	3.74924	3.75608	3.96405	3.81942	3.71661	3.54385	3.65301	3.43297	4.14372	4.19922	3.91324
C130074G19Rik	30.2855	24.9737	24.4988	26.4018	27.7364	32.8981	34.4969	35.6155	33.9699	27.9496	31.0469	39.1477	39.2834	39.5581	45.5455	38.561	38.2688	40.9937	45.4489	46.4849	45.8868	44.1831	44.3658
C1d	15.4991	13.0205	16.7759	11.0835	14.2976	13.3359	14.6612	10.8546	12.8791	14.8532	14.9751	28.3278	32.764	28.2302	29.8186	33.8569	33.7762	31.288	25.7265	33.3888	30.3409	33.183	30.7401
C1galt1	13.1237	13.0632	20.6802	15.4176	16.7479	12.2421	11.8779	7.47462	10.8977	15.0528	14.4267	6.43233	6.99699	7.9295	5.74023	8.73934	8.45426	7.50274	8.45245	7.9594	8.76022	8.12458	10.0896
C1galt1c1	13.7769	12.8497	14.7164	10.2232	12.0242	12.1159	14.034	9.42536	11.6682	11.9385	13.9205	9.4142	10.9373	8.8238	9.31612	11.4798	10.7822	10.2484	9.424	9.5106	8.92708	10.4981	9.47664
C1qa	30.4637	27.2363	16.261	24.4167	25.9429	26.167	29.048	26.7116	20.4084	21.042	20.9651	7.83807	8.42982	7.06501	7.92811	8.39408	8.08669	7.18347	7.88895	7.17109	7.84248	7.85072	7.63789
C1qb	16.271	16.9053	10.6833	15.1529	15.5607	15.7759	17.6013	17.9043	13.6716	11.8586	14.0049	3.96163	4.75222	4.05418	5.32854	4.40204	4.90102	4.62935	4.68285	4.65358	4.6165	2.96684	4.14898
C1qbp	12.2924	12.4655	12.0992	10.5541	12.7567	13.9249	14.1908	10.0048	9.59875	13.3359	13.1612	23.1734	21.9462	19.8237	17.8206	23.3049	24.5868	25.3177	23.1617	25.6328	25.7244	25.5605	22.6308
C1qc	13.8957	14.1304	8.96715	14.1273	14.4492	13.8408	14.8964	15.2969	11.2279	10.9802	11.0098	4.85619	4.25073	3.69646	5.05799	4.68256	5.14607	4.27816	4.39139	4.45014	3.55971	3.69714	3.72465
C1ql3	64.0747	63.1814	68.1332	54.0277	60.8028	52.6706	78.8725	43.7468	62.6781	74.9448	80.4014	47.5396	47.5461	54.1352	33.418	46.9767	52.4818	48.2729	55.2227	51.2911	60.376	54.7725	58.0385
C1qtnf4	69.3598	66.127	36.2976	53.763	63.2026	61.0424	77.7357	94.5047	59.7941	58.8139	71.796	65.5586	63.8326	55.4469	50.3917	54.3134	50.6439	48.5603	54.9895	63.1666	55.2589	54.0422	51.485
C1qtnf6	5.93834	5.54972	4.93408	5.06199	5.93629	5.38485	6.86019	7.51325	7.79348	6.14891	5.86348	4.43021	4.39401	4.47152	4.65806	5.0494	5.2686	4.34201	4.5857	4.95873	5.08927	5.1121	3.86609
C230004F18Rik	2.4941	2.6041	3.26078	3.34158	3.48599	3.15519	2.19526	2.08594	2.59783	2.83489	3.07938	2.51329	2.62686	2.44443	2.48195	3.19364	2.45051	2.96917	2.68147	3.0261	2.94788	2.32783	2.45167
C230052I12Rik	1.90027	2.1772	2.05944	2.18361	1.97034	2.7345	1.99925	2.5688	2.02542	2.59532	2.15135	3.62085	3.34327	2.62329	3.66999	3.02101	3.0223	2.87339	4.00277	3.4584	3.0035	3.69714	3.44176
C230081A13Rik	50.7728	45.8492	53.6742	51.0831	50.7237	45.8554	43.1996	39.2852	45.3739	53.8629	49.5654	25.8571	26.3402	29.2736	27.666	26.7359	26.6697	26.4671	30.3122	21.5133	22.7209	22.1829	24.7053
C230091D08Rik	39.9056	38.165	52.0009	38.7094	40.7962	34.9174	34.0657	21.3809	32.9352	41.8445	44.7987	23.8976	31.3551	35.802	25.2429	38.0647	36.8802	36.1089	33.46	33.872	31.2865	34.0959	38.378
C2cd2	9.26381	11.3129	12.657	11.1827	11.5695	10.938	11.0155	8.36308	11.316	10.5011	10.3771	7.96586	5.92236	7.39292	6.26956	8.00567	7.06564	7.91778	8.31643	6.6625	6.78569	7.43993	8.01507
C2cd2l	258.436	257.763	195.347	239.998	204.31	235.587	268.41	344.682	278.012	248.192	231.755	196.207	173.587	171.2	189.287	139.722	150.747	141.243	164.191	143.142	151.315	144.28	148.467
C2cd3	31.0575	30.1819	34.6243	32.0593	29.5046	27.4291	27.0095	30.4586	29.3466	29.7863	29.7392	25.4737	27.3432	27.6638	28.1366	25.7217	23.6474	24.5515	27.3587	24.3868	24.8067	24.0086	24.7524
C2cd4b	2.67225	2.94562	2.91754	2.74605	2.39978	2.56622	3.8809	3.5152	2.92806	3.23417	2.82628	3.62085	2.96118	2.86177	3.01127	2.69733	3.55324	3.25651	3.43927	2.69552	3.2816	3.24071	2.97029
C2cd4c	24.5847	21.6012	22.0961	21.0751	19.7034	23.2642	21.5606	29.4543	27.5634	23.0784	20.1636	28.4982	28.0596	27.6936	31.7007	25.3765	26.7514	28.2231	29.3213	30.4136	31.7315	28.8012	33.7104
C2cd5	37.6491	43.8855	48.5256	48.3702	43.5244	42.8264	36.2218	32.6025	39.826	39.9679	39.9898	48.4341	47.0446	47.7857	46.4277	43.0062	48.3568	46.3254	44.2248	41.8822	45.275	42.6312	46.6288
C330006A16Rik	63.7184	56.0948	43.5057	57.27	57.1905	60.8741	59.6248	59.1403	52.1107	57.656	52.3495	50.7771	52.2744	49.2762	50.0741	50.9471	47.009	44.6972	49.6849	47.197	48.4176	48.7932	46.8174
C330007P06Rik	36.6395	35.134	43.2483	33.515	40.1395	33.5291	35.7514	26.7309	32.8251	33.7391	36.4886	28.3704	30.6626	31.7478	31.6654	34.5042	35.2057	35.6619	31.5169	33.9228	33.2054	37.0171	36.8693
C330018D20Rik	7.77922	9.39183	10.8121	8.17198	10.0285	8.16142	9.17305	6.58616	7.88154	9.82228	9.99745	7.41209	9.24175	9.59887	8.31628	10.1204	9.80205	9.00328	9.50172	10.6041	9.14956	9.58518	9.28805
C330021F23Rik	21.2592	13.4047	8.40938	19.2554	34.2537	29.6588	21.2862	30.8256	35.0266	23.6374	33.9998	26.8795	29.2536	22.3278	24.4195	26.6928	20.0125	25.4135	21.5489	37.2795	18.8831	25.6974	19.4719
C330027C09Rik	2.01903	2.26258	2.5314	2.11744	2.5766	2.52415	2.15606	1.40994	1.98139	2.07626	2.65755	1.70393	2.22089	2.11652	2.07025	2.97785	2.81809	3.51192	2.15683	3.00067	2.58635	2.82991	2.73455
C4b	21.0811	21.3878	14.8022	21.5052	20.1581	17.038	17.1701	23.6986	19.3736	18.2471	15.9031	6.38973	5.80296	5.93222	6.22251	5.07098	6.20796	5.90641	6.43163	5.89962	5.92357	5.52289	4.90333
C530005A16Rik	2.96917	2.43334	3.60402	3.14307	3.08182	3.44967	3.01848	2.64605	2.92806	2.59532	2.95283	3.49305	3.6776	3.39836	3.89348	4.01362	4.16587	4.43779	4.25537	4.9333	4.58868	5.20339	4.62045
C530008M17Rik	75.2981	76.0738	68.9484	73.6471	64.2888	64.1975	62.7217	66.6535	73.3556	70.5927	66.734	64.2381	60.4415	65.0159	66.8361	54.6586	52.8494	49.55	61.1297	49.7908	55.676	56.0961	58.6514
C630043F03Rik	4.81005	5.37896	6.8648	5.45901	6.49203	4.96416	6.15457	4.36502	5.01953	5.47013	6.28532	4.60061	4.6567	4.32247	4.62277	5.52413	4.7785	4.62935	4.70228	4.65358	4.75555	5.20339	5.70484
C730002L08Rik	4.2756	4.43977	5.87799	4.33413	4.09225	4.54347	5.37055	3.03234	4.55721	5.39028	4.51362	6.09154	8.11937	8.73437	5.55203	7.98409	8.33174	8.97136	6.64537	9.2563	11.5412	8.85488	8.91087
C77080	18.9433	17.503	12.3995	19.9833	17.7331	18.0897	18.7773	23.3316	20.2542	17.1291	16.9999	8.47704	7.37907	8.07855	10.2571	7.98409	8.25005	7.53466	8.74391	7.88311	9.01051	8.44409	7.82648
C77370	29.2166	25.7848	35.3966	27.1296	29.4036	25.536	25.8727	16.4171	28.5541	34.8571	35.9824	23.5568	26.388	31.1218	22.9021	29.6274	29.0794	28.9893	28.6217	27.2349	31.9539	32.3158	32.9089
C78339	32.839	30.5661	33.8091	28.1553	34.481	26.2932	32.8505	17.5953	21.9054	35.2165	41.6771	31.9912	35.5819	38.0676	20.1849	32.3248	31.775	30.9049	28.8938	32.1682	34.429	31.0834	31.8717
C87436	9.79826	9.98949	10.2543	10.5541	10.0285	9.33935	11.1331	11.0478	10.0391	9.30322	9.23815	13.5036	12.6805	14.13	14.4564	13.5514	12.0075	12.9302	13.4268	14.0625	15.1288	14.3321	13.9556
Caap1	4.45375	5.25089	5.27732	3.93711	4.67325	4.12278	4.74333	1.87348	2.97209	4.47193	4.26052	6.13414	7.21191	7.42273	5.09328	7.66041	8.25005	6.83228	6.23732	6.9168	7.23065	7.57686	6.93068
Cab39	145.311	149.928	171.191	137.534	148.382	138.323	142.888	104.838	131.344	154.561	158.567	158.721	172.537	167.235	161.044	194.51	187.709	191.4	174.606	190.466	180.794	190.745	188.92
Cab39l	18.7058	20.0644	25.1423	18.2298	21.3201	19.6042	18.7381	13.3462	16.0713	19.3651	19.32	21.5121	21.2298	20.9863	20.7142	22.5497	24.0967	22.7955	18.9063	21.5387	19.8565	20.2202	21.2164
Cabin1	59.0271	61.6873	53.8458	68.3204	60.4492	62.641	58.1352	77.9137	67.2353	58.774	56.6944	64.2807	60.2266	64.1514	63.813	55.6944	54.3605	56.1907	60.2553	53.8595	59.1801	54.8181	59.783
Cables1	34.5611	33.341	22.2677	33.3827	33.4706	27.8919	32.3801	23.4475	23.9969	22.0802	25.9427	14.6964	14.782	13.8319	14.5976	16.7019	14.6622	15.4844	17.0215	12.8418	13.9885	13.0085	14.9929
Cables2	11.6391	12.2521	12.185	12.7046	12.1252	12.9994	11.4075	13.1337	12.7029	11.7388	13.7518	12.1405	14.1373	14.5474	14.3976	15.364	14.3763	16.1548	16.594	14.9779	15.2122	15.4732	16.2659
Cabp1	15.3803	16.8199	11.8847	15.9469	18.9709	21.1608	19.0909	19.0632	18.1408	18.7262	16.8733	26.1127	30.0894	25.9348	25.2194	23.4344	21.7687	24.9027	27.4559	29.0912	26.8369	24.5563	21.4992
Cabp7	15.3209	15.5392	9.99687	14.2265	12.1505	13.1676	12.4659	16.7262	12.3287	11.8586	10.0818	8.43444	7.57012	7.18425	8.70445	6.27938	5.92207	5.42751	6.87855	5.74704	5.89576	5.47725	5.37481
Cabyr	8.31367	8.58072	8.70972	7.37794	9.11916	8.54004	7.84021	7.59051	8.49798	9.02372	9.95526	7.36949	10.2925	8.88342	9.32788	10.4872	12.3342	11.1104	10.3955	11.5449	10.6235	11.2284	10.4667
Cacfd1	31.4138	28.9012	25.0565	27.4274	26.9533	30.0374	32.2625	36.0597	33.3094	25.0748	24.8038	21.0435	22.9969	23.0731	26.0663	23.0244	24.3009	23.2744	22.5399	20.9284	23.8334	23.0957	24.3281
Cachd1	23.397	21.3024	20.2941	23.6557	19.5771	17.038	19.5221	23.5827	22.742	21.8805	21.0073	9.4568	7.68952	8.10836	7.8693	6.75411	5.51365	5.68292	7.2283	6.71336	7.42533	7.94201	6.83638
Cacna1a	204.398	210.42	186.808	213.96	175.184	199.66	201.062	258.579	235.654	220.961	202.438	71.6928	72.1191	87.5226	74.5525	63.4411	64.1626	67.3331	78.8701	66.2944	70.4433	71.3868	71.7584
Cacna1b	126.902	127.857	135.451	144.515	110.162	128.774	129.128	153.394	159.37	139.069	132.413	69.3073	64.5729	78.7584	69.8709	63.7432	61.467	70.1107	77.8791	61.0306	65.7711	65.9096	66.1479
Cacna1c	70.0724	71.5914	83.0212	83.2086	67.118	70.4658	72.3652	75.1325	83.5708	78.0193	67.198	40.7239	36.5849	46.0269	38.8407	35.5831	33.8987	35.5023	41.6793	31.6596	34.7071	33.7307	34.229
Cacna1d	33.9673	34.7925	42.905	47.2784	41.7814	41.943	38.2602	37.2186	49.733	43.6014	38.8087	20.9157	19.1283	26.3224	19.7144	22.4418	23.7291	25.1262	25.4934	20.3181	26.225	22.6393	22.065
Cacna1e	243.353	257.72	346.544	308.252	250.537	261.039	237.245	204.712	296.483	282.251	277.524	93.4604	93.2295	121.804	81.6336	98.0748	99.4499	101.207	102.401	80.0263	96.4736	94.5738	100.66
Cacna1g	83.6118	85.8072	69.7206	102.993	81.062	94.0246	93.4945	110.188	105.939	86.4441	82.0044	38.8496	36.8237	49.7531	41.946	36.9642	39.249	40.1636	42.6897	32.5242	42.1603	36.2411	40.2168
Cacna1h	105.227	104.335	79.9749	123.043	96.3953	109.716	99.6883	149.821	117.871	98.3826	90.9894	51.4586	46.0894	58.1298	49.7801	40.4815	42.9656	44.4737	49.6266	41.043	42.9112	40.6686	40.8297
Cacna1i	165.323	166.79	145.491	181.074	138.657	166.72	167.741	212.805	195.63	169.694	149.962	65.0474	64.0236	80.0104	77.7166	57.2912	54.8506	59.0002	70.2816	53.3	61.6274	60.341	62.8004
Cacna1s	3.68177	3.20176	3.00335	3.93711	3.7386	2.65036	4.50812	4.61611	5.04155	3.79316	4.13397	2.17251	1.7194	1.55013	1.7997	1.63998	2.08293	1.91559	2.31228	2.08521	2.64197	2.05397	2.16878
Cacna2d1	241.334	228.35	362.719	222.265	229.823	216.993	266.842	165.987	252.782	285.725	277.777	115.356	130.746	155.221	110.699	155.798	157.527	158.611	145.188	142.939	148.173	161.944	168.128
Cacna2d2	118.054	117.526	100.913	121.62	91.8484	103.364	106.47	144.432	110.65	104.531	106.555	63.3435	56.2863	55.4767	57.4376	50.7313	47.4991	51.3059	53.8819	43.6877	42.4662	47.1956	49.9291
Cacna2d3	106.474	116.715	132.448	108.419	102.559	115.858	121.915	108.739	107.898	115.631	123.597	85.5372	93.0146	91.6662	94.1492	98.8517	90.6689	102.037	88.4495	86.3074	80.3437	86.7687	87.1756
Cacnb1	66.7469	70.6095	50.5421	69.9746	61.7627	70.7183	68.4843	96.4554	70.7798	65.442	59.6894	131.33	111.092	105.647	127.426	97.0175	100.471	98.6849	114.021	97.5726	94.7772	94.4369	96.0394
Cacnb2	27.4351	27.0655	30.8916	33.482	30.9445	32.9402	32.3017	23.2157	25.582	28.4687	28.1363	48.8175	46.7819	47.9645	46.6982	52.436	52.4409	54.1793	52.3469	46.9427	42.939	42.0835	42.7156
Cacnb3	229.457	225.105	153.042	220.511	199.257	215.899	221.604	302.249	241.972	212.377	183.751	174.695	168.549	173.137	205.296	156.79	161.448	152.896	178.939	169.258	177.262	162.583	165.488
Cacnb4	187.295	184.208	246.618	199.171	196.251	182.791	178.796	108.314	162.893	210.66	219.522	190.201	207.163	242.684	162.75	238.573	242.601	258.477	224.311	207.402	214.723	235.385	252.38
Cacng2	41.5684	39.7872	36.5551	42.7788	37.6386	39.4188	43.9052	32.6218	34.5423	41.1258	44.7987	16.1021	14.591	16.8129	12.8567	21.0176	21.9321	22.4763	20.9465	19.4535	18.021	21.8177	27.2512
Cacng3	26.0099	25.8275	25.6143	22.7293	24.0736	25.9567	31.9489	35.0747	30.2713	25.9532	26.8286	31.1393	29.97	25.8156	30.4656	27.8364	27.5274	25.9563	29.1852	31.329	31.8149	29.6684	26.6383
Cacng4	23.4564	25.2726	18.2775	24.5159	19.4003	21.0766	20.1493	23.3316	19.1975	21.1618	18.5607	10.4792	9.05071	9.33058	9.46903	7.96251	8.2909	8.39668	9.15196	8.41713	7.70343	8.17023	9.57093
Cacng5	18.5276	20.0644	21.4525	17.9982	17.3037	19.2256	24.9711	22.4432	22.1256	19.8442	18.0123	16.6559	14.3522	16.2465	16.2326	15.105	15.1523	15.6759	17.5267	13.8082	15.9631	16.2035	15.653
Cacng7	56.2954	52.9785	37.1986	52.3735	51.0774	58.6023	56.8023	67.6965	53.8939	47.8737	50.5778	31.7783	31.3073	29.5419	34.512	27.448	27.4049	25.0943	29.4184	29.549	29.451	27.6601	28.2413
Cacng8	34.2642	35.134	24.0268	31.1329	29.0499	32.0567	39.8283	33.1626	31.328	33.7391	35.5184	22.2363	20.7522	25.3386	16.2444	20.4134	21.8912	18.262	22.4816	22.505	22.0813	21.6351	18.9533
Cactin	18.4088	20.7047	12.9144	18.4945	14.6765	18.9311	18.8557	24.954	19.946	15.532	14.6376	19.8082	19.8925	17.9755	23.2785	14.9108	14.7439	14.5266	17.1964	17.8006	16.7139	17.938	17.3974
Cacul1	45.0126	45.5931	49.684	42.448	45.2674	42.1533	43.5916	28.3727	34.9826	45.6776	46.9922	43.2372	46.0894	48.3223	38.7936	48.293	47.5399	46.4531	47.4697	46.4849	48.5844	45.9632	47.5718
Cacybp	27.3757	26.8948	29.3899	21.2736	25.2103	23.138	26.1471	19.7006	22.3237	24.6356	24.4241	46.4746	50.5311	43.2545	45.2161	48.444	47.6624	43.037	40.3386	50.4774	46.0537	48.428	48.7033
Cad	26.1881	24.8457	18.5779	27.7583	23.6189	22.6753	23.795	30.4393	26.1324	22.0802	21.0073	16.9541	16.7164	14.8156	17.8559	13.3356	12.3751	13.9838	16.9438	12.4858	13.488	13.8301	12.6827
Cadm1	187.117	193.642	203.928	178.725	176.017	155.74	170.877	140.956	164.368	178.957	169.872	69.3925	69.2773	72.9752	57.4494	72.2452	76.1701	76.496	76.7521	64.7178	69.303	72.5279	78.029
Cadm2	314.435	328.842	442.394	324.795	332.912	286.281	336.894	200.695	274.401	368.056	381	120.042	140.919	164.105	107.876	169.802	175.783	183.546	160.402	151.229	152.372	167.878	196.275
Cadm3	275.361	260.965	274.721	252.835	247.43	278.287	337.208	403.514	344.586	300.658	314.645	245.877	233.91	239.644	256.146	225.453	223.977	238.842	252.097	239.163	236.637	248.028	223.809
Cadm4	225.419	221.391	147.465	201.95	192.184	205.213	235.363	315.827	236.49	197.723	202.1	155.185	134.734	129.674	155.833	113.525	122.893	118.767	135.803	124.426	129.373	123.101	122.489
Cadps	155.763	156.63	179.6	155.201	157.905	164.659	164.605	144.393	165.799	169.055	186.956	210.478	216.501	226.348	221.234	218.009	210.254	224.763	223.514	226.144	223.177	224.111	226.826
Cadps2	46.1409	42.2632	53.7171	43.1428	43.3223	46.5706	50.1382	40.8883	49.3807	51.4672	52.012	64.6215	67.4385	65.1948	67.4477	66.3327	63.5499	70.5896	68.0276	69.168	68.9415	69.059	69.7311
Calb1	50.2383	50.9293	68.219	41.0915	50.067	51.1561	60.5656	41.5836	48.258	53.9427	58.0021	115.441	127.235	115.157	117.181	125.07	125.384	121.512	108.347	129.029	119.417	120.089	128.995
Calb2	6.29464	4.39708	4.67665	3.14307	4.72377	3.91243	4.82173	5.21485	7.61736	3.87301	4.17615	14.7816	10.794	10.2249	11.01	10.3577	11.1907	8.46053	10.8425	11.6721	17.3814	11.4566	8.95802
Calcoco1	50.4165	51.4843	37.3703	51.2486	48.2734	51.2402	50.6478	63.4474	50.0632	46.556	46.1064	73.3967	69.7311	68.623	82.5511	59.9238	60.7318	62.129	65.2102	64.2092	63.2126	59.6564	59.1229
Calcrl	5.7008	5.03744	6.65028	5.42593	6.39099	4.29105	4.86093	3.66971	4.84341	5.78956	5.5682	3.06707	2.60297	2.77234	2.2114	2.86996	3.14482	3.44807	2.62317	2.69552	2.69759	3.46892	3.15888
Cald1	9.44196	8.87955	11.1553	9.69389	9.6749	10.5173	9.05544	7.66776	9.79689	10.9003	9.74435	5.96375	5.68356	7.24387	5.74023	6.47359	6.82059	5.84256	5.73212	5.21303	6.8135	6.29884	5.89343
Calm1	2393.62	2308.64	2599.19	2202.43	2222.83	2140.31	2204.39	2179.94	2312.51	2430.74	2378.76	2321.73	2264.66	2231.2	2393.55	2197.09	2199.13	2148.98	2094.69	2204.78	2190.11	2226.73	2230.17
Calm2	363.901	340.582	414.677	297.632	361.482	381.189	445.324	396.483	407	377.839	443.853	969.322	1055.69	946.413	1209.65	997.882	1005.16	995.022	874.488	1107.07	1021.27	1037.71	975.245
Calm3	720.914	688.848	595.994	636.686	654.836	745.255	769.595	1004.07	826.197	687.161	662.995	1130.13	1036.56	977.236	1345.46	913.229	907.302	925.742	960.373	969.343	973.274	955.141	908.06
Caln1	63.7777	60.9615	70.1497	73.8456	62.5963	60.832	57.0767	53.5391	66.861	65.6017	64.5405	40.5109	39.9521	51.3629	46.5923	43.7399	39.0857	44.761	50.2678	36.542	41.91	42.2205	45.5916
Calr	261.227	261.264	261.849	201.553	209.084	192.256	238.695	270.245	212.648	218.885	218.552	199.999	209.766	186.254	194.733	165.983	168.309	156.248	154.748	174.954	155.821	163.085	147.241
Calu	89.9658	86.9598	98.5957	81.6536	94.8039	81.1935	90.7897	74.2633	86.5649	85.8452	85.2103	40.3405	42.8655	42.6583	39.9699	45.0346	47.3357	45.0483	41.5627	45.9001	42.4106	46.374	44.2243
Caly	30.7012	32.8714	24.413	24.1189	28.4184	29.7429	41.8275	51.2601	35.599	26.9913	33.4936	49.4139	50.3401	46.4442	56.7083	44.4951	46.3147	43.9309	45.7792	50.4011	46.9993	44.6396	44.2243
Camk1	21.8531	20.8755	18.1917	17.138	19.9561	19.9829	21.6782	24.8768	22.2356	18.9658	21.7666	35.8677	37.779	35.9809	41.3697	36.4894	37.7787	36.6517	34.6259	42.0602	41.6041	35.6934	35.4077
Camk1d	116.451	118.508	133.349	121.951	121.075	117.331	116.192	94.4854	116.66	130.644	126.845	107.816	111.498	113.04	102.771	131.263	124.241	129.622	131.742	119.594	118.916	132.002	134.087
Camk1g	15.9741	13.6608	12.5712	18.8584	19.8803	20.4877	20.4238	15.4707	12.835	12.0583	14.7642	32.5024	30.4715	25.2194	32.4888	40.4168	42.353	37.2902	36.0638	25.0734	24.1671	24.8302	24.7524
Camk2a	4493.6	4622.92	3519.8	4916.65	4163.72	4103.76	3655.69	5418.54	5118.73	4450.41	3985.52	1587.12	1486.47	1519.39	1578.98	1338.03	1295.38	1322.21	1546.68	1310.83	1434.67	1364.7	1435.5
Camk2b	506.184	487.351	415.449	491.179	449.971	525.822	511.966	638.897	544.663	519.583	484.222	747.684	711.185	715.324	845.979	659.529	640.278	687.857	718.963	659.054	688.664	677.353	678.122
Camk2d	65.7374	66.0416	80.4898	59.7845	62.8742	67.9838	75.266	55.5092	73.5758	74.5056	75.6347	107.049	98.4354	102.01	95.6313	103.362	108.558	97.6952	107.667	111.788	110.212	109.956	110.325
Camk2g	111.047	109.287	99.7542	123.506	115.215	115.774	115.565	134.35	130.882	126.811	127.647	133.673	117.755	119.36	120.098	109.576	107.047	120.778	126.709	122.061	123.95	118.172	118.953
Camk2n1	1031.25	941.275	1000.85	925.849	1187.31	1089.38	1058.51	885.636	865.385	993.488	1018.56	577.972	651.556	664.14	565.131	744.743	780.488	744.335	669.959	813.537	795.706	807.164	854.736
Camk2n2	28.8603	22.455	16.8188	25.4092	28.2669	27.3029	26.6567	24.4132	21.355	28.2291	24.5507	36.3363	32.8835	27.0378	21.2083	23.7796	27.119	22.9552	25.4351	31.5833	32.9273	25.9256	24.1395
Camk4	178.091	175.755	213.581	192.687	191.528	178.836	170.25	115.441	155.694	208.065	218.13	120.979	131.176	138.766	110.876	145.332	145.52	152.928	142.662	132.792	130.791	144.691	161.621
Camkk1	67.1626	67.5358	63.4565	70.2393	68.8357	78.1224	77.8141	76.0982	70.9999	62.9265	59.3519	115.356	106.889	108.062	127.273	114.82	119.34	119.756	123.95	102.989	106.207	100.234	100.566
Camkk2	185.692	184.507	175.911	191.33	184.884	203.867	193.614	221.399	200.957	209.941	198.726	212.267	200.716	215.349	222.516	202.213	204.128	208.321	219.686	205.063	209.327	222.559	215.652
Camkmt	2.79102	3.67135	3.81855	2.81222	3.05656	3.19726	2.74407	2.81988	3.23628	3.31402	3.66995	5.53777	6.04177	5.06773	6.29308	4.76888	5.47281	4.50164	5.01318	4.95873	4.64431	5.70547	4.80904
Camkv	313.01	303.399	248.291	289.626	270.796	293.474	277.936	384.006	299.917	270.592	243.946	412.223	401.336	376.502	477.227	341.374	341.601	331.366	357.781	357.741	356.916	329.593	335.973
Caml	9.85764	10.2883	11.0266	8.37049	9.34651	8.87659	12.1131	13.0371	10.3253	9.982	11.6426	17.5079	18.1731	16.8725	16.6561	17.6729	17.1536	17.4319	14.3983	18.0803	18.5216	17.2077	17.3031
Camsap1	78.3861	77.0984	79.503	82.2161	72.928	78.7535	76.9125	76.7549	82.3159	82.4513	83.2277	91.0323	83.9877	89.0727	88.5854	79.0425	78.5389	86.2655	90.5869	84.1459	82.5963	84.6691	82.3666
Camsap2	135.869	135.37	162.353	148.055	148.483	138.155	135.596	98.1551	139.336	155.919	154.222	124.216	129.91	140.883	119.863	146.454	142.987	145.681	141.379	130.961	136.437	139.715	151.202
Camsap3	23.0407	24.931	19.3931	23.9535	21.1433	21.1608	24.7359	33.3171	26.3525	21.1219	22.7368	23.6846	22.3521	22.8942	26.5133	19.7013	19.1957	17.2723	22.8508	21.2844	22.5819	20.0832	19.9434
Camta1	229.992	220.324	227.74	234.771	211.004	215.394	219.056	186.17	223.347	240.446	243.735	198.55	189.516	202.441	166.773	184.519	198.287	198.87	211.914	170.097	181.072	190.882	221.499
Camta2	254.398	257.123	196.076	274.969	225.074	244.927	239.126	331.51	264.956	247.993	215.261	191.905	175.522	183.78	215.388	147.965	152.749	151.428	179.911	157.586	164.831	153.409	158.981
Cand1	124.468	110.269	140.299	108.486	116.579	113.292	119.054	93.7321	114.106	125.933	134.987	133.247	135.761	135.189	134.448	160.286	142.824	148.714	148.666	152.398	148.062	151.811	153.606
Cand2	5.87895	5.6351	4.2476	4.79732	4.85008	5.30071	4.62573	7.33942	6.14232	5.86941	5.44165	4.04683	4.25073	5.24659	4.50514	3.06416	3.34903	4.11852	4.33309	3.96699	4.14372	3.971	3.06458
Cant1	33.6704	31.6761	25.5714	30.6366	27.4838	31.9305	34.1441	40.7724	30.7997	27.6302	28.1785	30.5429	29.6118	28.9158	32.2653	28.1601	28.4259	27.2972	28.272	27.1586	27.8658	25.9713	26.2611
Canx	481.777	490.595	576.987	436.953	465.001	407.566	468.727	401.775	470.273	487.72	511.979	248.475	274.077	263.164	248.336	266.129	254.445	253.369	232.025	258.363	221.786	249.854	253.653
Cap1	156.831	161.113	148.194	142.001	148.483	147.831	153.315	168.614	139.908	161.069	162.87	245.664	245.85	223.01	232.056	214.578	207.272	211.769	216.616	232.781	209.022	230.957	223.243
Cap2	150.002	141.817	162.91	134.523	135.777	146.906	152.492	159.594	146.887	162.227	162.448	245.408	238.184	225.186	231.35	222.648	210.989	218.314	223.086	233.544	219.144	229.907	234.606
Capn1	12.1142	12.0386	10.4688	11.315	10.1549	14.009	12.2307	15.9343	13.1653	11.4194	12.1488	19.936	18.3163	18.5717	21.0554	15.2561	15.1523	16.6976	18.6925	16.224	19.2447	17.0708	18.2932
Capn10	13.3613	13.1913	9.4391	13.9618	13.0598	14.1773	14.1516	17.1511	14.266	11.7788	10.5458	17.3801	16.2387	15.233	18.0206	15.6445	15.4791	14.4627	16.9243	15.1814	16.6305	16.523	15.1343
Capn2	111.641	112.915	94.3481	116.459	113.8	103.658	99.3355	95.7988	94.5125	98.3826	86.7711	51.7142	52.1073	50.2897	51.2504	52.9755	52.0325	49.55	49.3934	46.4595	49.1685	48.0172	46.8174
Capn3	10.5702	10.1603	9.52491	9.79314	9.59911	7.82486	8.70264	8.98113	7.79348	8.02552	8.3523	3.66344	3.84476	3.63684	4.12873	3.92731	4.12503	3.79926	3.34212	3.91613	5.03365	3.69714	3.15888
Capn5	28.504	27.1082	24.4559	33.2173	28.7468	34.6229	31.008	36.813	34.4102	30.1456	27.377	34.2915	31.9521	33.5364	38.0408	30.728	32.02	34.7999	37.2296	31.863	34.3734	34.4154	33.569
Capn7	23.0407	23.3088	27.2447	23.358	24.1746	23.3484	22.423	16.4364	21.7953	23.837	26.1537	25.9849	29.0148	28.4687	26.2427	31.6343	30.1413	29.8513	27.2033	30.1847	27.6433	30.2618	30.9287
Capns1	40.8558	41.0252	32.951	37.6176	41.4025	43.4574	47.1589	55.1036	40.7287	36.055	40.1585	75.4414	71.7609	63.2571	80.6691	59.4059	58.6897	58.4256	60.6828	67.7948	60.9044	63.7187	56.6241
Caprin1	144.717	142.585	163.683	133.266	145.881	129.236	135.244	106.827	128.879	150.249	153.168	175.803	184.907	182.706	168.29	182.879	171.658	168.061	162.442	178.464	166.639	180.475	176.992
Capza1	3.68177	3.62866	5.06279	3.70551	4.26908	4.45933	3.6457	2.72331	3.34635	4.83129	5.52602	4.98399	4.58506	4.91867	4.76392	5.48097	5.39112	4.11852	4.60513	5.84876	4.67212	5.75111	5.23337
Capza2	131.356	129.479	157.204	112.158	135.272	116.111	134.146	90.8736	113.886	132.601	141.652	161.447	177.217	173.674	165.349	209.334	200.86	199.254	176.18	197.281	195.422	198.003	208.769
Capzb	82.6617	83.0323	73.3247	73.5478	72.7259	79.1321	86.0855	96.8031	82.5801	79.297	81.2873	143.854	126.829	113.457	142.953	120.776	121.505	128.377	130.381	130.987	127.287	129.765	129.325
Car10	72.7446	72.0183	73.153	71.662	67.4969	75.8507	89.496	81.9118	91.4964	82.7308	88.121	61.7674	57.958	59.978	58.1316	53.0834	57.3828	60.4369	63.1505	59.1488	65.1315	64.6772	68.3638
Car11	62.0556	63.5229	47.7104	62.5967	58.7819	66.5955	71.1891	85.5043	64.3513	57.2168	58.8457	56.1444	52.2505	53.3304	58.4845	49.5014	51.4607	49.6458	49.1408	52.4354	48.8904	45.8263	47.006
Car12	29.5729	30.4381	35.3537	28.9162	29.4036	29.4063	31.008	30.4586	28.3119	33.3798	33.0717	22.2363	22.591	24.2655	20.0908	25.4412	26.7514	24.7111	24.1721	24.6411	21.4417	24.9671	24.7524
Car2	202.2	192.746	162.009	173.133	195.014	172.399	171.034	181.786	170.994	174.845	171.306	117.401	113.647	96.4656	106.418	104.333	99.8175	96.3862	92.1608	115.882	109.767	122.234	116.737
Car4	3.80054	3.4579	4.07598	3.54009	4.74904	4.29105	5.44895	5.65908	5.76806	3.91294	4.72453	6.43233	6.25669	5.81298	6.38719	6.21464	8.2909	6.09797	6.08188	6.07763	6.64664	5.65982	5.4691
Car5b	4.69129	5.37896	5.49184	5.06199	6.28995	4.71175	4.93933	4.48091	5.17364	5.51006	5.3151	1.53354	1.91044	2.20595	1.74089	2.24418	2.20546	1.78789	2.00138	2.21236	2.1692	2.37347	2.26308
Car7	3.68177	3.8848	3.94726	3.83785	3.28391	4.58554	4.70413	4.55817	4.1169	3.23417	3.71213	6.00635	5.94624	5.93222	5.92844	6.14991	6.77975	7.63044	7.44204	7.39996	8.00934	6.5727	6.60064
Car8	26.2475	23.6503	27.0302	22.8617	27.3575	22.0442	20.8942	17.885	21.1349	25.9931	26.4068	5.53777	6.11341	6.14089	5.04623	6.79727	6.61638	5.7787	5.26578	7.57796	6.78569	7.16607	7.54359
Card10	4.75067	3.75673	3.56112	4.63189	4.16804	5.55313	4.19451	6.35439	5.15162	4.23237	2.57318	4.55801	3.6776	3.69646	5.15209	3.51732	4.12503	3.70348	4.04163	3.4584	3.92124	4.3818	3.39462
Carf	4.9882	5.6351	8.19486	6.68316	6.59308	5.76348	4.27292	4.15257	5.65798	6.82769	6.53842	5.83595	6.18505	7.12463	5.2462	6.36569	7.43322	7.05576	7.01456	6.73879	7.11941	6.52705	7.21356
Carhsp1	32.6609	34.4936	28.4889	36.7574	34.481	35.4222	34.1833	36.0984	29.6328	31.024	30.0767	24.3662	23.6417	20.8969	24.4313	23.4775	19.8491	22.6359	22.229	19.1992	18.5494	19.9007	18.5761
Carkd	17.2806	17.2895	13.4722	15.2522	18.1878	18.8049	18.6597	21.4775	18.449	14.8532	16.2406	17.0819	17.576	16.6341	19.5027	16.0977	18.0929	17.0807	15.7779	18.3092	18.1601	16.6143	15.0872
Carm1	38.6586	34.4936	28.6176	35.7648	35.6935	36.1795	36.3394	41.854	37.1181	35.6158	32.903	37.8272	33.4088	35.1164	35.206	32.3032	30.5497	30.7133	37.5794	31.9648	32.4545	34.9175	33.4275
Carns1	4.15684	4.01287	3.17497	5.16125	3.86491	4.45933	4.58652	6.12262	4.57922	4.43201	4.00742	5.87855	5.7552	5.96203	6.15193	4.42362	4.45176	4.85283	5.47952	6.63707	5.95139	5.75111	6.50635
Cars	14.3114	16.9053	15.7461	15.7815	15.1565	16.5332	17.1309	18.6576	16.7098	15.0928	16.7046	24.4514	25.2656	22.6855	26.7956	22.1828	22.2588	23.7533	23.6669	22.0473	23.2493	21.133	23.4794
Cars2	3.62239	4.52515	3.73274	4.43338	4.09225	3.82829	4.11611	4.40365	3.94077	4.03273	3.62777	6.13414	6.82982	5.2764	5.45793	5.9557	6.61638	6.38531	6.39277	5.97591	6.75788	6.02497	6.08202
Cartpt	2.37533	3.15907	2.78883	2.24978	2.34926	2.60829	3.09688	4.3264	3.28031	2.51546	2.61537	4.34502	5.44475	4.94848	5.0227	4.46677	5.35028	4.59742	4.31366	5.39103	4.44963	4.97517	3.48891
Casc3	34.2642	34.8352	29.6903	37.6176	35.7441	37.6519	34.4969	40.7338	37.3163	33.5794	34.8434	47.284	43.5103	46.6529	46.263	42.0999	41.2094	40.2274	43.0006	40.4582	41.1869	41.6271	39.9339
Casc4	127.912	128.284	165.999	123.076	139.389	119.561	139.791	97.0928	126.435	143.142	153.083	69.4777	79.2116	74.2571	58.6021	82.4519	83.5216	78.6031	74.1484	72.4992	74.6148	82.4782	83.0267
Casd1	85.0964	83.5446	104.474	74.408	81.2893	75.7245	94.2001	69.0678	80.9289	93.5912	104.783	55.761	62.0654	66.7151	54.297	68.469	64.4893	67.1734	59.342	65.8113	61.0156	67.1419	74.5873
Cask	76.8421	73.5978	84.6516	73.3824	75.2773	69.4562	70.1307	60.2026	83.2406	80.4948	83.987	48.0934	49.8864	52.7043	47.8392	55.716	51.6241	56.0949	52.7161	51.9268	54.3412	58.7435	58.9815
Caskin1	164.076	157.911	111.381	173.464	143.936	153.931	146.73	196.407	154.329	136.514	129.292	107.603	94.1847	101.474	115.581	84.0703	84.1342	79.8163	93.2878	75.7033	82.1514	77.5031	81.5179
Caskin2	51.5448	48.1545	28.3602	41.7863	33.6727	30.9208	32.3409	56.0693	40.5745	39.5686	33.4514	22.2363	18.985	17.2303	20.2437	12.9903	11.1907	10.8231	13.3102	14.4693	14.5447	13.4649	11.7869
Casp2	5.7008	6.10469	6.04961	5.62444	5.96155	6.1421	5.13534	5.87154	5.92217	6.94747	5.01982	5.75076	7.66564	7.78045	6.77536	7.22884	8.20921	7.3431	7.5392	8.2137	8.1762	7.85072	8.76943
Casp3	5.64142	4.65323	7.20804	3.83785	5.4816	4.92209	6.15457	4.44228	4.95348	5.62985	5.77912	4.6858	5.18207	4.94848	4.81097	4.76888	6.08544	5.49136	5.53781	6.33192	7.20284	5.8424	6.50635
Casp8ap2	9.08566	8.62341	11.1553	10.9842	11.2158	10.3069	9.68266	5.98742	8.40992	10.1018	10.0818	7.24169	6.99699	7.95931	5.89315	9.23565	9.72036	8.74787	8.33586	7.17109	7.87029	7.98765	9.99526
Casp9	23.0407	23.1807	19.5218	20.9758	22.4821	22.7594	22.227	24.1815	25.4499	24.396	21.7244	17.7208	19.7731	22.5067	22.114	20.0034	19.8083	20.9438	21.6266	22.149	20.663	20.0376	22.3479
Cast	4.6319	4.82399	5.83508	5.55827	4.82482	4.45933	4.35132	3.36068	4.00682	5.54999	5.69475	5.02659	4.37013	4.32247	4.11697	5.56728	4.41092	5.81063	4.81887	4.42472	4.81117	5.52289	5.94058
Casz1	7.30415	9.05031	6.0067	7.60953	6.44151	7.99314	7.4482	10.4297	7.99162	7.30682	6.62278	10.0532	8.5731	8.94305	10.857	7.7683	8.69932	8.71594	10.2984	9.30716	8.62117	7.98765	8.81657
Cat	31.8889	33.6398	29.9906	32.1255	32.7886	30.1215	30.3808	29.4736	30.4474	28.4687	30.4142	17.3375	17.4566	15.3224	18.1147	19.3344	16.6635	18.2939	19.2755	19.3518	20.0512	18.6683	20.132
Cav1	5.81957	5.67779	7.16514	4.89657	5.50686	5.46899	5.33134	4.24914	5.56992	4.91114	5.14637	3.10967	3.24775	3.30893	2.65839	3.94889	4.20671	4.11852	3.65301	3.38211	3.97686	3.971	3.44176
Cav2	26.7819	28.9012	32.951	25.1446	31.475	23.3063	27.4015	15.4514	23.6666	28.6683	29.7814	16.0169	19.1283	19.4362	14.1153	22.5928	23.6066	22.4444	18.0708	20.6741	21.8866	22.2741	22.5365
Cbfa2t2	49.1694	44.8246	51.958	44.3007	45.6716	44.3409	44.9244	45.0795	47.9497	52.9445	46.9079	51.9698	51.2237	53.0323	56.4495	55.3923	51.7466	55.5202	56.2525	54.2155	55.0642	57.6937	54.5496
Cbfa2t3	25.2379	24.4188	16.3039	24.913	23.7452	22.7594	20.7766	22.7715	19.968	21.5611	19.2778	18.2746	16.4537	15.4118	16.5149	12.8609	14.7848	12.1959	16.0499	13.9353	12.9317	14.1496	12.777
Cbfb	24.3472	26.4679	26.9443	22.0015	26.827	21.5815	20.8942	14.8334	19.5057	25.7136	24.0023	16.1021	16.4775	18.4823	15.0799	19.5287	20.3392	18.1343	16.0694	18.2837	17.1867	18.3488	18.6704
Cbl	21.7937	25.6141	32.0071	35.467	33.4453	28.0181	21.4038	22.7522	30.2493	31.8226	28.305	10.2662	8.74026	13.7127	10.9276	11.933	11.9667	12.9941	14.8452	9.15458	10.3454	11.9587	10.1367
Cblb	14.0739	14.5146	17.162	13.7302	14.1208	13.2939	12.9756	12.4577	16.0933	15.8913	14.6798	16.2299	16.1432	18.691	16.4796	16.3782	16.4593	17.4957	16.9438	17.47	17.1589	17.299	19.8019
Cbll1	11.9954	12.124	16.6042	12.3407	12.7567	13.1256	11.8387	10.14	12.2406	13.4557	14.5111	16.6133	17.6477	19.7939	17.703	18.3634	19.5632	19.6029	17.1769	18.2583	18.6607	18.6226	18.1046
Cbln1	3.02855	2.64679	2.61721	2.34903	2.19769	2.22967	2.97928	3.32205	3.34635	2.2759	2.2779	4.21722	3.41491	2.6531	3.223	2.37365	2.61388	2.5222	3.14781	2.7718	3.03131	2.82991	2.35737
Cbln2	36.1051	32.9568	36.8554	26.5672	30.1362	25.7884	33.6345	24.5484	29.0825	31.3834	32.3124	32.119	33.0745	31.6286	26.1251	29.1743	32.6735	28.4465	28.0388	26.9806	28.5055	27.6601	28.3828
Cbln3	9.20442	9.05031	8.32357	8.53591	9.70016	8.03521	8.42823	8.92319	8.87224	9.46293	8.8585	9.4994	10.4597	10.2249	9.92778	10.1851	9.72036	9.51411	9.52115	11.4178	10.1785	11.0458	8.81657
Cbln4	14.3114	13.5755	13.9441	11.9106	13.2367	9.97039	12.5051	9.03908	7.92558	9.46293	9.57561	13.2054	13.3731	11.0298	12.0686	12.7745	15.1932	11.302	10.6676	8.56971	9.34423	9.67647	10.4196
Cbr1	9.38257	9.39183	8.92424	8.53591	8.86655	11.1063	10.4667	15.3742	12.0205	9.78236	10.1662	26.0275	24.1671	21.1354	26.4545	22.9381	24.2192	22.5401	23.1228	25.6074	24.6677	23.2783	22.9608
Cbr3	6.94785	8.11113	6.60737	6.65007	7.17407	7.40417	7.87941	9.96616	7.19906	7.62624	6.28532	8.77523	7.7134	6.64766	8.41038	9.34354	8.53595	7.85393	8.02497	8.26455	6.92474	8.80924	7.30785
Cbr4	4.15684	3.32983	4.76246	4.23487	3.7386	4.03864	4.54732	3.38	3.63256	3.55359	4.21833	4.89879	6.39997	6.08127	5.31677	6.49516	6.20796	5.71485	5.47952	7.14566	7.00817	5.65982	6.41205
Cbs	33.7298	38.9761	25.5285	38.6101	35.1631	33.0664	30.3024	42.8777	33.0893	32.9406	28.4737	10.8199	10.2686	9.53925	11.1041	10.4225	10.1288	10.5996	10.9396	9.58688	10.401	11.1371	10.4667
Cbwd1	4.51314	5.33627	6.77899	5.65752	5.68369	5.17451	6.31137	3.99805	4.1169	4.51186	4.89327	6.00635	5.89848	6.73709	6.30485	6.90516	6.73891	7.15154	6.35391	6.38278	6.61883	6.66399	7.26071
Cbx1	11.4016	11.6117	13.7296	10.6203	11.3168	10.7697	11.2899	10.4876	10.7215	12.2579	10.7989	15.8039	14.6626	13.0867	15.1034	15.1482	15.6016	14.4308	14.5343	14.1642	14.2944	14.5604	14.8514
Cbx3	1.84088	1.62223	1.50168	1.91893	2.14717	2.44001	1.60724	1.37131	1.93736	1.79676	3.12157	1.91692	3.22387	3.24931	2.65839	3.30153	2.81809	2.80954	2.73976	3.99242	2.50292	2.82991	2.6874
Cbx4	31.2357	31.1638	26.3866	29.3133	26.6249	34.6229	32.3409	40.502	30.5575	30.6248	32.3124	51.842	49.0505	45.222	52.1091	41.7331	43.7825	42.3984	49.4517	50.0451	45.72	44.5939	48.279
Cbx5	189.492	175.456	225.38	175.582	180.463	165.416	157.235	133.674	174.627	193.012	182.738	139.041	146.817	158.65	146.329	157.351	158.507	152.417	148.141	152.424	147.839	162.081	152.051
Cbx6	454.758	448.716	343.626	455.083	407.912	421.07	430.467	469.877	427.563	430.264	390.322	286.771	290.124	292.915	286.623	251.218	274.947	271.759	294.592	256.71	260.248	270.028	276.001
Cbx7	27.3757	27.1082	21.3238	28.7839	25.2356	29.4063	25.2063	31.3664	25.9563	25.1946	23.4961	33.4822	29.5879	31.0026	32.2535	25.9159	29.7737	27.5845	28.272	27.9723	30.2019	26.9754	25.3653
Cbx8	2.37533	2.1772	2.83173	2.38212	2.50082	2.7345	2.54807	3.66971	3.03814	2.63525	2.86847	6.56012	5.92236	5.09754	6.70478	5.89096	5.92207	5.74678	5.22692	6.07763	5.75671	6.39012	5.42196
Cby1	13.1831	11.1421	9.09586	10.9842	12.4536	13.2518	13.9556	15.239	11.9764	11.7388	13.583	21.4695	21.0626	18.6612	23.2315	20.5428	19.1548	21.0715	20.5385	22.4542	21.9423	18.5314	17.4917
Cc2d1a	26.3068	26.1691	19.6934	25.5416	24.2757	26.8401	25.0887	33.6068	26.4626	25.3143	22.6524	45.5801	39.9521	36.0107	46.31	33.6411	31.8158	32.4693	35.5974	34.4568	34.874	34.1415	33.239
Cc2d1b	12.708	15.6246	12.2708	16.8402	15.6112	15.3973	13.6028	15.7798	17.2601	15.7316	14.5532	11.5867	11.1522	14.3089	11.7981	10.0125	10.6597	12.0363	10.9396	13.0199	12.4868	11.3653	12.2112
Cc2d2a	10.3327	13.6182	14.9309	16.6086	15.5859	14.0511	10.5451	9.50262	13.0992	11.9385	13.7518	9.4568	10.1015	11.3279	7.76343	10.6598	11.1498	11.7809	10.2401	9.89204	11.1241	12.2325	10.7968
Ccar1	27.732	28.9866	28.7893	27.4605	28.1658	22.0442	23.4422	17.209	23.8868	24.7953	25.9849	16.4429	18.1492	19.317	16.9737	21.8376	24.3417	23.5618	20.4802	21.1318	19.495	23.963	27.0626
Ccbe1	4.15684	4.7813	6.52156	5.06199	5.63316	4.58554	5.72335	4.15257	5.50387	5.51006	6.3275	3.40786	4.08357	5.18697	3.19947	4.22941	4.73766	4.02274	4.91602	4.19585	4.39401	4.19922	3.86609
Ccbl1	6.17587	5.50703	3.4324	5.98837	5.78473	6.18417	6.42897	6.58616	5.9662	4.95107	4.89327	7.24169	6.6149	6.28994	6.77536	6.14991	6.28965	6.32145	6.6648	6.50993	6.61883	5.34032	6.97782
Ccbl2	4.15684	5.12282	4.20469	4.03636	5.50686	4.03864	3.8417	3.41862	3.78666	3.79316	3.45903	3.91903	3.00894	2.83196	3.24653	3.15048	3.22651	3.92696	3.43927	3.30582	3.2816	3.01249	3.72465
Ccbp2	5.28512	4.90937	5.66346	4.76423	4.54695	5.63727	5.72335	6.29645	5.48186	5.11078	5.23073	4.47281	4.29849	4.26285	4.05816	4.9415	5.39112	5.23595	4.31366	4.501	4.81117	4.83824	4.99763
Ccdc101	1.66273	2.6041	1.88782	2.18361	2.47556	2.3138	1.96005	3.34137	2.22356	2.67517	2.36227	3.91903	4.70446	4.1138	4.56396	4.05678	3.83913	4.2143	3.49757	4.24671	4.3662	4.10794	3.48891
Ccdc104	46.7941	44.3551	48.311	39.338	46.783	40.0078	44.4148	36.3301	40.7727	42.0042	44.2081	45.7931	50.1729	46.5038	46.5335	54.8744	53.5437	52.4553	44.6911	48.6719	48.3063	50.3907	54.5025
Ccdc106	11.3422	11.5263	9.65363	12.1753	12.7567	14.3877	12.7403	17.0545	11.5801	10.8604	10.2505	19.723	19.9402	17.1706	21.3024	17.1766	19.114	17.7831	19.1977	19.5552	20.218	18.6226	16.3602
Ccdc107	3.26609	3.37252	2.5314	2.71296	3.43547	3.70209	3.95931	5.35005	3.91876	3.55359	3.58558	3.74864	3.77312	4.14361	4.21107	3.66837	4.20671	3.6077	4.11935	3.83984	4.0881	4.7013	3.39462
Ccdc112	3.62239	5.54972	7.07933	5.06199	5.00164	5.30071	6.46817	4.3264	5.23969	4.59172	6.87588	4.55801	6.59102	5.78317	4.98742	5.89096	6.98396	6.48109	5.51838	6.9168	6.34073	5.88804	8.43939
Ccdc115	7.4823	8.40996	8.36648	6.48465	7.8056	7.86693	9.13385	9.11633	8.82821	8.58452	9.23815	9.84018	9.91041	9.15172	10.6453	11.6525	10.7822	10.6635	10.279	10.3243	10.9016	10.5893	10.3253
Ccdc117	14.0739	12.9778	13.7296	13.3332	16.5458	13.2518	13.4068	9.92753	10.4794	14.2942	14.722	12.4813	13.4686	13.2059	13.1978	16.9824	16.9902	16.5379	14.0486	14.6473	15.4347	15.7471	14.2385
Ccdc12	3.62239	2.94562	2.74592	2.8453	3.30917	4.12278	3.44969	4.13325	3.78666	2.55539	3.07938	4.85619	6.4955	4.44171	6.38719	5.67518	3.83913	5.04439	5.0909	6.84051	6.11825	5.47725	5.13907
Ccdc120	7.42292	7.3427	5.32022	7.64262	6.44151	7.74073	7.60501	10.6422	8.05767	7.9856	6.74933	7.58248	8.31041	7.66121	9.61019	6.32254	7.75995	6.35338	7.61692	7.32367	7.75905	6.66399	7.02497
Ccdc124	19.5371	16.393	11.8847	16.344	16.7479	19.478	20.1101	28.7203	21.1129	15.4521	16.9155	29.3076	29.0387	25.7262	34.6884	25.8728	24.1784	25.0304	23.2005	29.0404	25.4742	26.9754	24.1395
Ccdc126	13.005	13.4901	14.8022	11.9106	11.5695	11.9897	14.8964	12.0907	11.7563	12.3777	14.3001	10.3088	11.4626	10.1056	9.23378	11.7388	10.9048	11.2062	10.1429	9.94289	10.7626	10.5893	11.504
Ccdc127	48.5162	50.3744	61.1396	46.4843	50.5469	48.6319	52.6862	36.6198	45.6821	53.224	55.1336	37.8272	41.0506	43.4036	35.7824	44.4304	42.8431	44.0267	39.7945	40.4582	38.7396	39.8926	40.5468
Ccdc130	3.02855	4.14094	3.3895	3.63934	3.83965	3.82829	3.8809	4.57748	4.38108	3.87301	3.20593	7.1991	6.75818	5.12735	6.90475	5.73991	5.55449	6.38531	5.86814	7.3491	6.78569	6.75527	5.42196
Ccdc132	33.8485	35.3047	41.0172	30.8021	34.3042	33.5712	36.1042	22.6556	33.4635	34.6575	40.6225	44.9837	49.7192	47.7559	46.2983	51.1845	53.5845	53.1577	48.0332	49.2567	49.6412	52.8554	53.3238
Ccdc134	2.67225	3.41521	2.78883	3.30849	3.71334	2.98691	2.94008	4.26845	3.03814	2.9946	2.7841	3.53565	3.53431	4.26285	3.1289	2.84838	4.12503	3.99082	3.32269	3.56012	3.36504	4.3818	3.39462
Ccdc136	36.3426	37.055	33.2085	34.2429	34.9862	36.5581	34.6537	44.7898	41.8294	34.5377	39.3149	51.203	49.5043	48.5309	53.1207	45.8546	47.4991	45.8146	44.5745	47.5021	49.6968	46.9218	46.676
Ccdc137	17.815	15.2404	13.3435	15.2191	16.3438	13.8828	14.2692	17.518	15.7851	14.7334	14.8063	17.4227	18.0775	17.7668	18.9381	16.9392	18.338	17.4319	16.7106	17.3937	16.408	16.1122	17.1617
Ccdc141	16.0929	18.186	17.634	20.8435	21.2444	15.187	16.4252	12.11	16.9299	18.7662	17.6748	3.96163	4.29849	4.53114	3.37592	4.55309	4.69681	5.23595	4.78001	4.37386	4.42182	4.24487	5.18622
Ccdc142	4.81005	5.89124	5.01989	6.5839	5.70895	7.82486	5.72335	8.13131	7.68341	5.82949	6.62278	6.47493	6.44774	7.75064	6.48129	5.93412	6.73891	6.70457	6.74253	8.06112	8.00934	6.98349	7.11927
Ccdc148	8.84812	8.28189	9.73944	9.8924	9.64964	9.42349	10.1531	7.28148	10.2812	9.22336	11.052	12.2683	11.1761	10.8807	10.5747	11.113	10.1696	10.7592	10.5899	10.248	10.6513	12.4607	11.9755
Ccdc149	37.5897	35.7316	33.9379	36.1618	37.0071	37.5257	34.6145	39.4397	38.1088	37.0132	34.0419	45.8357	45.2058	44.9835	49.3448	40.7189	41.4136	41.7599	44.3025	40.5345	42.049	41.2619	42.2441
Ccdc151	2.96917	2.6041	2.48849	2.31595	2.75343	2.81863	2.35206	3.38	2.59783	2.23597	1.5186	4.00423	3.48655	3.24931	4.19931	3.36626	4.0025	2.61798	3.65301	3.35668	2.66978	3.51457	2.7817
Ccdc157	26.4256	25.3153	19.865	28.8501	26.0439	25.0312	24.9319	33.066	29.5008	24.3561	23.5383	15.5057	14.185	15.9782	16.0444	13.7024	15.1115	15.7398	16.186	13.9862	16.7139	15.6558	14.6157
Ccdc159	2.07842	2.51872	2.44559	3.20924	3.38495	3.32346	2.23446	2.37565	3.4124	2.63525	2.531	2.68369	2.02984	3.5176	2.0232	2.56786	2.81809	2.80954	2.40943	2.67009	2.69759	1.91704	2.21593
Ccdc166	2.90979	3.20176	2.14525	2.31595	2.47556	2.69243	3.44969	3.84354	2.70791	1.91654	2.10917	4.47281	5.13431	5.33602	4.38751	4.4452	4.24755	4.85283	5.20749	5.06045	4.06029	4.47309	4.90333
Ccdc167	19.5965	21.9	20.4228	22.1338	20.1329	20.4035	18.2285	19.7778	20.9808	18.6863	20.2902	14.7816	14.4238	15.5311	14.774	14.0045	14.989	13.6646	14.4566	14.571	15.3512	15.4732	12.9184
Ccdc174	7.24477	6.062	7.7229	7.14635	7.8056	7.78279	7.80101	4.98308	7.22108	7.54639	7.25553	9.92538	11.4149	10.6124	10.3748	9.34354	10.1288	10.8231	9.73489	9.99375	10.4844	10.1329	9.19375
Ccdc177	17.815	14.4293	12.0134	16.6086	13.6661	16.1125	16.6605	12.3032	14.6183	16.0111	13.5408	17.9338	17.2417	18.1544	14.527	15.0835	14.2946	14.6862	16.4774	14.8253	15.8518	14.7886	16.3602
Ccdc181	8.13552	9.77604	10.8121	7.60953	8.99285	7.27796	10.1531	7.78365	8.07968	7.94567	8.64758	10.1384	12.1074	11.8048	12.7744	11.5877	12.3342	11.8447	9.9292	13.0707	12.1809	12.3238	12.8241
Ccdc22	8.66997	10.4591	7.76581	9.72697	8.26029	10.2228	9.01624	11.434	9.33457	10.2615	7.25553	13.9722	13.0149	11.8048	13.1625	11.5014	10.7006	11.2701	11.2894	12.9436	11.2631	12.4151	11.2211
Ccdc23	3.14732	3.41521	3.17497	3.10998	4.26908	4.37519	4.23371	4.3264	3.61054	3.47373	3.33248	3.28006	3.22387	2.98102	3.38768	3.21521	2.61388	3.09687	2.4483	3.0261	2.75321	3.10377	2.49881
Ccdc25	20.606	17.5456	23.469	17.2042	19.7287	19.3939	21.3254	16.3012	21.0028	19.5248	20.712	22.577	25.4089	23.8481	26.4427	26.6712	28.4668	29.8832	26.5426	28.0486	28.6445	28.3904	27.9113
Ccdc28a	5.10697	4.82399	5.49184	4.59881	5.10269	6.22624	6.38977	6.02605	5.21767	4.87121	5.61038	13.7592	12.4417	11.1788	12.4568	11.1993	14.1313	13.3453	11.3282	12.4604	11.4856	10.4524	12.4469
Ccdc28b	3.2067	2.47603	2.35978	2.44829	2.70291	2.8607	3.33209	2.93577	2.35566	2.03633	2.69973	3.91903	3.51043	3.84551	3.88172	3.75468	4.0025	3.57577	4.08049	3.53469	4.3662	4.06229	3.91324
Ccdc3	7.83861	8.32458	10.6404	7.94038	10.1296	7.95107	10.6627	9.25153	10.9197	8.82408	8.05701	8.43444	7.30743	8.58532	9.99836	9.27881	9.51615	9.41833	10.8036	7.90854	9.56671	7.57686	7.96792
Ccdc30	5.52265	6.10469	6.43575	6.51773	6.56781	6.64693	6.50738	6.62479	7.68341	6.50826	6.96025	6.68792	7.68952	7.95931	8.43391	8.19988	7.84164	8.55631	8.37473	8.44256	8.39868	9.0831	7.49644
Ccdc32	17.4587	18.2287	19.4789	16.0131	16.2174	19.0573	22.1878	20.4538	18.3829	16.65	17.7592	40.4683	40.4774	37.9781	43.2047	44.3656	45.6204	42.6539	43.7779	45.5186	43.7733	45.9176	45.5444
Ccdc34	5.28512	5.6351	5.62056	5.19433	5.27951	5.0483	5.60575	4.82857	5.48186	4.07265	4.93545	2.2577	2.43581	3.24931	2.50547	3.60363	4.04334	4.59742	3.59472	4.62815	4.33839	3.971	5.13907
Ccdc39	3.9193	3.32983	5.32022	4.99583	5.33003	4.83795	4.23371	2.028	4.13891	4.35215	4.85108	3.87644	4.0358	4.91867	2.45842	3.92731	4.61513	5.2998	3.71131	4.24671	4.06029	3.51457	3.7718
Ccdc40	4.2756	4.99475	3.64693	4.00328	3.25865	4.41726	4.23371	5.65908	3.80868	3.87301	3.45903	3.19486	2.43581	2.80215	3.15242	2.61101	2.81809	2.71376	3.65301	2.18693	2.92007	3.24071	3.25317
Ccdc41	18.3495	17.6737	21.7099	17.8989	19.1477	19.0573	18.3853	12.4191	17.018	21.601	21.9775	14.952	16.2149	16.9024	13.2919	18.8597	19.6858	19.571	16.3608	16.8851	15.4903	17.8923	18.9533
Ccdc43	9.62011	10.5445	10.4688	9.62772	11.3421	9.67591	10.0747	9.8889	10.2372	9.06365	10.2927	14.0574	15.2596	14.13	13.2214	14.9971	15.5607	15.1013	13.4268	14.4948	13.3767	14.3321	14.38
Ccdc47	169.005	163.802	186.336	157.881	168.288	151.659	155.863	128.459	159.7	165.462	160.508	59.1263	64.74	64.0322	59.896	67.4763	70.0438	69.3125	62.2567	62.4037	62.8511	65.8639	68.411
Ccdc50	51.8417	54.8568	64.9582	59.2551	61.8385	47.2437	48.0997	31.6947	46.3426	59.0535	51.0418	34.3767	31.4029	34.699	27.819	39.5105	42.1488	42.2388	36.4135	33.3379	34.4569	40.2578	39.2738
Ccdc51	2.31595	3.11638	2.61721	2.77913	3.18286	2.48208	3.01848	2.93577	2.59783	2.2759	2.65755	2.93928	3.72536	3.2195	3.44649	3.40942	3.26735	3.35229	3.10895	3.94156	3.25379	3.37764	3.20603
Ccdc53	2.96917	3.28714	3.86145	3.20924	3.7386	3.49174	4.19451	3.66971	3.54449	2.91474	3.75432	5.02659	4.68058	4.79943	5.63437	5.37308	6.04459	5.04439	4.93545	5.82333	5.08927	4.92952	5.42196
Ccdc55	9.20442	8.36727	8.581	8.3374	9.06864	7.69866	8.11462	7.49393	10.5014	8.9838	10.4193	6.77311	8.09549	7.60159	8.37509	8.89039	8.12753	8.87558	8.35529	7.98483	7.98153	9.40261	8.53369
Ccdc57	2.43472	3.24445	3.60402	4.49955	3.41021	4.08071	2.15606	4.24914	4.64527	3.11438	4.0496	3.49305	4.0358	4.82924	3.89348	4.31572	4.61513	3.70348	3.80846	4.7553	4.97803	4.24487	5.09192
Ccdc59	3.50362	3.79942	5.27732	3.90402	4.59747	4.66968	4.74333	3.9208	3.85271	4.63165	4.42925	7.41209	7.52236	7.98912	6.79888	7.12094	8.33174	8.10934	7.46147	7.27281	7.95372	9.67647	9.85382
Ccdc6	39.0743	37.9942	40.202	48.1386	45.6716	45.3926	40.1811	33.8579	35.8412	37.9316	36.7417	40.6387	39.0924	36.4876	38.2761	37.8273	38.6364	39.0462	39.7362	31.8122	30.9806	33.4112	32.4846
Ccdc61	4.2756	3.58597	1.7162	3.01073	2.77869	3.53381	3.48889	4.30708	3.56651	2.79496	3.24812	4.38761	3.58208	3.78589	5.14033	2.86996	3.71661	3.54385	3.78903	3.22953	3.83781	3.74279	3.15888
Ccdc64	40.6182	42.0071	27.4592	43.0766	38.3459	37.0209	35.3202	46.7405	39.5178	32.6611	35.0122	18.0616	17.9581	19.2275	19.2674	17.2845	16.4184	17.9746	19.5475	16.8851	17.5482	15.7471	17.7274
Ccdc65	8.84812	8.32458	7.55128	6.41848	6.1889	8.11935	7.80101	10.8739	10.8757	7.94567	6.96025	9.66979	8.47758	8.5257	10.9511	7.96251	7.88248	8.49246	9.07424	8.16284	8.87146	8.48973	9.09946
Ccdc66	6.47279	8.11113	8.36648	8.03964	8.03294	7.02555	6.58578	5.52388	6.62666	7.30682	7.25553	4.38761	4.48953	5.51488	4.12873	4.46677	4.94186	5.14017	4.29423	3.99242	4.28277	5.1121	5.61055
Ccdc71	25.6536	26.5106	21.0235	24.8137	21.3959	25.9987	23.6382	34.0317	26.5507	24.0766	22.9899	37.8272	32.5014	32.7614	37.4997	30.0159	29.1611	28.1592	31.3421	31.8376	30.7025	29.3946	29.4672
Ccdc71l	13.4206	12.1667	14.459	12.9362	14.8534	12.747	14.6612	7.97679	10.3693	15.0129	14.8907	17.1671	19.0089	17.9159	12.2333	16.9176	18.583	15.197	16.7883	17.2666	18.4938	17.8923	19.189
Ccdc73	8.01676	8.53803	12.3995	9.79314	10.6601	9.17108	7.09539	5.31142	9.0924	11.4993	12.6972	5.40997	5.25371	6.88614	4.03463	5.52413	6.16712	6.38531	5.67383	5.82333	5.81233	5.97933	6.4592
Ccdc74a	7.77922	8.79417	6.77899	8.03964	8.58868	9.80211	9.21225	10.5649	8.6741	8.18524	7.25553	4.30242	4.34625	4.94848	5.11681	5.93412	5.84039	5.2998	5.03261	5.11131	5.84014	4.56437	5.79914
Ccdc80	11.9954	10.9287	11.4985	10.918	10.9379	10.4752	10.2707	12.4963	13.9138	11.659	11.052	4.38761	5.01491	5.33602	4.79921	3.60363	4.41092	4.15045	4.60513	4.34843	4.31058	4.47309	4.5733
Ccdc82	13.9551	14.7708	15.6174	14.3589	17.8594	12.2842	12.3091	8.24719	13.3414	14.5338	14.3423	10.7773	10.9612	13.5636	9.44551	12.2567	12.2934	11.1424	9.90977	10.7566	10.9016	10.7719	11.504
Ccdc85a	99.8828	95.8821	93.8762	94.2259	96.0164	81.1514	80.6366	69.7245	77.5165	82.4912	78.7984	51.5012	53.4446	55.6556	52.8972	56.946	59.3024	55.9353	55.7667	52.1557	52.3666	52.5816	54.3139
Ccdc85b	33.1359	28.1755	21.7957	24.7475	29.4541	29.7008	29.9888	40.9076	27.5854	23.6773	22.6946	33.2692	31.9043	28.886	33.7709	31.44	29.3245	28.8297	28.9132	30.5153	28.9226	25.7887	29.7972
Ccdc85c	63.1245	59.2112	31.1919	64.4825	53.755	46.9071	46.0612	56.359	50.7237	56.6179	51.8433	26.5813	25.0506	24.7126	20.279	16.335	14.213	14.2392	19.4503	18.7669	17.1589	16.1579	15.7001
Ccdc86	2.90979	2.77486	2.40268	2.67988	2.55134	2.60829	3.25369	3.82422	2.68589	2.67517	2.36227	4.771	3.96416	3.8157	4.66982	4.16467	3.79829	3.28843	4.50797	3.94156	3.86562	4.56437	4.10183
Ccdc87	1.95965	1.79299	1.37296	1.15797	1.03569	1.6407	1.45044	1.91211	2.15752	1.91654	1.94043	2.00212	2.34029	2.68291	2.64662	2.24418	1.71536	2.0433	1.96252	3.00067	2.53073	2.73862	2.92314
Ccdc88a	57.4237	57.1194	68.6051	59.9168	65.7287	51.9554	49.3933	35.0554	50.8338	66.0409	68.8854	25.8997	27.6775	33.6258	20.5731	29.6922	36.145	33.8421	29.3018	29.2692	31.648	33.3199	40.6411
Ccdc88b	5.46327	6.27545	3.47531	5.95529	5.22899	5.63727	4.62573	7.51325	5.81209	6.30862	4.21833	2.68369	2.22089	3.10026	2.55252	1.94208	2.36883	2.39449	2.58431	2.79723	2.47511	2.41912	2.07449
Ccdc88c	27.3164	29.4135	23.6407	32.8864	25.5387	29.3643	25.1671	35.0747	31.0639	29.2672	27.0395	19.6378	18.0298	20.0622	19.7144	17.5218	16.6635	17.3361	19.8195	16.7071	16.0743	15.5189	18.2461
Ccdc9	26.1287	25.8702	17.0762	24.3836	25.766	26.7139	21.443	30.7676	26.1324	23.7572	20.8386	24.3662	24.5014	23.6394	25.9016	19.5071	20.911	20.1776	22.2678	22.8865	20.5239	21.0418	19.9434
Ccdc90b	9.14504	7.64154	8.62391	6.78241	9.24546	7.82486	8.50663	5.75565	6.91286	7.50646	9.23815	6.30453	8.04773	8.04874	6.99885	6.862	6.86143	6.64072	5.4018	7.50167	7.3419	8.12458	8.39225
Ccdc91	28.1477	28.2182	25.8717	26.3687	28.7216	27.7656	28.7344	28.9328	29.7209	26.1129	28.0941	29.3502	26.8656	26.7695	33.9238	28.1385	28.5076	26.084	26.9895	28.0232	27.7824	28.7099	28.3356
Ccdc92	57.4237	50.9293	34.1524	45.8888	44.0549	49.4313	53.3526	66.3252	47.2673	48.1132	42.9004	93.8438	81.9818	75.1514	89.9852	68.879	65.7145	58.4256	70.884	70.9989	67.4676	63.2622	62.8476
Ccdc93	35.63	35.9878	37.6706	36.3603	36.224	32.0146	29.6752	30.0723	34.7845	38.1712	32.1015	22.0233	21.1581	23.5202	20.3496	21.0392	21.9729	21.5823	22.9091	19.1483	21.1914	20.5853	22.8194
Ccdc94	1.95965	1.40877	2.01654	2.05127	2.29874	2.01932	3.44969	2.9744	2.84	2.35575	2.82628	3.36526	3.9164	3.5176	3.50531	2.8268	3.38987	3.03302	3.43927	2.84809	3.19817	2.78427	3.15888
Ccdc96	35.5706	30.6942	35.697	31.0668	34.6073	34.5809	36.849	32.39	34.0139	31.623	33.367	36.4641	36.6088	36.8155	39.4876	41.8625	42.7206	44.5694	37.6766	37.0761	38.684	41.4902	39.2267
Ccdc97	44.3	46.703	31.3207	41.9848	37.8912	42.3216	41.9843	61.2069	43.6787	38.9298	34.9278	61.0858	54.6147	49.6637	68.5534	42.0783	41.4953	42.7816	48.9271	44.9337	43.1336	43.7267	42.9513
Cck	41.0339	36.8416	38.4429	28.7177	38.8764	41.1016	57.8216	66.6342	51.4942	37.4924	51.8855	52.3106	59.749	51.661	63.1543	69.6342	73.3928	62.7037	57.9624	66.4216	74.2255	68.6938	70.2497
Cckbr	44.8938	49.3498	39.4726	36.3273	36.5524	36.3057	46.5317	70.5164	55.5891	44.1604	41.3818	37.955	32.8596	33.5662	37.0645	29.6274	30.7539	26.4352	30.2151	34.1263	33.6225	32.0419	31.966
Ccl27a	2.31595	2.64679	2.23106	2.81222	2.67765	2.7345	1.92085	2.87783	2.90604	2.95467	2.32008	4.13203	4.13133	4.88886	3.28181	3.38784	4.41092	4.18238	3.94448	4.83159	4.33839	3.05813	4.24327
Ccm2	41.3308	40.2568	31.8784	38.3454	35.7946	39.6291	37.7898	50.1012	34.08	34.4579	32.1859	43.4502	42.1968	35.7424	47.4981	40.352	39.6166	38.7588	40.0471	40.7633	34.8462	35.3282	35.3134
Ccnc	18.5276	17.4176	23.6836	18.5606	20.2844	16.2387	17.9933	9.6185	13.1432	18.5665	20.5855	18.8284	23.0924	22.6259	17.2913	24.9017	24.791	24.8708	21.5878	25.048	21.9979	23.1414	27.6756
Ccnd1	44.5969	46.0627	39.4726	34.9046	32.3591	34.8333	32.2233	48.2857	42.71	46.2366	38.2603	21.4695	19.1044	20.4498	18.644	18.126	18.338	17.3042	19.7418	20.3181	20.2736	21.0418	22.6308
Ccnd2	70.0724	64.0779	66.3311	60.1484	68.0527	56.7513	55.7047	51.2021	61.0269	56.0988	56.9053	31.2245	30.4476	34.073	32.9005	33.9647	38.7998	35.4385	37.8126	28.7607	31.9261	31.9963	33.9462
Ccnd3	11.9361	12.0813	8.28067	11.1165	12.3273	13.5042	12.7011	13.0371	8.78418	7.7061	7.76173	10.394	8.40594	7.84007	9.18673	8.50198	8.98521	7.6943	9.40456	6.81508	6.61883	7.07478	7.16641
Ccndbp1	20.0716	20.0644	18.6208	17.6343	19.2487	19.8987	19.9533	21.4968	18.7792	18.6863	20.2902	35.1861	35.9879	33.1489	38.182	35.5831	34.7564	33.7783	32.6051	34.8383	35.1243	35.739	36.9636
Ccne1	5.7008	4.05556	5.74927	4.13562	4.69851	5.46899	6.82098	6.52822	6.27441	5.9892	5.3151	9.4142	9.71936	8.67475	11.0217	9.32196	11.0273	10.3123	11.2894	12.6384	12.7927	11.5935	11.4097
Ccnf	2.67225	2.77486	2.61721	2.71296	2.93026	2.39794	3.13608	3.76628	2.72992	2.91474	2.57318	4.04683	4.70446	4.32247	4.86979	4.3373	3.47156	5.36366	4.2748	4.37386	4.86679	3.74279	4.71475
Ccng1	53.5044	53.6188	59.7667	54.6232	60.9291	51.072	53.235	29.6281	37.0521	45.9172	46.0642	42.5982	48.9789	48.3819	43.6869	51.8966	49.9496	50.3481	46.9062	46.1289	43.7733	46.6479	45.073
Ccng2	31.1169	30.1392	35.0963	28.6516	32.4602	31.2995	32.2625	23.8338	27.5634	31.024	32.4812	45.7079	48.9311	48.4415	45.369	51.1629	50.3988	50.3162	45.6238	49.2059	46.5821	48.0629	48.3261
Ccnh	20.1903	19.7655	22.3535	16.6086	19.9561	18.8891	20.1493	14.6209	16.5336	18.7262	22.0619	25.5163	29.8506	28.7966	24.2431	30.3611	32.3467	31.3519	26.6787	28.0741	29.0617	30.8095	33.7104
Ccni	210.989	209.011	216.842	199.932	222.573	199.618	206.354	157.431	172.359	214.373	182.569	143.343	153.743	151.287	135.813	164.149	159.814	155.163	149.851	154.026	151.816	159.936	157.897
Ccnj	6.23525	5.97662	6.43575	6.05454	5.53212	5.72141	5.80176	4.88651	5.63596	6.14891	5.01982	6.56012	6.37609	6.67747	6.52834	6.75411	6.94312	7.79007	6.50936	6.50993	7.06379	8.21587	6.41205
Ccnk	13.005	10.7152	10.0827	13.7302	13.7924	13.7987	11.6035	13.153	11.5361	10.8205	11.6004	15.4205	13.4208	13.6232	12.8802	11.674	12.9469	11.9725	13.2519	12.3587	12.0974	11.7761	11.4097
Ccnl1	8.61059	7.38539	11.1124	9.32995	11.4179	13.1676	7.87941	5.79428	8.60806	8.74423	9.57561	9.71239	13.0626	14.3983	8.7515	14.9108	16.2142	14.5266	11.9112	13.8082	15.4625	13.7844	15.1815
Ccnl2	26.0693	30.993	25.9575	29.1147	29.6562	31.2995	25.5591	25.9391	26.7708	25.6737	22.7368	26.4961	28.2268	31.4497	25.2429	28.3543	32.796	30.2025	26.4649	27.4129	29.0061	26.4734	28.8542
Ccnt1	7.83861	7.59884	10.1256	10.3225	9.19494	8.41383	8.38903	7.64845	9.53271	10.0619	8.64758	7.96586	7.92833	8.37665	7.66933	7.22884	7.35153	9.22677	8.08326	7.17109	8.42649	7.39428	7.77933
Ccnt2	24.4066	26.4252	31.7497	30.5043	28.09	25.9987	22.619	18.6383	26.2204	23.9169	25.1413	27.2202	29.1581	33.3277	23.8196	30.0159	31.9383	31.6392	29.0104	27.4892	29.1173	28.436	26.5912
Ccny	115.56	111.037	133.263	114.044	121.631	106.014	111.566	86.1609	114.437	120.103	115.203	102.832	107.773	115.574	103.065	115.079	108.231	109.604	109.824	110.567	109.099	110.138	107.873
Ccnyl1	3.563	4.18363	3.77564	4.1687	4.52169	3.9545	3.44969	3.34137	3.76465	3.87301	4.00742	3.79124	3.98804	4.14361	3.917	4.53151	5.10523	4.66127	4.66342	4.95873	4.92241	4.24487	4.33757
Ccp110	40.0244	42.1352	43.8489	39.8673	44.1307	37.6098	34.4185	27.6967	38.5491	43.9208	40.1163	38.594	38.6625	39.8562	35.4648	39.381	38.4322	40.4509	38.6481	38.2712	37.2657	39.0254	40.7354
Ccpg1	114.669	116.032	120.863	99.5526	106.879	95.9177	103.02	88.807	107.568	110.441	108.116	54.6109	58.7222	55.745	54.5557	54.5508	58.6081	55.5841	51.3171	51.3674	51.0874	54.8638	53.088
Ccr5	3.14732	5.12282	4.89117	4.46647	4.72377	2.60829	3.33209	2.9744	3.94077	3.83309	4.3027	2.21511	1.9582	2.23576	1.77618	1.85576	2.40967	1.94752	1.39903	2.11064	2.05796	1.91704	2.12164
Ccr6	4.6319	5.6351	6.09251	4.4003	4.34486	3.70209	3.92011	4.73199	4.99752	5.27049	4.64017	1.57613	1.57611	1.7588	1.57621	1.33787	1.10273	1.18128	1.5739	1.37319	1.6408	1.91704	1.27298
Ccrn4l	26.6038	23.2234	23.9839	24.1189	26.246	27.0505	28.8912	24.8381	24.173	26.8715	27.8832	53.1625	51.9162	49.306	47.0746	54.4429	52.8902	50.5716	48.8299	52.0031	52.5335	50.0712	50.3535
Ccs	3.97869	4.73861	2.96045	4.30104	5.30477	4.62761	5.17454	6.77931	5.5479	4.39208	4.34488	7.0287	6.54326	5.96203	8.02221	6.68937	6.33049	6.60879	6.4705	7.83225	6.84131	7.12042	6.64779
Ccsap	43.2311	38.4211	43.0766	38.577	38.3207	43.4154	46.1788	36.6778	38.5051	41.6848	38.3025	76.2508	73.1699	70.4712	63.072	68.0158	68.0017	66.5988	69.4461	62.6835	67.0504	67.4158	71.617
Ccser1	6.4134	5.89124	8.36648	6.05454	6.69412	7.10969	6.03696	4.96377	6.95689	6.86761	6.96025	8.94562	9.6716	8.94305	9.83368	11.3072	10.0471	9.99301	10.8813	10.2989	9.65014	9.03746	9.80667
Ccser2	113.541	124.143	138.626	124.201	126.456	109.212	103.412	83.09	113.226	131.403	130.557	71.9484	73.4087	81.8289	61.7898	82.8187	84.2159	84.0306	79.4336	74.737	79.6763	80.6981	88.1186
Cct2	65.3217	60.2785	65.9021	53.4983	59.0345	59.2754	65.1914	55.1809	53.4756	56.2985	62.9797	88.7746	91.3668	79.4739	88.6325	91.1049	89.362	86.904	78.8701	93.7073	86.6844	86.0841	93.2105
Cct3	48.5756	46.2761	44.0205	39.1064	40.6699	41.2698	44.3364	48.923	40.9708	40.2075	45.8111	89.9674	90.6981	78.5497	95.2196	89.1197	82.7048	80.0398	78.5592	94.0379	83.4028	87.1795	83.6867
Cct4	33.3141	33.1275	38.0138	27.9568	35.1631	31.2995	34.5361	29.2418	31.9885	32.6212	36.5308	56.8686	61.4206	54.016	59.3079	64.5417	60.3234	58.6171	53.9402	66.1419	58.7352	63.8099	59.9244
Cct5	55.7016	53.875	49.0833	45.1609	48.3745	50.3147	54.1759	58.4063	52.3528	53.224	54.9649	95.8459	98.4593	86.211	112.111	92.2702	88.2184	85.8185	82.7951	96.352	88.0749	86.5405	88.9201
Cct6a	62.9464	57.589	68.3477	47.8408	55.498	56.2885	65.3482	57.9428	56.1395	59.6524	62.6001	111.692	120.262	108.688	117.875	116.395	116.236	111.2	100.905	122.01	108.627	113.835	118.057
Cct7	73.9917	66.5539	66.417	58.2295	63.8594	67.6893	74.2468	82.2788	67.7196	68.0772	69.8556	129.839	131.677	115.514	143.435	130.054	124.486	118.894	115.614	134.979	119.5	126.251	124.092
Cct8	66.2125	65.7001	69.3345	54.7556	60.0197	59.4437	66.7202	55.1615	58.0108	65.5218	71.9226	120.17	124.083	106.959	122.003	122.437	116.889	117.266	111.359	132.538	116.942	122.69	127.392
Ccz1	13.7176	13.1059	16.3468	15.186	15.5607	15.9442	14.818	13.2496	13.1212	15.2126	15.5656	17.8912	18.794	17.6178	17.1266	20.5428	19.8491	20.5926	19.1006	19.4281	19.1612	19.7637	20.6034
Cd151	8.96689	9.69066	7.25095	7.97347	8.18451	10.2649	10.1531	11.7624	9.35658	7.30682	8.18356	5.49517	5.56416	5.75336	5.76376	5.84781	5.84039	6.76843	6.29562	6.53536	5.86795	5.38596	5.75199
Cd163	3.9193	4.01287	3.90436	4.96274	5.05217	3.9545	4.35132	3.32205	3.36837	3.9928	4.47143	3.02447	3.22387	3.45798	3.07008	2.91311	3.34903	3.09687	2.7009	2.3395	2.97569	2.64734	2.97029
Cd164	59.3834	64.1633	73.4105	56.9723	65.5266	59.4858	68.4843	46.2384	53.6077	55.8592	65.3842	35.4843	38.5192	40.3629	32.5241	47.7319	46.5189	43.899	40.2414	41.4499	41.5763	44.5939	42.6684
Cd200	74.2292	68.2615	79.6317	58.9574	60.0702	66.1327	77.9709	73.2204	67.8958	67.7179	73.3146	63.7695	60.346	58.1596	60.2372	62.0817	59.0165	60.3412	59.07	60.8017	59.8198	61.5734	62.989
Cd24a	2.8504	2.86024	3.13207	2.21669	2.65239	2.35587	2.74407	2.27908	2.90604	2.67517	2.48882	4.38761	3.72536	4.29266	3.45826	3.45258	4.16587	4.02274	3.73074	3.35668	3.75438	3.87972	3.48891
Cd276	8.66997	8.6661	7.76581	8.37049	8.23503	8.37176	8.50663	12.8826	10.4353	9.66257	9.02723	8.13626	8.54922	8.25741	7.70462	6.71095	6.41217	6.89613	8.0444	9.18001	9.01051	7.80508	7.4493
Cd2ap	11.1641	13.4901	16.5184	15.5168	15.9648	12.5787	11.0939	7.82228	11.2939	14.5338	14.0049	6.00635	6.44774	8.49589	4.2346	6.71095	8.49511	7.72622	6.68424	6.63707	7.64781	6.70963	7.30785
Cd2bp2	47.8036	45.7211	42.5189	41.8855	43.2465	45.9816	45.3164	52.3417	46.937	46.7557	43.8285	56.3148	61.6356	57.2653	69.1533	58.8017	59.2615	60.5966	60.4496	64.3618	64.77	62.9884	59.3586
Cd302	6.59155	6.53159	6.99352	6.18688	6.74464	6.85727	7.3698	5.60114	6.14232	6.02913	6.03222	4.47281	5.44475	5.36583	5.14033	5.56728	6.69806	6.28953	4.93545	5.54361	4.58868	5.4316	4.29042
Cd320	7.00724	6.44621	7.07933	6.35231	6.84568	6.43658	9.44746	10.1014	7.46325	5.94927	8.64758	9.4142	8.54922	7.78045	8.79855	8.58829	7.18817	6.76843	6.87855	8.59514	8.4543	7.57686	7.54359
Cd34	21.2592	23.9492	24.6275	20.0164	20.5118	24.4422	27.3231	27.1752	26.6167	27.3906	27.377	18.3172	20.6805	20.7479	20.5496	23.1323	22.5447	22.604	21.0825	23.7002	23.7777	24.6476	24.3752
Cd38	5.76019	5.76317	5.62056	5.59135	6.08786	4.96416	5.40975	3.95942	4.55721	4.27229	4.17615	1.91692	1.79104	1.78861	1.31743	2.54628	2.28714	2.26678	2.39	1.9072	1.72423	2.1909	1.69731
Cd3eap	2.31595	2.94562	2.27397	3.30849	2.50082	3.15519	2.82248	3.32205	3.14821	2.9946	3.33248	3.53565	3.29551	3.57722	3.94053	4.68256	4.61513	4.15045	4.70228	4.57729	4.39401	4.3818	4.80904
Cd4	6.11649	7.12925	5.92089	7.4772	6.16364	8.41383	7.95782	9.63782	5.61395	6.90754	6.91807	13.3758	13.1343	11.3875	15.8327	13.5298	12.13	15.1013	13.1547	13.3504	9.39985	12.552	13.6728
Cd47	56.5924	54.8141	81.1334	55.8143	50.1933	49.5575	58.1744	44.4614	49.4908	56.6179	57.1584	32.2042	31.8566	34.7884	28.4424	34.6768	34.7973	36.7474	35.6363	32.4225	33.2888	35.1457	36.2092
Cd59a	3.9193	3.84211	4.07598	3.67243	3.1576	4.45933	4.42972	4.4616	4.38108	5.03093	4.51362	4.21722	3.22387	3.42817	3.66999	4.1431	3.83913	4.72513	3.40041	3.43297	3.50409	3.92536	3.72465
Cd63	5.10697	4.52515	5.01989	3.44083	3.30917	4.62761	4.39052	4.94445	3.78666	3.51366	2.65755	1.23535	1.33731	1.10298	1.94086	1.16525	1.47031	0.893943	1.22415	1.37319	1.3627	1.32367	1.22583
Cd68	3.38485	3.58597	2.44559	3.04381	3.25865	3.57588	4.46892	5.11828	3.9848	4.07265	3.45903	2.17251	2.31641	2.14633	2.8113	2.30891	1.83788	2.01137	2.07911	2.64466	1.9189	2.64734	2.64026
Cd81	153.625	153.001	133.649	146.07	145.831	146.064	170.211	197.72	160.515	137.552	135.366	91.1175	88.6922	81.5904	99.019	89.1844	92.6702	90.6075	85.8069	85.9514	82.2626	84.167	79.2549
Cd82	10.3921	12.0813	9.09586	11.5466	11.2158	10.5173	12.8187	14.7561	11.9544	10.2216	9.78653	8.94562	8.11937	6.94577	8.90442	6.79727	7.55574	7.31118	7.94725	7.27281	7.39752	7.53122	6.78923
Cd83	7.83861	7.85499	8.32357	7.14635	6.59308	6.10003	9.87867	7.99611	8.25581	7.38668	8.31011	9.3716	9.40892	8.5257	10.1042	11.3288	10.5372	11.0147	10.4344	10.4769	11.4856	10.0873	8.67513
Cd84	7.95737	7.98306	6.73609	7.51028	7.98242	6.77313	6.66418	7.55188	6.49457	8.10538	7.29771	2.64109	2.24477	2.11652	2.34079	2.86996	2.69556	2.45834	2.81748	2.23779	2.66978	3.19506	2.64026
Cd9	19.4184	17.1187	17.9343	17.0057	18.2636	17.7111	20.8942	20.8594	17.5904	18.0474	18.3497	12.5239	11.0089	9.74792	12.0333	12.7098	11.6808	12.2279	11.8917	13.6556	13.5714	13.7388	13.437
Cd99l2	76.6046	74.5797	82.8925	73.25	70.8566	75.0514	80.323	90.2169	85.244	77.061	80.9076	63.8973	58.5072	60.3357	65.1775	58.8881	56.9744	61.0116	58.4871	55.9955	56.1488	61.1626	52.3337
Cdadc1	36.1645	35.9451	40.4165	31.927	34.6326	31.9305	34.3401	26.1901	31.1959	33.1802	33.5357	36.3789	39.0685	37.7397	37.6056	34.5042	35.0423	35.6619	33.6738	33.5922	31.8705	33.3656	33.6633
Cdan1	10.8672	11.6117	11.4985	14.9544	12.6052	13.4201	10.8195	12.2066	12.5929	13.0165	12.4863	11.6293	11.5104	13.653	10.857	10.8972	12.9469	11.5574	12.0666	10.9855	13.2655	11.2284	12.3998
Cdc123	27.8508	24.3761	24.9278	22.5308	26.145	24.5263	26.8135	23.0805	24.5913	25.5938	26.0271	35.8677	38.5909	34.9077	36.3587	36.4894	35.6141	37.5456	34.5093	40.6616	34.9574	37.6561	41.1597
Cdc14b	6.23525	6.4889	8.19486	7.17943	7.60351	6.18417	5.40975	4.42297	6.2524	6.18884	6.45405	4.38761	4.99102	5.33602	4.10521	4.98466	5.55449	5.1721	5.44066	3.99242	5.22832	4.42744	5.18622
Cdc16	22.0312	24.3334	27.3305	20.5457	21.8759	22.0022	23.599	21.1105	22.4338	21.5212	20.0371	36.6344	35.4148	31.6286	36.3705	36.6189	36.7168	39.0781	33.8292	36.3895	33.8728	35.3282	36.7279
Cdc23	19.8934	20.662	23.6836	22.3654	21.7243	21.5815	19.9141	21.574	21.289	20.8424	20.5433	27.8592	25.4805	25.9348	25.8075	28.1817	27.6499	27.4249	28.6412	29.7524	29.8682	29.3489	29.09
Cdc25a	4.6319	3.92749	4.2476	5.45901	4.67325	4.79588	4.93933	4.11394	4.22697	4.03273	4.26052	5.28218	4.75222	4.56095	4.44633	4.57467	4.08419	4.75705	4.66342	4.85702	4.64431	4.29051	4.80904
Cdc25b	5.28512	6.83042	5.9638	6.38539	5.80999	6.689	5.64495	6.39302	6.42852	5.31042	4.64017	7.49728	6.71042	7.36311	6.98709	6.2578	5.7587	6.95998	6.95627	5.97591	7.50876	6.5727	6.5535
Cdc26	2.43472	3.32983	3.26078	3.63934	3.86491	3.23933	3.6457	3.55382	3.72062	3.9928	3.45903	6.56012	7.11639	5.33602	6.0343	6.17149	5.55449	5.74678	5.36293	7.37453	6.86912	5.4316	4.76189
Cdc27	33.611	34.7071	45.0932	34.6399	39.2553	31.9305	34.4185	24.5098	34.8285	41.6848	42.563	42.2148	46.7819	49.2762	40.3345	50.6019	50.3172	53.3173	48.7133	51.4437	52.0051	52.7185	57.7556
Cdc34	10.7484	8.75148	7.25095	7.9073	8.43712	9.21315	9.87867	12.8054	10.0611	7.7061	7.8461	10.5218	11.4865	11.0894	12.1039	9.81827	10.7006	10.2803	11.0756	12.2315	12.0696	11.274	10.5139
Cdc37	45.547	42.3059	35.5254	37.1875	40.0637	44.0043	46.1788	63.4087	46.5848	41.9643	41.2131	75.2284	72.1191	68.9509	93.3611	69.0947	66.2046	68.6101	70.6508	73.7961	69.748	69.1046	68.8353
Cdc37l1	65.8562	60.62	72.1233	64.5156	65.7792	58.2658	57.704	44.4421	49.8871	60.0517	56.8631	56.1444	55.3789	53.7179	47.8392	57.8954	60.1601	59.4791	55.2032	47.8581	51.8939	53.677	56.0583
Cdc40	21.0811	17.6737	25.9575	21.6375	21.7243	23.1801	22.5406	19.4108	22.8741	23.0784	23.0743	31.906	32.979	32.5825	32.2888	36.921	39.4532	37.6733	34.8591	35.3977	38.9899	36.515	38.1423
Cdc42	127.674	122.265	146.22	111.695	124.965	115.816	125.835	102.617	103.143	123.018	125.284	161.958	186.722	162.704	165.796	185.188	182.441	179.267	160.15	196.976	182.824	184.036	181.659
Cdc42bpa	298.461	288.415	311.104	324.365	318.665	282.41	262.529	205.929	268.413	297.463	284.906	138.316	147.82	167.891	133.931	156.553	158.548	167.072	161.024	142.557	144.975	155.052	163.413
Cdc42bpb	163.72	156.844	135.451	173.828	154.192	165.248	156.922	190.806	176.168	164.144	151.86	117.401	113.719	121.834	132.167	106.188	101.819	107.592	122.007	100.344	107.375	103.292	107.119
Cdc42bpg	14.252	15.3685	8.581	15.5499	12.5799	11.7373	10.9371	15.2196	13.6496	11.619	10.0396	2.3855	2.53133	2.80215	2.529	2.04997	2.2463	2.74568	2.39	2.11064	1.97452	2.41912	1.83875
Cdc42ep1	19.1214	19.8509	10.4688	13.2671	11.5947	12.1159	12.0347	21.0719	13.7817	14.9331	13.3721	18.7006	14.5432	12.1327	15.668	9.66722	8.37258	8.84365	10.3178	12.3078	10.4566	12.1869	10.7968
Cdc42ep2	2.1378	1.83568	2.14525	2.48137	2.17243	2.22967	2.94008	3.66971	2.44372	2.67517	2.0248	5.70816	5.94624	4.82924	6.84593	5.48097	5.30944	4.75705	5.30464	4.85702	5.03365	6.11626	5.61055
Cdc42ep3	9.26381	8.15382	9.09586	6.55082	6.97199	7.82486	8.27142	8.22788	7.68341	8.74423	8.31011	13.5036	13.0626	12.8184	12.1274	13.9398	12.1709	13.1857	13.0964	12.969	12.2087	14.606	14.6157
Cdc42ep4	30.9981	34.1094	25.1852	25.0122	21.5727	22.2967	22.9326	40.6565	31.7023	29.0676	26.5333	19.4248	21.6596	18.1544	23.749	14.285	15.7241	14.0477	15.739	18.8178	19.2447	18.3031	16.3602
Cdc42se1	40.7964	40.9398	34.324	38.6432	40.7205	39.5029	40.0635	44.7898	39.4518	40.2873	37.4588	38.0402	35.7013	34.6394	37.1351	35.1732	33.0002	34.9915	38.5509	37.5338	37.516	38.2038	38.2837
Cdc42se2	129.04	122.691	138.926	116.095	121.985	128.9	134.93	134.35	124.167	133.799	127.098	169.115	168.453	166.013	180.17	181.498	177.499	179.683	174.392	185.813	186.44	182.758	182.744
Cdc5l	10.0358	9.22107	11.7131	9.62772	10.0791	11.0221	11.6819	8.13131	9.55472	11.1798	8.8585	12.5239	12.8716	12.9972	12.2568	13.4866	13.3961	13.1537	12.1638	13.6047	13.182	14.1496	12.7298
Cdc7	4.9882	4.43977	5.79218	5.98837	6.0626	5.84761	3.92011	3.12891	4.46914	5.58992	4.51362	7.49728	8.14325	9.0921	5.55203	7.42305	10.8231	8.97136	7.50033	8.01026	8.14839	7.94201	7.77933
Cdc73	16.6867	16.9053	20.8947	18.9908	19.0467	15.9863	13.9948	11.2795	15.565	19.2453	20.4167	12.9073	13.0626	14.9647	11.8451	13.4866	13.1511	13.3134	13.8348	13.7573	13.9607	14.8799	15.1815
Cdca4	2.07842	2.26258	2.74592	2.15052	2.07139	2.7345	2.31286	2.68468	2.20155	3.27409	2.531	3.53565	4.17909	3.96475	4.17578	5.09255	4.7785	4.53357	4.72171	4.7553	4.58868	5.1121	5.32766
Cdca7	2.73164	2.98831	2.87464	2.54754	2.62713	2.39794	2.58727	2.91645	3.06015	2.7151	2.91065	2.85408	2.60297	2.32519	2.35255	2.71891	2.12378	2.61798	2.68147	2.54294	3.08693	2.82991	2.07449
Cdh10	58.3739	55.4972	66.5457	50.5538	49.006	46.1078	55.4303	43.206	56.5138	62.4873	59.2676	27.2202	29.0148	30.8833	26.1722	32.8427	31.8158	29.2766	29.8653	31.5579	32.5379	33.6394	32.0131
Cdh11	71.4976	69.9691	77.1432	66.5338	60.3986	54.143	66.3674	54.2151	64.9237	70.5128	68.2526	41.1073	41.2894	40.5716	36.5587	43.8693	42.108	39.5251	38.7841	36.8981	40.5195	42.3117	39.1795
Cdh12	19.2402	19.424	29.7332	19.4209	19.3498	17.2904	19.3261	12.7474	20.5184	22.9985	25.0991	10.9051	12.6089	12.7886	8.03397	14.5008	14.4172	14.4308	12.5524	14.1133	13.182	12.5064	15.3229
Cdh13	62.115	64.6756	65.473	61.141	53.0477	57.9292	72.5612	85.427	73.1355	67.1189	66.1856	53.0348	48.2864	48.6204	54.6381	47.7751	43.8233	53.7004	55.1061	47.2478	49.4466	48.7019	48.5619
Cdh15	4.57252	5.29358	6.04961	6.21997	5.12795	5.55313	3.6457	4.1912	5.34976	4.59172	4.59798	2.59849	2.67462	2.86177	3.0348	2.71891	2.7364	3.38421	2.72033	2.44122	2.92007	2.1909	3.15888
Cdh18	18.587	17.2041	24.2842	18.1636	16.0659	18.2159	22.2662	17.2863	21.4871	19.2453	23.2008	13.5036	14.3761	16.5446	16.3267	16.0329	16.3367	17.9108	16.0111	15.2831	15.0453	16.021	14.38
Cdh19	26.8413	29.4135	25.1852	26.4679	26.347	15.3973	15.7196	10.6422	14.6403	16.3705	16.8311	5.75076	4.41789	5.42545	3.38768	5.78307	5.96291	5.1721	3.98334	4.01785	4.39401	4.61002	4.33757
Cdh2	158.316	161.539	162.181	159.172	138.707	136.178	145.397	137.324	144.576	151.607	151.649	65.8994	60.1072	64.6582	55.5791	54.3565	53.2986	54.2751	61.5377	54.9784	53.7571	54.1791	58.8872
Cdh20	19.4184	20.4486	23.5119	21.1413	20.4865	18.8049	18.7773	19.7392	20.5184	21.4813	21.5135	10.2236	9.48056	9.3902	9.46903	8.65303	8.98521	8.26897	8.91879	9.23087	10.4288	10.7263	9.42949
Cdh22	70.7256	68.6031	46.2945	71.9597	58.7567	68.3203	74.1684	88.3241	66.2886	59.0136	53.4885	38.807	36.8476	37.3521	43.7575	31.3322	31.1623	29.3086	36.3747	26.6754	29.7847	29.5771	29.5143
Cdh24	14.1926	14.1731	8.88134	14.425	14.2471	14.8504	13.7204	17.0159	14.9045	13.3759	12.4441	9.96798	9.4328	11.626	8.83384	8.67461	9.84289	9.76952	9.21026	8.62057	9.03832	8.3528	7.73218
Cdh4	40.4995	36.7989	40.4594	45.9881	38.8764	39.8816	44.454	52.9404	49.1826	45.3981	45.1362	25.2607	21.8268	24.6232	21.6906	20.4134	19.7266	20.7842	23.7834	17.7497	21.3026	20.5853	19.8962
Cdh6	8.55121	8.53803	9.78234	9.82623	7.72981	7.61452	8.15382	7.01108	10.1712	10.7007	9.40688	3.83384	3.31939	4.91867	3.64646	4.09994	3.92082	4.18238	4.41082	2.84809	4.22715	3.60585	4.00753
Cdh7	12.6487	14.5573	19.5218	13.6972	13.7671	12.6207	14.3868	10.6422	13.4074	14.4539	14.3423	8.73263	9.38504	10.3143	8.26923	10.3146	10.2513	11.6851	9.89034	9.23087	9.17737	9.85905	10.0896
Cdh8	40.0244	42.0925	54.4036	36.6912	33.5211	34.4967	44.3364	32.2355	38.5271	41.4852	46.4438	28.7112	28.1074	29.0649	25.6546	28.8075	28.3442	29.6598	27.6502	27.4383	27.6155	31.129	32.4846
Cdh9	20.6654	21.5158	25.6143	18.8584	19.5771	19.0573	21.7958	17.7884	19.7039	23.7971	26.913	11.8423	15.2119	13.8021	12.5391	14.3714	13.4778	14.7181	13.9125	15.4102	15.9909	14.8342	17.4446
Cdhr1	11.9954	10.1603	15.1455	9.72697	11.6452	8.83452	13.9556	15.0844	26.7048	13.6554	11.0098	10.6495	9.88653	13.3848	9.28083	8.86881	12.4976	8.55631	11.8529	11.9772	21.9423	11.4566	10.1838
Cdip1	100.774	95.4978	95.6353	99.6849	104.757	104.92	103.099	120.096	98.3872	97.3444	89.3021	153.865	147.749	137.514	170.548	156.359	158.058	157.462	162.384	155.297	157.934	156.695	146.063
Cdipt	108.672	106.896	95.7211	100.942	101.144	110.095	130.932	153.085	117.629	103.014	114.865	120.681	116.489	109.582	128.026	113.504	115.133	114.84	119.558	118.933	113.493	116.939	109.193
Cdk10	22.0312	23.565	19.1356	24.8137	25.8923	23.6008	23.2854	30.6904	25.4719	22.3597	21.6822	27.2628	24.3342	23.9674	26.9132	22.226	24.0559	25.6689	23.0839	25.3023	25.1682	22.4567	22.6779
Cdk11b	36.1051	40.2141	36.5122	41.0584	39.6848	41.1857	37.0842	40.869	43.2824	39.1294	39.357	31.4375	30.2088	29.0947	36.4881	27.5559	31.0807	32.3416	30.8369	28.5318	31.0918	29.5771	32.8146
Cdk12	19.8934	19.9363	28.1457	19.1231	19.2235	19.3939	17.7581	14.4084	19.0214	22.8787	21.3026	18.4876	19.2954	21.2248	16.9502	21.4276	18.7464	20.9757	21.0825	17.3937	18.5216	19.8094	21.5935
Cdk13	38.1835	39.9153	44.4925	43.639	46.2526	40.0919	40.2987	29.7247	37.4483	43.9208	44.7565	35.9529	36.6566	38.8128	29.0658	38.1942	39.6983	39.0781	36.6078	38.7798	37.516	37.1996	40.4054
Cdk14	182.248	176.737	226.71	171.082	180.413	169.539	173.308	134.968	178.524	190.816	175.778	183.044	180.155	194.064	177.606	192.309	200.003	191.559	195.805	191.102	201.652	189.741	206.459
Cdk16	283.021	278.596	222.334	274.936	259.025	266.508	257.433	321.138	280.015	276.621	247.658	148.838	154.865	158.858	162.15	155.021	147.766	144.915	156.361	153.899	159.797	151.309	157.755
Cdk17	156.356	160.899	200.281	135.218	144.138	150.734	163.625	127.223	147.746	168.656	172.656	284.3	301.085	296.223	282.483	312.07	312.399	295.799	287.578	322.47	303.298	308.141	319.895
Cdk18	28.1477	26.041	20.6802	25.5747	23.3663	27.345	30.2632	36.0211	31.7463	28.6683	25.8584	39.4033	33.0267	34.3711	40.958	29.5627	32.5918	30.9687	38.3372	35.3977	38.4337	34.461	37.3879
Cdk19	95.4885	92.9364	103.616	98.0307	95.1575	94.3191	87.732	71.5014	83.5268	99.9797	94.3641	64.4085	65.4087	70.2625	63.6248	67.3469	67.8792	68.3547	66.3372	69.168	65.2984	70.8391	70.9098
Cdk20	4.51314	5.03744	4.2905	4.73115	4.92586	5.25865	5.44895	7.06902	5.19566	4.35215	4.0496	7.24169	7.09251	7.0352	7.91635	6.92674	6.2488	6.19375	6.85911	6.33192	7.03598	6.75527	7.21356
Cdk2ap2	5.28512	3.97018	2.74592	2.64679	3.56178	3.82829	4.35132	5.02171	3.14821	2.43561	3.07938	6.51752	6.06565	4.85905	6.78712	5.20045	6.16712	5.20403	5.71269	5.87419	5.08927	5.79675	5.4691
Cdk4	13.2425	12.6363	10.6404	12.2083	13.1356	13.5883	12.5051	15.2003	14.0679	12.6971	12.6972	15.2502	17.1462	14.9647	16.8561	15.9682	16.2959	15.7717	15.6613	17.4446	16.4636	15.2907	14.4271
Cdk5	30.4043	28.1328	27.2447	29.3133	30.7677	34.7071	35.1634	37.2958	31.5262	27.8697	29.1065	57.5928	54.8535	50.2301	62.9073	52.4792	56.5251	54.1155	55.1838	59.5048	55.3701	51.2579	49.4105
Cdk5r1	226.488	213.195	195.69	204.531	199.106	205.508	229.757	236.271	208.575	225.713	220.07	257.804	250.841	252.909	250.676	243.299	249.666	227.572	265.038	254.955	258.162	250.767	262.47
Cdk5r2	205.229	190.313	101.127	186.07	170.106	195.159	190.047	233.529	166.965	180.994	172.741	209.583	192.716	174.747	177.277	137.154	134.002	125.95	163.045	167.758	176.929	143.778	143.8
Cdk5rap1	3.32547	3.20176	4.03307	2.8453	3.1576	3.19726	3.8025	3.72765	3.23628	3.79316	3.2903	6.04894	5.99401	6.11108	6.26956	6.53832	6.28965	5.81063	5.67383	6.84051	5.58985	6.84656	6.22346
Cdk5rap2	15.3209	16.3076	16.0036	18.9577	16.4195	15.6077	14.7396	16.224	18.7132	16.7298	16.9577	14.6112	13.779	13.7425	14.8564	12.5588	12.0892	12.1002	12.6495	14.571	12.5146	12.4151	13.4842
Cdk5rap3	15.4991	17.5456	13.4293	15.5499	17.5058	18.4263	16.5428	21.1491	18.0747	16.0111	15.1438	16.1021	16.3104	15.6503	18.8675	15.6445	14.7848	15.8675	16.0888	17.0377	16.408	17.7098	15.653
Cdk7	37.8866	35.2194	41.3604	38.5439	36.9313	37.6098	35.477	28.0443	36.3256	41.2057	38.6399	32.0764	29.6835	32.9104	29.2187	38.1942	36.8802	38.8546	36.6856	33.2362	34.7906	35.0544	38.6609
Cdk8	8.61059	10.1176	11.3269	10.6203	11.4179	9.38142	10.3099	7.91885	8.18976	10.9403	8.90068	10.3088	10.4358	9.89697	9.98659	12.3645	12.8652	12.1002	11.7168	11.3161	11.3188	12.9172	12.3055
Cdk9	21.4374	23.3515	19.0927	22.8286	22.9368	23.096	22.5406	24.7802	23.0942	19.0057	19.6996	27.6462	28.8476	29.4822	30.2068	26.7575	30.223	27.808	29.0104	27.4638	29.7569	29.0294	26.1197
Cdkal1	3.38485	4.69592	5.57765	4.46647	4.57221	5.00623	4.46892	3.84354	4.29302	4.31222	4.26052	5.11178	6.20893	6.26013	6.04607	6.17149	5.2686	6.22567	5.82928	5.34017	5.92357	6.11626	6.88353
Cdkl1	7.24477	7.42808	9.01005	7.54337	7.30038	8.32969	7.05619	7.35873	7.90356	6.42841	7.46645	12.7795	12.0358	12.3116	12.6803	13.2709	12.4976	13.3134	13.6016	11.901	12.4868	12.9172	12.2583
Cdkl2	31.295	29.5416	39.3439	29.975	31.8286	29.2381	30.1848	21.2264	28.3119	31.8625	32.1437	33.9934	35.2954	39.1705	32.3006	39.9204	43.2515	43.5159	37.6766	36.6946	37.4047	39.6644	42.1027
Cdkl3	9.50134	10.0749	9.69653	8.07272	9.62437	8.87659	9.01624	6.93382	7.61736	9.46293	8.18356	7.1565	6.11341	6.37937	6.39895	7.40147	7.06564	6.76843	6.78139	6.07763	6.75788	6.84656	7.87362
Cdkl4	10.9265	10.2456	12.5283	10.6203	10.1801	9.92832	11.3683	7.30079	10.0611	9.46293	11.3895	14.6112	13.8746	15.1734	15.1387	14.9971	16.5818	14.6224	15.739	15.4356	16.1299	12.5977	14.4271
Cdkl5	18.7651	18.2714	26.4724	26.1702	20.0066	21.1608	18.8557	16.0502	24.7894	27.2309	24.382	15.1224	12.6328	19.3468	15.3269	17.7376	13.3961	18.8047	23.4725	15.5628	16.9086	18.4401	18.9061
Cdkn1a	6.71032	5.08013	6.09251	11.9106	10.9632	14.9766	11.1331	8.57553	6.49457	6.14891	5.90567	12.6517	11.391	11.0596	12.245	16.4213	19.359	19.3156	16.8466	12.5621	13.3489	14.5147	12.3998
Cdkn1b	9.73887	10.5018	9.48201	9.49538	9.32124	10.0125	9.25145	10.1207	8.3879	9.74243	8.81631	12.2257	10.8656	9.92678	11.5746	10.9835	10.4964	11.0466	10.0264	9.40888	9.70576	10.2698	10.2781
Cdkn1c	3.50362	3.62866	2.18816	2.34903	3.05656	2.81863	3.48889	3.61177	2.72992	3.11438	2.86847	3.91903	3.82088	4.05418	3.51707	3.21521	3.43072	2.77761	4.04163	3.83984	4.33839	3.74279	4.5733
Cdkn2aip	11.1641	10.331	10.5975	9.69389	9.62437	10.9801	9.56506	8.90388	10.1491	11.3795	9.82871	13.674	14.6387	13.2059	12.692	14.1556	15.5607	14.782	12.9993	15.0288	16.1021	14.7429	15.8415
Cdkn2aipnl	19.359	20.3205	22.8255	19.0569	19.9561	20.4877	20.463	20.9946	17.8546	18.2471	19.32	36.9752	39.9521	36.8155	36.8881	37.4173	39.78	39.7805	35.1311	40.0259	36.9598	37.3366	36.1621
Cdkn2d	13.005	11.7398	9.18167	10.3225	12.0242	14.009	14.818	18.0975	12.4608	10.7406	14.3001	30.0317	27.6775	24.9213	31.8301	25.0312	24.6685	25.7328	25.882	28.1758	26.7812	26.9754	28.5714
Cdo1	12.5299	12.0386	11.5414	13.4987	14.1966	14.1352	14.5828	12.3998	10.6555	11.7388	12.2332	18.9562	20.4178	18.8996	19.8438	21.967	21.2786	19.2517	20.4025	20.547	20.2458	19.9007	21.0749
Cdon	6.94785	9.22107	9.52491	9.62772	8.5129	7.57245	6.89939	7.18491	9.26852	9.10358	8.26793	5.62296	6.54326	8.16798	5.3403	7.20726	6.94312	7.05576	7.2283	6.84051	8.50992	6.8922	7.82648
Cdr1	24.169	33.9814	47.4958	40.3636	38.5733	30.9629	21.1294	19.9516	42.8201	34.3381	50.9996	10.9051	13.779	22.6855	12.1862	22.5065	10.7414	7.3431	10.0652	6.96766	12.8483	7.98765	9.28805
Cdr2	10.5702	10.8006	6.47866	10.1571	10.0538	10.3069	10.5059	10.6228	9.02635	10.3413	10.2505	10.7347	9.76713	8.19779	9.23378	9.27881	8.41342	9.06714	8.64676	8.646	8.50992	8.48973	8.2508
Cdr2l	21.1999	21.1743	16.733	19.884	18.4909	21.8339	23.3638	26.2674	20.1222	19.6845	17.717	25.5163	23.7611	24.3847	26.5368	22.8086	20.911	21.2631	22.3261	21.9964	23.3328	20.7679	21.7821
Cds1	79.9894	82.0078	88.3414	72.6545	74.1658	79.7211	99.3355	82.6457	86.2787	88.2408	89.6396	71.3946	71.737	78.4603	65.9539	72.5473	75.2715	74.0376	74.2844	70.5666	75.6716	77.2292	79.2549
Cds2	676.139	651.622	674.038	656.968	596.585	621.908	678.766	732.957	747.536	668.434	656.077	344.279	336.572	356.947	400.428	348.603	336.496	359.046	373.307	326.615	354.664	361.544	342.856
Cdv3	20.606	18.6983	20.7231	20.645	23.7199	22.6753	21.443	16.3592	22.0595	25.7535	25.8584	21.6825	27.1521	26.3224	22.3375	25.6354	24.2601	24.8388	26.4455	30.0575	28.9504	25.2866	25.6011
Cdyl	6.7697	6.36083	6.26413	6.35231	6.1889	7.15176	6.97779	5.77497	5.12961	5.94927	6.0744	6.34713	5.82684	5.33602	5.12857	6.75411	6.57554	6.19375	5.55724	6.15391	5.81233	5.88804	5.28051
Cdyl2	14.7865	11.0994	14.7593	14.5243	14.626	14.0511	12.2307	10.0434	11.8443	13.6554	10.9255	15.6761	14.2089	14.3387	14.2682	14.8245	15.9283	14.8458	13.9514	13.7064	12.4312	14.606	12.164
Cebpa	6.82909	5.72048	3.26078	9.82623	10.9127	9.92832	10.3099	5.23417	4.16093	5.86941	8.3523	5.49517	7.16415	7.12463	4.2346	7.59567	6.04459	6.76843	6.9757	7.04394	7.28628	5.24903	5.65769
Cebpg	19.0621	17.503	19.5218	18.296	20.7139	16.9539	17.7581	10.816	14.4862	18.0075	19.109	13.3758	15.5223	14.3387	11.7981	16.8745	17.5212	16.506	15.603	16.7071	16.9086	16.7056	18.7175
Cebpz	21.1405	20.0644	22.1819	19.1893	21.699	18.4263	20.2277	14.6982	18.2949	21.4413	20.5855	17.9764	20.8716	19.4362	17.7971	20.6076	23.3207	20.6245	18.8674	18.5126	18.3547	21.133	24.2338
Cecr2	6.23525	5.54972	5.01989	4.63189	4.47117	3.28139	3.5673	4.38434	4.4031	4.51186	4.26052	2.3855	1.74328	1.7588	1.64679	1.5105	2.16462	1.91559	1.70992	2.26322	2.14139	2.00832	2.21593
Cecr5	5.99772	6.57428	6.22123	6.91475	6.82042	5.67934	5.17454	8.16993	6.27441	6.38848	5.18855	7.53988	7.54624	7.72083	6.01078	5.89096	5.7587	5.651	5.38236	6.38278	6.36854	4.79259	5.75199
Cecr6	66.2125	66.2551	56.3343	58.2626	56.8621	60.0748	70.1699	76.9094	66.7289	60.5708	58.7614	52.6514	57.5281	59.6799	57.6729	49.4798	55.2182	50.827	52.6772	52.232	54.6749	54.7725	51.0135
Celf1	182.841	188.05	220.146	184.614	176.017	176.606	171.661	170.661	201.156	208.145	196.954	158.21	160.549	180.381	155.739	165.141	169.249	171.286	169.224	172.716	170.699	177.782	183.969
Celf2	237.83	236.247	313.55	246.648	261.096	245.389	224.269	170.12	232.946	266.12	279.001	160.553	188.369	214.991	162.362	226.381	231.655	234.915	228.333	217.294	225.096	228.447	262.328
Celf3	96.7949	103.737	76.2851	106.765	96.4964	106.561	100.12	145.997	115.868	95.907	88.2475	133.077	120.047	120.165	133.002	97.3412	104.719	100.313	113.01	116.899	121.725	104.707	99.9054
Celf4	580.888	600.565	486.714	572.866	511.077	496.669	499.853	541.746	558.907	529.884	493.629	251.116	239.283	266.831	244.724	260.173	289.691	286.062	298.342	260.6	275.849	298.83	347.618
Celf5	167.758	184.507	159.607	183.059	164.524	177.995	161.038	212.244	180.285	177.121	158.778	196.974	188.202	209.357	200.32	154.87	162.02	155.195	174.023	163.74	165.109	168.745	177.887
Celf6	16.0335	17.503	11.8418	14.9544	13.2619	14.7242	13.7596	16.7455	13.0552	14.973	12.191	24.5366	19.9402	21.2844	20.679	19.2481	19.2774	17.1126	19.8778	17.826	17.7985	16.3405	17.7746
Celsr1	21.0811	23.4369	16.3039	23.2587	16.6216	16.0704	16.4252	27.658	27.9156	22.3197	21.4713	2.59849	2.98506	3.69646	3.65822	2.15786	1.83788	1.69211	2.1374	2.64466	2.83664	3.10377	2.6874
Celsr2	353.628	345.534	313.507	377.334	287.973	359.607	378.917	501.611	451.185	382.67	348.856	130.308	127.092	155.877	158.786	112.684	111.784	113.818	139.145	109.423	118.75	115.296	130.08
Celsr3	46.7347	58.4001	53.76	83.2086	63.8846	71.0548	46.1004	61.7284	73.0694	52.3057	43.6597	27.1776	28.9193	47.9049	22.8904	26.9085	33.8987	31.9904	32.1193	25.404	35.2077	24.4194	27.9584
Cend1	69.5379	63.6937	56.463	60.3138	62.5205	75.8086	76.5597	103.351	77.8468	65.2024	64.7514	155.015	142.208	131.403	180.829	147.209	148.542	145.33	159.236	155.577	158.518	158.247	152.475
Cenpb	127.793	137.804	72.5095	127.41	124.612	125.072	119.877	171.375	124.101	112.797	107.357	41.1499	38.8297	39.5879	48.0627	37.9784	34.1846	30.5218	37.1519	34.7111	35.2355	34.8262	37.4822
Cenpc1	11.9954	12.3801	15.1455	11.7452	12.6809	11.4849	11.7995	7.08834	10.4133	12.4575	13.5408	13.461	14.6149	14.7858	11.0452	13.2277	15.1115	14.2392	12.7467	13.7319	13.2377	14.0126	15.7001
Cenpt	4.03807	4.99475	4.03307	5.16125	4.87534	5.76348	5.72335	5.91017	5.45984	4.95107	4.72453	6.30453	7.25967	5.99184	6.76359	6.53832	5.18692	6.64072	6.60651	7.5271	8.4543	7.85072	6.4592
Cenpv	2.67225	2.13451	1.50168	2.15052	2.42504	2.56622	2.78328	2.51085	1.87132	2.39568	2.531	4.98399	5.49252	5.36583	3.917	5.2436	4.69681	4.37394	4.41082	5.49275	5.64547	5.47725	3.6775
Cep104	35.0362	38.0369	33.7233	40.7937	36.2493	37.5257	36.1826	39.7488	36.8759	35.3363	32.6499	32.8432	28.0596	31.241	32.8299	27.5775	27.9358	31.8627	32.061	25.3785	27.7268	26.9754	26.4497
Cep110	12.5893	13.4047	14.2874	14.5574	12.8578	11.1904	10.1139	9.29016	13.6716	13.6154	12.5284	6.34713	7.06863	7.66121	6.28132	6.49516	7.14732	6.89613	6.9757	6.40821	7.53657	6.80092	7.73218
Cep120	40.9745	41.1106	42.3043	40.893	42.6908	38.4091	39.5931	33.5296	36.3476	38.4906	37.037	41.5758	40.6446	40.5418	40.4522	44.5599	42.2305	40.834	42.5537	40.7888	41.5485	39.847	44.4129
Cep128	8.43244	8.6661	8.92424	8.70134	9.72542	7.61452	8.11462	6.83725	7.68341	8.62444	8.81631	3.57825	3.12835	4.14361	3.8229	4.16467	3.63493	3.6077	3.41984	3.71269	3.89343	3.42328	3.58321
Cep135	6.0571	7.8123	9.91106	7.87421	7.72981	7.44624	6.07616	4.55817	6.36248	8.02552	7.593	4.17462	5.01491	6.14089	3.50531	5.0494	5.22776	5.33173	5.44066	4.60272	4.6165	4.61002	6.78923
Cep164	9.50134	12.5509	9.18167	12.2083	10.4075	11.4007	8.82024	11.2409	11.6462	9.18344	7.71955	8.00846	8.19101	10.4037	8.01045	7.72515	8.20921	8.26897	8.8605	6.38278	7.73124	8.0333	7.96792
Cep170	51.0697	52.1247	65.5589	56.476	55.3717	51.9133	50.4518	36.6585	51.9786	62.088	63.1484	50.5215	49.8386	54.3439	45.0161	55.4355	57.3011	55.7437	57.1075	50.7062	51.727	54.1791	55.8697
Cep170b	342.048	335.288	229.799	355.928	281.001	292.633	288.363	397.874	339.611	302.095	256.011	192.97	186.674	194.273	226.904	155.193	148.705	148.49	192.152	149.957	163.163	156.284	166.242
Cep19	15.5584	15.6246	18.7495	13.3663	15.2575	15.6918	17.7973	13.3848	14.222	16.091	13.6674	24.494	27.9163	23.6991	27.5837	28.1169	28.3442	26.5629	24.2692	26.1923	25.1961	28.0253	27.6756
Cep192	4.75067	5.89124	6.77899	6.12071	6.69412	5.55313	3.92011	4.11394	6.23038	5.82949	5.61038	3.49305	2.6985	3.66665	2.7172	3.27995	3.87998	4.18238	4.39139	3.53469	3.67095	3.60585	3.53606
Cep250	39.9056	40.0007	33.2085	45.0286	39.6848	36.3057	34.9673	45.4658	44.9556	38.1712	36.1089	16.1873	18.1014	19.4362	19.4674	15.2777	13.7637	13.6326	16.1471	14.3676	14.2388	15.5645	15.0872
Cep290	8.55121	8.02575	11.2411	9.39612	10.1549	9.04487	7.4874	5.63977	8.76216	9.46293	9.99745	3.06707	4.34625	4.68019	3.15242	4.46677	5.02355	4.56549	4.00277	3.22953	3.89343	3.83407	5.28051
Cep350	41.9247	40.2568	42.7763	45.955	45.4442	38.4091	33.3209	25.6107	38.6372	45.6377	45.3471	17.8486	19.1522	22.2384	16.7972	20.2623	21.8912	24.4877	22.9091	19.5298	20.4961	20.8592	22.5365
Cep44	3.02855	3.4579	3.73274	3.0769	3.71334	3.28139	3.13608	2.58811	3.14821	3.03453	3.75432	3.45045	4.0358	5.00811	3.79938	4.53151	5.18692	3.92696	4.31366	5.77247	5.20051	4.29051	5.23337
Cep57	7.95737	8.02575	9.01005	8.96602	8.48764	8.32969	8.82024	6.18056	8.40992	7.02733	8.94286	10.0106	10.7223	10.6124	10.0572	11.5014	12.9877	13.3134	10.4927	12.4095	12.4034	12.7802	12.8241
Cep57l1	2.07842	1.7503	2.83173	2.01818	2.22295	2.06139	2.50887	1.68034	2.06946	2.43561	2.15135	3.45045	3.31939	2.92139	2.92893	3.15048	3.26735	3.22458	2.97293	3.05153	3.25379	3.28635	3.11173
Cep63	12.7674	12.679	12.8715	13.9618	13.1356	11.1483	10.6627	10.1014	10.9857	11.8187	11.3051	8.77523	9.95817	9.80754	9.09262	9.42986	9.18942	9.19484	7.77237	8.59514	9.14956	8.7636	9.52378
[truncated: 9,767 more rows]
