# Supplementary material for: Ethanol-Induced Behavioral Sensitization Alters the Synaptic Transcriptome and Exon Utilization in DBA/2J Mice
Source: Front Genet. 2018 Sep 24;9:402. doi: 10.3389/fgene.2018.00402 (PMC6166094; doi:10.3389/fgene.2018.00402)
Supplement: TABLE S4 — EdgeR differential expression results (unfiltered data). [file Table_4.XLSX]

## Sheet: Table S4
Supplemental Table S4: edgeR Differential Expression Results (Unfiltered Data)
Gene Symbol	Aver_logCPM	logFC_SSP_SSS	LR_SSP_SSS	Pvalue_SSP_SSS	FDR_SSP_SSS	logFC_SEP_SES	LR_SEP_SES	Pvalue_SEP_SES	FDR_SEP_SES	logFC_EEP_EES	LR_EEP_EES	Pvalue_EEP_EES	FDR_EEP_EES	logFC_SES_SSS	LR_SES_SSS	Pvalue_SES_SSS	FDR_SES_SSS	logFC_EES_SSS	LR_EES_SSS	Pvalue_EES_SSS	FDR_EES_SSS	logFC_SEP_SSP	LR_SEP_SSP	Pvalue_SEP_SSP	FDR_SEP_SSP	logFC_EEP_SSP	LR_EEP_SSP	Pvalue_EEP_SSP	FDR_EEP_SSP
March1	4.54627	0.0202574	0.0371372	0.847186	0.864496	-0.0171641	0.0269317	0.869646	0.888372	0.17074	2.21782	0.136425	0.171022	0.0180072	0.0295256	0.863571	0.99996	-0.139913	1.77549	0.182704	0.482279	-0.0194143	0.0342445	0.853188	0.956718	0.0105695	0.00845667	0.92673	0.962989
Marc2	4.66362	0.242039	6.12649	0.0133171	0.0184263	0.385833	15.7261	7.32067e-05	0.000137408	0.384501	19.403	1.05838e-05	2.27639e-05	0.0435072	0.292581	0.588572	0.99996	-0.0574923	0.510518	0.474915	0.734068	0.0661121	0.707686	0.400213	0.758409	-0.0308146	0.125408	0.723242	0.84818
March2	4.82933	0.357823	20.041	7.5798e-06	1.50154e-05	0.380428	23.0769	1.5565e-06	3.4907e-06	0.56245	27.9422	1.24993e-07	3.33382e-07	-0.0581943	0.351706	0.553149	0.99996	-0.265354	7.26226	0.00704187	0.110464	0.0855997	0.781386	0.376718	0.745422	0.0550564	0.268868	0.604092	0.76989
March4	4.2494	0.232445	6.72356	0.00951477	0.0133853	0.207382	5.46618	0.019388	0.0270132	-0.0889297	0.820426	0.365056	0.415004	0.0611316	0.463214	0.496126	0.99996	0.238095	7.15474	0.00747661	0.113062	0.0360691	0.16612	0.683584	0.897325	-0.0832795	0.711285	0.399017	0.618829
March5	5.33335	-0.887269	74.5663	5.86356e-18	3.23569e-17	-0.712206	48.3864	3.49981e-12	1.32738e-11	-0.50145	19.9393	7.99413e-06	1.74233e-05	-0.109657	1.18308	0.27673	0.99996	-0.200482	3.95321	0.0467821	0.273902	0.0654056	0.400464	0.52685	0.829137	0.185337	2.71834	0.0992012	0.323331
March6	8.10743	0.718213	61.3724	4.72392e-15	2.08622e-14	0.598528	42.817	6.01073e-11	2.04205e-10	0.848592	75.1551	4.35143e-18	3.16211e-17	0.035994	0.155254	0.693564	0.99996	-0.069462	0.578034	0.447084	0.714375	-0.0836915	0.844898	0.358	0.731025	0.0609168	0.38371	0.535624	0.721587
March7	5.16303	-0.688312	33.3723	7.60994e-09	1.98913e-08	-0.550528	21.4564	3.61967e-06	7.78811e-06	-0.296643	5.23675	0.0221146	0.0316644	-0.118808	1.0193	0.312685	0.99996	-0.202901	2.96959	0.0848435	0.349745	0.0189762	0.0251722	0.873939	0.961599	0.188768	2.11962	0.145422	0.37687
March8	5.97405	0.853995	138.412	5.92154e-32	8.07264e-31	0.844217	137.641	8.73394e-32	1.26701e-30	0.990272	163.79	1.68117e-37	3.69011e-36	0.0723609	0.981345	0.321867	0.99996	0.00934698	0.0163789	0.898165	0.961065	0.0625828	0.781202	0.376774	0.745422	0.145624	3.57943	0.0584993	0.255335
March9	5.85753	1.46269	97.9217	4.35248e-23	3.42521e-22	1.60941	117.969	1.76129e-27	2.00985e-26	0.944588	36.9237	1.22841e-09	4.06303e-09	-0.152164	1.08271	0.298092	0.99996	0.310273	4.5255	0.0333932	0.235385	-0.0054462	0.00143413	0.969791	0.990416	-0.207832	1.76419	0.184103	0.422711
Sept2	5.35948	0.704027	55.6599	8.6157e-14	3.42792e-13	0.747779	63.7902	1.38402e-15	6.96029e-15	0.971432	92.9957	5.24084e-22	5.18139e-21	0.057859	0.372706	0.541533	0.99996	-0.0594361	0.392751	0.530857	0.769702	0.101611	1.20596	0.272133	0.670139	0.207969	4.29385	0.0382505	0.214311
Sept3	8.71885	0.219223	10.8037	0.00101297	0.00159968	0.185177	7.71666	0.00547134	0.00818648	0.192393	7.16078	0.00745148	0.0113779	-0.0216069	0.104961	0.745956	0.99996	0.0191471	0.0824794	0.773965	0.909055	-0.0556532	0.697981	0.403463	0.7596	-0.00768311	0.0113567	0.915132	0.956712
Sept4	5.93853	-0.43481	19.5755	9.67027e-06	1.89744e-05	-0.49522	25.2922	4.92704e-07	1.16633e-06	-0.720901	43.7743	3.68512e-11	1.4241e-10	-0.0586801	0.360459	0.548251	0.99996	-0.00626033	0.0041113	0.948875	0.980596	-0.11909	1.45679	0.227442	0.632888	-0.292352	7.27036	0.00701016	0.102073
Sept5	8.68874	-0.0599574	0.270301	0.60313	0.63984	-0.132524	1.31967	0.250652	0.292268	-0.518197	16.8985	3.94334e-05	7.93186e-05	-0.0866474	0.56449	0.452457	0.99996	0.175568	2.3179	0.127893	0.415625	-0.159214	1.90439	0.167588	0.578543	-0.282672	5.08166	0.0241801	0.17158
Sept6	5.82688	-0.797992	111.694	4.16959e-26	3.98499e-25	-0.858447	127.116	1.75201e-29	2.23804e-28	-0.894804	111.631	4.30339e-26	5.62549e-25	-0.163761	4.8652	0.0274036	0.721261	-0.14077	3.60674	0.057546	0.296351	-0.224216	8.53515	0.00348352	0.105356	-0.237582	7.86841	0.00503057	0.0893949
Sept7	8.18091	-0.518003	18.1219	2.0721e-05	3.94981e-05	-0.414995	11.66	0.000638584	0.00107358	-0.16774	1.6257	0.2023	0.245139	-0.053653	0.19576	0.658165	0.99996	-0.165362	1.85857	0.17279	0.467973	0.049355	0.165177	0.684434	0.897402	0.184901	1.99481	0.157839	0.39294
Sept8	7.52586	-0.0137163	0.0363282	0.848839	0.866065	-0.0767562	1.13616	0.286466	0.329966	-0.143231	3.34966	0.0672188	0.0886084	-0.0877276	1.48621	0.222806	0.99996	0.001491	0.000430136	0.983453	0.993332	-0.150767	4.38131	0.036335	0.34925	-0.128024	2.67303	0.102062	0.326736
Sept9	5.55737	0.364353	16.3181	5.35502e-05	9.7526e-05	0.322216	12.8927	0.000329871	0.000574612	0.0626438	0.40968	0.522132	0.569471	0.0899636	0.99137	0.319408	0.99996	0.186325	4.26954	0.0388015	0.251091	0.047827	0.286011	0.592788	0.857902	-0.115384	1.38447	0.239341	0.478029
Sept10	2.01138	0.855379	39.9389	2.62028e-10	7.76812e-10	1.05437	61.6764	4.04804e-15	1.96473e-14	0.996329	45.2772	1.7103e-11	6.86846e-11	-0.172642	1.41281	0.234591	0.99996	-0.105998	0.552258	0.457396	0.72117	0.0263453	0.0444395	0.833038	0.954617	0.0349517	0.060982	0.804951	0.895193
Sept11	6.59321	0.0786964	1.36463	0.242736	0.278478	0.0538232	0.638516	0.424249	0.472168	-0.0590333	0.648491	0.420653	0.470033	-0.0804887	1.426	0.232418	0.99996	0.0572163	0.724399	0.394705	0.675643	-0.105362	2.44905	0.117596	0.523267	-0.0805134	1.20132	0.273058	0.50944
Sept15	6.61124	0.0564739	0.465399	0.495111	0.536469	0.0649924	0.617822	0.431858	0.479593	0.181379	4.10961	0.0426402	0.0581367	-0.0323227	0.152578	0.696084	0.99996	-0.0376153	0.206859	0.64924	0.837534	-0.0238042	0.0828216	0.77351	0.931435	0.0872898	0.948121	0.330198	0.559524
0610007P14Rik	3.80698	-0.264075	6.80732	0.00907847	0.0128067	-0.292135	8.28132	0.0040055	0.00610662	-0.394852	11.9033	0.000560359	0.000986772	-0.0530928	0.280961	0.596072	0.99996	-0.0846214	0.717208	0.397061	0.677308	-0.0811521	0.626732	0.428557	0.775091	-0.215398	3.4813	0.0620658	0.262947
0610009B22Rik	2.38428	-1.23113	103.531	2.56356e-24	2.19987e-23	-0.948535	65.0668	7.24003e-16	3.72775e-15	-1.03421	55.0595	1.16934e-13	5.79986e-13	0.0180619	0.0276597	0.867911	0.99996	-0.0368722	0.116378	0.732996	0.886934	0.300657	5.27458	0.021639	0.277021	0.160052	1.08739	0.29705	0.530368
0610009D07Rik	3.31941	-0.966808	68.1241	1.53522e-16	7.62102e-16	-0.964253	67.2204	2.42794e-16	1.28208e-15	-0.539406	17.091	3.56305e-05	7.19397e-05	-0.0250639	0.0501081	0.822875	0.99996	-0.17107	2.33012	0.126892	0.414345	-0.0225084	0.0339323	0.853851	0.956718	0.256333	3.64091	0.0563763	0.251454
0610009O20Rik	4.26393	0.0793265	0.703168	0.401721	0.443197	0.0767277	0.660812	0.416273	0.464346	-0.0394862	0.14338	0.704943	0.74256	-0.0309619	0.10692	0.743678	0.99996	0.0331538	0.123794	0.724955	0.881886	-0.0335607	0.126686	0.721894	0.912596	-0.0856588	0.669948	0.41307	0.631156
0610010F05Rik	5.29258	-0.852338	36.1347	1.84138e-09	5.0575e-09	-0.683385	23.4484	1.28312e-06	2.90249e-06	-0.488888	10.0345	0.00153633	0.00255837	-0.035639	0.064977	0.798796	0.99996	-0.206147	2.17017	0.140711	0.429061	0.133313	0.885198	0.346782	0.722977	0.157302	1.04875	0.305796	0.538415
0610010K14Rik	1.6081	-0.599399	12.3639	0.000437714	0.000720541	-0.413047	5.67673	0.0171913	0.0241298	-0.752583	14.2723	0.000158174	0.000295807	-0.213669	1.65134	0.198777	0.99996	-0.0525757	0.103272	0.747938	0.89576	-0.0273172	0.0237536	0.877514	0.962724	-0.20576	1.00062	0.317161	0.548092
0610011F06Rik	2.41611	-0.43245	11.5339	0.000683369	0.00110029	-0.469526	13.0386	0.000305134	0.000534133	-0.654018	18.4545	1.74008e-05	3.6466e-05	-0.163011	1.6997	0.192327	0.99996	-0.216437	3.02955	0.0817605	0.343968	-0.200086	2.28671	0.130486	0.538819	-0.438005	7.98275	0.0047225	0.0879586
0610012G03Rik	3.54557	-0.856294	11.9644	0.000542276	0.000883762	-0.488085	3.96127	0.0465584	0.0614632	-0.617979	5.22022	0.0223257	0.0319385	-0.0392595	0.0259513	0.872019	0.99996	-0.0668238	0.0750996	0.784052	0.912852	0.32895	1.76916	0.183486	0.593447	0.171491	0.406979	0.523507	0.713264
0610030E20Rik	4.40868	-0.596277	54.5192	1.53934e-13	5.99285e-13	-0.533053	43.5764	4.07717e-11	1.40298e-10	-0.507387	31.0816	2.4741e-08	7.06843e-08	-0.0535747	0.46371	0.495895	0.99996	-0.118157	2.25874	0.132862	0.422499	0.00964895	0.0136191	0.907097	0.973846	-0.0292667	0.0998696	0.751986	0.865227
0610031J06Rik	3.4384	0.416653	13.6519	0.00022002	0.000373958	0.165206	2.17794	0.140001	0.171378	-0.0206949	0.0270272	0.869417	0.889606	0.128422	1.27673	0.258508	0.99996	0.094754	0.698929	0.403144	0.681502	-0.123026	1.22862	0.267675	0.666137	-0.342594	7.44332	0.00636723	0.0982952
0610037L13Rik	2.98817	-0.369124	13.1553	0.000286706	0.000481527	-0.401839	14.8186	0.000118359	0.000217035	-0.41086	11.8495	0.000576755	0.00101367	-0.20366	4.12976	0.0421354	0.865136	-0.222314	4.98538	0.0255624	0.207762	-0.236375	4.97769	0.0256763	0.296455	-0.26405	4.73243	0.029599	0.187524
0610040J01Rik	2.2469	0.771982	58.6235	1.90921e-14	8.01067e-14	0.588534	32.4425	1.22772e-08	3.37955e-08	0.647398	30.9211	2.68741e-08	7.64074e-08	-0.113974	1.07766	0.299222	0.99996	-0.0893403	0.69111	0.405787	0.683672	-0.297422	9.80453	0.00174083	0.0690697	-0.213924	3.80208	0.051189	0.240389
1110001J03Rik	1.42946	-0.295998	2.82603	0.0927473	0.114343	-0.380602	4.42889	0.0353355	0.0474406	-0.961605	20.3777	6.35674e-06	1.39815e-05	-0.163027	0.877819	0.3488	0.99996	0.0776231	0.205944	0.649965	0.837781	-0.247631	1.83325	0.175744	0.58649	-0.587984	7.27457	0.00699377	0.101999
1110004E09Rik	3.80871	-0.584359	38.0872	6.76522e-10	1.92906e-09	-0.476095	25.0346	5.63112e-07	1.32341e-06	-0.698121	42.0686	8.81277e-11	3.29359e-10	-0.122489	1.75683	0.18502	0.99996	-0.00607632	0.00439396	0.947149	0.979623	-0.0142246	0.0213852	0.883734	0.964842	-0.119838	1.1867	0.275996	0.512564
1110004F10Rik	5.27781	-0.899695	107.459	3.53111e-25	3.18341e-24	-0.921934	111.15	5.48497e-26	5.70059e-25	-0.999233	105.459	9.68966e-25	1.15853e-23	-0.141919	2.7938	0.0946293	0.99996	-0.00464112	0.00300762	0.956265	0.983015	-0.164159	3.44404	0.0634804	0.431562	-0.10418	1.14258	0.285107	0.520367
1110008F13Rik	2.32509	-1.00564	6.32577	0.0118996	0.0165601	-0.228539	0.339343	0.560209	0.604666	-0.391765	0.818105	0.365735	0.415696	0.025953	0.00438978	0.947174	0.99996	-0.326391	0.689332	0.406392	0.683832	0.803055	4.04939	0.0441872	0.377713	0.287486	0.442414	0.50596	0.700802
1110008J03Rik	3.12252	-0.450279	9.85628	0.00169253	0.00260636	-0.509946	12.5249	0.000401557	0.000693325	-0.74455	21.4743	3.5861e-06	8.10733e-06	-0.0263755	0.0348212	0.851971	0.99996	0.216768	2.38711	0.122339	0.407478	-0.0860419	0.347935	0.555284	0.845576	-0.0775028	0.228114	0.632926	0.78856
1110008L16Rik	1.69166	-0.634001	25.4933	4.43917e-07	9.88583e-07	-0.343013	7.7549	0.00535671	0.00803029	-0.511302	11.945	0.00054795	0.000965643	-0.0923648	0.621782	0.430386	0.99996	-0.0981997	0.720867	0.39586	0.676389	0.198623	2.26214	0.132571	0.541336	0.0244994	0.0238844	0.877179	0.935172
1110008P14Rik	4.09297	-0.704515	28.1522	1.1214e-07	2.64183e-07	-0.741592	30.7912	2.87341e-08	7.62936e-08	-0.980497	42.5889	6.75402e-11	2.5501e-10	-0.0937715	0.514051	0.473391	0.99996	-0.0609661	0.218177	0.640433	0.833483	-0.130848	0.943077	0.331488	0.713362	-0.336948	5.0309	0.024899	0.174495
1110012L19Rik	1.39014	-0.816229	29.1323	6.75989e-08	1.62373e-07	-0.719579	22.2852	2.35009e-06	5.16415e-06	-0.945732	27.2393	1.79769e-07	4.6937e-07	-0.0805069	0.329664	0.565857	0.99996	-0.0234519	0.028847	0.865133	0.948298	0.0161424	0.00961511	0.921887	0.978423	-0.152955	0.609246	0.435072	0.646699
1110018G07Rik	7.08322	0.485626	46.1973	1.06926e-11	3.55363e-11	0.339959	22.8159	1.78286e-06	3.97637e-06	0.411487	28.7759	8.12545e-08	2.21031e-07	0.0955338	1.78768	0.181209	0.99996	0.0972191	1.85423	0.173293	0.468687	-0.0501327	0.499077	0.479906	0.802781	0.0230803	0.0899361	0.764258	0.871776
1110032A03Rik	2.71871	-0.623207	29.9094	4.52721e-08	1.10802e-07	-0.58686	26.0809	3.27406e-07	7.86109e-07	-0.562295	18.6479	1.57223e-05	3.31315e-05	-0.103458	0.891781	0.344995	0.99996	-0.0692024	0.406672	0.523664	0.764904	-0.0671109	0.315992	0.574026	0.850749	-0.00829031	0.00374996	0.951171	0.975732
1110032F04Rik	4.21914	-0.241085	2.4727	0.115839	0.140557	-0.0733277	0.229334	0.632018	0.674378	-0.1495	0.797848	0.371738	0.421826	-0.150632	0.972996	0.323934	0.99996	-0.0989189	0.420598	0.516639	0.761322	0.0171253	0.0124188	0.911268	0.974958	-0.00733386	0.00191182	0.965124	0.982293
1110034G24Rik	1.34432	-1.00532	43.5227	4.1906e-11	1.32676e-10	-1.05853	51.0738	8.89568e-13	3.52501e-12	-1.22911	45.0059	1.96441e-11	7.82373e-11	0.178257	1.75701	0.184998	0.99996	0.0728198	0.296053	0.586368	0.802475	0.125052	0.553725	0.4568	0.788707	-0.150967	0.539681	0.462565	0.668396
1110037F02Rik	4.84397	-0.194145	4.37503	0.0364691	0.0475623	-0.275606	8.88911	0.00286877	0.00445089	0.0187059	0.0341802	0.853324	0.875958	0.0527915	0.329035	0.566228	0.99996	-0.0895283	0.944237	0.33119	0.627342	-0.0286692	0.0946874	0.758301	0.924524	0.123323	1.47076	0.225226	0.464733
1110038F14Rik	2.26722	-0.761109	49.4402	2.04517e-12	7.21697e-12	-0.625903	33.569	6.87809e-09	1.94381e-08	-0.942046	52.0801	5.32825e-13	2.47872e-12	-0.0603261	0.360536	0.548209	0.99996	-0.0108626	0.0120863	0.912459	0.96608	0.0748805	0.413649	0.520123	0.826861	-0.191799	1.84306	0.174592	0.410041
1110051M20Rik	5.10938	-0.804615	85.4966	2.32102e-20	1.52637e-19	-0.818142	87.6208	7.92863e-21	5.87777e-20	-0.977063	99.9385	1.572e-23	1.72846e-22	-0.0817011	0.921185	0.337164	0.99996	0.0360986	0.181045	0.670476	0.85075	-0.0952273	1.1545	0.282609	0.677132	-0.136349	1.92901	0.164867	0.401578
1110057K04Rik	4.77465	-0.337117	20.469	6.06038e-06	1.21445e-05	-0.312652	18.0574	2.14343e-05	4.26763e-05	-0.271033	11.0118	0.000905336	0.0015547	0.0925233	1.60553	0.205121	0.99996	0.0956305	1.72619	0.188898	0.488758	0.116988	2.43172	0.118902	0.524076	0.161714	3.79794	0.0513156	0.240389
1110058L19Rik	2.1949	-1.52153	115.96	4.85075e-27	4.88187e-26	-1.14022	64.2643	1.088e-15	5.51446e-15	-1.16227	48.1743	3.89975e-12	1.66596e-11	-0.268156	4.35205	0.0369644	0.818994	-0.366919	8.18271	0.00422916	0.0844975	0.113153	0.529018	0.46702	0.796303	-0.00766388	0.00178876	0.966265	0.98289
1110059E24Rik	3.51107	-1.01977	123.442	1.11618e-28	1.25185e-27	-0.968641	111.062	5.73538e-26	5.95558e-25	-0.623264	36.0265	1.94649e-09	6.27926e-09	-0.0359077	0.174728	0.675943	0.99996	-0.198164	5.30868	0.0212195	0.191216	0.0152251	0.024214	0.876342	0.9621	0.198346	3.29686	0.0694126	0.275387
1110059G10Rik	2.22266	-1.31708	149.914	1.80995e-34	2.79816e-33	-1.02985	88.562	4.92662e-21	3.72026e-20	-0.815807	38.7814	4.74026e-10	1.64949e-09	-0.22718	5.69379	0.017025	0.570654	-0.421891	19.5203	9.9536e-06	0.00249158	0.0600419	0.23513	0.627746	0.874313	0.0793772	0.298495	0.584828	0.756099
1110065P20Rik	1.78911	-0.175005	0.576328	0.447755	0.489986	0.214046	0.8579	0.354327	0.40134	-0.217722	0.719454	0.396323	0.445854	-0.328506	2.03711	0.153501	0.99996	-0.0371753	0.0264696	0.870759	0.95094	0.0605456	0.0684141	0.79366	0.939878	-0.0798918	0.0958787	0.756833	0.86753
1190002N15Rik	5.69493	0.0674707	0.261342	0.6092	0.645464	0.000921269	4.8817e-05	0.994425	0.995094	0.343883	5.83161	0.0157407	0.0230421	-0.0257629	0.0381615	0.845119	0.99996	-0.237684	3.2377	0.0719616	0.328788	-0.0923124	0.489426	0.484183	0.805489	0.0387287	0.0734885	0.786324	0.883455
1200011I18Rik	4.96764	-0.474459	18.0024	2.20626e-05	4.19265e-05	-0.410692	13.5769	0.000228982	0.000407623	-0.157394	1.66663	0.19671	0.239006	-0.0211476	0.0365157	0.848454	0.99996	-0.196327	3.13751	0.0765107	0.336504	0.0426193	0.144051	0.704287	0.906374	0.120738	0.975456	0.323323	0.554143
1200014J11Rik	3.38697	-0.26114	7.4583	0.00631445	0.00909631	-0.32401	11.644	0.000644117	0.00108227	-0.308926	8.46745	0.00361559	0.00574752	0.0541889	0.336385	0.561923	0.99996	0.128345	1.92127	0.165717	0.459392	-0.00868144	0.00798541	0.928795	0.979585	0.0805582	0.547487	0.459346	0.666146
1300002E11Rik	2.14074	-0.0623539	0.217221	0.641166	0.675622	-0.134014	1.06133	0.302912	0.347345	-0.0827615	0.318244	0.572665	0.618508	0.167934	1.65029	0.198919	0.99996	0.159926	1.51882	0.217799	0.523473	0.0962741	0.522645	0.469716	0.79704	0.139518	0.860774	0.353522	0.581449
1300018J18Rik	3.0231	-0.356365	13.0419	0.000304598	0.00051012	-0.213154	4.69041	0.0303314	0.0411211	-0.245471	4.52833	0.0333382	0.0464115	-0.10271	1.13381	0.286965	0.99996	-0.272091	7.91141	0.00491239	0.0914451	0.0405006	0.16192	0.687395	0.899726	-0.161197	1.89405	0.168745	0.404666
1500009C09Rik	5.33226	0.352467	10.5755	0.00114596	0.00180099	0.313077	8.3574	0.0038412	0.00586829	0.237074	4.0782	0.04344	0.0591491	-0.038092	0.122831	0.725984	0.99996	-0.00489728	0.00203709	0.964	0.985954	-0.0774819	0.51652	0.47233	0.798975	-0.12029	1.04404	0.306884	0.539524
1500009L16Rik	2.37514	-0.845423	56.5591	5.4535e-14	2.20558e-13	-0.771934	48.3124	3.63446e-12	1.37534e-11	-0.935555	50.3656	1.27612e-12	5.70205e-12	0.0291799	0.0794804	0.778003	0.99996	0.0376564	0.135006	0.713297	0.87407	0.102669	0.724166	0.394781	0.75436	-0.0524757	0.13499	0.713313	0.841177
1500011B03Rik	5.35937	-0.529084	26.6613	2.42434e-07	5.53294e-07	-0.587036	32.6761	1.08868e-08	3.01229e-08	-0.801502	49.5417	1.94202e-12	8.55087e-12	-0.0291704	0.0826052	0.773797	0.99996	0.0947653	0.875213	0.349516	0.640333	-0.0871221	0.712825	0.398507	0.757055	-0.177652	2.45429	0.117204	0.344641
1500011K16Rik	2.58237	-0.712646	25.5093	4.40259e-07	9.80808e-07	-0.626683	19.7862	8.66062e-06	1.79546e-05	-0.614909	14.8597	0.000115812	0.00022026	-0.088858	0.427673	0.513133	0.99996	-0.107653	0.631859	0.426674	0.698785	-0.00289509	0.000389588	0.984252	0.994778	-0.00991612	0.00363489	0.951925	0.976237
1500012F01Rik	1.82835	0.0855551	0.290099	0.590157	0.627492	0.205626	1.65819	0.197848	0.235428	0.0348979	0.0366797	0.848119	0.871832	-0.180983	1.27506	0.258819	0.99996	-0.160875	1.02122	0.312231	0.608039	-0.0609118	0.148173	0.700288	0.905051	-0.211532	1.35452	0.24449	0.483049
1500015A07Rik	1.11993	-0.59914	11.4985	0.000696509	0.00111961	-0.657159	13.6847	0.000216206	0.000385755	-0.493382	5.94178	0.014786	0.0217257	-0.0469361	0.0785882	0.77922	0.99996	-0.053516	0.103721	0.747409	0.895663	-0.104956	0.313196	0.575725	0.850912	0.0522422	0.0601822	0.806208	0.895575
1600002H07Rik	1.5998	-0.487749	15.8804	6.74753e-05	0.000121476	-0.689988	33.0358	9.04763e-09	2.52959e-08	-0.81313	27.4171	1.63977e-07	4.30816e-07	0.171004	2.30775	0.128731	0.99996	-0.088465	0.604841	0.436737	0.706575	-0.0312355	0.0572371	0.810917	0.946379	-0.413846	6.28908	0.0121484	0.130645
1600012H06Rik	3.49263	-0.220294	4.98667	0.0255433	0.0340529	-0.205457	4.39763	0.0359889	0.0482572	-0.0189892	0.0297064	0.863158	0.884125	0.0017925	0.000340881	0.98527	0.99996	-0.15746	2.61641	0.105764	0.383867	0.0166293	0.0279189	0.8673	0.960265	0.0438449	0.155135	0.693675	0.828874
1600014C10Rik	4.47982	-0.451052	30.2049	3.88721e-08	9.59368e-08	-0.622363	57.5759	3.25186e-14	1.46303e-13	-0.570698	38.3763	5.83369e-10	2.01448e-09	0.103939	1.67916	0.195037	0.99996	0.0397597	0.246445	0.61959	0.820299	-0.0673715	0.647689	0.42094	0.769412	-0.0798856	0.729589	0.393017	0.613974
1600029O15Rik	1.48015	-0.172474	1.44933	0.228635	0.263534	-0.262273	3.40534	0.0649859	0.0841007	-0.259634	2.48275	0.115101	0.145844	0.0515034	0.136151	0.712138	0.99996	0.0390444	0.0801488	0.777096	0.910029	-0.0382965	0.0689824	0.792824	0.939617	-0.0481157	0.080245	0.776966	0.87734
1700001L05Rik	1.94181	0.440084	8.6263	0.00331344	0.0049289	0.470255	9.51826	0.00203437	0.00321483	0.506605	8.4416	0.00366733	0.00582327	-0.255804	2.72151	0.0990043	0.99996	-0.471395	9.13213	0.00251159	0.0643767	-0.225633	2.3499	0.125291	0.531601	-0.404874	5.75712	0.016422	0.148848
1700001L19Rik	2.06444	-0.960492	44.7888	2.19473e-11	7.10735e-11	-1.2157	68.6148	1.19703e-16	6.4542e-16	-0.888249	28.6974	8.46166e-08	2.29646e-07	0.0419892	0.0979935	0.754251	0.99996	-0.0459629	0.118127	0.731075	0.885981	-0.213223	1.85282	0.173455	0.583725	0.0262806	0.0223627	0.881126	0.937488
1700001O22Rik	1.72702	0.366914	6.77231	0.0092583	0.0130463	0.516437	14.9186	0.000112252	0.000206274	0.0466928	0.0834452	0.772682	0.804763	0.161339	1.28013	0.257875	0.99996	0.099853	0.494718	0.48183	0.739462	0.310862	5.52411	0.0187562	0.26022	-0.220368	1.88719	0.169519	0.405363
1700003E16Rik	3.4535	0.676124	29.6589	5.15167e-08	1.25407e-07	0.763826	38.4716	5.55568e-10	1.7379e-09	0.6635	24.5077	7.40119e-07	1.80654e-06	-0.0277215	0.0480398	0.82651	0.99996	0.0255661	0.0413593	0.838846	0.936866	0.0599808	0.248653	0.618025	0.868591	0.0129423	0.00948222	0.922427	0.959876
1700003M07Rik	4.02618	1.48877	257.182	7.06143e-58	2.82797e-56	1.56572	294.496	5.21052e-66	2.67693e-64	1.57194	257.101	7.35424e-58	3.20454e-56	-0.0314877	0.102601	0.74873	0.99996	-0.00845245	0.00750597	0.93096	0.97375	0.0454613	0.286373	0.592554	0.857902	0.074717	0.635452	0.425362	0.640022
1700008J07Rik	1.8534	0.87669	53.3343	2.81344e-13	1.06843e-12	0.7913	45.3821	1.62112e-11	5.78798e-11	0.699394	27.1299	1.90237e-07	4.95711e-07	0.0314036	0.0582403	0.809299	0.99996	0.0629971	0.244109	0.621254	0.821003	-0.0539858	0.247535	0.618816	0.868591	-0.114299	0.808811	0.368472	0.595477
1700009P17Rik	3.44249	-0.880729	54.8592	1.2948e-13	5.07438e-13	-0.852091	50.7971	1.02423e-12	4.03822e-12	-1.19282	74.3959	6.39216e-18	4.56333e-17	-0.0690189	0.361809	0.547503	0.99996	-0.0215066	0.0353659	0.850831	0.942095	-0.0403812	0.10764	0.742847	0.920113	-0.333599	5.57869	0.0181803	0.155784
1700012B15Rik	3.13121	-0.376468	12.8953	0.000329405	0.000549866	-0.265019	6.42663	0.0112422	0.0161239	-0.335445	8.12246	0.00437201	0.00686281	-0.0774724	0.570129	0.450208	0.99996	-0.00575247	0.00320227	0.954873	0.982515	0.0339764	0.101261	0.750322	0.922191	0.0352702	0.0855777	0.769876	0.873948
1700017B05Rik	2.64202	0.632185	16.2174	5.64726e-05	0.000102646	0.52517	11.4575	0.000712049	0.00118978	0.349865	4.31568	0.0377627	0.051993	0.0620461	0.1516	0.697011	0.99996	0.331808	4.44144	0.0350766	0.240699	-0.0449689	0.0870682	0.767938	0.928932	0.0494881	0.0865899	0.768558	0.873373
1700019D03Rik	1.74113	-0.21221	1.31607	0.251299	0.287377	0.0774572	0.186943	0.665473	0.704199	0.253256	1.62551	0.202325	0.245145	0.0573261	0.100368	0.751388	0.99996	0.00335854	0.000343507	0.985213	0.993532	0.346994	3.58921	0.0581558	0.421827	0.468825	5.37783	0.0203942	0.161545
1700020I14Rik	5.676	0.556696	11.242	0.000799648	0.00127599	0.543714	10.7773	0.00102753	0.00168393	0.990787	31.129	2.41441e-08	6.90461e-08	0.0597736	0.13008	0.718349	0.99996	-0.188674	1.29289	0.255516	0.562647	0.0467911	0.0804103	0.776742	0.933058	0.245416	1.90391	0.167642	0.403895
1700021F05Rik	2.08034	-0.780336	46.0478	1.154e-11	3.82552e-11	-0.691958	33.7021	6.4232e-09	1.82182e-08	-1.00784	52.4025	4.52149e-13	2.12018e-12	-0.220837	4.17675	0.0409821	0.8537	-0.00891684	0.00722104	0.93228	0.974449	-0.132459	1.09061	0.296335	0.689394	-0.236416	2.46138	0.116677	0.344035
1700021K19Rik	6.46585	0.495137	33.185	8.37954e-09	2.17868e-08	0.277449	10.5016	0.00119271	0.00193735	0.130838	1.99602	0.157713	0.195398	0.108254	1.58514	0.208022	0.99996	0.285501	11.055	0.000884471	0.0367141	-0.109435	1.64318	0.19989	0.607582	-0.0787973	0.720172	0.396087	0.616235
1700021N21Rik	3.10052	-1.44263	141.681	1.14217e-32	1.63079e-31	-1.12347	85.0568	2.89913e-20	2.06466e-19	-0.950579	46.6507	8.48359e-12	3.5406e-11	-0.219105	3.74037	0.0531127	0.951785	-0.388146	11.7063	0.00062289	0.0309211	0.100063	0.601133	0.438146	0.781659	0.10391	0.509207	0.475483	0.678467
1700024P16Rik	1.60397	-0.483901	7.47516	0.00625561	0.00901927	-0.512853	8.5956	0.00336976	0.00517967	-0.596555	8.13742	0.00433609	0.00681005	0.0699722	0.16948	0.680574	0.99996	-0.214126	1.55188	0.212858	0.517948	0.0410204	0.0508786	0.821542	0.948801	-0.326779	2.33507	0.126489	0.356066
1700025G04Rik	6.0282	0.46774	27.8293	1.32502e-07	3.1035e-07	0.498285	31.7679	1.73744e-08	4.71317e-08	0.557966	34.2576	4.82787e-09	1.4912e-08	-0.0293087	0.108846	0.741462	0.99996	-0.0629898	0.503035	0.47817	0.73637	0.00123636	0.000197849	0.988777	0.996609	0.0272369	0.0812859	0.775562	0.876645
1700030J22Rik	2.31456	-0.0394584	0.119848	0.729199	0.758199	-0.169307	2.20841	0.13726	0.168425	-0.489487	14.1197	0.000171539	0.00031953	0.00370693	0.00108807	0.973686	0.99996	0.241894	4.87553	0.0272401	0.214422	-0.126141	1.19814	0.273694	0.671395	-0.208134	2.39399	0.121803	0.350788
1700030K09Rik	2.74398	-0.794283	48.026	4.20603e-12	1.44817e-11	-0.653818	32.6339	1.1126e-08	3.07486e-08	-0.667148	25.8266	3.73513e-07	9.43001e-07	-0.084378	0.599769	0.438666	0.99996	-0.100373	0.858484	0.354163	0.643337	0.0560864	0.217683	0.640811	0.880535	0.0267614	0.0379829	0.845477	0.918132
1700037H04Rik	5.50371	-0.0379267	0.0947481	0.758226	0.784912	-0.118631	0.925172	0.336121	0.381889	-0.59714	19.3313	1.0989e-05	2.35879e-05	-0.0419574	0.116035	0.733375	0.99996	0.236027	3.687	0.0548382	0.2909	-0.122662	0.988437	0.320125	0.70817	-0.323186	5.70231	0.0169426	0.151122
1700042G15Rik	4.67447	-0.385302	7.51127	0.0061314	0.00884669	-0.530416	14.171	0.00016692	0.000302219	-0.794079	25.967	3.4731e-07	8.78921e-07	0.0522346	0.139794	0.708486	0.99996	0.240717	2.97964	0.0843181	0.349174	-0.0928795	0.431982	0.511018	0.822565	-0.16806	1.17826	0.27771	0.513881
1700048O20Rik	2.95885	-0.550072	33.369	7.62288e-09	1.99119e-08	-0.387769	16.4763	4.92629e-05	9.43631e-05	-0.315317	7.80608	0.00520707	0.00809678	-0.137701	2.25082	0.133544	0.99996	-0.360472	15.2352	9.49179e-05	0.00977813	0.0246024	0.0616727	0.803872	0.944082	-0.125717	1.18225	0.276898	0.513347
1700049G17Rik	2.39269	-0.316517	3.6039	0.0576442	0.0731985	-0.349936	4.55204	0.0328795	0.0443813	-0.11236	0.368413	0.543871	0.59028	0.114222	0.491448	0.483282	0.99996	-0.183459	1.24789	0.263956	0.569075	0.0808028	0.232268	0.629847	0.87518	0.020699	0.0122474	0.91188	0.955067
1700052K11Rik	2.65848	-0.115489	0.943534	0.331371	0.37147	0.0427368	0.129774	0.718666	0.753849	0.0928697	0.500706	0.47919	0.527477	-0.138772	1.38192	0.239775	0.99996	-0.0395039	0.114387	0.735204	0.888422	0.0194538	0.0265264	0.870621	0.960813	0.168855	1.60933	0.204585	0.443187
1700052N19Rik	3.7229	-1.05676	111.248	5.22066e-26	4.97336e-25	-1.03087	104.737	1.39489e-24	1.3256e-23	-0.799894	50.4722	1.20862e-12	5.42311e-12	-0.0697706	0.538299	0.463138	0.99996	-0.115205	1.47352	0.224792	0.529968	-0.0438804	0.173441	0.677071	0.895516	0.141664	1.47338	0.224813	0.464192
1700066J24Rik	4.33911	-0.193458	2.7864	0.0950676	0.116995	-0.0994293	0.732279	0.392145	0.439892	-0.579149	20.0629	7.49354e-06	1.63899e-05	-0.145383	1.58179	0.208504	0.99996	0.0868776	0.5715	0.449663	0.716602	-0.0513536	0.194403	0.659277	0.887511	-0.298813	5.31614	0.0211288	0.163489
1700066M21Rik	4.52924	-0.719238	27.2024	1.83227e-07	4.23176e-07	-0.720049	27.3835	1.66851e-07	4.13003e-07	-0.219782	2.14776	0.142778	0.178359	0.00380633	0.000786603	0.977625	0.99996	-0.286232	4.42327	0.0354521	0.242398	0.0029947	0.000466698	0.982764	0.994514	0.213224	2.01045	0.156219	0.390549
1700084C01Rik	3.09435	1.31507	151.605	7.73147e-35	1.21605e-33	1.69951	235.023	4.78569e-53	1.57713e-51	1.6749	215.073	1.07438e-48	3.53074e-47	-0.607217	25.6924	4.004e-07	0.000174471	-0.210359	3.34882	0.0672531	0.320318	-0.222774	5.13999	0.0233808	0.2846	0.149475	1.94465	0.163164	0.399256
1700086L19Rik	3.81523	-0.615751	32.8256	1.0081e-08	2.60038e-08	-0.599744	31.7932	1.71492e-08	4.65528e-08	-0.587108	24.8107	6.32454e-07	1.55861e-06	0.0708735	0.462863	0.496289	0.99996	0.183665	3.14396	0.0762087	0.335919	0.0868805	0.630858	0.427041	0.774448	0.212308	3.10157	0.0782169	0.289834
1700094D03Rik	2.06602	-0.502188	12.4676	0.000414066	0.000683333	-0.382816	7.48306	0.00622822	0.00924839	-0.421941	6.76111	0.00931658	0.014013	0.0176295	0.0166499	0.89733	0.99996	-0.0673283	0.243453	0.621724	0.821401	0.137002	0.885013	0.346832	0.722977	0.0129179	0.00593441	0.938596	0.969072
1700113A16Rik	2.9923	-0.487948	25.0742	5.5167e-07	1.21908e-06	-0.343729	12.5216	0.000402264	0.000694444	0.018952	0.0299124	0.862689	0.883875	-0.0957361	1.03473	0.309051	0.99996	-0.272609	8.36031	0.00383505	0.0805703	0.048482	0.232549	0.62964	0.874996	0.234291	4.33779	0.0372753	0.212062
1700123O20Rik	2.67699	-0.573205	19.7124	9.00132e-06	1.7715e-05	-0.404849	9.9222	0.00163297	0.00260819	-0.538075	14.0221	0.00018067	0.000335742	-0.0619102	0.244651	0.620867	0.99996	0.135128	1.19548	0.274226	0.579479	0.106446	0.646263	0.421452	0.769729	0.170259	1.31476	0.251534	0.48906
1810009A15Rik	1.88775	-0.634843	20.7349	5.27456e-06	1.06532e-05	-0.645842	21.3032	3.92086e-06	8.40389e-06	-0.697436	19.5395	9.85409e-06	2.12605e-05	-0.0171563	0.0169302	0.896475	0.99996	0.14531	1.26112	0.26144	0.567079	-0.0281558	0.0363026	0.848892	0.956718	0.0827165	0.24244	0.62245	0.781521
1810013L24Rik	5.46305	-0.238582	6.64737	0.00993023	0.0139331	-0.171614	3.46744	0.062588	0.0812119	0.094103	0.874679	0.349663	0.399856	-0.0129584	0.0198491	0.887959	0.99996	-0.223814	5.89531	0.0151813	0.159592	0.05401	0.339723	0.559989	0.84693	0.108871	1.16362	0.280716	0.517108
1810026B05Rik	1.2563	-1.04704	20.8567	4.9495e-06	1.00243e-05	-0.412879	3.44261	0.0635353	0.082323	-0.238041	0.894438	0.344277	0.394317	-0.181235	0.698711	0.403217	0.99996	-0.327887	2.26591	0.132249	0.421341	0.452926	3.73012	0.0534396	0.408833	0.481112	3.39084	0.0655595	0.268904
1810026J23Rik	5.62955	-0.393301	33.371	7.61499e-09	1.99001e-08	-0.41254	36.4752	1.54622e-09	4.6537e-09	-0.304016	16.206	5.68125e-05	0.000112223	-0.091513	1.8445	0.174424	0.99996	-0.167006	6.14849	0.0131524	0.149506	-0.110753	2.58471	0.1079	0.508389	-0.0777218	1.04746	0.306094	0.538808
1810030O07Rik	3.8005	-0.384348	17.0562	3.62898e-05	6.7438e-05	-0.331357	12.7566	0.000354746	0.000615664	-0.0846673	0.66506	0.414779	0.464451	-0.0617404	0.458082	0.498522	0.99996	-0.222403	5.91894	0.014979	0.158735	-0.00874965	0.00855594	0.926302	0.979405	0.077278	0.539299	0.462723	0.66846
1810037I17Rik	2.97607	-0.699251	30.1081	4.08631e-08	1.00429e-07	-0.451469	12.8111	0.00034456	0.00059887	-0.103844	0.522611	0.46973	0.518373	-0.0799522	0.420478	0.516699	0.99996	-0.501045	16.1265	5.92501e-05	0.00793681	0.16783	1.66561	0.196847	0.605941	0.094362	0.418321	0.517776	0.709567
1810041L15Rik	5.93641	1.12181	132.414	1.21446e-30	1.52814e-29	0.948382	95.1665	1.75026e-22	1.45167e-21	0.929829	80.1847	3.40998e-19	2.75918e-18	-0.116393	1.42213	0.233054	0.99996	-0.0322031	0.10931	0.740931	0.891862	-0.289824	9.20679	0.00241118	0.0863286	-0.224188	4.6411	0.0312151	0.193593
1810043G02Rik	3.88724	-0.393384	10.8476	0.00098923	0.0015645	-0.404332	11.3387	0.000759073	0.0012653	-0.677098	25.647	4.09938e-07	1.0301e-06	-0.0898861	0.57745	0.447313	0.99996	0.128808	1.20076	0.27317	0.57803	-0.100833	0.694079	0.40478	0.76017	-0.154906	1.3274	0.249267	0.486986
1810055G02Rik	3.08517	0.292456	5.5792	0.018175	0.0247275	0.08256	0.441489	0.506405	0.552164	-0.214405	2.29926	0.129436	0.162711	-0.000989534	6.27252e-05	0.993681	0.99996	-0.0272582	0.047907	0.826746	0.931663	-0.210886	2.93838	0.0864972	0.47231	-0.53412	14.3508	0.000151717	0.0136256
1810058I24Rik	2.20066	-0.387497	11.5159	0.000690029	0.00111056	-0.420897	13.0787	0.000298674	0.000523525	-0.457067	11.4333	0.000721413	0.00125387	-0.104036	0.882151	0.347613	0.99996	-0.105163	0.925836	0.335947	0.631465	-0.137436	1.31302	0.251849	0.652455	-0.174733	1.55676	0.21214	0.451834
2010012O05Rik	3.46968	-0.601471	39.0059	4.22534e-10	1.22441e-09	-0.356992	13.8793	0.000194933	0.000349762	-0.1399	1.65799	0.197875	0.240248	-0.11768	1.58778	0.207644	0.99996	-0.340891	13.2235	0.000276464	0.0192462	0.126799	1.65063	0.198874	0.607184	0.12068	1.1838	0.276584	0.51309
2010015L04Rik	2.65058	-0.128899	1.5873	0.207712	0.241166	0.114855	1.30867	0.252636	0.294138	0.189013	2.71339	0.0995096	0.127586	-0.0685928	0.460779	0.49726	0.99996	-0.145011	2.0734	0.149887	0.438553	0.175161	2.96867	0.0848918	0.468729	0.172901	2.21643	0.136548	0.366946
2010107E04Rik	3.58392	-0.792908	14.0535	0.000177683	0.000305371	-0.827738	15.3008	9.16796e-05	0.000169833	-1.38427	32.6971	1.07696e-08	3.2069e-08	-0.00497824	0.000570718	0.980941	0.99996	-0.142081	0.464234	0.495652	0.747416	-0.0398086	0.035098	0.85139	0.956718	-0.733443	9.34608	0.00223463	0.0630565
2010107G23Rik	3.31107	-1.01199	63.7901	1.3841e-15	6.3411e-15	-0.984599	59.4821	1.23413e-14	5.74577e-14	-1.35457	83.7799	5.53037e-20	4.74579e-19	-0.0774749	0.404655	0.524695	0.99996	-0.00208775	0.000296373	0.986265	0.994038	-0.0500803	0.144685	0.703667	0.906156	-0.344668	5.18655	0.0227623	0.167566
2010111I01Rik	1.56289	-0.351155	6.90959	0.00857346	0.0121395	-0.372632	8.02971	0.00460162	0.00695058	-0.561969	11.9422	0.000548776	0.000966954	0.0553386	0.188514	0.664156	0.99996	-0.0829828	0.424927	0.514489	0.759778	0.0338622	0.0603306	0.805974	0.945091	-0.293797	3.01782	0.0823542	0.29708
2010204K13Rik	1.39159	-0.574713	13.5321	0.000234516	0.000397734	-0.533154	11.6829	0.000630787	0.00106123	-0.49669	7.50498	0.00615288	0.00948861	0.0023949	0.000256739	0.987216	0.99996	-0.0522514	0.126097	0.722514	0.880318	0.0439541	0.0713643	0.789361	0.938217	0.025772	0.0182184	0.892631	0.943511
2010300C02Rik	7.88431	-0.107536	1.37646	0.240705	0.276498	-0.223377	5.94135	0.0147897	0.0209085	-0.421727	17.787	2.47068e-05	5.08708e-05	0.100185	1.19659	0.274004	0.99996	0.238564	6.78545	0.00919037	0.124711	-0.0156566	0.0291704	0.864386	0.959416	-0.0756264	0.578811	0.446779	0.657044
2010315B03Rik	1.63321	-0.0957515	0.304816	0.580879	0.619362	0.091879	0.296638	0.585998	0.629671	0.587557	9.23549	0.00237368	0.00386311	0.0262948	0.0236883	0.877681	0.99996	-0.441773	6.36185	0.01166	0.139536	0.213925	1.55952	0.211736	0.619485	0.241536	1.58599	0.2079	0.446922
2210013O21Rik	2.75876	-1.15323	125.14	4.7426e-29	5.41715e-28	-0.878199	73.4271	1.04421e-17	6.08477e-17	-1.10076	81.9712	1.38084e-19	1.15217e-18	-0.107789	1.31408	0.251658	0.99996	-0.0661869	0.506029	0.476863	0.735198	0.167238	2.21842	0.136373	0.544575	-0.0137185	0.0106792	0.917693	0.957637
2210015D19Rik	2.42502	-0.348949	9.78109	0.00176316	0.00271017	-0.186272	2.80224	0.0941328	0.118586	0.0188432	0.0223562	0.881144	0.899259	-0.0977085	0.806125	0.369268	0.99996	-0.192269	3.1433	0.0762394	0.335919	0.0649686	0.324273	0.569051	0.84834	0.175523	1.85245	0.173499	0.409037
2210016F16Rik	4.37706	-0.97281	53.4533	2.64809e-13	1.00857e-12	-0.654473	24.7861	6.40568e-07	1.49529e-06	-0.121798	0.723537	0.394986	0.444563	0.0115501	0.00792445	0.929067	0.99996	-0.295617	5.1628	0.0230757	0.198891	0.329887	6.09627	0.0135467	0.219212	0.555396	14.8143	0.000118634	0.0113474
2210016L21Rik	5.6532	-0.901231	63.0179	2.04839e-15	9.25118e-15	-0.962479	71.2646	3.12397e-17	1.75351e-16	-1.1876	87.6182	7.93914e-21	7.21988e-20	-0.0828936	0.548635	0.458876	0.99996	0.0963962	0.74441	0.388252	0.671634	-0.144141	1.59733	0.206281	0.613925	-0.189975	2.31286	0.128307	0.357573
2210018M11Rik	4.68473	-0.0265997	0.0923217	0.761246	0.787831	-0.072096	0.690081	0.406137	0.454245	0.269836	7.93795	0.00484087	0.00755342	0.080611	0.858721	0.354097	0.99996	-0.206558	5.56919	0.0182792	0.174983	0.0351148	0.161628	0.687662	0.899726	0.0898775	0.877716	0.348828	0.577293
2210404O09Rik	1.15183	-0.743987	12.2069	0.000476134	0.000781163	-0.710204	11.5339	0.000683391	0.00114515	-0.249874	1.12233	0.289417	0.337562	0.0656994	0.106272	0.744429	0.99996	-0.208086	1.05085	0.305311	0.604511	0.0994823	0.203846	0.651635	0.88463	0.286028	1.36509	0.242657	0.481737
2210408F21Rik	2.85342	-0.0400422	0.154501	0.694271	0.725537	-0.0737925	0.551719	0.457616	0.505052	-0.0712937	0.423307	0.515291	0.562793	0.103728	1.07593	0.299611	0.99996	0.285079	8.47588	0.00359886	0.076794	0.0699773	0.477967	0.489345	0.809041	0.253828	5.02632	0.0249649	0.174552
2210408I21Rik	2.8444	-0.317113	3.67342	0.0552867	0.0704024	-0.333163	4.26065	0.039005	0.0520052	0.118677	0.436118	0.509002	0.556647	0.314468	3.78395	0.0517463	0.945334	-0.155429	0.907221	0.340853	0.634199	0.298417	3.26367	0.0708303	0.444911	0.280361	2.38508	0.122498	0.351477
2310003H01Rik	3.08816	0.348413	6.23428	0.01253	0.017388	0.306429	4.76915	0.0289742	0.0394173	0.0482331	0.0976802	0.754631	0.788056	-0.144732	1.04831	0.305897	0.99996	0.03812	0.0741341	0.78541	0.9138	-0.186716	1.82013	0.177298	0.587476	-0.26206	2.88731	0.0892798	0.308166
2310011J03Rik	3.12041	-0.496668	18.0083	2.1994e-05	4.18231e-05	-0.599203	25.6756	4.03906e-07	9.633e-07	-0.825677	37.3157	1.00475e-09	3.36297e-09	-0.0411272	0.129329	0.719128	0.99996	0.0375764	0.109621	0.740576	0.891526	-0.143663	1.4149	0.234244	0.637864	-0.291433	4.45745	0.0347493	0.205326
2310022A10Rik	3.79587	-0.577555	29.9516	4.42966e-08	1.08573e-07	-0.761714	51.2159	8.27437e-13	3.28324e-12	-0.758178	40.7686	1.71366e-10	6.22068e-10	0.021281	0.0427469	0.836203	0.99996	0.119007	1.35025	0.245235	0.55293	-0.162877	2.24495	0.134051	0.542799	-0.0616149	0.260275	0.609931	0.773425
2310022B05Rik	6.10871	1.29636	214.769	1.25168e-48	3.60049e-47	1.45806	272.079	3.99714e-61	1.78808e-59	1.34187	204.519	2.15671e-46	6.67729e-45	-0.0967476	1.19177	0.274973	0.99996	-0.0728953	0.678124	0.410234	0.686614	0.0649521	0.574349	0.448536	0.784684	-0.027389	0.0862805	0.76896	0.873373
2310033P09Rik	2.721	-0.678125	33.9987	5.51502e-09	1.45709e-08	-0.701363	34.978	3.33449e-09	9.71526e-09	-0.487281	12.8421	0.000338916	0.000610807	-0.127668	1.29459	0.255203	0.99996	-0.316661	7.91599	0.00489998	0.0914451	-0.150906	1.51315	0.218659	0.624763	-0.125818	0.813946	0.366956	0.594334
2310035C23Rik	5.45917	-0.793097	47.1831	6.46569e-12	2.19092e-11	-0.711313	38.2943	6.08413e-10	1.89716e-09	-0.511897	16.4909	4.88854e-05	9.74148e-05	0.0582802	0.262656	0.608301	0.99996	-0.148836	1.70979	0.191012	0.491663	0.140064	1.46662	0.22588	0.631266	0.132364	1.10861	0.292385	0.52727
2310036O22Rik	3.46132	-0.358002	8.73014	0.00312992	0.00467541	-0.418377	11.8221	0.000585321	0.000988701	-0.595202	19.1536	1.20607e-05	2.57803e-05	-0.0445734	0.138772	0.709504	0.99996	0.105448	0.786984	0.375014	0.661078	-0.104949	0.727517	0.393689	0.753265	-0.131752	0.918795	0.337792	0.566523
2310044G17Rik	6.15089	-0.202351	9.0786	0.00258617	0.00390081	-0.210284	9.81256	0.00173324	0.00275898	-0.0160222	0.047578	0.827333	0.853298	-0.0574664	0.739074	0.389958	0.99996	-0.184522	7.60621	0.00581675	0.0997581	-0.0653989	0.941327	0.331937	0.713573	0.00180655	0.00060142	0.980435	0.990296
2310045N01Rik	2.20744	-0.361129	5.1736	0.0229326	0.0307607	-0.497882	9.74572	0.00179741	0.00285609	-0.555338	9.34553	0.00223531	0.00365154	0.0246859	0.0250629	0.87421	0.99996	-0.0247178	0.0253966	0.873383	0.952038	-0.112067	0.477259	0.489667	0.809127	-0.218926	1.4043	0.236006	0.47504
2310047M10Rik	4.04401	-0.188105	1.99225	0.158106	0.187492	-0.131905	0.975765	0.323247	0.368507	-0.477543	10.4676	0.00121484	0.00205371	-0.120457	0.821857	0.364638	0.99996	0.116511	0.776224	0.378299	0.664308	-0.0642568	0.230306	0.631297	0.876236	-0.172927	1.36822	0.242117	0.480924
2310057M21Rik	3.27135	-0.801368	67.8711	1.74538e-16	8.63517e-16	-0.67025	49.304	2.19211e-12	8.42816e-12	-0.551769	26.005	3.40536e-07	8.62706e-07	0.0450531	0.242882	0.622133	0.99996	0.00253141	0.000771437	0.977842	0.991088	0.176171	3.01835	0.0823274	0.465597	0.252131	4.89149	0.0269894	0.180958
2310061I04Rik	3.63891	-0.501463	16.1606	5.81917e-05	0.000105522	-0.527652	17.8538	2.38544e-05	4.7247e-05	-0.781558	30.9736	2.61557e-08	7.44907e-08	0.0289102	0.0555416	0.813687	0.99996	0.10958	0.805952	0.36932	0.656315	0.00272099	0.000459501	0.982898	0.99455	-0.170515	1.44731	0.228961	0.468881
2310067B10Rik	6.04796	1.27554	130.932	2.56184e-30	3.14615e-29	1.10467	99.2835	2.18825e-23	1.93424e-22	0.865175	53.8103	2.20814e-13	1.06253e-12	0.0195233	0.0310031	0.860233	0.99996	0.18786	2.88172	0.0895902	0.357419	-0.151343	1.93339	0.164388	0.575947	-0.222503	3.52233	0.0605474	0.259504
2410002F23Rik	4.56822	-0.724576	45.7579	1.33808e-11	4.41339e-11	-0.874418	65.1048	7.10202e-16	3.66149e-15	-1.24072	102.696	3.90826e-24	4.50349e-23	-0.10843	1.06001	0.303213	0.99996	0.0949239	0.819255	0.365398	0.653217	-0.258271	5.57604	0.0182078	0.255626	-0.421219	11.8435	0.00057864	0.0306653
2410004B18Rik	3.08143	-0.820341	49.7932	1.70836e-12	6.074e-12	-0.729655	39.5022	3.27697e-10	1.04255e-09	-0.702682	29.0961	6.88739e-08	1.88706e-07	-0.0811142	0.534627	0.464668	0.99996	0.0165632	0.022556	0.880617	0.954404	0.00957162	0.0062431	0.937022	0.98204	0.134222	0.983095	0.321436	0.552706
2410006H16Rik	1.83996	0.0333945	0.0505579	0.822095	0.841991	0.0378746	0.0636142	0.800872	0.827967	-0.44667	6.16069	0.013062	0.0193229	-0.155511	1.08235	0.298172	0.99996	-0.180602	1.48108	0.223605	0.528256	-0.151031	1.02416	0.311533	0.700626	-0.660666	13.5057	0.000237837	0.0178419
2410015M20Rik	2.80715	-0.521712	18.6778	1.54774e-05	2.98266e-05	-0.649932	28.2657	1.05751e-07	2.667e-07	-0.902044	39.6492	3.03925e-10	1.07734e-09	-0.0446476	0.145086	0.703276	0.99996	-0.0753639	0.416708	0.518584	0.762453	-0.172867	1.89266	0.168903	0.580176	-0.455696	9.63277	0.00191137	0.0592207
2410016O06Rik	3.33097	-0.818729	42.5597	6.85557e-11	2.13262e-10	-0.707622	32.0438	1.50738e-08	4.11853e-08	-1.15884	65.1685	6.87614e-16	4.20904e-15	-0.0288997	0.0570187	0.811272	0.99996	0.165913	1.90488	0.167533	0.461708	0.0822077	0.406297	0.523855	0.828047	-0.1742	1.40434	0.235998	0.47504
2410018M08Rik	1.53912	-1.12158	73.217	1.16154e-17	6.26571e-17	-1.20321	71.9961	2.15621e-17	1.22609e-16	-1.12998	46.8485	7.66925e-12	3.20984e-11	-0.285554	5.77192	0.0162842	0.563481	-0.238109	4.16117	0.0413607	0.258578	-0.36719	5.49602	0.0190598	0.262629	-0.24651	1.81735	0.177629	0.414196
2410066E13Rik	5.52873	0.979788	141.783	1.08449e-32	1.55219e-31	1.00462	151.308	8.97566e-35	1.5018e-33	1.06545	148.742	3.2651e-34	6.26654e-33	-0.00895223	0.0116006	0.914229	0.99996	0.0424561	0.262571	0.608359	0.814723	0.015876	0.0395681	0.842327	0.956245	0.128117	2.1809	0.139733	0.3715
2410089E03Rik	4.77945	0.668209	21.2235	4.0873e-06	8.34411e-06	0.729789	25.5947	4.212e-07	1.00333e-06	0.710143	21.0059	4.57864e-06	1.02371e-05	0.110974	0.584428	0.444582	0.99996	0.0806944	0.309234	0.578151	0.799539	0.172554	1.45529	0.227682	0.633069	0.122628	0.625047	0.429178	0.642984
2410131K14Rik	3.9835	0.267514	7.19388	0.00731526	0.0104409	0.130845	1.74793	0.186137	0.2228	0.0565842	0.266531	0.605668	0.649917	0.104077	1.08267	0.298101	0.99996	0.118958	1.4236	0.232811	0.537892	-0.0325927	0.109167	0.741095	0.919724	-0.0919724	0.702524	0.401937	0.621678
2500004C02Rik	1.34363	-0.668512	14.7146	0.000125077	0.000218653	-0.573843	11.1894	0.00082264	0.00136507	-0.266072	1.8652	0.172025	0.211415	0.0511707	0.0967799	0.755729	0.99996	-0.0862885	0.27549	0.599672	0.809077	0.145839	0.643698	0.422375	0.770729	0.316151	2.39358	0.121834	0.350788
2510002D24Rik	2.54404	-0.677939	38.083	6.77997e-10	1.93279e-09	-0.603854	28.6994	8.45284e-08	2.15161e-07	-0.774661	33.8734	5.88184e-09	1.8002e-08	-0.204614	3.75686	0.0525911	0.950438	-0.226779	4.68303	0.0304621	0.225691	-0.130529	1.24044	0.265386	0.665292	-0.323501	5.46783	0.0193697	0.157815
2510003E04Rik	6.69492	-0.710222	73.8317	8.50707e-18	4.62717e-17	-0.644489	60.9088	5.97816e-15	2.86023e-14	-0.603049	44.3161	2.79411e-11	1.09284e-10	-0.072759	0.791509	0.373644	0.99996	-0.0751176	0.844381	0.358147	0.646853	-0.00702642	0.00719778	0.932389	0.981001	0.0320551	0.126739	0.721838	0.847611
2510009E07Rik	5.93476	0.290306	10.057	0.00151772	0.00235102	0.317029	12.0779	0.000510241	0.000869494	0.521769	28.0935	1.15592e-07	3.09569e-07	-0.00643446	0.00493312	0.944006	0.99996	-0.079477	0.752509	0.385683	0.670467	0.020289	0.0496884	0.823606	0.949787	0.151986	2.3743	0.123347	0.35274
2510039O18Rik	3.39239	0.455016	12.6418	0.000377207	0.000625135	0.247261	3.72939	0.0534628	0.0700122	0.0201834	0.0201922	0.887002	0.904374	0.0233934	0.0327084	0.856482	0.99996	0.0759981	0.348767	0.554812	0.785672	-0.184362	2.12276	0.145124	0.556334	-0.358835	6.40705	0.0113668	0.126709
2610001J05Rik	3.2256	-0.433591	20.2766	6.70142e-06	1.33744e-05	-0.239909	6.20635	0.0127293	0.0181549	-0.110284	1.04155	0.307462	0.356208	-0.147454	2.45874	0.116873	0.99996	-0.166834	3.18198	0.0744543	0.334461	0.0462284	0.219999	0.63904	0.879895	0.156473	2.00214	0.157078	0.392208
2610002J02Rik	2.27056	-0.134478	0.715312	0.397686	0.439074	-0.0487692	0.0928218	0.76062	0.792411	-0.418003	5.43519	0.0197349	0.0284432	-0.141172	0.79264	0.373303	0.99996	0.124133	0.629709	0.427462	0.699249	-0.055463	0.119442	0.72964	0.915541	-0.159391	0.772442	0.379463	0.604428
2610002M06Rik	5.75538	-0.81505	42.3174	7.75997e-11	2.40189e-10	-0.806334	41.508	1.17391e-10	3.89812e-10	-0.329676	5.8894	0.0152323	0.0223424	-0.0163447	0.0174501	0.894906	0.99996	-0.256265	4.27759	0.0386181	0.250891	-0.00762831	0.00370569	0.951459	0.985426	0.229109	2.86446	0.0905559	0.310519
2610005L07Rik	3.70519	0.0513922	0.0846002	0.771157	0.796701	0.129188	0.541532	0.461798	0.508952	0.0589197	0.0940612	0.759076	0.792557	0.0976513	0.306889	0.579596	0.99996	-0.0348443	0.039042	0.843365	0.93889	0.175447	0.993796	0.318816	0.707889	-0.0273169	0.0201078	0.887236	0.94056
2610008E11Rik	3.94278	-0.537946	11.6945	0.000626843	0.00101386	-0.328664	4.4408	0.0350897	0.0471268	0.0266897	0.0245607	0.875467	0.894674	0.00811072	0.00273024	0.958328	0.99996	-0.259195	2.77201	0.0959257	0.36745	0.217392	1.90155	0.167905	0.57921	0.30544	3.18696	0.0742278	0.283698
2610015P09Rik	1.99901	0.141203	1.13791	0.286094	0.324393	0.2729	4.34217	0.0371795	0.0497347	0.0881843	0.334268	0.563157	0.609357	-0.0845571	0.400396	0.526885	0.99996	-0.134428	1.0235	0.311689	0.60769	0.0471403	0.132049	0.716316	0.909908	-0.187447	1.52492	0.216877	0.456614
2610017I09Rik	2.94164	0.237467	4.67544	0.0305969	0.0403511	0.260057	5.74938	0.0164945	0.0231933	0.146704	1.43945	0.230229	0.275212	-0.00836206	0.00571538	0.939737	0.99996	0.00223939	0.000417237	0.983703	0.99346	0.0142278	0.0174738	0.894835	0.969762	-0.0885237	0.523633	0.469296	0.673198
2610018G03Rik	2.65796	-0.900962	21.509	3.5217e-06	7.23718e-06	-0.493633	6.8051	0.00908979	0.0132157	-0.456526	4.67345	0.0306323	0.0428882	0.109587	0.341874	0.55875	0.99996	-0.0640667	0.116498	0.732864	0.886869	0.516917	7.00775	0.00811574	0.169741	0.380369	3.1377	0.0765014	0.287301
2610019F03Rik	3.606	-0.855738	75.6661	3.35923e-18	1.88018e-17	-0.868835	78.9279	6.44196e-19	4.17574e-18	-0.772018	49.0759	2.46242e-12	1.07337e-11	0.0637459	0.465137	0.495233	0.99996	0.0516829	0.30833	0.578707	0.79956	0.0506481	0.244103	0.621258	0.86997	0.135403	1.39416	0.237703	0.476331
2610034B18Rik	3.79083	-0.090629	1.25276	0.263025	0.299883	-0.0808694	0.987344	0.320393	0.365431	-0.0873797	0.906143	0.34114	0.391257	-0.101696	1.59153	0.207108	0.99996	-0.11146	1.93705	0.163989	0.457297	-0.091936	1.26491	0.260724	0.661906	-0.108211	1.36617	0.24247	0.481542
2610034M16Rik	1.79402	1.1352	51.678	6.53905e-13	2.39589e-12	1.41936	82.0487	1.32777e-19	9.0558e-19	1.36596	66.4736	3.54609e-16	2.21442e-15	-0.202498	1.38014	0.240078	0.99996	-0.0112715	0.00451946	0.946401	0.97928	0.0816615	0.325606	0.568258	0.84834	0.219495	1.90537	0.167478	0.403895
2610035D17Rik	2.37323	-0.284075	5.47463	0.0192945	0.026143	-0.127535	1.16129	0.281198	0.324565	-0.441601	10.1815	0.00141855	0.00237502	0.0515795	0.191417	0.66174	0.99996	0.0812889	0.485773	0.485819	0.741627	0.208119	2.91537	0.0877391	0.475035	-0.0762374	0.284401	0.593831	0.762574
2610044O15Rik8	1.9781	-0.300054	2.95226	0.0857574	0.106271	-0.182692	1.12181	0.28953	0.333234	0.330393	2.98173	0.0842093	0.109243	-0.0137782	0.00646781	0.935901	0.99996	-0.348002	4.0669	0.0437315	0.265054	0.103584	0.347388	0.555595	0.845763	0.282445	2.13615	0.143863	0.375701
2610100L16Rik	3.0722	-0.294466	4.0026	0.0454302	0.0585097	-0.0828799	0.324881	0.568689	0.613032	0.288081	3.2825	0.0700221	0.092056	-0.0204196	0.0197421	0.88826	0.99996	-0.179479	1.51982	0.217647	0.523382	0.191167	1.68611	0.194114	0.604011	0.403068	6.31952	0.0119416	0.129329
2610203C20Rik	3.74855	-0.059928	0.232647	0.629568	0.664472	0.235009	3.65516	0.0558959	0.0730116	0.489797	13.4763	0.000241601	0.000442955	-0.0658385	0.282747	0.594907	0.99996	-0.12045	0.948042	0.330218	0.626212	0.229098	3.44946	0.0632723	0.431562	0.429275	10.2671	0.00135426	0.0500099
2610301B20Rik	4.72701	-0.949167	120.219	5.66524e-28	6.04275e-27	-0.867434	100.535	1.1633e-23	1.04956e-22	-0.683676	50.4353	1.23158e-12	5.5198e-12	-0.0760382	0.826526	0.363279	0.99996	-0.166617	3.96872	0.0463531	0.272945	0.00569417	0.00411579	0.948847	0.985203	0.0988738	1.02078	0.312335	0.543644
2610301G19Rik	6.14518	-0.377217	17.876	2.35777e-05	4.4611e-05	-0.507848	32.2343	1.36654e-08	3.752e-08	-0.720559	53.2509	2.93556e-13	1.39656e-12	-0.012381	0.0194593	0.889058	0.99996	0.123379	1.93837	0.163845	0.457085	-0.143012	2.54554	0.110606	0.513375	-0.219963	5.01749	0.0250926	0.174861
2610306M01Rik	0.94402	-0.911927	30.8429	2.79784e-08	6.98569e-08	-0.540906	10.1905	0.00141167	0.0022744	-0.523406	7.5752	0.00591769	0.00914389	-0.342648	4.9998	0.0253502	0.693593	-0.160487	1.16299	0.280847	0.584696	0.0283728	0.0243944	0.875886	0.962076	0.228034	1.21334	0.270672	0.507229
2610316D01Rik	1.5813	-0.515433	11.1793	0.000827167	0.00131704	-0.249345	2.91129	0.0879613	0.111348	-0.146971	0.7763	0.378275	0.427842	0.1159	0.639738	0.423806	0.99996	0.0760054	0.278256	0.597846	0.808374	0.381989	6.03414	0.0140318	0.222785	0.444468	6.33694	0.0118249	0.128815
2610507B11Rik	8.02459	1.1456	244.13	4.94588e-55	1.79041e-53	1.0696	214.433	1.48133e-48	4.37885e-47	1.10505	202.464	6.05625e-46	1.8459e-44	0.0766442	1.10957	0.292175	0.99996	0.120705	2.75534	0.0969304	0.368719	0.000641868	7.9465e-05	0.992887	0.997471	0.0801554	1.0608	0.303033	0.535619
2610524H06Rik	2.10571	-0.58941	17.4101	3.01215e-05	5.6394e-05	-0.719364	24.3214	8.15297e-07	1.88078e-06	-0.764397	21.3164	3.89384e-06	8.77269e-06	-0.149863	1.19977	0.273367	0.99996	-0.0698705	0.266145	0.605929	0.813205	-0.279817	3.46252	0.0627744	0.431562	-0.244858	2.04736	0.152471	0.386263
2700029M09Rik	4.08328	-0.371771	10.1498	0.00144318	0.00223909	-0.274182	5.61864	0.0177705	0.0248952	-0.0112477	0.00788873	0.929226	0.940498	0.0204894	0.031716	0.858652	0.99996	-0.0879828	0.584544	0.444537	0.712337	0.118078	1.01536	0.313623	0.702246	0.27254	4.55359	0.0328498	0.198806
2700049A03Rik	2.15541	-0.0450103	0.0975968	0.754733	0.782191	-0.0917259	0.43879	0.507707	0.55343	0.149379	0.899535	0.342906	0.393015	0.251671	3.20119	0.0735848	0.99996	0.0296595	0.0437562	0.834308	0.934555	0.204955	2.08613	0.148642	0.561475	0.224049	1.96952	0.160499	0.396528
2700050L05Rik	3.90813	-0.560148	31.8953	1.62711e-08	4.13099e-08	-0.389939	15.9698	6.43607e-05	0.00012162	-0.293305	7.13965	0.00753979	0.0115053	0.0399622	0.172094	0.678258	0.99996	-0.123814	1.64723	0.199336	0.501927	0.210171	4.39142	0.0361202	0.349049	0.143029	1.6348	0.20104	0.440342
2700060E02Rik	2.94685	-0.87762	47.3512	5.93425e-12	2.01898e-11	-0.65237	26.4857	2.65492e-07	6.42435e-07	-0.366071	6.80233	0.0091039	0.0137159	-0.09403	0.591675	0.441772	0.99996	-0.156889	1.65999	0.197605	0.499372	0.13122	0.991825	0.319297	0.707889	0.35466	5.9778	0.014487	0.140538
2700062C07Rik	2.29503	-0.935666	66.591	3.34112e-16	1.61232e-15	-0.679715	36.2115	1.7702e-09	5.29394e-09	-0.67376	25.6268	4.14256e-07	1.0405e-06	-0.0725365	0.472848	0.49168	0.99996	-0.143958	1.88003	0.170331	0.464874	0.183415	2.23128	0.135242	0.543563	0.117948	0.675292	0.411213	0.629942
2700081O15Rik	8.30046	0.151715	3.16854	0.0750696	0.0937573	0.136646	2.57173	0.108789	0.135842	0.227699	6.14201	0.0132007	0.0195146	-0.0493342	0.335059	0.562695	0.99996	-0.122984	2.0818	0.149064	0.437698	-0.0644024	0.571615	0.449618	0.784947	-0.046999	0.259701	0.610326	0.773676
2700089E24Rik	6.74769	-0.214115	3.33343	0.0678851	0.0853005	-0.0525928	0.201927	0.65317	0.692926	0.161404	1.63161	0.20148	0.244222	-0.0196802	0.0282698	0.866476	0.99996	-0.0706443	0.364299	0.546128	0.779095	0.141842	1.4639	0.226311	0.631758	0.304876	5.82448	0.0158047	0.146296
2700094K13Rik	1.89817	-1.00072	51.7826	6.19995e-13	2.27731e-12	-0.896721	40.3426	2.13116e-10	6.90528e-10	-1.00038	35.7696	2.22089e-09	7.11374e-09	-0.139308	1.16137	0.281181	0.99996	-0.18462	2.06996	0.150226	0.438997	-0.0353087	0.0541767	0.815949	0.947669	-0.184274	1.06002	0.303211	0.535619
2810001G20Rik	1.35667	-0.796385	26.1374	3.17964e-07	7.17048e-07	-0.715202	20.6462	5.52457e-06	1.16472e-05	-0.672002	13.6426	0.000221109	0.000407033	-0.090283	0.386018	0.5344	0.99996	-0.0817645	0.322751	0.569959	0.794452	-0.00909989	0.00292889	0.95684	0.987216	0.0426184	0.0478811	0.826792	0.906796
2810004N23Rik	2.96133	0.439706	16.7868	4.18224e-05	7.71345e-05	0.644138	36.5429	1.49346e-09	4.50044e-09	0.834524	52.3923	4.54496e-13	2.13034e-12	-0.149102	1.81493	0.177918	0.99996	-0.0896138	0.671425	0.412555	0.688077	0.0553302	0.287185	0.59203	0.857682	0.305204	7.22938	0.00717201	0.102901
2810006K23Rik	3.35811	-0.478977	27.4824	1.58529e-07	3.68815e-07	-0.455168	25.4001	4.65895e-07	1.10509e-06	-0.257577	6.22091	0.012625	0.0187258	0.0399802	0.207231	0.648946	0.99996	-0.127689	2.10263	0.147046	0.436757	0.0637896	0.46158	0.496887	0.813613	0.0937116	0.776537	0.378202	0.603411
2810011L19Rik	3.40369	-0.581091	37.2285	1.0507e-09	2.94881e-09	-0.447551	22.1191	2.56241e-06	5.60766e-06	-0.529401	24.6406	6.90798e-07	1.69177e-06	-0.0899988	0.956399	0.328096	0.99996	0.0692059	0.579456	0.446525	0.714356	0.0435413	0.195887	0.658061	0.887059	0.120895	1.19562	0.2742	0.510598
2810013P06Rik	3.57062	0.0222814	0.070771	0.790218	0.814804	0.353168	17.1687	3.4203e-05	6.67216e-05	0.205585	4.78535	0.0287027	0.0403981	-0.367093	18.4908	1.70724e-05	0.00456491	-0.16372	3.82643	0.0504502	0.282336	-0.0362063	0.187502	0.665004	0.889807	0.0195833	0.0433981	0.834978	0.911453
2810021J22Rik	3.0022	-0.389918	16.9551	3.82735e-05	7.0878e-05	-0.424306	19.7395	8.87494e-06	1.83794e-05	-0.427963	15.5382	8.08531e-05	0.000156428	-0.0637304	0.481829	0.487595	0.99996	-0.0106962	0.0138772	0.906225	0.963464	-0.0981185	0.993062	0.318995	0.707889	-0.0487409	0.188252	0.664375	0.810071
2810025M15Rik	1.77517	-0.994296	42.7533	6.20986e-11	1.93842e-10	-0.988883	42.0532	8.88259e-11	2.97393e-10	-0.863258	24.7509	6.52372e-07	1.60266e-06	0.0172156	0.0149884	0.902561	0.99996	0.0353105	0.0642479	0.799904	0.919389	0.022629	0.0188066	0.890922	0.967586	0.166349	0.793336	0.373093	0.599159
2810029C07Rik	1.20922	-0.831291	33.3127	7.84691e-09	2.04471e-08	-0.584505	17.324	3.15185e-05	6.16688e-05	-0.63317	15.0211	0.000106316	0.000202692	-0.0350351	0.0732178	0.786708	0.99996	0.0531362	0.177791	0.673278	0.853017	0.211751	1.83619	0.175398	0.58649	0.251258	1.87554	0.170841	0.406407
2810032G03Rik	2.62964	-0.646903	36.5599	1.48045e-09	4.10598e-09	-0.601761	32.2867	1.33021e-08	3.65397e-08	-0.389825	10.598	0.0011321	0.00192057	0.0144198	0.0204944	0.886165	0.99996	-0.0156618	0.0244544	0.875734	0.952758	0.0595621	0.280628	0.59629	0.858743	0.241416	3.64084	0.0563786	0.251454
2810403A07Rik	4.51315	-0.533269	31.3501	2.15443e-08	5.41948e-08	-0.341397	13.2502	0.000272545	0.000479727	-0.219387	4.44426	0.0350188	0.0485788	0.0937226	1.01004	0.314894	0.99996	-0.0468056	0.251083	0.616314	0.818574	0.285595	8.91994	0.00282074	0.0942785	0.267077	6.4481	0.0111071	0.125891
2810407C02Rik	7.32944	0.0869485	0.682556	0.408708	0.450187	0.130104	1.53153	0.215882	0.254903	0.353771	9.76679	0.00177693	0.00293411	0.0159379	0.022952	0.879582	0.99996	-0.0591673	0.316286	0.573848	0.797087	0.0590937	0.315829	0.574125	0.850749	0.207655	3.35283	0.0670894	0.272002
2810408M09Rik	2.06927	-0.79017	42.0392	8.94638e-11	2.7539e-10	-0.677781	28.4155	9.78795e-08	2.47646e-07	-0.653681	20.5632	5.76952e-06	1.27471e-05	-0.295824	6.51367	0.0107048	0.456313	-0.17268	2.29169	0.130068	0.418776	-0.183435	1.88496	0.169772	0.581058	-0.0361911	0.0563932	0.81229	0.899021
2810428I15Rik	2.93928	-0.320894	5.74196	0.0165643	0.0226551	-0.243986	3.23091	0.0722607	0.0928109	-0.625212	16.2825	5.45664e-05	0.000107949	-0.225802	2.8776	0.0898197	0.99996	-0.134538	1.03516	0.308949	0.606946	-0.148894	1.19	0.27533	0.672908	-0.438855	7.8927	0.00496349	0.0892896
2810454H06Rik	3.18436	-0.932378	41.3455	1.27562e-10	3.87894e-10	-0.669224	21.9046	2.86541e-06	6.23712e-06	-0.201534	1.63747	0.200673	0.243394	-0.0362109	0.0673428	0.795246	0.99996	-0.277641	3.9295	0.0474459	0.276051	0.226944	2.36271	0.124266	0.531133	0.453203	7.9388	0.0048386	0.0884049
2810459M11Rik	3.73459	1.01099	101.651	6.62194e-24	5.50191e-23	0.908164	77.4599	1.35446e-18	8.60435e-18	1.0384	94.5307	2.41325e-22	2.44126e-21	-0.434206	16.8428	4.06075e-05	0.00884717	0.0684971	0.444325	0.505042	0.753943	-0.537034	30.4296	3.46202e-08	1.27283e-05	0.0958996	0.839961	0.359408	0.587854
2810468N07Rik	1.71106	-0.255991	4.15301	0.0415605	0.0538382	-0.0925036	0.542867	0.461247	0.508534	-0.298532	3.9936	0.0456735	0.0619636	-0.116079	0.892839	0.344709	0.99996	-0.104061	0.740384	0.389538	0.672721	0.0474083	0.136342	0.711945	0.908527	-0.146601	0.907591	0.340754	0.569616
2810474O19Rik	3.01495	0.464761	13.2405	0.000273966	0.000461513	0.343356	7.49256	0.00619545	0.00920322	0.52975	14.7278	0.000124203	0.000234852	0.103583	0.647916	0.420859	0.99996	0.010912	0.0071966	0.932394	0.974449	-0.0178218	0.0205169	0.886103	0.965725	0.0759016	0.305195	0.580644	0.753422
2900011O08Rik	6.94812	-0.635252	66.8364	2.95e-16	1.42944e-15	-0.700887	81.0597	2.18998e-19	1.46642e-18	-0.797203	86.4717	1.41754e-20	1.26824e-19	-0.0278382	0.130586	0.717825	0.99996	0.0800418	1.08179	0.298298	0.59906	-0.0934727	1.43862	0.230363	0.635157	-0.0819092	0.93095	0.334616	0.563664
2900026A02Rik	4.80105	0.942061	83.633	5.95706e-20	3.78632e-19	0.854446	69.515	7.58354e-17	4.14979e-16	0.784239	50.6948	1.07904e-12	4.85838e-12	-0.0209644	0.0405489	0.840411	0.99996	0.0415978	0.161091	0.688154	0.860924	-0.108579	1.17106	0.279183	0.675147	-0.116224	1.12008	0.289901	0.524134
2900052N01Rik	6.14184	2.64585	375.653	1.10009e-83	9.65858e-82	2.77559	413.556	6.16738e-92	6.4785e-90	2.84576	400.281	4.78289e-89	5.16245e-87	0.0182659	0.0190999	0.890081	0.99996	-0.0324558	0.0602973	0.806027	0.921891	0.148013	1.37169	0.241522	0.644918	0.167458	1.50705	0.219589	0.459283
2900056M20Rik	5.21165	-0.0287043	0.0583571	0.809112	0.831008	-0.0192797	0.0264977	0.870691	0.889265	0.33871	6.99627	0.00816799	0.0123899	0.0105979	0.00799086	0.928771	0.99996	-0.149076	1.57872	0.208945	0.512881	0.0200225	0.0284521	0.86605	0.959804	0.218338	2.89211	0.0890144	0.307925
2900092D14Rik	3.59047	0.937657	44.8804	2.09445e-11	6.79384e-11	0.915151	43.3425	4.59497e-11	1.57609e-10	1.26429	72.2847	1.86286e-17	1.28543e-16	-0.0607732	0.182354	0.669358	0.99996	-0.136551	0.926258	0.335837	0.631465	-0.0832795	0.378366	0.538479	0.835678	0.19008	1.67598	0.195459	0.435822
2900097C17Rik	8.60097	0.0976944	0.829184	0.362509	0.403149	0.0968025	0.81435	0.366837	0.414109	-0.210583	3.27001	0.0705574	0.0927287	-0.0590917	0.30341	0.581753	0.99996	0.0252895	0.0555946	0.813599	0.92492	-0.0599837	0.312709	0.576023	0.850912	-0.282988	5.88566	0.0152647	0.143383
3010026O09Rik	2.03583	-0.736227	30.6316	3.11972e-08	7.7548e-08	-0.875756	38.1472	6.56052e-10	2.04084e-09	-1.25168	57.5823	3.24125e-14	1.69557e-13	-0.303368	5.58139	0.0181523	0.593228	-0.0510091	0.164624	0.684934	0.859057	-0.442897	9.11351	0.00253728	0.0888426	-0.566465	10.7277	0.00105546	0.0446673
3110001D03Rik	2.30289	-0.893848	79.6441	4.48296e-19	2.68271e-18	-0.740994	53.5354	2.53972e-13	1.06048e-12	-0.74495	36.7924	1.31399e-09	4.33393e-09	-0.140715	2.3693	0.123742	0.99996	-0.251296	7.61152	0.00579965	0.0997581	0.0121389	0.011968	0.912887	0.975358	-0.102398	0.590915	0.442065	0.652887
3110002H16Rik	3.67056	-0.436278	21.3986	3.7305e-06	7.64222e-06	-0.574515	37.3599	9.82215e-10	3.00525e-09	-0.851886	62.3466	2.88029e-15	1.66355e-14	0.101205	1.22076	0.269212	0.99996	0.195352	4.61957	0.0316091	0.228736	-0.0370324	0.146881	0.701534	0.905416	-0.220256	3.95203	0.0468149	0.233282
3110021N24Rik	1.48925	-0.0941798	0.198752	0.65573	0.689733	-0.00963907	0.00216114	0.962921	0.969514	0.0156628	0.00461956	0.945812	0.95392	0.0366537	0.0309891	0.860265	0.99996	0.0134701	0.00421564	0.948231	0.980294	0.121194	0.33259	0.564138	0.848261	0.123313	0.277963	0.598039	0.765696
3110035E14Rik	7.8298	-0.914526	123.374	1.15499e-28	1.29414e-27	-0.914036	123.225	1.24493e-28	1.50685e-27	-0.564839	39.7132	2.94133e-10	1.04388e-09	-0.0257419	0.100014	0.751813	0.99996	-0.299773	13.5279	0.000235044	0.0178021	-0.025251	0.0947663	0.758203	0.924524	0.0499141	0.315962	0.574045	0.748491
3110040N11Rik	3.1112	-0.133122	1.8238	0.176862	0.208223	-0.0855278	0.759322	0.383541	0.431488	0.00373003	0.00110711	0.973457	0.976778	-0.0803886	0.681382	0.409111	0.99996	-0.212236	4.73646	0.0295298	0.22326	-0.0327942	0.108912	0.741386	0.919786	-0.0753833	0.444373	0.505019	0.699836
3110043O21Rik	4.35519	-0.903862	113.364	1.79548e-26	1.75447e-25	-0.911705	116.273	4.14102e-27	4.59614e-26	-0.695515	53.4482	2.65496e-13	1.26974e-12	0.0399237	0.241512	0.623116	0.99996	-0.111698	1.8862	0.169631	0.464331	0.032081	0.133585	0.714744	0.908979	0.0966493	0.978043	0.322683	0.553647
3110047P20Rik	5.17389	-0.246797	6.89135	0.00866138	0.0122507	-0.334982	12.4898	0.000409188	0.000705466	-0.103513	1.01062	0.314753	0.363795	-0.237131	6.3974	0.0114288	0.466873	-0.17806	3.62236	0.0570081	0.295333	-0.325316	11.717	0.000619309	0.0345316	-0.0347761	0.113384	0.736324	0.855889
3110052M02Rik	3.6711	-0.703787	22.3626	2.25733e-06	4.723e-06	-0.54887	13.9565	0.000187089	0.000336663	-0.281069	2.9994	0.0832953	0.108164	0.0965083	0.440312	0.506972	0.99996	-0.165776	1.29087	0.255888	0.56282	0.251426	2.82324	0.0929087	0.484774	0.256942	2.4657	0.116356	0.343693
3110056K07Rik	1.50661	-0.759235	24.4037	7.81176e-07	1.70101e-06	-0.446615	8.82062	0.00297846	0.00461191	-0.153536	0.827939	0.362869	0.412878	-0.0858382	0.357161	0.550087	0.99996	-0.136473	0.91512	0.33876	0.63262	0.226782	1.98773	0.158579	0.569912	0.469226	6.82587	0.0089847	0.114417
3110057O12Rik	2.49995	-0.408579	4.05522	0.044035	0.0568452	-0.27227	1.86524	0.172022	0.20719	0.0724816	0.108386	0.741989	0.776715	0.159758	0.643495	0.422448	0.99996	-0.188557	0.885674	0.346652	0.638383	0.296067	2.12813	0.144617	0.555294	0.292503	1.73618	0.187623	0.426878
3110082I17Rik	2.10235	-0.384078	5.5694	0.018277	0.0248474	-0.264624	2.54688	0.110512	0.137877	-0.529472	8.0425	0.00456924	0.00715331	-0.289595	3.21691	0.0728813	0.99996	-0.0874842	0.301408	0.583001	0.801277	-0.170141	1.03736	0.308437	0.698096	-0.232878	1.50986	0.21916	0.458875
3230401D17Rik	1.02995	-0.638396	13.7743	0.000206132	0.00035142	-0.652236	14.418	0.000146395	0.00026641	-0.886458	19.3449	1.09109e-05	2.34331e-05	0.00703534	0.00192228	0.965029	0.99996	0.145046	0.848784	0.356897	0.645884	-0.00680494	0.0013735	0.970437	0.990731	-0.103016	0.224267	0.635808	0.790643
3632451O06Rik	4.55536	0.980259	125.626	3.71269e-29	4.25729e-28	0.761585	77.2993	1.46916e-18	9.29283e-18	0.860687	84.876	3.17676e-20	2.76849e-19	0.0464159	0.270603	0.602928	0.99996	0.0912233	1.05489	0.304382	0.604511	-0.172259	4.17534	0.0410162	0.366931	-0.0283495	0.0942974	0.758783	0.868394
3830406C13Rik	3.57793	-0.426567	14.4857	0.000141228	0.000245464	-0.208445	3.5366	0.0600285	0.0781234	0.0934303	0.580546	0.446098	0.495174	-0.0581784	0.280481	0.596386	0.99996	-0.240296	4.75737	0.0291731	0.222438	0.159944	2.00385	0.1569	0.569728	0.279701	5.07178	0.0243183	0.172353
4632415L05Rik	4.77473	0.0943342	1.44483	0.229359	0.264291	0.190634	6.0044	0.0142703	0.0202301	0.377163	19.4979	1.00709e-05	2.17083e-05	-0.026561	0.114619	0.734945	0.99996	-0.139446	3.15428	0.0757282	0.335908	0.0697391	0.803287	0.370112	0.74054	0.143383	2.81184	0.093571	0.314982
4632428N05Rik	4.62449	2.02879	329.38	1.31162e-73	8.76776e-72	2.01373	332.861	2.28949e-74	1.54803e-72	1.72579	222.813	2.20146e-50	7.66276e-49	0.0202671	0.0313428	0.859478	0.99996	0.238715	4.44909	0.0349198	0.240661	0.00521227	0.00255681	0.959672	0.98743	-0.0642785	0.325249	0.56847	0.744855
4732491K20Rik	1.35956	-0.593857	16.086	6.05305e-05	0.00010956	-0.676336	19.6661	9.22206e-06	1.90547e-05	-0.768729	18.7284	1.50721e-05	3.1841e-05	-0.101655	0.523136	0.469507	0.99996	-0.0202354	0.0214758	0.88349	0.955223	-0.184133	1.31379	0.25171	0.652341	-0.195107	1.07155	0.300596	0.534159
4833420G17Rik	2.15209	-0.553059	13.9947	0.000183324	0.00031454	-0.53829	14.1065	0.000172748	0.00031229	-0.465969	7.69221	0.00554596	0.00859207	0.209936	2.22354	0.135921	0.99996	-0.0880479	0.384068	0.535434	0.771719	0.224705	2.23332	0.135063	0.543446	-0.000957968	2.95822e-05	0.99566	0.997784
4833424O15Rik	5.51239	0.484332	14.6939	0.000126456	0.000220933	0.498083	15.68	7.50121e-05	0.000140663	0.964587	50.7778	1.03438e-12	4.67159e-12	0.105997	0.704239	0.401363	0.99996	-0.2216	3.06156	0.0801647	0.34184	0.119748	0.912834	0.339364	0.719171	0.258655	3.65303	0.0559674	0.250079
4833439L19Rik	6.03364	0.410951	29.8822	4.59102e-08	1.12317e-07	0.391665	27.463	1.60133e-07	3.9746e-07	0.438111	29.3516	6.0367e-08	1.66133e-07	0.0694824	0.850685	0.356359	0.99996	0.0547713	0.530166	0.466537	0.728713	0.0501966	0.455086	0.499929	0.814979	0.0819316	1.02286	0.31184	0.543285
4921509C19Rik	1.55456	-0.967577	40.7712	1.71135e-10	5.16125e-10	-0.908042	35.1191	3.10149e-09	9.06785e-09	-1.05827	32.7086	1.07064e-08	3.1897e-08	-0.0852911	0.369886	0.543066	0.99996	-0.171726	1.51433	0.218479	0.523836	-0.0257568	0.0242665	0.876209	0.9621	-0.262421	1.74724	0.186224	0.425477
4921524J17Rik	1.93156	-1.0083	50.0905	1.46815e-12	5.25167e-12	-1.18322	69.7122	6.86218e-17	3.76731e-16	-0.62927	15.4667	8.39719e-05	0.000162195	0.156672	1.46286	0.226476	0.99996	-0.0699907	0.288253	0.591343	0.805137	-0.0182467	0.0137372	0.906697	0.973846	0.309039	3.21403	0.0730096	0.280994
4922501C03Rik	2.35487	0.492008	5.41488	0.0199658	0.0269966	0.540644	6.82006	0.00901396	0.0131103	0.699526	9.52419	0.00202781	0.00332782	0.224913	1.12605	0.28862	0.99996	-0.0176201	0.00684585	0.934059	0.975257	0.273549	1.76281	0.184275	0.593912	0.189898	0.708667	0.399887	0.619443
4922501L14Rik	2.10256	0.501696	15.5163	8.17951e-05	0.000145828	0.342196	7.4444	0.00636341	0.0094289	0.297738	4.39771	0.0359873	0.0497814	0.0723352	0.306884	0.579598	0.99996	0.0816741	0.400768	0.526693	0.766795	-0.0871641	0.507667	0.47615	0.801561	-0.122284	0.760355	0.383217	0.607168
4930402H24Rik	6.41076	1.08026	141.231	1.43245e-32	2.03045e-31	1.02471	128.192	1.01874e-29	1.31998e-28	1.15797	143.335	4.96473e-33	9.12658e-32	0.0131203	0.0209132	0.885016	0.99996	-0.112345	1.53089	0.215979	0.521957	-0.0424222	0.227062	0.633711	0.87775	-0.0346308	0.12841	0.720086	0.84642
4930404N11Rik	2.76767	1.02495	56.8125	4.79413e-14	1.94829e-13	0.709522	28.1127	1.14454e-07	2.87294e-07	0.358619	5.89737	0.0151635	0.022247	0.157385	1.26054	0.26155	0.99996	0.333387	5.81266	0.0159112	0.163817	-0.15804	1.49664	0.221189	0.627368	-0.33294	5.2118	0.022434	0.166984
4930413G21Rik	1.94081	-0.606174	3.98881	0.0458033	0.0589386	0.095695	0.103184	0.748041	0.780481	-0.260776	0.619485	0.431239	0.480584	-0.0965983	0.104965	0.745951	0.99996	-0.154003	0.265477	0.606382	0.813205	0.605271	3.98343	0.04595	0.385044	0.191396	0.330254	0.565509	0.742547
4930414L22Rik	1.94815	-0.417441	11.7866	0.000596575	0.000967564	-0.442479	12.5192	0.000402802	0.00069527	-0.481718	11.5601	0.000673805	0.00117442	-0.155069	1.73597	0.187651	0.99996	-0.00735456	0.0040818	0.949059	0.980596	-0.180107	1.94459	0.163171	0.575092	-0.0716313	0.233521	0.628925	0.785884
4930429B21Rik	2.28519	-0.147367	1.6004	0.205847	0.239166	-0.0766028	0.431796	0.511109	0.556726	-0.191453	1.92452	0.16536	0.204054	-0.11602	1.017	0.313231	0.99996	-0.234266	4.13622	0.0419748	0.260198	-0.0452555	0.146929	0.701487	0.905416	-0.278352	4.00887	0.0452614	0.230026
4930430F08Rik	2.51182	-0.0924894	0.46027	0.497498	0.538708	-0.125966	0.902755	0.342044	0.388057	-0.0841759	0.315106	0.574564	0.620388	0.193338	2.09644	0.147642	0.99996	0.120049	0.808007	0.36871	0.65616	0.159861	1.3941	0.237715	0.641743	0.128362	0.709365	0.399655	0.619328
4930432K21Rik	1.14373	-0.76263	16.7548	4.25341e-05	7.83489e-05	-0.935435	23.7345	1.10582e-06	2.52228e-06	-0.739297	12.0911	0.000506623	0.000895361	-0.0839735	0.225995	0.634509	0.99996	0.0439659	0.0640168	0.800256	0.919615	-0.256778	1.61091	0.204364	0.612385	0.0672988	0.0892386	0.765147	0.872198
4930444A02Rik	4.6349	-0.0587298	0.420348	0.516764	0.55767	-0.157355	3.03072	0.0817015	0.104062	-0.240694	5.79516	0.0160704	0.0234692	0.0442	0.240365	0.623943	0.99996	0.0744243	0.685655	0.407646	0.684746	-0.0544254	0.359239	0.548929	0.841467	-0.10754	1.14548	0.284498	0.520347
4930447C04Rik	1.73881	0.0947585	0.0912406	0.762606	0.78896	0.62691	4.10272	0.0428144	0.0567434	1.06739	10.0581	0.00151679	0.00252727	0.0462088	0.0217875	0.882654	0.99996	-0.44389	1.97312	0.160117	0.452021	0.57836	3.48071	0.0620881	0.430954	0.528737	2.49009	0.114566	0.341893
4930451G09Rik	1.55197	-0.0161907	0.0142265	0.905058	0.916983	-0.190158	1.99027	0.158312	0.192035	-0.0183546	0.0136908	0.906854	0.921819	0.0656928	0.24241	0.622471	0.99996	-0.0651912	0.239145	0.624824	0.823726	-0.108275	0.624554	0.42936	0.776036	-0.067355	0.179833	0.671517	0.815524
4930452B06Rik	2.38123	-0.718785	43.0772	5.26217e-11	1.65268e-10	-0.607679	31.0168	2.55802e-08	6.81964e-08	-0.505627	15.3296	9.02908e-05	0.000173574	-0.0572185	0.310676	0.577266	0.99996	-0.236235	5.28299	0.0215347	0.19252	0.0538874	0.214344	0.643384	0.881189	-0.0230777	0.0287436	0.865372	0.929898
4930453N24Rik	2.70499	-0.653287	24.4363	7.68084e-07	1.67374e-06	-0.522275	16.2164	5.65022e-05	0.000107443	-0.266187	3.31772	0.0685367	0.0902646	0.0478228	0.142544	0.705765	0.99996	-0.120018	0.893181	0.344617	0.636807	0.178835	1.7532	0.185475	0.594905	0.267082	3.14532	0.076145	0.286396
4930503L19Rik	1.68823	-0.386998	4.82601	0.0280334	0.0371704	-0.166059	0.926375	0.335807	0.381569	-0.278314	1.95327	0.162235	0.200535	0.0261514	0.023215	0.878899	0.99996	-0.108292	0.39763	0.528316	0.767742	0.24709	1.94631	0.162985	0.575092	0.000391539	3.96075e-06	0.998412	0.999336
4930506M07Rik	4.22678	0.431329	15.8365	6.90591e-05	0.000124251	0.787531	53.1887	3.03001e-13	1.25522e-12	0.691935	34.8413	3.57698e-09	1.12132e-08	-0.19016	3.00509	0.0830036	0.99996	-0.184791	2.85503	0.0910888	0.359653	0.166042	2.44312	0.118041	0.523269	0.0758155	0.422047	0.515918	0.708671
4930526I15Rik	1.61883	0.111927	0.243233	0.621881	0.657065	0.431422	3.74678	0.0529093	0.06938	0.284124	1.29646	0.254861	0.301532	-0.00336725	0.000223335	0.988077	0.99996	-0.0979823	0.186278	0.666033	0.847488	0.316128	2.00162	0.157131	0.569728	0.0742139	0.0884265	0.766187	0.872369
4930539E08Rik	2.5063	-0.0397827	0.0790378	0.778606	0.803746	-0.184079	1.65182	0.198712	0.236289	-0.517569	10.2009	0.00140371	0.00235252	-0.112109	0.629718	0.427459	0.99996	0.0634544	0.206466	0.649552	0.837752	-0.256405	3.1944	0.073891	0.450225	-0.414332	6.41248	0.0113321	0.126709
4930542H20Rik	2.23502	0.255304	4.42058	0.035508	0.0463963	0.349759	8.90312	0.00284683	0.00441976	0.348903	7.03376	0.00799873	0.0121489	0.0706111	0.333247	0.563753	0.99996	0.105905	0.771983	0.379604	0.665211	0.165065	2.01145	0.156116	0.568866	0.199503	2.27652	0.131346	0.360737
4930570G19Rik	3.3267	-0.202812	1.80033	0.179672	0.211195	-0.0890829	0.351811	0.55309	0.598024	0.117949	0.507815	0.476086	0.524502	-0.0403579	0.0724717	0.787771	0.99996	-0.252299	2.81192	0.0935666	0.363767	0.0733713	0.234913	0.627904	0.874313	0.0684614	0.169602	0.680466	0.820709
4930579G18Rik	1.318	-0.141874	0.475026	0.490684	0.532604	0.0928973	0.208388	0.648034	0.688261	-0.228846	0.966363	0.325589	0.375177	-0.114572	0.314391	0.574998	0.99996	-0.064325	0.100373	0.751383	0.897464	0.120199	0.3437	0.557701	0.846803	-0.151298	0.413615	0.52014	0.711233
4931406C07Rik	4.2343	0.853615	102.458	4.40553e-24	3.72082e-23	1.10212	173.836	1.07523e-39	2.2469e-38	1.21829	180.939	3.02255e-41	7.78126e-40	-0.148028	2.8676	0.0903797	0.99996	-0.190426	4.77901	0.0288087	0.221535	0.100478	1.57321	0.209742	0.617058	0.174245	3.90683	0.0480901	0.235638
4931406P16Rik	4.17971	0.379303	18.7691	1.47539e-05	2.84743e-05	0.340327	15.3429	8.96566e-05	0.000166321	0.419668	19.1301	1.22102e-05	2.6095e-05	-0.0128747	0.0212079	0.884214	0.99996	-0.0854984	0.93712	0.33302	0.629187	-0.0518514	0.363806	0.5464	0.840533	-0.0451343	0.22361	0.636303	0.790977
4931408D14Rik	3.18518	-0.061731	0.226749	0.633945	0.668791	0.106993	0.708752	0.399859	0.447606	0.521084	13.7001	0.000214445	0.000395507	0.0717871	0.312906	0.575902	0.99996	-0.262368	4.10068	0.0428659	0.262301	0.240511	3.50714	0.0611048	0.427916	0.320447	5.16498	0.0230467	0.168308
4931414P19Rik	1.10848	-0.752054	20.0018	7.73673e-06	1.53159e-05	-0.604112	13.2505	0.000272502	0.000479722	-0.636153	10.9652	0.000928379	0.00159311	-0.020936	0.0179557	0.893404	0.99996	0.0208087	0.0183768	0.892168	0.958591	0.127006	0.505269	0.477194	0.801955	0.13671	0.433729	0.510165	0.704058
4931428F04Rik	2.77519	-0.210682	3.17973	0.0745571	0.0931468	-0.271985	5.26435	0.0217666	0.0301275	-0.609032	20.6361	5.55376e-06	1.2312e-05	-0.0218818	0.0352912	0.850987	0.99996	0.225285	3.87162	0.0491091	0.28041	-0.0831845	0.479086	0.488837	0.808824	-0.173065	1.58795	0.207619	0.446552
4932415G12Rik	4.67142	-0.445977	18.2602	1.92687e-05	3.67893e-05	-0.441495	17.9647	2.25037e-05	4.46921e-05	-0.121884	1.12574	0.288686	0.336877	-0.0193314	0.0351691	0.851242	0.99996	-0.334761	10.4478	0.00122796	0.0443157	-0.0148491	0.0199282	0.887738	0.966502	-0.0106688	0.00854391	0.926354	0.962685
4932416H05Rik	3.60311	0.174918	4.86302	0.0274383	0.0364205	0.0818617	1.08978	0.296521	0.340448	-0.0982867	1.21611	0.270125	0.317553	0.0535575	0.454366	0.500269	0.99996	0.146027	3.47303	0.0623771	0.309387	-0.0394983	0.254545	0.613893	0.866587	-0.127178	1.99875	0.157429	0.392645
4932418E24Rik	1.50582	0.415194	4.31079	0.0378714	0.0493146	0.312014	2.57321	0.108687	0.135729	-0.0202412	0.00823087	0.927712	0.939377	0.238847	1.41575	0.234104	0.99996	0.199743	0.990172	0.3197	0.615524	0.135668	0.490585	0.483666	0.805441	-0.235692	1.12502	0.288839	0.52341
4932438A13Rik	6.71932	1.07389	77.0774	1.64386e-18	9.42957e-18	0.978526	64.4579	9.86189e-16	5.01839e-15	1.36628	110.163	9.02607e-26	1.14926e-24	0.0565776	0.217083	0.641272	0.99996	-0.214594	3.11409	0.0776179	0.338966	-0.038788	0.103713	0.747418	0.921168	0.0777907	0.357414	0.549946	0.731301
4933404O12Rik	3.9558	0.0414747	0.25905	0.610773	0.64684	-0.0588681	0.525602	0.468462	0.515041	-0.0234112	0.0673994	0.795162	0.825326	0.0290611	0.127907	0.720613	0.99996	0.0755925	0.879282	0.348399	0.639755	-0.0712816	0.766246	0.381381	0.747877	0.0107066	0.0138524	0.906308	0.951943
4933409K07Rik	2.11519	1.51657	60.0712	9.14878e-15	3.94703e-14	1.30189	46.1959	1.07e-11	3.88774e-11	0.931651	19.5999	9.54722e-06	2.06211e-05	0.090347	0.199175	0.655388	0.99996	0.121124	0.359414	0.548832	0.780693	-0.124329	0.46574	0.494954	0.813011	-0.463795	5.10819	0.0238132	0.170596
4933411K20Rik	4.40521	-0.641022	31.0543	2.50905e-08	6.2753e-08	-0.674317	34.5921	4.06556e-09	1.17176e-08	-0.337245	7.12457	0.00760347	0.0115934	0.043714	0.150198	0.698346	0.99996	-0.210589	3.46566	0.0626557	0.309681	0.0104194	0.00803474	0.928576	0.979574	0.0931878	0.536754	0.463781	0.669579
4933421O10Rik	2.23928	-0.508823	8.7267	0.00313584	0.00468365	-0.193326	1.3146	0.251563	0.293094	-0.252637	1.77224	0.183105	0.223992	-0.0181011	0.0116784	0.913943	0.99996	-0.0494779	0.0870388	0.767976	0.905717	0.297396	2.94545	0.0861199	0.471537	0.206708	1.14394	0.284821	0.520347
4933426M11Rik	5.04896	0.655425	83.9674	5.0301e-20	3.22059e-19	0.613653	76.3871	2.33171e-18	1.4423e-17	0.683881	78.2219	9.20909e-19	7.16567e-18	0.148121	4.19537	0.0405346	0.852277	-0.0380275	0.274971	0.600016	0.809077	0.106349	2.36221	0.124306	0.531133	-0.00957091	0.0156087	0.900575	0.948462
4933427D14Rik	3.98366	-0.252924	5.66563	0.0173005	0.0235961	-0.118146	1.27751	0.258363	0.300241	-0.0829531	0.511827	0.474349	0.522882	0.109011	1.08304	0.298019	0.99996	0.0226769	0.0468464	0.828645	0.931849	0.243789	5.28578	0.0215002	0.276689	0.192648	2.70955	0.0997489	0.324218
4933431E20Rik	5.45337	0.879254	132.514	1.15485e-30	1.45625e-29	0.908983	145.014	2.1323e-33	3.35381e-32	0.962586	140.512	2.05748e-32	3.62912e-31	0.0682846	0.781659	0.376634	0.99996	0.0636319	0.682031	0.408888	0.685685	0.0980132	1.75739	0.18495	0.594518	0.146963	3.32367	0.0682893	0.274112
4933434E20Rik	4.18429	-0.252959	8.19214	0.00420723	0.00619035	-0.236353	7.30207	0.00688751	0.0101722	-0.218899	4.97317	0.0257435	0.0364379	0.0716205	0.678991	0.409934	0.99996	-0.0333943	0.147653	0.700788	0.867871	0.0882263	0.984884	0.320996	0.708939	0.000665528	4.50583e-05	0.994644	0.997357
5031425E22Rik	2.36136	-0.16967	2.49122	0.114483	0.139055	0.0348266	0.109065	0.741211	0.774559	-0.252933	4.35649	0.0368682	0.0508624	-0.0620748	0.346205	0.55627	0.99996	0.121637	1.39649	0.237312	0.543397	0.142422	1.75672	0.185034	0.594546	0.0383745	0.0933197	0.759999	0.869231
5031439G07Rik	6.1271	0.693453	55.9697	7.35963e-14	2.93811e-13	0.828599	80.7205	2.60015e-19	1.72731e-18	0.628067	40.117	2.39202e-10	8.56425e-10	0.150205	2.62282	0.105337	0.99996	0.108647	1.37396	0.241133	0.547354	0.285351	9.75393	0.00178939	0.0699409	0.0432614	0.18958	0.663266	0.809474
5033411D12Rik	2.12937	1.78428	137.769	8.18571e-32	1.10315e-30	2.10023	204.687	1.98238e-46	5.4877e-45	2.21611	196.235	1.38542e-44	3.98519e-43	-0.0727646	0.178778	0.672425	0.99996	-0.137938	0.65257	0.419195	0.69355	0.243182	3.54939	0.0595672	0.424218	0.293892	4.21224	0.0401333	0.216751
5330417C22Rik	4.59865	0.860331	110.621	7.16354e-26	6.74773e-25	0.564159	49.3503	2.14098e-12	8.25044e-12	0.620198	49.8458	1.66318e-12	7.36722e-12	0.213461	6.60923	0.0101451	0.446703	0.165781	3.99636	0.0455986	0.271035	-0.0827114	1.1026	0.293696	0.687218	-0.0743528	0.730604	0.392687	0.613732
5330434G04Rik	1.67512	0.176448	1.26493	0.26072	0.297427	0.267882	2.98397	0.0840929	0.106865	0.529817	8.88777	0.00287088	0.00462684	-0.0723293	0.209411	0.647229	0.99996	-0.35644	4.96582	0.025853	0.208902	0.0191047	0.0154328	0.901134	0.97221	-0.00307187	0.000306268	0.986037	0.99177
5430417L22Rik	4.07567	-0.0928129	0.724245	0.394755	0.436084	0.0248905	0.0530385	0.817858	0.843304	-0.0876463	0.533657	0.465073	0.514054	-0.00522547	0.00232555	0.961538	0.99996	-0.0318011	0.0863928	0.768814	0.906322	0.112478	1.06915	0.301137	0.692315	-0.0266345	0.048696	0.825348	0.906563
5530601H04Rik	2.41169	-0.498611	20.6755	5.44076e-06	1.09721e-05	-0.208865	3.88179	0.0488126	0.0642947	-0.157816	1.67943	0.195	0.237112	-0.0163005	0.0244658	0.875705	0.99996	-0.0491475	0.226029	0.634484	0.829043	0.273445	6.00401	0.0142734	0.223604	0.291647	5.19606	0.0226382	0.167193
5730409E04Rik	5.87628	-0.514482	28.4821	9.45707e-08	2.24229e-07	-0.627278	42.0915	8.71006e-11	2.91782e-10	-0.698796	43.0677	5.28776e-11	2.0159e-10	-0.0147325	0.0237162	0.877609	0.99996	0.0622199	0.424182	0.514858	0.759863	-0.127528	1.7312	0.188257	0.597799	-0.122094	1.3292	0.248947	0.486683
5730455P16Rik	5.68285	-0.0647875	0.296881	0.585844	0.623639	-0.031424	0.0703033	0.790896	0.819669	0.221538	2.97479	0.0845711	0.109688	0.0562142	0.224479	0.635648	0.99996	-0.163521	1.89442	0.168704	0.462913	0.0895776	0.568753	0.450755	0.784963	0.122805	0.910355	0.34002	0.568957
5730508B09Rik	1.01812	-1.39627	54.1406	1.86646e-13	7.22806e-13	-0.863268	20.3753	6.36457e-06	1.33427e-05	-0.573624	7.08074	0.0077917	0.0118604	-0.362485	4.448	0.0349422	0.799713	-0.396579	5.37706	0.0204032	0.187606	0.170522	0.653745	0.418777	0.76803	0.426071	3.27679	0.0702664	0.275958
5730559C18Rik	1.68351	0.500915	9.50043	0.00205424	0.00313314	0.288808	3.17201	0.0749103	0.0959939	0.235115	1.7056	0.191557	0.233323	0.0364574	0.0478865	0.826783	0.99996	0.155336	0.892745	0.344734	0.636807	-0.175649	1.23497	0.266443	0.665292	-0.110464	0.384082	0.535427	0.721403
5830418K08Rik	3.66956	0.456003	8.27139	0.00402746	0.0059355	0.37106	5.59973	0.0179633	0.0251473	0.682999	16.0385	6.20671e-05	0.000121927	0.187313	1.39274	0.237943	0.99996	-0.115654	0.526944	0.467894	0.729546	0.10237	0.428892	0.512533	0.823651	0.111342	0.427267	0.513333	0.706978
5930403L14Rik	5.86792	2.52788	499.121	1.47645e-110	2.71412e-108	2.59404	526.721	1.4597e-116	3.30257e-114	2.39641	420.439	1.9581e-93	2.42496e-91	-0.188108	2.82799	0.0926345	0.99996	0.0931148	0.702963	0.40179	0.680918	-0.121951	1.36089	0.243384	0.64604	-0.0383607	0.114544	0.735029	0.855675
6030419C18Rik	6.42485	0.777149	49.5688	1.91537e-12	6.7752e-12	0.896801	65.9284	4.67611e-16	2.42889e-15	0.607482	26.5326	2.59125e-07	6.65198e-07	-0.0942544	0.730639	0.392676	0.99996	0.111873	1.03311	0.30943	0.606946	0.0253982	0.0540973	0.816081	0.947704	-0.0577941	0.237797	0.625802	0.783835
6030458C11Rik	5.2989	-0.796281	77.3278	1.44817e-18	8.34879e-18	-0.743562	67.9214	1.70142e-16	9.0946e-16	-0.60878	37.3049	1.01033e-09	3.37877e-09	0.025899	0.0852998	0.77024	0.99996	-0.0716497	0.652649	0.419167	0.69355	0.0786174	0.740037	0.389649	0.752398	0.115851	1.34187	0.246704	0.484579
6330403A02Rik	8.04171	0.597553	65.6917	5.27278e-16	2.50441e-15	0.490819	44.4997	2.54403e-11	8.89993e-11	0.483169	37.3677	9.78284e-10	3.2772e-09	0.0259563	0.124344	0.724369	0.99996	0.0112917	0.0235457	0.878046	0.954028	-0.0807779	1.21466	0.270411	0.668613	-0.103092	1.68113	0.194775	0.435333
6330403K07Rik	6.79799	0.0383299	0.167409	0.682425	0.714808	0.124791	1.77671	0.182554	0.21889	0.00181498	0.000319599	0.985737	0.987583	-0.0540434	0.332787	0.564023	0.99996	0.0259612	0.0769116	0.781527	0.911748	0.0324173	0.119931	0.729109	0.915471	-0.0105536	0.0107892	0.917272	0.95739
6330403M23Rik	5.4059	-0.116905	0.633424	0.426102	0.467901	0.148785	1.03335	0.309373	0.354098	0.583212	13.6687	0.000218057	0.000401729	0.00768388	0.00274786	0.958194	0.99996	-0.297435	4.10193	0.0428342	0.262301	0.273374	3.47159	0.0624311	0.431562	0.402683	6.49117	0.0108412	0.124557
6330408A02Rik	3.15895	0.577001	28.6517	8.66377e-08	2.06376e-07	0.512871	22.4052	2.20781e-06	4.86876e-06	0.308947	6.76555	0.00929342	0.0139817	-0.134282	1.45912	0.22707	0.99996	0.0941418	0.745076	0.38804	0.671408	-0.198412	3.57635	0.0586078	0.423928	-0.173912	2.18218	0.139616	0.3715
6330416G13Rik	3.55105	0.118508	1.233	0.266825	0.30392	0.0784463	0.553393	0.456934	0.504347	-0.016218	0.0187334	0.891134	0.907958	0.109874	1.06463	0.302162	0.99996	0.0107574	0.010245	0.919378	0.968611	0.0698117	0.436233	0.508946	0.82114	-0.123969	1.08615	0.297326	0.530488
6330549D23Rik	2.27427	-0.604302	30.0322	4.2493e-08	1.04348e-07	-0.23396	4.75808	0.0291611	0.0396396	-0.572088	20.2752	6.70629e-06	1.472e-05	-0.081341	0.612372	0.433896	0.99996	0.0304419	0.0892087	0.765186	0.904718	0.289001	6.44897	0.0111016	0.197297	0.0626558	0.212487	0.644825	0.796469
6430548M08Rik	8.33616	0.672146	51.1976	8.35203e-13	3.03839e-12	0.489052	27.2246	1.81144e-07	4.4697e-07	0.360106	12.8044	0.000345808	0.000622465	-0.00585191	0.00390592	0.950167	0.99996	0.115232	1.51549	0.218303	0.523641	-0.188945	4.08845	0.0431772	0.374617	-0.196808	3.76736	0.052262	0.242072
6430562O15Rik	3.78492	1.23745	63.876	1.32504e-15	6.08001e-15	0.987832	42.0235	9.01809e-11	3.01843e-10	0.74435	20.4539	6.10836e-06	1.34705e-05	0.157976	1.0324	0.309595	0.99996	0.189189	1.48296	0.223312	0.528032	-0.0916422	0.376939	0.539246	0.836198	-0.303911	3.41688	0.0645328	0.267428
6430571L13Rik	2.19054	-0.471957	10.6508	0.00110023	0.00173051	-0.644609	18.2499	1.9374e-05	3.87184e-05	-0.635007	13.4548	0.000244385	0.000447639	-0.265878	3.48082	0.062084	0.99996	-0.331174	5.4225	0.0198789	0.185028	-0.43853	8.22148	0.00413975	0.117767	-0.494224	7.9525	0.0048021	0.0884049
6430573F11Rik	2.38924	-0.100865	0.784167	0.37587	0.416905	-0.227762	4.11288	0.0425577	0.056441	-0.0088296	0.00501952	0.943518	0.951852	0.095664	0.737809	0.390364	0.99996	0.145802	1.75417	0.185354	0.485768	-0.0312327	0.0739268	0.785703	0.937345	0.237837	3.44718	0.0633596	0.26568
6430584L05Rik	2.16516	-0.352697	7.35506	0.00668743	0.00960401	-0.308393	5.76766	0.0163237	0.0229614	-0.0413354	0.0810371	0.775897	0.807754	0.00903961	0.0051574	0.942749	0.99996	-0.128889	1.0489	0.305761	0.604584	0.053343	0.16179	0.687514	0.899726	0.182473	1.49772	0.221023	0.460317
6530402F18Rik	4.61561	0.973021	66.7481	3.08509e-16	1.49305e-15	1.17839	98.5615	3.15087e-23	2.75408e-22	0.932404	53.9467	2.05999e-13	9.94494e-13	-0.0849042	0.499076	0.479906	0.99996	0.0550837	0.211458	0.645627	0.836123	0.12046	1.08294	0.29804	0.690626	0.0144665	0.0131072	0.908852	0.953763
6720401G13Rik	4.22679	0.154223	0.475889	0.49029	0.532226	0.568029	6.47594	0.0109344	0.0157093	0.310296	1.65803	0.19787	0.240248	0.0606658	0.0736165	0.786142	0.99996	-0.0468087	0.0438038	0.834219	0.934555	0.474472	4.52906	0.0333239	0.335507	0.109264	0.20486	0.650826	0.80052
6820431F20Rik	6.97184	-0.367158	8.96894	0.00274608	0.00413089	-0.31576	6.64664	0.00993428	0.014353	0.0222705	0.0282984	0.866409	0.886914	-0.0180504	0.0217958	0.882632	0.99996	-0.2058	2.82925	0.0925615	0.362816	0.0333479	0.0740583	0.785517	0.937345	0.183628	1.92873	0.164898	0.401578
8030462N17Rik	4.72458	-0.394743	14.1084	0.000172571	0.000297088	-0.393517	14.3123	0.000154847	0.000281138	-0.113398	0.990793	0.319549	0.368794	0.159554	2.37319	0.123434	0.99996	0.00738546	0.0050716	0.943226	0.978616	0.160781	2.32853	0.127022	0.534099	0.288731	6.34449	0.0117746	0.12881
8430410A17Rik	2.98351	-0.850129	58.1684	2.4061e-14	1.00204e-13	-1.08388	91.7672	9.74991e-22	7.68303e-21	-1.25489	92.9936	5.24632e-22	5.18244e-21	0.0537359	0.260577	0.609724	0.99996	0.195067	3.50375	0.0612299	0.305558	-0.180013	2.27346	0.131606	0.540614	-0.209698	2.33871	0.126194	0.355781
8430419L09Rik	7.81358	0.75069	96.0073	1.14458e-22	8.76691e-22	0.533644	48.8773	2.72485e-12	1.04016e-11	0.490102	35.846	2.13542e-09	6.85677e-09	0.0819329	1.14975	0.283601	0.99996	0.225695	8.73601	0.00311986	0.0718324	-0.135114	3.16379	0.0752882	0.452383	-0.0348927	0.179928	0.671435	0.815524
8430427H17Rik	5.29846	0.562295	47.413	5.74989e-12	1.95796e-11	0.508209	38.7369	4.84955e-10	1.52431e-09	0.353214	15.9028	6.66782e-05	0.000130289	-0.116884	2.00999	0.156267	0.99996	0.027474	0.112137	0.737725	0.889276	-0.170971	4.49941	0.0339066	0.336923	-0.181607	4.20464	0.0403134	0.217065
8430429K09Rik	1.68062	-0.308383	4.83858	0.0278299	0.0369161	-0.30588	4.90721	0.0267447	0.0365959	-0.35565	4.79695	0.0285101	0.0401554	0.0417191	0.0952559	0.757599	0.99996	-0.0337064	0.0629148	0.801947	0.920299	0.0442226	0.0953499	0.757483	0.923925	-0.0809736	0.23193	0.630097	0.786702
9030617O03Rik	2.25627	0.423714	15.7666	7.16546e-05	0.000128646	0.337755	10.0372	0.0015341	0.00245861	0.231017	3.56492	0.0590126	0.0785388	-0.0260744	0.0556211	0.813556	0.99996	0.00890247	0.00674655	0.934537	0.975336	-0.112034	1.18569	0.2762	0.673189	-0.183795	2.33458	0.126529	0.356066
9030624J02Rik	5.11254	0.175655	5.80159	0.0160117	0.0219248	0.0399217	0.302477	0.582333	0.626076	0.174082	4.79846	0.0284852	0.0401255	0.0474752	0.423607	0.515143	0.99996	0.0367342	0.254621	0.61384	0.817272	-0.0882577	1.47937	0.223874	0.629911	0.035162	0.194812	0.658942	0.806539
9130011E15Rik	3.88764	-0.301471	11.7837	0.000597521	0.000968831	-0.4286	23.1214	1.5209e-06	3.41607e-06	-0.381558	14.8112	0.000118827	0.000225528	-0.106465	1.51245	0.218766	0.99996	-0.0256519	0.0889821	0.765475	0.904718	-0.233595	6.6843	0.00972655	0.185768	-0.105738	1.10327	0.29355	0.528075
9130023H24Rik	1.28114	-0.373759	4.92512	0.026469	0.0352232	-0.0858376	0.266055	0.605991	0.64902	-0.0815393	0.183318	0.668537	0.709356	-0.103177	0.396735	0.52878	0.99996	-0.113322	0.485059	0.48614	0.741909	0.184744	1.16586	0.280254	0.67536	0.178897	0.834477	0.360981	0.588988
9130024F11Rik	3.22861	-0.149184	1.86522	0.172023	0.202933	0.00241109	0.000490239	0.982335	0.98493	-0.110908	0.855012	0.355138	0.405257	-0.121781	1.26322	0.261043	0.99996	0.0915097	0.731468	0.392408	0.674263	0.0298134	0.0738522	0.785808	0.937345	0.129785	1.13419	0.286883	0.52207
9130401M01Rik	3.51564	-0.574887	28.882	7.69243e-08	1.83946e-07	-0.567302	27.6383	1.46256e-07	3.6417e-07	-0.780004	41.2158	1.36319e-10	4.99157e-10	-0.104601	1.00326	0.316523	0.99996	0.0744226	0.517865	0.471754	0.731828	-0.0970152	0.773991	0.378985	0.746452	-0.130694	1.10745	0.292636	0.527319
9230110C19Rik	2.43533	-0.849396	35.4521	2.61397e-09	7.06974e-09	-0.51878	13.9506	0.00018768	0.000337675	-0.384652	6.18297	0.0128985	0.0191023	-0.00161071	0.000141675	0.990503	0.99996	0.0179206	0.017742	0.894036	0.959089	0.329005	5.05067	0.0246165	0.291068	0.482664	8.89921	0.00285293	0.0717683
9230115E21Rik	2.59494	-0.224081	3.19056	0.0740647	0.0925809	-0.0262163	0.0448169	0.832341	0.855987	-0.0197223	0.0195617	0.888768	0.905704	-0.0874768	0.501873	0.478678	0.99996	-0.192713	2.43373	0.11875	0.402666	0.110388	0.769697	0.380311	0.746971	0.0116453	0.00667016	0.934908	0.967302
9330020H09Rik	3.04928	0.611186	26.2502	2.99924e-07	6.78318e-07	0.467561	15.5544	8.01669e-05	0.000149709	0.306883	5.39972	0.02014	0.0289843	0.0240107	0.0387158	0.844013	0.99996	0.0455193	0.14137	0.706923	0.870702	-0.119614	1.06923	0.301119	0.692315	-0.258784	3.923	0.0476299	0.235053
9330102E08Rik	5.33315	0.435035	16.6057	4.60123e-05	8.44121e-05	0.323534	9.21498	0.00240043	0.00375796	0.34722	9.09535	0.0025626	0.0041562	-0.0231058	0.0465489	0.829181	0.99996	0.00653321	0.00374111	0.951228	0.981512	-0.134607	1.61214	0.204191	0.612385	-0.0812814	0.495256	0.481592	0.683766
9330133O14Rik	2.23735	-0.397807	14.4676	0.000142591	0.000247724	-0.35427	10.6843	0.00108051	0.00176607	-0.596228	21.1802	4.18057e-06	9.38096e-06	-0.216262	4.49067	0.0340804	0.78883	-0.187792	3.4986	0.0614206	0.305933	-0.172725	2.41978	0.119812	0.524985	-0.386213	8.32765	0.0039046	0.0814652
9330159F19Rik	6.04913	-0.154715	1.5785	0.208977	0.242395	0.0576866	0.22132	0.638036	0.679712	0.233559	3.11032	0.0777979	0.10144	0.0939666	0.585306	0.44424	0.99996	0.0114395	0.0086769	0.925785	0.971966	0.306369	6.20169	0.0127628	0.212667	0.399714	9.09943	0.00255689	0.0679485
9330182L06Rik	5.99793	1.37668	94.2835	2.73425e-22	2.03856e-21	1.27046	81.0798	2.16781e-19	1.45406e-18	1.76505	137.624	8.80703e-32	1.50822e-30	0.0172568	0.0151338	0.902092	0.99996	-0.184249	1.72038	0.189644	0.489935	-0.0889559	0.413656	0.52012	0.826861	0.204121	1.87462	0.170947	0.406407
9430008C03Rik	1.64233	-0.90967	25.1441	5.32032e-07	1.17834e-06	-0.633711	11.955	0.000545013	0.000925665	-0.637373	9.36311	0.00221397	0.00361924	-0.255999	2.1596	0.141682	0.99996	-0.244221	1.98301	0.159074	0.45014	0.0199602	0.0109954	0.916488	0.976226	0.0280759	0.0169862	0.896304	0.945996
9430015G10Rik	3.62394	-0.102192	0.982512	0.321579	0.361355	-0.147425	2.04963	0.152244	0.185265	-0.165236	2.06399	0.150815	0.187562	0.00110758	0.000116635	0.991383	0.99996	-0.0101989	0.00997039	0.920462	0.969232	-0.044125	0.18134	0.670224	0.892559	-0.0732432	0.400124	0.527025	0.715905
9430016H08Rik	2.70394	-0.519741	28.5052	9.34463e-08	2.21652e-07	-0.486468	24.9589	5.85644e-07	1.3734e-06	-0.441959	15.7524	7.21949e-05	0.000140601	-0.036127	0.152105	0.696532	0.99996	-0.00530671	0.00336953	0.953711	0.982069	-0.00285425	0.000779296	0.977729	0.993389	0.072475	0.381446	0.53683	0.722715
9430020K01Rik	6.71028	0.0370689	0.234426	0.628261	0.663152	-0.0126232	0.0273097	0.868742	0.887603	0.0908345	1.20381	0.272562	0.319902	0.0330474	0.1868	0.665593	0.99996	0.0411386	0.289909	0.590279	0.804558	-0.0166447	0.0473599	0.827723	0.951797	0.0949042	1.30965	0.252457	0.490004
9430021M05Rik	2.66728	-0.382785	12.4936	0.000408347	0.000674085	-0.356707	11.062	0.000881149	0.0014562	-0.299091	5.75545	0.0164376	0.0239668	0.0230839	0.0488235	0.825123	0.99996	-0.121881	1.35632	0.244176	0.5516	0.0491625	0.195606	0.658291	0.887248	-0.0381869	0.088821	0.765681	0.872256
9430023L20Rik	3.25915	-1.02912	56.3292	6.12968e-14	2.46549e-13	-1.13792	66.6141	3.30217e-16	1.73283e-15	-1.29317	66.8885	2.87307e-16	1.80482e-15	-0.0734804	0.308725	0.578464	0.99996	0.0206607	0.0246459	0.875253	0.952758	-0.182283	1.62492	0.202408	0.611068	-0.243387	2.28896	0.130298	0.359918
9430038I01Rik	1.84524	0.500808	7.77494	0.00529759	0.00770885	0.911287	29.048	7.06062e-08	1.81174e-07	0.454792	5.38736	0.0202831	0.0291761	0.286489	2.5181	0.112546	0.99996	0.0632306	0.120621	0.728362	0.884149	0.696968	17.2077	3.35079e-05	0.00453127	0.0172151	0.00788794	0.92923	0.964286
9430083A17Rik	1.23918	-0.705764	22.017	2.70252e-06	5.60761e-06	-0.675497	17.6085	2.71378e-05	5.34622e-05	-0.870039	23.5919	1.19089e-06	2.83563e-06	-0.34954	5.90331	0.0151125	0.537154	0.0185595	0.0180806	0.893036	0.958662	-0.319273	3.60085	0.05775	0.421491	-0.145716	0.570201	0.450179	0.659243
9430091E24Rik	5.86553	0.985941	159.993	1.13562e-36	1.94194e-35	0.884215	130.765	2.78754e-30	3.72675e-29	1.06721	165.383	7.54423e-38	1.67468e-36	0.0506051	0.416368	0.518755	0.99996	-0.019688	0.0630133	0.801795	0.920299	-0.0511215	0.45341	0.50072	0.815585	0.0615819	0.557234	0.455377	0.663382
9530068E07Rik	5.13214	0.118698	1.77249	0.183074	0.214892	0.0087877	0.00974773	0.921352	0.933894	0.268022	7.62789	0.00574725	0.00889338	0.0010854	0.00014823	0.990286	0.99996	-0.151643	2.88486	0.0894159	0.35733	-0.108825	1.4949	0.221458	0.627368	-0.00231891	0.000569104	0.980968	0.990481
9530077C05Rik	1.8217	-1.08235	81.6488	1.62551e-19	1.00919e-18	-0.901297	59.6575	1.1289e-14	5.27461e-14	-0.833599	36.1127	1.86232e-09	6.03088e-09	0.0218366	0.0435853	0.834627	0.99996	-0.0342062	0.109172	0.741089	0.891866	0.202889	2.29586	0.129719	0.538521	0.214544	1.85153	0.173606	0.409037
9530082P21Rik	5.7478	-0.533468	27.4989	1.5718e-07	3.65894e-07	-0.54949	29.1232	6.79182e-08	1.74887e-07	-0.71281	40.2537	2.23038e-10	8.01724e-10	-0.0157977	0.0244933	0.875636	0.99996	0.0777674	0.595454	0.440318	0.70944	-0.0318198	0.097077	0.755366	0.923792	-0.101574	0.827252	0.363068	0.590658
9630033F20Rik	4.32564	-0.827341	103.312	2.86277e-24	2.44593e-23	-0.877423	111.948	3.66797e-26	3.84956e-25	-0.935807	99.6781	1.79295e-23	1.96406e-22	-0.168526	4.58748	0.0322064	0.773283	-0.0942859	1.45159	0.228273	0.533248	-0.218607	6.55875	0.010437	0.190669	-0.202752	4.45296	0.0348409	0.205362
9830001H06Rik	5.61761	1.64097	248.683	5.02948e-56	1.86075e-54	1.47814	205.26	1.48591e-46	4.1328e-45	1.28903	139.813	2.92538e-32	5.14457e-31	0.00284164	0.000748273	0.978177	0.99996	0.183503	3.14749	0.0760438	0.335919	-0.159989	2.57544	0.108534	0.509131	-0.168435	2.40433	0.121	0.349395
9930013L23Rik	3.482	0.696025	38.7789	4.7464e-10	1.36933e-09	0.453316	16.9749	3.78775e-05	7.34876e-05	0.482799	15.7563	7.20481e-05	0.000140362	0.156449	1.90209	0.167845	0.99996	0.0854836	0.567803	0.451133	0.71756	-0.0862603	0.636297	0.425055	0.772588	-0.127743	1.12638	0.288549	0.523239
9930021J03Rik	5.39128	0.535176	15.4587	8.43266e-05	0.000150091	0.652757	23.0615	1.56899e-06	3.51671e-06	1.01357	48.288	3.68003e-12	1.57668e-11	-0.076069	0.31195	0.576486	0.99996	-0.285242	4.37045	0.0365673	0.245271	0.041512	0.0945243	0.758502	0.924524	0.193155	1.75303	0.185497	0.424784
9930104L06Rik	3.01333	-0.586729	40.5681	1.89882e-10	5.70324e-10	-0.572549	39.9448	2.61243e-10	8.3793e-10	-0.556099	26.4214	2.74482e-07	7.02475e-07	0.0811915	0.872748	0.350196	0.99996	-0.121285	1.93187	0.164554	0.458212	0.0953721	0.986995	0.320478	0.70846	-0.0906555	0.642062	0.422965	0.638733
A030009H04Rik	6.5971	-0.798795	113.83	1.41972e-26	1.39774e-25	-0.731362	95.823	1.25628e-22	1.05572e-21	-0.494805	36.6604	1.40604e-09	4.61295e-09	-0.00635404	0.00741841	0.931363	0.99996	-0.109155	2.18881	0.139016	0.427254	0.0610785	0.661125	0.416163	0.766549	0.194834	5.71471	0.0168233	0.150915
A130010J15Rik	1.54086	-0.27698	3.18079	0.0745087	0.0930963	-0.207484	1.74607	0.186371	0.222967	-0.234533	1.75285	0.185519	0.226743	-0.178788	1.37575	0.240826	0.99996	-0.0745571	0.246284	0.619704	0.820299	-0.109292	0.466646	0.494534	0.812597	-0.0321096	0.0311141	0.859986	0.926533
A230046K03Rik	4.81132	-0.222331	2.75608	0.0968853	0.119057	-0.109501	0.6758	0.411037	0.459158	0.127669	0.774371	0.378868	0.428471	0.0307666	0.0533455	0.817341	0.99996	-0.20887	2.44805	0.117671	0.402144	0.143596	1.15054	0.283437	0.677132	0.14113	0.941504	0.331891	0.56094
A230050P20Rik	4.10253	-0.479178	16.3226	5.34217e-05	9.73221e-05	-0.449565	14.4504	0.000143899	0.000262069	-0.633881	22.7293	1.86499e-06	4.36129e-06	0.0537191	0.210715	0.646207	0.99996	-0.0331831	0.0804283	0.776718	0.910029	0.0833321	0.485874	0.485774	0.807222	-0.187886	1.98169	0.159213	0.39501
A230056P14Rik	3.95205	0.446178	7.91742	0.00489611	0.00715651	0.419014	7.07238	0.00782811	0.0114792	0.864878	25.7938	3.79897e-07	9.57885e-07	0.053561	0.113749	0.735916	0.99996	-0.2177	1.8641	0.172152	0.467105	0.0263965	0.0283115	0.866379	0.959849	0.201	1.39897	0.236896	0.475783
A230070E04Rik	1.84869	-0.12079	0.85125	0.356199	0.396619	-0.0173232	0.0175986	0.894463	0.910167	-0.123094	0.674007	0.411658	0.461297	-0.111751	0.744514	0.388219	0.99996	-0.052954	0.172464	0.677931	0.855866	-0.00828395	0.0039238	0.950053	0.98523	-0.0552576	0.130301	0.71812	0.845043
A230072C01Rik	2.08606	-0.573268	15.4027	8.68635e-05	0.000154396	-0.22231	2.43674	0.118522	0.147168	-0.116283	0.529208	0.46694	0.515826	-0.0721416	0.265536	0.606342	0.99996	-0.0845834	0.368404	0.543875	0.776729	0.278817	3.52502	0.060449	0.427908	0.372402	5.03513	0.0248382	0.174254
A230073K19Rik	0.942217	2.57014	38.6291	5.12483e-10	1.47634e-09	3.28784	65.1266	7.02392e-16	3.62282e-15	3.95609	78.1793	9.41003e-19	7.3027e-18	0.0900364	0.042554	0.836567	0.99996	-0.802204	3.04927	0.0807732	0.34208	0.807728	5.01468	0.0251333	0.29393	0.583746	2.24854	0.133741	0.364058
A330021E22Rik	2.44743	-0.699585	22.2583	2.38324e-06	4.97584e-06	-0.542304	14.0367	0.000179277	0.000323645	-0.216131	1.71228	0.19069	0.232436	0.0941958	0.440755	0.506758	0.99996	-0.266498	3.45241	0.0631597	0.31117	0.251477	2.77528	0.0957299	0.489666	0.216956	1.6422	0.200023	0.439626
A330023F24Rik	4.0054	-0.421958	2.50891	0.113204	0.137588	-0.121694	0.211674	0.645459	0.686167	-0.124082	0.185751	0.666477	0.707234	0.307191	1.34302	0.246503	0.99996	0.0662382	0.0624533	0.80266	0.920637	0.607455	5.1965	0.0226324	0.281128	0.364114	1.6104	0.204435	0.442943
A330050F15Rik	1.85546	-1.0647	76.4861	2.21765e-18	1.26013e-17	-0.927201	61.7247	3.94993e-15	1.9187e-14	-0.689587	24.3923	7.85839e-07	1.91179e-06	0.0733883	0.473458	0.491401	0.99996	-0.0850094	0.634609	0.42567	0.698077	0.210888	2.44254	0.118085	0.523269	0.290105	3.42905	0.0640588	0.26612
A430005L14Rik	2.53077	-1.13745	103.061	3.24933e-24	2.76616e-23	-1.02754	85.1693	2.73881e-20	1.95404e-19	-1.13093	73.0812	1.24423e-17	8.69259e-17	0.00440458	0.00186968	0.96551	0.99996	-0.0363762	0.12957	0.718878	0.878373	0.11432	0.870543	0.350805	0.727135	-0.0298557	0.0426569	0.836373	0.91271
A430033K04Rik	2.42207	-0.598347	27.7069	1.4116e-07	3.30169e-07	-0.606005	28.4549	9.59047e-08	2.4291e-07	-0.38323	8.71357	0.00315851	0.00505989	-0.0194324	0.0325846	0.856751	0.99996	-0.118935	1.22708	0.267976	0.572082	-0.0270909	0.0510253	0.821289	0.948695	0.0961814	0.499747	0.479611	0.682358
A430105I19Rik	2.90833	1.23006	121.128	3.58327e-28	3.8783e-27	1.17801	115.656	5.65313e-27	6.24498e-26	1.27164	110.838	6.42069e-26	8.2647e-25	0.0242576	0.0411228	0.839301	0.99996	-0.0910797	0.583364	0.444997	0.712782	-0.0277856	0.0743574	0.785095	0.937159	-0.0495	0.187353	0.665129	0.810476
A530054K11Rik	3.38113	-0.336255	2.12803	0.144627	0.17257	-0.0607434	0.0705919	0.790477	0.819308	0.515516	4.31567	0.0377629	0.051993	0.0776173	0.11487	0.734667	0.99996	-0.478663	4.31718	0.0377295	0.247982	0.353129	2.35442	0.124929	0.531601	0.373108	2.2502	0.133597	0.364033
A630007B06Rik	3.96992	0.422286	11.695	0.000626673	0.00101379	0.319161	6.78032	0.00921684	0.0133888	0.664806	25.1971	5.17608e-07	1.28664e-06	0.0219282	0.0312873	0.859601	0.99996	-0.042004	0.114766	0.734782	0.888186	-0.0811974	0.443796	0.505296	0.818163	0.200516	2.29921	0.12944	0.358994
A730017C20Rik	4.32051	-1.0083	119.281	9.08982e-28	9.56545e-27	-1.14755	155.167	1.28768e-35	2.24771e-34	-1.00229	92.6955	6.09915e-22	6.0148e-21	0.157144	3.1841	0.0743581	0.99996	0.0187307	0.045192	0.831651	0.933179	0.0178989	0.0350442	0.851503	0.956718	0.0247458	0.0537272	0.8167	0.902158
A730017L22Rik	1.66779	0.436062	10.9052	0.000958943	0.00151864	0.412196	10.5322	0.00117315	0.00190743	0.550266	13.6098	0.000225006	0.000413948	0.102373	0.575593	0.448045	0.99996	-0.110658	0.663905	0.415185	0.690722	0.0785072	0.398531	0.527849	0.829137	0.00354589	0.000600601	0.980448	0.990296
A730098P11Rik	3.48258	-0.930484	29.0648	6.9999e-08	1.68035e-07	-0.904736	27.4205	1.63685e-07	4.05594e-07	-1.74879	74.3551	6.52578e-18	4.65026e-17	-0.11408	0.458079	0.498523	0.99996	-0.00985719	0.00343091	0.953291	0.981987	-0.0883321	0.255089	0.613514	0.866506	-0.828161	16.8276	4.09343e-05	0.00587948
A830010M20Rik	6.47689	-0.599007	27.5953	1.49542e-07	3.49079e-07	-0.537453	22.3252	2.30162e-06	5.06236e-06	-0.396465	10.2127	0.00139478	0.00233888	0.05119	0.204529	0.65109	0.99996	-0.10396	0.842991	0.358543	0.647118	0.112744	0.979161	0.322406	0.709114	0.0985821	0.638307	0.424325	0.639354
A830018L16Rik	6.24867	-0.487947	12.5354	0.000399323	0.000659836	-0.470101	11.6595	0.000638771	0.00107374	-0.0417844	0.0787672	0.778975	0.8106	-0.00767037	0.00312785	0.9554	0.99996	-0.24063	3.07165	0.0796688	0.34121	0.0101757	0.00545629	0.941116	0.983241	0.205532	1.91211	0.166729	0.403233
A830080D01Rik	2.32134	-0.583531	13.9467	0.000188066	0.000322301	-0.298779	3.78396	0.051746	0.0679455	-0.126178	0.529961	0.466623	0.515573	-0.0746411	0.243236	0.621879	0.99996	-0.263068	2.99381	0.0835835	0.347734	0.210111	1.76004	0.184619	0.593942	0.194284	1.20674	0.271979	0.508556
A830082K12Rik	2.39428	0.234801	3.79932	0.0512735	0.0655189	0.53941	20.0711	7.46143e-06	1.55755e-05	0.705392	29.2388	6.39857e-08	1.75763e-07	-0.232371	3.5252	0.0604425	0.998206	-0.145078	1.42187	0.233096	0.538353	0.0722387	0.380223	0.537484	0.835038	0.325512	6.33719	0.0118232	0.128815
A830082N09Rik	4.40208	0.48741	15.1839	9.75312e-05	0.000172342	0.554276	19.8483	8.38363e-06	1.74018e-05	0.784445	33.9678	5.60322e-09	1.71985e-08	-0.0277463	0.0487855	0.82519	0.99996	-0.204404	2.63707	0.104396	0.381429	0.0391195	0.100489	0.751244	0.92247	0.0926301	0.475493	0.490471	0.688755
A930011O12Rik	4.9504	-0.801349	14.067	0.000176415	0.000303351	-0.453269	4.56743	0.0325854	0.0440146	-0.480949	4.29159	0.0383012	0.0526234	0.187553	0.786025	0.375305	0.99996	-0.0683766	0.104402	0.74661	0.895217	0.535633	6.31294	0.011986	0.205177	0.252024	1.20079	0.273163	0.509475
A930013F10Rik	1.59443	0.286897	0.909167	0.340336	0.380577	0.550307	3.49642	0.0615018	0.0798817	0.659086	4.05768	0.0439709	0.0598332	0.308056	1.05239	0.304957	0.99996	-0.30045	0.972489	0.32406	0.619743	0.571467	3.75328	0.0527039	0.407399	0.0717394	0.0487429	0.825265	0.906559
A930015D03Rik	1.53218	-0.895835	51.8915	5.86528e-13	2.15934e-12	-0.984064	56.276	6.29802e-14	2.76066e-13	-1.13506	48.8956	2.69959e-12	1.17198e-11	-0.164433	2.10454	0.146863	0.99996	-0.21164	3.57353	0.0587073	0.299259	-0.252663	3.07526	0.0794917	0.460239	-0.450867	6.43317	0.0112008	0.126069
A930017M01Rik	3.13598	-0.513334	31.6507	1.84546e-08	4.67223e-08	-0.515665	35.4893	2.56459e-09	7.5533e-09	-0.325452	9.91878	0.00163601	0.00271629	0.291151	11.6721	0.00063446	0.0697609	-0.0593453	0.470838	0.492602	0.745685	0.288819	9.70999	0.00183269	0.0713958	0.128537	1.41594	0.234073	0.473581
AA414768	1.87816	-1.02387	58.5897	1.94231e-14	8.14083e-14	-1.0398	58.3803	2.16044e-14	9.87092e-14	-1.0418	41.0023	1.52053e-10	5.54526e-10	-0.0693263	0.31964	0.571824	0.99996	-0.186701	2.33135	0.126792	0.414345	-0.0852547	0.330025	0.565644	0.84834	-0.204635	1.35582	0.244264	0.48291
AA415398	1.48878	0.262571	3.15558	0.075668	0.0944746	0.0237127	0.0253798	0.873424	0.891458	0.24593	2.30416	0.129028	0.162215	0.0105474	0.00497599	0.943763	0.99996	0.121008	0.681982	0.408905	0.685685	-0.228311	2.4139	0.120262	0.525534	0.104367	0.410291	0.521822	0.712043
AA474331	1.1886	-0.0836345	0.244281	0.621131	0.656391	-0.234072	1.84495	0.174372	0.209784	-0.239919	1.525	0.216864	0.260907	-0.0774593	0.212683	0.644673	0.99996	0.018189	0.0121191	0.912341	0.96608	-0.227897	1.72415	0.18916	0.599033	-0.138096	0.486229	0.485614	0.686223
AA987161	2.60465	-0.772948	21.6467	3.27765e-06	6.75689e-06	-0.630395	14.7505	0.000122714	0.00022474	0.00723332	0.00157371	0.968356	0.972323	-0.0282412	0.0309301	0.860396	0.99996	-0.477779	8.66747	0.0032394	0.0725934	0.114311	0.457388	0.498847	0.814338	0.302402	2.66193	0.102776	0.327942
Aaas	2.09735	-0.593005	19.4785	1.01739e-05	1.9926e-05	-0.592651	18.7214	1.51279e-05	3.05387e-05	-0.607677	15.2525	9.40525e-05	0.000180216	-0.127227	0.963833	0.326223	0.99996	-0.0620703	0.235152	0.627729	0.824573	-0.126873	0.79974	0.371171	0.741775	-0.0767424	0.224912	0.635322	0.790374
Aacs	4.85584	-0.202774	2.97984	0.0843078	0.104563	-0.289887	6.03231	0.0140463	0.0199271	-0.592571	20.5872	5.6976e-06	1.26001e-05	-0.124831	1.13361	0.287007	0.99996	0.023473	0.0402981	0.840899	0.937653	-0.211944	3.21559	0.0729398	0.449051	-0.366324	7.88014	0.00499807	0.0893949
Aaed1	2.53965	0.201129	1.60433	0.20529	0.238566	0.329778	4.52332	0.0334359	0.0450496	0.637391	14.3985	0.00014792	0.000277335	0.0731007	0.213259	0.644225	0.99996	0.0707649	0.200318	0.654464	0.840678	0.20175	1.68372	0.19443	0.604145	0.507027	9.03716	0.00264546	0.0688582
Aagab	5.19985	-0.225744	9.89518	0.00165712	0.00255485	-0.261487	13.3593	0.000257146	0.000454321	-0.256828	10.4624	0.00121827	0.00205875	0.0268066	0.142305	0.706	0.99996	-0.00701844	0.00979067	0.92118	0.969468	-0.00893655	0.0153199	0.901494	0.97221	-0.0381024	0.226999	0.633758	0.789346
Aak1	8.23841	-0.0341654	0.154797	0.693993	0.725375	-0.0465213	0.287323	0.591941	0.63565	0.12993	1.9235	0.165471	0.204148	-0.00206559	0.000566358	0.981014	0.99996	-0.0501716	0.334147	0.563227	0.791019	-0.0144215	0.0275865	0.868085	0.960655	0.113924	1.47683	0.224271	0.463798
Aamdc	2.58878	-0.024748	0.0438252	0.834179	0.852734	0.120186	1.0582	0.303627	0.348063	-0.0678602	0.263328	0.607843	0.651832	-0.0364854	0.0959178	0.756784	0.99996	0.0478386	0.169278	0.680754	0.856952	0.108449	0.856024	0.354854	0.729586	0.00472637	0.0012393	0.971917	0.985996
Aamp	6.12156	-0.387985	10.4365	0.0012355	0.00193242	-0.470602	15.3009	9.16725e-05	0.000169833	-0.734775	30.8119	2.84283e-08	8.0573e-08	-0.0515358	0.185378	0.666792	0.99996	0.179562	2.2555	0.13314	0.422778	-0.134153	1.24288	0.264917	0.665055	-0.167228	1.62746	0.202055	0.441199
Aar2	4.82813	-0.436662	27.1803	1.85341e-07	4.27891e-07	-0.52457	38.9793	4.28331e-10	1.35102e-09	-0.509129	29.8942	4.5627e-08	1.26814e-07	-0.00976237	0.0139924	0.905838	0.99996	0.0290978	0.125141	0.723524	0.881095	-0.0976707	1.3187	0.250825	0.651425	-0.0433693	0.213179	0.644287	0.796177
Aars	6.82888	-0.307511	10.7283	0.00105507	0.00166348	-0.373554	15.802	7.03293e-05	0.000132282	-0.574452	31.0651	2.49514e-08	7.11988e-08	-0.0401425	0.183843	0.668091	0.99996	0.0944115	1.01869	0.312831	0.608661	-0.106186	1.2748	0.258869	0.660219	-0.17253	2.83634	0.0921538	0.312116
Aars2	4.23128	0.372319	9.86363	0.00168578	0.00259767	0.195277	2.71518	0.0993977	0.124817	-0.0671556	0.267734	0.604856	0.649104	-0.0138232	0.0134466	0.907685	0.99996	0.172304	2.11108	0.146236	0.43622	-0.190866	2.62747	0.105029	0.506837	-0.267171	4.22279	0.0398846	0.21644
Aarsd1	4.33606	-0.616948	30.0232	4.2691e-08	1.04806e-07	-0.757111	44.5779	2.44437e-11	8.57936e-11	-0.844372	44.5338	2.50001e-11	9.82712e-11	-0.0187637	0.0286821	0.865515	0.99996	0.0288801	0.0683498	0.793755	0.918423	-0.158926	1.92429	0.165385	0.576747	-0.198544	2.44386	0.117986	0.345988
Aasdh	2.23568	-0.0830448	0.48525	0.486054	0.527919	-0.057978	0.256212	0.612735	0.655288	0.121528	0.877481	0.348892	0.399136	0.14436	1.5473	0.213535	0.99996	0.0733771	0.402967	0.525561	0.765945	0.169427	2.07283	0.149943	0.562169	0.277949	4.36472	0.0366905	0.210763
Aasdhppt	4.24815	-1.12634	82.647	9.80947e-20	6.16827e-19	-0.926959	56.7826	4.86747e-14	2.15691e-13	-0.642484	22.5018	2.09949e-06	4.8719e-06	-0.080389	0.45083	0.501941	0.99996	-0.166629	1.93612	0.164091	0.457362	0.118993	0.897349	0.343494	0.721772	0.317229	5.37674	0.0204069	0.161545
Aass	3.18486	1.96763	198.537	4.35505e-45	1.08784e-43	2.0375	235.61	3.56373e-53	1.18439e-51	2.30963	266.739	5.8303e-60	2.77706e-58	0.342095	5.31717	0.0211163	0.639696	0.221001	2.21845	0.13637	0.424498	0.411971	11.3728	0.000745266	0.0389691	0.563006	18.0145	2.19229e-05	0.00363442
Aatf	2.74582	-0.395966	10.5304	0.00117427	0.00184209	-0.661194	28.8739	7.72478e-08	1.97269e-07	-0.812437	33.1731	8.43081e-09	2.53809e-08	0.0470807	0.157824	0.691168	0.99996	0.113526	0.934721	0.333639	0.629756	-0.218148	2.97285	0.0846727	0.468567	-0.302946	4.35323	0.0369388	0.211091
Aatk	7.92007	1.10217	78.1843	9.38627e-19	5.494e-18	1.02955	68.4738	1.28576e-16	6.91361e-16	0.565241	18.2689	1.91816e-05	3.99772e-05	-0.0238818	0.0374389	0.846574	0.99996	0.36985	8.97156	0.00274214	0.068641	-0.0965033	0.615723	0.432641	0.779125	-0.167076	1.56947	0.210284	0.449654
Abat	8.65588	1.18084	225.708	5.14416e-51	1.62255e-49	1.12879	207.291	5.35808e-47	1.50808e-45	1.11137	178.402	1.08217e-40	2.73802e-39	0.0767814	0.974496	0.323562	0.99996	0.161399	4.3079	0.0379359	0.249093	0.0247304	0.102367	0.749008	0.921698	0.0919252	1.21312	0.270715	0.507229
Abca1	5.81854	2.02132	280.349	6.30415e-63	2.94319e-61	2.21303	335.478	6.16268e-75	4.26494e-73	2.27449	321.651	6.32741e-72	4.27827e-70	-0.0642268	0.289602	0.590476	0.99996	-0.118806	0.991025	0.319492	0.615524	0.127491	1.2458	0.264356	0.66479	0.134365	1.18333	0.27668	0.513186
Abca2	8.03236	1.56558	231.756	2.46806e-52	8.06577e-51	1.30046	162.395	3.39225e-37	6.33489e-36	1.09456	103	3.35093e-24	3.89562e-23	0.077967	0.597158	0.439664	0.99996	0.281384	7.78047	0.00528141	0.0950802	-0.187161	3.48959	0.0617559	0.430167	-0.189642	3.04489	0.0809918	0.294186
Abca3	7.08218	1.3596	218.144	2.29737e-49	6.81262e-48	1.11721	149.322	2.43857e-34	4.00136e-33	0.924633	90.7447	1.63457e-21	1.57242e-20	0.0435848	0.228571	0.632585	0.99996	0.247415	7.38553	0.00657507	0.106112	-0.198801	4.89038	0.0270067	0.303528	-0.187549	3.68831	0.0547952	0.247653
Abca5	5.82819	0.885346	38.1769	6.46119e-10	1.84549e-09	0.931408	42.4267	7.33818e-11	2.478e-10	1.46411	91.4934	1.11964e-21	1.08865e-20	0.0363893	0.0649589	0.798823	0.99996	-0.270742	3.57878	0.058522	0.298978	0.0824518	0.339913	0.559879	0.846873	0.308027	4.08935	0.0431541	0.22455
Abca7	3.88009	1.27849	112.515	2.75621e-26	2.65142e-25	1.02157	73.1485	1.20251e-17	6.96923e-17	0.960407	56.3945	5.92972e-14	3.0345e-13	0.033112	0.0720552	0.788368	0.99996	0.189628	2.40108	0.121252	0.405731	-0.223808	3.77945	0.0518857	0.404529	-0.128458	1.03587	0.308784	0.540998
Abca8a	2.12788	0.593396	22.1251	2.55452e-06	5.31459e-06	0.687358	31.3348	2.1715e-08	5.83681e-08	0.924581	48.2191	3.81152e-12	1.62886e-11	-0.00850112	0.00417393	0.948488	0.99996	0.0325431	0.0632924	0.801366	0.920081	0.085461	0.52625	0.468188	0.796697	0.363729	7.79952	0.00522602	0.0899964
Abca8b	4.06579	0.731046	28.5588	9.08967e-08	2.15953e-07	0.702639	27.1895	1.84461e-07	4.54678e-07	1.16994	64.6231	9.06867e-16	5.47705e-15	0.218095	2.52379	0.112141	0.99996	-0.0825401	0.35843	0.549379	0.781099	0.189688	2.0212	0.155116	0.568356	0.356352	6.08949	0.0135988	0.137213
Abca9	3.63598	2.08177	237.785	1.1957e-53	4.08937e-52	2.26079	303.048	7.13922e-68	3.74968e-66	2.30436	279.861	8.05318e-63	4.17382e-61	0.274721	3.76889	0.0522142	0.945692	0.200401	2.00958	0.156308	0.446316	0.453737	14.3815	0.000149264	0.0140487	0.422983	10.5614	0.00115471	0.0466999
Abcb10	5.15863	0.745787	100.968	9.3466e-24	7.71668e-23	0.757015	105.783	8.22676e-25	7.92693e-24	0.755772	89.6914	2.78362e-21	2.63046e-20	-0.00801051	0.0112968	0.915355	0.99996	-0.00275248	0.00134222	0.970775	0.988247	0.00321762	0.00199408	0.964382	0.988684	0.00723266	0.00834935	0.927195	0.963133
Abcb1a	1.41944	1.40238	39.1396	3.94557e-10	1.1473e-09	1.7653	64.3431	1.04535e-15	5.31025e-15	1.97621	69.9843	5.97797e-17	3.9623e-16	-0.0913689	0.146427	0.701974	0.99996	-0.225514	0.894639	0.344223	0.636791	0.271552	1.77721	0.182493	0.592741	0.348317	2.4378	0.118442	0.346257
Abcb4	2.41979	1.18601	85.967	1.82964e-20	1.20863e-19	1.36232	117.899	1.82479e-27	2.07426e-26	1.3368	95.5666	1.42997e-22	1.47317e-21	-0.0849261	0.376631	0.539412	0.99996	-0.0331218	0.0588657	0.808298	0.922702	0.0913916	0.62477	0.42928	0.776036	0.117675	0.828345	0.362751	0.590647
Abcb6	3.88199	0.592511	24.5636	7.18983e-07	1.57111e-06	0.364026	9.37845	0.00219551	0.00345739	0.151247	1.34139	0.246789	0.293043	0.100622	0.696506	0.40396	0.99996	0.180148	2.24773	0.133811	0.423765	-0.127863	1.18303	0.27674	0.6739	-0.261116	4.00947	0.0452455	0.230026
Abcb7	5.60565	0.633526	17.5623	2.78045e-05	5.22139e-05	0.60949	16.3482	5.27067e-05	0.000100534	1.06265	43.3713	4.52786e-11	1.73859e-10	0.0499496	0.109512	0.740701	0.99996	-0.0520653	0.118928	0.7302	0.885749	0.0259135	0.0298702	0.862785	0.959383	0.377061	5.46322	0.0194208	0.157891
Abcb8	5.37208	0.434675	17.7231	2.55508e-05	4.81893e-05	0.416149	16.3169	5.35845e-05	0.000102142	0.210464	3.53297	0.0601598	0.079912	0.00332913	0.00103271	0.974364	0.99996	0.0257218	0.0618193	0.803643	0.920862	-0.0151968	0.0220285	0.882011	0.964228	-0.198489	3.12628	0.0770393	0.288377
Abcb9	5.6546	0.739856	35.1201	3.09985e-09	8.33213e-09	0.569504	20.8463	4.97656e-06	1.05589e-05	0.243867	3.29992	0.0692835	0.0911767	-0.118603	0.901109	0.342485	0.99996	0.15483	1.54393	0.214034	0.519627	-0.288955	5.44711	0.0196007	0.266531	-0.341159	6.36917	0.011612	0.127917
Abcc1	3.8297	0.782644	58.6557	1.87823e-14	7.8891e-14	0.588416	33.5091	7.09298e-09	2.00069e-08	0.518017	21.6946	3.19691e-06	7.26093e-06	0.0171001	0.0268075	0.869944	0.99996	0.0717498	0.47749	0.489562	0.744531	-0.177128	3.19624	0.0738076	0.450225	-0.192877	3.07394	0.0795566	0.291402
Abcc10	2.74767	0.607774	21.0822	4.39992e-06	8.95589e-06	0.61541	21.7474	3.11005e-06	6.74093e-06	0.126821	0.755055	0.384881	0.434477	-0.0751456	0.305657	0.580358	0.99996	0.209458	2.45706	0.116997	0.40072	-0.0675098	0.277292	0.598482	0.859226	-0.271496	3.50613	0.0611421	0.261092
Abcc4	2.73152	0.873703	42.6064	6.69415e-11	2.08517e-10	0.993665	57.9453	2.69508e-14	1.21999e-13	1.13517	62.8869	2.1892e-15	1.27948e-14	0.0368009	0.0707354	0.790269	0.99996	-0.0524557	0.143087	0.705231	0.87013	0.156763	1.55614	0.212231	0.619884	0.20901	2.2634	0.132463	0.362256
Abcc5	6.5578	0.373877	14.4309	0.000145398	0.000252339	0.345662	12.3884	0.000431999	0.000742724	0.380069	12.9125	0.000326401	0.000589878	0.0660812	0.450565	0.502067	0.99996	0.0898272	0.83346	0.361274	0.649807	0.0378662	0.149417	0.699093	0.904877	0.0960189	0.820255	0.365106	0.592642
Abcc8	4.79783	1.19152	108.989	1.63177e-25	1.49515e-24	0.853571	56.7107	5.04886e-14	2.23392e-13	0.689496	31.958	1.57546e-08	4.61306e-08	0.0401657	0.122274	0.726581	0.99996	0.119209	1.0836	0.297893	0.598585	-0.297781	7.19588	0.00730713	0.161595	-0.382812	9.84342	0.00170441	0.0557009
Abcd1	3.10174	0.433266	14.2799	0.000157535	0.000272239	0.539946	22.4522	2.15433e-06	4.76066e-06	0.289171	5.21424	0.0224026	0.0320368	-0.0768857	0.431406	0.5113	0.99996	0.0224283	0.0375341	0.846382	0.940174	0.029794	0.0714482	0.78924	0.938217	-0.121667	0.936132	0.333275	0.562792
Abcd2	5.4462	0.710558	41.9405	9.4094e-11	2.89078e-10	0.715433	42.9532	5.60665e-11	1.90973e-10	1.01458	74.8478	5.08446e-18	3.6676e-17	0.0278429	0.0642277	0.799935	0.99996	-0.156097	2.01257	0.156001	0.446316	0.0327176	0.0915392	0.762229	0.92593	0.147926	1.59565	0.206521	0.444852
Abcd3	5.87685	0.532489	40.4546	2.01242e-10	6.03059e-10	0.656762	62.0112	3.41511e-15	1.6651e-14	0.881979	96.7531	7.85364e-23	8.2572e-22	-0.047555	0.320252	0.571456	0.99996	-0.134735	2.56998	0.108909	0.389923	0.0767178	0.861656	0.353276	0.728785	0.214754	5.75342	0.0164566	0.148932
Abcd4	2.77854	1.03996	56.8984	4.58924e-14	1.8676e-13	1.15829	73.5425	9.84937e-18	5.75934e-17	1.16492	62.4429	2.74278e-15	1.58647e-14	0.0579249	0.163184	0.686242	0.99996	0.00368125	0.000657757	0.979539	0.991812	0.176262	1.87063	0.171403	0.581433	0.128643	0.810312	0.368028	0.595414
Abce1	5.71989	-0.845895	56.569	5.42613e-14	2.19527e-13	-0.700004	39.0644	4.10056e-10	1.29581e-09	-0.464264	14.3699	0.000150181	0.00028135	-0.0309408	0.0779518	0.780092	0.99996	-0.196833	3.14887	0.0759796	0.335919	0.114951	1.04327	0.307061	0.697008	0.184798	2.29281	0.129974	0.35963
Abcf1	5.45412	-0.0575764	0.452683	0.501063	0.54222	-0.104341	1.48707	0.222672	0.262209	-0.408695	18.8876	1.38651e-05	2.94074e-05	-0.0324308	0.144163	0.704177	0.99996	0.224187	6.95626	0.00835263	0.118206	-0.0791959	0.853572	0.355544	0.729885	-0.126932	1.81632	0.177752	0.414355
Abcf2	5.92839	-0.116515	2.06271	0.150942	0.179431	-0.211643	6.79534	0.00913963	0.0132819	-0.338993	14.5234	0.000138429	0.000260579	-0.0240403	0.0882516	0.766412	0.99996	0.116983	2.10109	0.147195	0.436919	-0.119169	2.14513	0.143023	0.552834	-0.105495	1.40482	0.235918	0.47504
Abcf3	4.71515	-0.562153	48.8738	2.72974e-12	9.5326e-12	-0.590786	53.3889	2.73633e-13	1.13957e-12	-0.808153	79.1494	5.7587e-19	4.59641e-18	-0.0717477	0.828327	0.362757	0.99996	0.0889183	1.28839	0.256344	0.563002	-0.100381	1.4908	0.222092	0.628105	-0.157082	2.9126	0.0878902	0.306016
Abcg1	5.86855	0.621101	66.3069	3.85908e-16	1.8539e-15	0.328979	18.8036	1.4489e-05	2.93043e-05	0.195461	5.6434	0.0175212	0.0254353	0.105836	1.91165	0.16678	0.99996	0.254272	11.1088	0.000859195	0.0364316	-0.186286	6.11089	0.0134352	0.218335	-0.171368	4.31621	0.0377508	0.213118
Abcg2	1.94408	0.205315	2.52851	0.111806	0.135986	0.416798	10.8295	0.000998973	0.00164009	0.580848	15.4078	8.66317e-05	0.000167031	-0.0821959	0.393329	0.530555	0.99996	-0.360388	7.37804	0.00660252	0.106409	0.129288	1.07337	0.300185	0.691652	0.0151452	0.01103	0.916357	0.95703
Abcg4	5.27404	0.454305	23.5379	1.22479e-06	2.62089e-06	0.252345	7.29261	0.00692386	0.0102233	0.183279	3.23091	0.0722606	0.0948294	0.0268199	0.0814443	0.77535	0.99996	0.00140126	0.000222694	0.988094	0.994773	-0.17514	3.55054	0.0595262	0.424218	-0.269625	6.96016	0.00833446	0.109995
Abhd10	2.77139	-0.959076	92.3244	7.35706e-22	5.36614e-21	-0.965839	92.0393	8.49722e-22	6.71389e-21	-0.519807	20.7633	5.19681e-06	1.15599e-05	-0.0479503	0.272951	0.601359	0.99996	-0.206624	5.04987	0.0246279	0.205664	-0.0547141	0.24986	0.617174	0.868591	0.232644	3.62223	0.0570125	0.252732
Abhd11	3.30784	-0.224961	4.32522	0.0375515	0.0489142	-0.203569	3.50177	0.0613033	0.0796591	-0.532726	18.7925	1.45739e-05	3.0844e-05	-0.105607	0.97076	0.324491	0.99996	0.0788638	0.553921	0.45672	0.721154	-0.0842149	0.588865	0.442858	0.782212	-0.228901	3.3691	0.0664301	0.270995
Abhd12	7.42681	0.220454	7.32414	0.00680345	0.00975891	0.211443	6.75484	0.00934937	0.0135629	0.351517	16.0512	6.16533e-05	0.000121154	0.0240928	0.08749	0.767393	0.99996	-0.0838279	1.05854	0.303548	0.603964	0.0150815	0.0344182	0.85282	0.956718	0.0472349	0.288044	0.591477	0.760959
Abhd13	5.1868	0.014592	0.0153731	0.901325	0.913909	-0.0863062	0.540925	0.46205	0.509181	0.270254	4.51189	0.03366	0.0468097	0.053647	0.208754	0.647746	0.99996	-0.158437	1.81457	0.177961	0.475356	-0.0472512	0.161397	0.687873	0.899819	0.0972247	0.580951	0.44594	0.656549
Abhd14a	2.30392	-0.286429	4.53552	0.0331984	0.0435963	-0.252214	3.58431	0.0583276	0.0760528	-0.394319	6.58509	0.0102836	0.0154163	0.0376154	0.081616	0.775119	0.99996	-0.00907532	0.0047929	0.944806	0.978616	0.0718311	0.278639	0.597595	0.859058	-0.116965	0.555896	0.455918	0.663616
Abhd16a	5.40599	0.514016	16.3376	5.30012e-05	9.66458e-05	0.318205	6.25352	0.0123947	0.0177047	0.0639784	0.214282	0.643432	0.685252	-0.109287	0.735481	0.391112	0.99996	-0.0614268	0.232974	0.629327	0.825606	-0.305098	5.79866	0.0160384	0.23976	-0.511465	13.4821	0.000240848	0.017934
Abhd17a	5.70589	0.527785	16.4516	4.99078e-05	9.1203e-05	0.725131	31.0665	2.49337e-08	6.66002e-08	0.496672	12.6436	0.000376857	0.000675975	-0.0476747	0.134113	0.714205	0.99996	0.0337757	0.0674209	0.79513	0.918675	0.149671	1.34305	0.246497	0.647473	0.00266316	0.000360958	0.984842	0.991669
Abhd17b	4.38369	-0.895124	48.9253	2.65903e-12	9.29396e-12	-0.637017	25.2107	5.13957e-07	1.21298e-06	-0.26548	3.64109	0.05637	0.0752671	-0.0757268	0.366943	0.544676	0.99996	-0.311185	6.15979	0.0130686	0.148985	0.182381	2.00443	0.15684	0.569728	0.318459	5.17153	0.02296	0.168084
Abhd17c	4.21628	-0.0995927	1.7264	0.188871	0.22108	-0.0223075	0.0874479	0.767447	0.798886	-0.0908881	1.14971	0.283611	0.33148	-0.0617815	0.673357	0.411884	0.99996	-0.0450567	0.362527	0.547106	0.779541	0.0155038	0.0416798	0.838231	0.955392	-0.036352	0.18028	0.671133	0.815495
Abhd2	5.6029	1.46279	272.702	2.9242e-61	1.2837e-59	1.34052	233.772	8.97075e-53	2.93169e-51	1.40661	225.898	4.67665e-51	1.67236e-49	0.0439669	0.243291	0.621839	0.99996	-0.0246407	0.0763916	0.782248	0.912048	-0.0783053	0.852229	0.355923	0.730535	-0.0808222	0.763969	0.382089	0.606242
Abhd3	5.55426	1.75206	392.051	2.96057e-87	2.95179e-85	1.89973	466.491	1.85899e-103	2.70013e-101	1.99665	459.578	5.93973e-102	9.44337e-100	-0.0326768	0.132665	0.715685	0.99996	-0.101381	1.27777	0.258314	0.564433	0.11499	1.90971	0.166995	0.577935	0.143207	2.51192	0.112988	0.339314
Abhd4	5.656	1.47793	250.189	2.36234e-56	8.82314e-55	1.44708	242.903	9.15455e-55	3.28364e-53	1.38435	197.345	7.92877e-45	2.29759e-43	0.000948653	0.000102196	0.991934	0.99996	0.0414783	0.196441	0.657609	0.842327	-0.0298986	0.111161	0.738826	0.918825	-0.0521047	0.284716	0.593627	0.762574
Abhd5	3.73146	0.0449023	0.259899	0.61019	0.646338	0.269463	9.74499	0.00179812	0.00285683	0.449892	22.2733	2.36477e-06	5.45521e-06	-0.0263396	0.0899958	0.764182	0.99996	-0.0751017	0.735455	0.391121	0.673428	0.198221	5.24126	0.0220573	0.279337	0.329888	11.8615	0.00057307	0.0306653
Abhd6	5.08953	0.753122	79.2218	5.55132e-19	3.29356e-18	0.636068	58.4121	2.12583e-14	9.7279e-14	0.838953	86.8774	1.15463e-20	1.04093e-19	0.224409	6.93125	0.00847027	0.397023	0.118878	1.9452	0.163105	0.45678	0.107355	1.70692	0.191385	0.602443	0.204709	5.2316	0.0221801	0.166644
Abhd8	7.01781	0.529366	13.5965	0.000226604	0.000384759	0.321804	5.04527	0.0246932	0.0339546	0.203701	1.74326	0.186726	0.228029	0.0866827	0.36588	0.545259	0.99996	0.238091	2.76076	0.096602	0.368415	-0.120879	0.71425	0.398036	0.756528	-0.0875743	0.319553	0.571877	0.746937
Abi1	6.42725	-0.305675	14.5033	0.000139914	0.000243289	-0.212126	7.05615	0.00789936	0.0115765	-0.141234	2.62527	0.105175	0.134396	0.0807551	1.02481	0.311382	0.99996	-0.0134715	0.0285091	0.865918	0.948298	0.174304	4.7137	0.0299231	0.320332	0.150969	2.99718	0.0834094	0.29918
Abi2	7.68009	-0.113722	1.25001	0.263551	0.300454	-0.0922006	0.822597	0.364422	0.411698	0.109896	1.00193	0.316843	0.365995	-0.0333559	0.107709	0.742768	0.99996	-0.128357	1.59427	0.206717	0.509908	-0.0118343	0.0135358	0.90738	0.973846	0.0952612	0.75175	0.385923	0.608875
Abi3bp	4.71703	1.07223	55.1085	1.14055e-13	4.5059e-13	1.02357	50.0086	1.53076e-12	5.96536e-12	1.19149	59.1925	1.42979e-14	7.73399e-14	-0.269376	3.4496	0.063267	0.99996	-0.409848	7.96732	0.00476295	0.0905269	-0.318037	5.02753	0.0249474	0.292921	-0.290589	3.52647	0.0603963	0.259352
Abl1	5.57625	0.759513	59.5612	1.18551e-14	5.06629e-14	0.781137	63.3471	1.7331e-15	8.63615e-15	0.418345	15.7243	7.32769e-05	0.000142543	-0.0501136	0.25722	0.612036	0.99996	0.211529	4.6211	0.0315811	0.228736	-0.0284902	0.0865235	0.768644	0.929308	-0.129639	1.50107	0.220507	0.459962
Abl2	6.86291	0.465379	43.1391	5.09838e-11	1.60252e-10	0.411648	34.0491	5.37384e-09	1.53454e-08	0.424628	31.1364	2.40514e-08	6.87976e-08	0.0806215	1.29293	0.255508	0.99996	0.0925984	1.7087	0.191154	0.491785	0.0268897	0.146394	0.702005	0.905416	0.0518472	0.461737	0.496813	0.694594
Ablim1	6.30806	0.127182	2.79032	0.0948352	0.116721	0.122301	2.59866	0.106954	0.133678	0.0171514	0.0430634	0.835606	0.860417	0.0398395	0.274098	0.600596	0.99996	0.082615	1.18116	0.27712	0.581161	0.0349585	0.212183	0.645062	0.88123	-0.0274157	0.109613	0.740585	0.858108
Ablim2	6.72462	0.00722813	0.0053722	0.941571	0.949399	-0.0750099	0.579939	0.446336	0.494179	-0.355041	10.9068	0.000958113	0.00164007	0.0903483	0.840497	0.359255	0.99996	0.302851	9.45315	0.00210787	0.0584851	0.00811026	0.00676987	0.934425	0.981661	-0.0594186	0.307814	0.579024	0.752158
Ablim3	4.43617	-0.0170038	0.027794	0.867594	0.882827	0.0813891	0.637633	0.424569	0.472435	-0.200933	3.15278	0.0757977	0.0989855	-0.104614	1.05117	0.305238	0.99996	-0.0466442	0.210286	0.646543	0.836298	-0.00622153	0.00373078	0.951295	0.985426	-0.230573	4.13091	0.0421067	0.2219
Abr	9.10205	0.0659145	0.894518	0.344256	0.384522	-0.0107969	0.0240169	0.876842	0.894481	-0.0558511	0.548335	0.458999	0.507912	0.0182307	0.0684487	0.793609	0.99996	0.0792157	1.29285	0.255523	0.562647	-0.0584807	0.704397	0.40131	0.758967	-0.04255	0.318204	0.572689	0.747386
Abracl	1.26447	-1.26571	61.1184	5.37433e-15	2.35929e-14	-1.20709	58.9395	1.62595e-14	7.4958e-14	-1.11863	35.8356	2.14685e-09	6.88783e-09	0.123095	0.775745	0.378446	0.99996	0.0451726	0.10517	0.745711	0.895052	0.181714	0.992092	0.319232	0.707889	0.192253	0.810097	0.368092	0.595426
Abt1	2.84396	-0.810154	44.9257	2.04655e-11	6.64761e-11	-0.944528	59.7487	1.07777e-14	5.04576e-14	-1.33469	86.052	1.75266e-20	1.55506e-19	0.0164694	0.0203919	0.886448	0.99996	0.104143	0.830536	0.362118	0.650408	-0.117904	0.853805	0.355478	0.729878	-0.42039	7.84905	0.00508475	0.0893949
Abtb1	3.80965	-0.402156	12.7446	0.00035704	0.000593888	-0.43437	14.6764	0.000127637	0.000233429	-0.824924	41.3945	1.2441e-10	4.56971e-10	-0.0802989	0.520136	0.470784	0.99996	0.0780956	0.497974	0.480392	0.738123	-0.112512	0.965324	0.325849	0.71181	-0.344672	7.11207	0.00765666	0.106156
Abtb2	3.77109	0.997466	56.7263	5.00884e-14	2.03134e-13	0.777315	34.8262	3.60492e-09	1.04618e-08	0.71461	25.8042	3.77857e-07	9.53148e-07	-0.0129038	0.00920335	0.923573	0.99996	0.282992	4.51523	0.0335943	0.235963	-0.233055	3.28667	0.0698444	0.442424	0.000136289	9.24523e-07	0.999233	0.999743
Acaa1a	3.15176	-0.0257429	0.057781	0.810038	0.831814	0.0911456	0.734948	0.391284	0.43901	-0.112058	0.855905	0.354887	0.40501	-0.0427071	0.159943	0.689209	0.99996	-0.0538862	0.257311	0.611974	0.816404	0.0741814	0.484105	0.486569	0.807684	-0.140202	1.32324	0.250012	0.487469
Acaa2	4.06565	1.33339	148.336	4.00514e-34	6.09579e-33	1.26473	135.993	2.00259e-31	2.81824e-30	1.29208	124.75	5.772e-29	8.55259e-28	-0.00997426	0.00782118	0.929529	0.99996	0.0740484	0.438643	0.507778	0.75606	-0.0786393	0.576807	0.447567	0.784675	0.0327359	0.0834563	0.772667	0.875078
Acaca	3.88869	1.40365	155.918	8.82083e-36	1.45143e-34	1.39698	158.887	1.98047e-36	3.58465e-35	1.37927	134.977	3.33958e-31	5.5573e-30	-0.00250062	0.000462303	0.982846	0.99996	0.0310426	0.072165	0.78821	0.91579	-0.00916768	0.0075749	0.930645	0.979955	0.00665781	0.00331615	0.954078	0.977083
Acacb	1.78385	2.1168	124.549	6.388e-29	7.24733e-28	1.99794	127.689	1.31278e-29	1.68797e-28	1.71429	79.3367	5.23767e-19	4.19477e-18	0.349706	2.81848	0.0931844	0.99996	0.417688	4.09319	0.0430563	0.262465	0.230847	2.10269	0.14704	0.559246	0.0151862	0.00718966	0.932427	0.96593
Acad11	4.10606	0.898678	109.974	9.92907e-26	9.24905e-25	1.04964	155.136	1.30786e-35	2.27955e-34	1.16656	160.986	6.88931e-37	1.47369e-35	-0.0458065	0.2666	0.605622	0.99996	-0.127972	2.08585	0.14867	0.437698	0.105151	1.68842	0.193809	0.603679	0.139909	2.4481	0.117667	0.345484
Acad8	3.94988	-0.0710116	0.761042	0.383003	0.424176	0.00115297	0.000203448	0.98862	0.990219	-0.00337685	0.00139682	0.970187	0.973663	-0.0416069	0.264714	0.6069	0.99996	-0.0310301	0.149225	0.699277	0.86673	0.0305577	0.141023	0.707266	0.906695	0.0366047	0.160531	0.688668	0.825763
Acad9	4.58774	-0.114617	2.17793	0.140003	0.167391	-0.0992665	1.6312	0.201537	0.239286	-0.0553589	0.414824	0.519531	0.567055	-0.0757545	0.960482	0.327066	0.99996	-0.0576043	0.560465	0.454073	0.719484	-0.0604036	0.598376	0.439198	0.781784	0.00165422	0.000364862	0.98476	0.991669
Acadl	4.71125	1.65413	321.971	5.38959e-72	3.39083e-70	1.76468	377.664	4.01423e-84	3.49833e-82	1.8118	352.666	1.11318e-78	8.84905e-77	0.00735162	0.00592846	0.938626	0.99996	0.0263057	0.0765151	0.782077	0.912048	0.117906	1.9108	0.166875	0.577776	0.183978	3.91313	0.0479104	0.235363
Acadm	4.64599	0.840444	119.731	7.24398e-28	7.69182e-27	1.04018	187.398	1.17596e-42	2.77815e-41	0.941059	131.634	1.79908e-30	2.87975e-29	-0.0947007	1.43239	0.231374	0.99996	0.0202724	0.0669325	0.795857	0.918675	0.105036	2.05618	0.151589	0.565347	0.120887	2.24305	0.134216	0.364632
Acads	2.14372	1.18036	62.8246	2.25957e-15	1.01815e-14	1.04625	50.147	1.42652e-12	5.57574e-12	0.904357	30.4637	3.40169e-08	9.55608e-08	-0.0103817	0.00433174	0.947524	0.99996	0.00928253	0.00349884	0.952832	0.981987	-0.144492	1.08726	0.297079	0.689648	-0.266719	2.88004	0.0896837	0.308914
Acadsb	5.46771	0.176179	2.3711	0.1236	0.149221	0.362222	10.103	0.00148026	0.0023762	0.648095	27.8578	1.30568e-07	3.47385e-07	0.000712272	3.87607e-05	0.995033	0.99996	-0.139009	1.47391	0.224729	0.529968	0.186756	2.69046	0.100951	0.498565	0.332908	7.33167	0.006775	0.100986
Acadvl	4.88982	0.52376	38.9351	4.38121e-10	1.26739e-09	0.517312	38.6175	5.15551e-10	1.61789e-09	0.483604	28.2893	1.04473e-07	2.81071e-07	0.0380736	0.202278	0.652888	0.99996	0.0025213	0.00089082	0.976189	0.99038	0.0316264	0.147708	0.700735	0.905051	-0.0376346	0.172252	0.678118	0.819179
Acan	2.6142	1.16516	68.0988	1.55506e-16	7.71626e-16	1.0568	56.1152	6.83461e-14	2.98083e-13	1.03047	46.6106	8.65905e-12	3.60742e-11	-0.0904632	0.369982	0.543014	0.99996	0.0790505	0.291979	0.588955	0.804337	-0.198822	2.23487	0.134928	0.543446	-0.0556395	0.144168	0.704172	0.833963
Acap2	6.5908	0.199138	2.4291	0.119101	0.144218	0.289494	5.16837	0.0230017	0.0317512	0.692551	25.4988	4.42649e-07	1.10756e-06	0.327384	6.57033	0.0103693	0.44851	-0.235352	3.38602	0.0657517	0.317687	0.417739	10.7218	0.00105881	0.0496292	0.25806	3.52451	0.0604677	0.259352
Acap3	6.91663	0.260556	7.22723	0.0071806	0.0102661	0.164989	2.90535	0.0882863	0.111687	-0.07221	0.472602	0.491793	0.540086	0.051439	0.281637	0.59563	0.99996	0.170091	3.08347	0.0790915	0.340884	-0.0441273	0.208202	0.64818	0.882455	-0.162674	2.39008	0.122107	0.351245
Acat1	5.70871	-0.090442	1.71419	0.190442	0.222763	-0.0998989	2.11415	0.145943	0.178132	-0.043422	0.332223	0.564353	0.610315	0.0487913	0.504214	0.477654	0.99996	0.0297525	0.188199	0.66442	0.846534	0.0393344	0.324354	0.569003	0.84834	0.0767724	1.02882	0.310435	0.542164
Acat2	3.58115	-1.22478	194.43	3.43021e-44	8.21924e-43	-0.973349	121.981	2.33021e-28	2.78324e-27	-1.02583	97.6925	4.88663e-23	5.18873e-22	-0.174959	4.60101	0.0319532	0.773146	-0.287382	12.4085	0.000427386	0.0250159	0.0764762	0.65459	0.418476	0.767718	-0.0884262	0.645457	0.421742	0.637762
Acbd3	5.23768	-0.437025	19.1007	1.24001e-05	2.41255e-05	-0.374938	14.1211	0.000171406	0.000310054	-0.175202	2.57921	0.108276	0.138043	-0.053821	0.295172	0.586925	0.99996	-0.150634	2.31092	0.128468	0.416485	0.00826526	0.00676909	0.934428	0.981661	0.111188	1.03282	0.309498	0.54151
Acbd4	3.88611	-0.124575	1.0737	0.300111	0.339207	-0.10389	0.751531	0.385992	0.433776	-0.422821	10.074	0.00150377	0.00250878	0.0290747	0.0590197	0.808052	0.99996	0.18058	2.30239	0.129175	0.41781	0.0497601	0.170864	0.679345	0.896359	-0.117665	0.772877	0.379329	0.604357
Acbd5	6.3923	0.755638	46.3623	9.82881e-12	3.28232e-11	0.847078	58.5492	1.98266e-14	9.09041e-14	1.15636	95.4157	1.54327e-22	1.58158e-21	0.0752516	0.461721	0.496821	0.99996	-0.0949955	0.734671	0.391373	0.673469	0.166691	2.30853	0.128666	0.537183	0.305729	6.6848	0.00972382	0.117806
Acbd6	4.20264	-0.658131	37.9385	7.30098e-10	2.0788e-09	-0.443246	17.3539	3.10263e-05	6.07361e-05	-0.80193	44.6799	2.32026e-11	9.16034e-11	-0.122709	1.37542	0.240882	0.99996	0.022479	0.0465375	0.829202	0.93203	0.0921755	0.724566	0.39465	0.754233	-0.12132	1.00229	0.316757	0.548044
Acd	3.76553	-0.327968	7.12635	0.00759594	0.0108192	-0.331815	7.25121	0.00708533	0.0104473	-0.698137	25.4273	4.5936e-07	1.14816e-06	-0.0618163	0.25783	0.611615	0.99996	0.0847655	0.489832	0.484002	0.74048	-0.0656631	0.279538	0.597004	0.859058	-0.285403	4.20117	0.0403961	0.217312
Ace	3.66529	0.784944	54.9963	1.20756e-13	4.74991e-13	0.565636	29.472	5.6729e-08	1.47105e-07	0.349136	9.21231	0.00240393	0.00390963	0.156439	2.10704	0.146623	0.99996	0.244589	5.22028	0.0223249	0.196596	-0.0628693	0.380135	0.537531	0.835038	-0.191219	2.80679	0.093866	0.31548
Acer3	2.76065	0.506781	10.2142	0.00139363	0.00216507	0.429413	7.58591	0.00588262	0.00877174	0.812257	22.3276	2.29883e-06	5.31143e-06	0.118313	0.550771	0.458003	0.99996	-0.251718	2.44598	0.117827	0.402156	0.0409449	0.0700144	0.791316	0.939123	0.0537583	0.0997456	0.752135	0.865227
Ache	5.6025	0.575266	21.8236	2.98901e-06	6.18026e-06	0.350052	8.14746	0.00431214	0.00653852	0.251364	3.59941	0.0578	0.0770122	0.133314	1.17247	0.278894	0.99996	0.190824	2.4057	0.120894	0.405219	-0.0919002	0.565474	0.452063	0.785717	-0.133078	1.00101	0.317066	0.548092
Acin1	4.83207	0.126498	2.26317	0.132482	0.15916	0.124262	2.23502	0.134915	0.165704	-0.263939	8.17402	0.00424946	0.00668291	0.110334	1.72809	0.188655	0.99996	0.281515	11.3703	0.000746266	0.0346329	0.108099	1.68521	0.194234	0.60406	-0.108922	1.37964	0.240163	0.478751
Acly	7.35372	0.00390361	0.00211907	0.963284	0.968304	-0.128679	2.30339	0.129092	0.1591	-0.345792	13.9871	0.000184066	0.000341729	0.0243718	0.0826937	0.77368	0.99996	0.220213	6.75899	0.00932767	0.125655	-0.10821	1.62719	0.202092	0.611068	-0.129482	1.97241	0.160192	0.396108
Acn9	2.11949	-1.00559	36.6881	1.3862e-09	3.85275e-09	-0.812538	23.7115	1.11913e-06	2.55067e-06	-0.63678	11.8803	0.000567322	0.000997988	-0.220234	1.94204	0.163447	0.99996	-0.140121	0.797015	0.371987	0.658207	-0.0271825	0.0242239	0.876316	0.9621	0.228689	1.41555	0.234137	0.473628
Aco1	4.80513	0.502734	39.3558	3.53207e-10	1.03293e-09	0.478824	36.0646	1.90881e-09	5.69257e-09	0.425378	23.9535	9.86918e-07	2.3764e-06	-0.0338423	0.174272	0.676343	0.99996	0.0409496	0.258095	0.611432	0.816339	-0.0577524	0.539517	0.462633	0.793406	-0.036406	0.176362	0.674519	0.817693
Aco2	8.77218	0.948973	103.504	2.59838e-24	2.22813e-23	0.759469	66.7623	3.06295e-16	1.61017e-15	0.698223	49.4931	1.99071e-12	8.74887e-12	0.0648454	0.490497	0.483706	0.99996	0.0944232	1.04032	0.307748	0.605765	-0.124658	1.82235	0.177034	0.587476	-0.156327	2.43885	0.118363	0.346231
Acot1	1.83552	0.0932369	0.426648	0.513638	0.554501	0.00687559	0.00256817	0.959583	0.966483	0.0760643	0.234119	0.628487	0.671097	0.269769	3.72905	0.0534738	0.951844	0.132208	0.890184	0.345427	0.637347	0.183408	1.7469	0.186267	0.59582	0.115035	0.519816	0.47092	0.674422
Acot11	5.33104	2.72627	389.662	9.807e-87	9.45733e-85	2.61928	370.108	1.77324e-82	1.45889e-80	2.18903	244.083	5.06431e-55	2.01972e-53	0.137611	1.03059	0.31002	0.99996	0.47659	12.5282	0.000400857	0.0241697	0.0306209	0.0590406	0.808019	0.945457	-0.0606574	0.196408	0.657636	0.805695
Acot13	3.48802	-0.56102	23.6499	1.15552e-06	2.47896e-06	-0.396066	11.779	0.000599027	0.00101069	-0.652543	24.8771	6.11026e-07	1.50802e-06	-0.126974	1.26082	0.261495	0.99996	-0.0650247	0.334601	0.562962	0.790742	0.0379801	0.104479	0.74652	0.921073	-0.156547	1.3874	0.238846	0.477632
Acot2	1.61468	-0.0582099	0.168776	0.681202	0.713591	0.0169021	0.0151253	0.902119	0.916848	-0.169666	1.07929	0.298856	0.347263	0.0489133	0.123857	0.724888	0.99996	0.00713798	0.00266034	0.958865	0.984298	0.124025	0.783092	0.376197	0.745422	-0.104318	0.392459	0.53101	0.718757
Acot6	1.76326	-0.27039	3.48187	0.0620447	0.0784561	-0.110201	0.618688	0.431535	0.479388	0.0745643	0.216004	0.642102	0.684021	0.062078	0.196668	0.657424	0.99996	-0.0914205	0.425408	0.514251	0.759778	0.222267	2.34776	0.125463	0.531601	0.253534	2.36619	0.123989	0.353289
Acot7	6.72489	-1.09775	61.1748	5.22251e-15	2.29951e-14	-1.27828	81.9822	1.37321e-19	9.36027e-19	-1.53916	95.4974	1.48085e-22	1.52292e-21	-0.0986231	0.507764	0.476108	0.99996	0.106336	0.590908	0.442068	0.710871	-0.279158	3.99833	0.0455454	0.38384	-0.335074	4.84083	0.0277935	0.183238
Acot8	2.18517	-0.212997	3.19324	0.0739435	0.092449	-0.134549	1.23501	0.266434	0.308888	-0.34302	6.26217	0.0123343	0.0183108	-0.168796	2.04046	0.153163	0.99996	0.0444598	0.148802	0.699682	0.86714	-0.0903477	0.547673	0.45927	0.791121	-0.085563	0.368992	0.543554	0.727687
Acot9	1.84194	-1.10225	47.6518	5.09049e-12	1.74047e-11	-1.17155	53.9551	2.05125e-13	8.65914e-13	-0.811731	20.0856	7.40532e-06	1.6206e-05	0.0653412	0.198337	0.656066	0.99996	-0.123849	0.709239	0.399697	0.678953	-0.00395326	0.000517423	0.981852	0.994315	0.166674	0.742642	0.388816	0.610575
Acox1	7.51681	0.513997	59.6851	1.11315e-14	4.76744e-14	0.483453	53.0623	3.2313e-13	1.33625e-12	0.547998	59.0267	1.55547e-14	8.38687e-14	0.0263892	0.157251	0.691701	0.99996	0.0490055	0.543036	0.461177	0.724338	-0.00415483	0.00395505	0.949855	0.98523	0.0830074	1.34652	0.245888	0.484085
Acox3	4.68827	0.974352	98.5903	3.10539e-23	2.47191e-22	0.95045	95.0386	1.86709e-22	1.54258e-21	0.823358	61.0571	5.54421e-15	3.11623e-14	-0.0361883	0.132021	0.716346	0.99996	-0.00789876	0.00632649	0.936604	0.975643	-0.0600908	0.400177	0.526998	0.829137	-0.158893	2.30849	0.128669	0.35826
Acp1	1.19832	-0.810656	26.1729	3.12171e-07	7.04525e-07	-0.751253	21.5378	3.46929e-06	7.48097e-06	-0.185147	1.01881	0.312802	0.36186	-0.172315	1.36031	0.243484	0.99996	-0.398252	7.18358	0.00735736	0.112227	-0.112913	0.422441	0.515722	0.825194	0.227256	1.3802	0.240068	0.478751
Acp2	5.27079	0.85773	105.923	7.66694e-25	6.79229e-24	0.753944	83.6065	6.03735e-20	4.2179e-19	0.879386	96.9747	7.02174e-23	7.40904e-22	0.102666	1.49052	0.222136	0.99996	-0.043997	0.273042	0.601299	0.810298	-0.0011203	0.00019111	0.98897	0.996676	-0.0223418	0.0634484	0.801126	0.893304
Acp6	2.37382	-0.275187	4.69616	0.03023	0.0398897	-0.198775	2.48801	0.114717	0.142684	-0.419473	8.48575	0.0035794	0.00569383	-0.0171127	0.01894	0.890539	0.99996	0.0808314	0.433656	0.5102	0.757213	0.0592989	0.212421	0.644876	0.88123	-0.0634545	0.183965	0.667988	0.812959
Acpl2	3.46143	0.175182	2.73954	0.097893	0.12022	0.0549027	0.264593	0.606982	0.649727	-0.0568539	0.226762	0.633935	0.676117	-0.0963455	0.818008	0.365763	0.99996	-0.0745958	0.494318	0.482008	0.739462	-0.216625	4.17315	0.0410694	0.366931	-0.306632	6.60798	0.0101523	0.121099
Acsbg1	7.38687	1.88081	311.258	1.16168e-69	6.69958e-68	1.89337	316.461	8.5464e-71	5.05268e-69	1.76881	251.566	1.18328e-56	4.9897e-55	0.0155912	0.022431	0.880946	0.99996	0.0902919	0.753464	0.385382	0.670217	0.0281569	0.0754761	0.783524	0.936174	-0.021709	0.0382994	0.844843	0.917782
Acsf2	2.68692	2.09922	199.157	3.19077e-45	8.02124e-44	2.1787	226.027	4.38319e-51	1.36786e-49	2.22178	206.97	6.29564e-47	1.97515e-45	-0.00103799	3.90223e-05	0.995016	0.99996	-0.00164313	0.000103028	0.991901	0.997036	0.0784447	0.369674	0.543182	0.838653	0.120921	0.72378	0.394907	0.615049
Acsf3	3.36501	-0.285429	6.70555	0.00961134	0.0135147	-0.147644	1.77393	0.182897	0.219212	-0.505569	16.1994	5.70108e-05	0.000112577	-0.177295	2.63098	0.104797	0.99996	-0.0299354	0.076372	0.782276	0.912048	-0.0395104	0.125025	0.723647	0.913538	-0.250076	3.86922	0.0491794	0.237226
Acsl1	5.22457	-0.0427524	0.219616	0.639332	0.673992	-0.0863938	0.899366	0.342952	0.389049	-0.0569371	0.3275	0.567135	0.613013	-0.0247989	0.0742985	0.785178	0.99996	0.012703	0.0195589	0.888776	0.956937	-0.0684403	0.561358	0.453713	0.786379	-0.00148173	0.000220407	0.988155	0.993182
Acsl3	6.92939	1.34018	209.006	2.26313e-47	6.26487e-46	1.50774	265.098	1.32863e-59	5.52342e-58	1.61289	269.389	1.54188e-60	7.46513e-59	0.107858	1.37677	0.240652	0.99996	-0.143821	2.43949	0.118315	0.402563	0.275419	9.30758	0.00228207	0.0839019	0.128889	1.74467	0.186548	0.425732
Acsl4	6.41264	0.47131	14.0381	0.000179141	0.000307767	0.415545	10.965	0.000928478	0.00152905	0.820624	37.1779	1.07827e-09	3.59781e-09	0.0814416	0.420093	0.516891	0.99996	-0.0655201	0.27172	0.60218	0.810674	0.0256766	0.0420711	0.837484	0.955392	0.283794	4.42933	0.0353263	0.20715
Acsl5	5.48895	-0.0627116	0.531868	0.465822	0.507538	-0.173487	4.07729	0.0434632	0.0575709	0.0667829	0.504872	0.477367	0.525765	0.0190226	0.0492365	0.824397	0.99996	-0.190647	4.9277	0.0264294	0.21081	-0.091753	1.13395	0.286935	0.680673	-0.061153	0.420998	0.516439	0.709113
Acsl6	7.50538	1.85148	523.89	6.02892e-116	1.44756e-113	1.77612	487.782	4.32855e-108	7.71597e-106	1.84209	472.2	1.06397e-104	1.95587e-102	0.0751309	0.89463	0.344226	0.99996	0.0303259	0.145827	0.702555	0.868779	-0.000230318	8.82126e-06	0.99763	0.999329	0.0209409	0.0622595	0.80296	0.894023
Acss1	4.8346	1.59286	250.195	2.35441e-56	8.82155e-55	1.61586	259.788	1.90851e-58	7.66336e-57	1.70061	255.776	1.42966e-57	6.16117e-56	-0.104418	1.02943	0.310293	0.99996	-0.0928571	0.820765	0.364957	0.652937	-0.0814236	0.731694	0.392335	0.753081	0.0148902	0.020624	0.885808	0.939892
Acss2	5.00596	0.641315	54.7259	1.38567e-13	5.41068e-13	0.699629	66.1061	4.27295e-16	2.22834e-15	0.598078	40.9702	1.5457e-10	5.63181e-10	0.0023965	0.000749901	0.978153	0.99996	0.0195179	0.0499796	0.823099	0.929968	0.0607098	0.512969	0.473857	0.80042	-0.0237198	0.0648637	0.798968	0.891827
Acta1	1.77583	-0.777133	23.4107	1.30847e-06	2.79233e-06	-0.743147	20.5194	5.90306e-06	1.24106e-05	-1.2201	37.289	1.01856e-09	3.40534e-09	-0.146229	0.898253	0.343251	0.99996	-0.211037	1.8866	0.169586	0.464331	-0.112243	0.434244	0.509914	0.821935	-0.653999	9.99288	0.00157147	0.0535757
Actb	7.92675	-0.698357	60.294	8.16945e-15	3.53489e-14	-0.81062	80.8031	2.49371e-19	1.6613e-18	-0.926539	87.1644	9.98672e-21	9.04494e-20	-0.0928333	1.07924	0.298868	0.99996	0.028603	0.102561	0.748778	0.896172	-0.205096	5.21186	0.0224334	0.281074	-0.199579	4.17828	0.0409453	0.219264
Actg1	4.66445	-0.665511	30.6476	3.09404e-08	7.69422e-08	-0.76754	40.2722	2.20936e-10	7.14684e-10	-1.47263	112.416	2.89631e-26	3.82867e-25	-0.104705	0.778892	0.37748	0.99996	0.0819122	0.479485	0.488656	0.743695	-0.206734	2.88653	0.0893229	0.477457	-0.725206	27.6284	1.47002e-07	0.000141449
Actl6a	2.61791	-0.18628	2.68684	0.101181	0.123973	-0.256676	5.07571	0.0242633	0.0333986	-0.090918	0.508974	0.475583	0.523997	-0.0372545	0.111157	0.738831	0.99996	-0.040721	0.1346	0.713709	0.874272	-0.107651	0.863449	0.352775	0.728754	0.0546405	0.177106	0.673873	0.817247
Actl6b	4.99577	-0.64408	46.5056	9.13588e-12	3.05699e-11	-0.777416	67.0472	2.65088e-16	1.39854e-15	-0.903526	71.9421	2.21601e-17	1.51931e-16	0.00518989	0.00311658	0.95548	0.99996	-0.0444272	0.228851	0.632377	0.827035	-0.128146	1.78858	0.181099	0.591353	-0.303873	8.11391	0.00439269	0.0841694
Actn1	6.16135	0.229652	8.52036	0.00351195	0.00520772	0.120439	2.36468	0.124109	0.153602	0.000762909	8.00976e-05	0.992859	0.993788	0.105705	1.80564	0.179032	0.99996	0.217149	7.64432	0.00569513	0.0989708	-0.00350831	0.00200765	0.964261	0.988684	-0.0117398	0.0189052	0.890639	0.942209
Actn2	4.61775	0.206093	4.18638	0.0407499	0.0528581	-0.0532629	0.282691	0.594943	0.638349	-0.316194	8.16733	0.00426517	0.00670494	0.163056	2.62626	0.105109	0.99996	0.322873	10.3813	0.001273	0.0450954	-0.0963006	0.922156	0.336909	0.717029	-0.199414	3.22917	0.0723374	0.280367
Actn4	6.65439	0.63512	54.7565	1.36425e-13	5.33236e-13	0.492048	33.0634	8.92043e-09	2.49462e-08	0.268105	8.42382	0.00370338	0.00587438	0.0321698	0.140403	0.70788	0.99996	0.138302	2.60105	0.106793	0.385878	-0.110902	1.69893	0.192428	0.602798	-0.228712	6.06798	0.0137654	0.137772
Actr10	6.07481	-0.971601	101	9.19874e-24	7.59994e-23	-0.910388	88.9456	4.05817e-21	3.07631e-20	-0.717957	46.0385	1.1595e-11	4.7515e-11	-0.0391498	0.170042	0.680074	0.99996	-0.101397	1.14083	0.285476	0.590734	0.0220624	0.0518501	0.819875	0.948323	0.152246	2.09814	0.147479	0.37884
Actr1a	6.91077	-0.592027	49.8363	1.67123e-12	5.95278e-12	-0.664677	62.6117	2.51754e-15	1.23825e-14	-0.847172	83.4862	6.41613e-20	5.47221e-19	-0.0238881	0.0823517	0.774135	0.99996	0.0922906	1.23142	0.267131	0.57136	-0.0965379	1.31918	0.25074	0.651347	-0.162854	3.15282	0.0757959	0.286217
Actr1b	7.54353	-0.471872	22.2165	2.43566e-06	5.07986e-06	-0.583699	33.8846	5.8481e-09	1.66674e-08	-0.743843	45.6464	1.41644e-11	5.7523e-11	-0.0128687	0.0166413	0.897357	0.99996	0.0930677	0.871002	0.350678	0.640712	-0.124695	1.55131	0.212942	0.620284	-0.178903	2.70308	0.100155	0.324218
Actr2	7.85399	-0.431998	17.1013	3.54378e-05	6.59067e-05	-0.416185	15.8914	6.70845e-05	0.000126502	-0.257835	5.18143	0.0228295	0.0325957	-0.00743984	0.00510443	0.943043	0.99996	-0.027351	0.0690013	0.792796	0.917856	0.00837323	0.00643584	0.936059	0.981801	0.146812	1.69873	0.192454	0.43257
Actr3	6.44905	-0.717072	94.7835	2.12384e-22	1.59865e-21	-0.618707	70.9526	3.65916e-17	2.03836e-16	-0.50841	39.8322	2.76739e-10	9.84824e-10	-0.0376677	0.268981	0.604016	0.99996	-0.0575744	0.629082	0.427692	0.699249	0.060697	0.673265	0.411916	0.763079	0.151088	3.52777	0.0603489	0.259315
Actr3b	6.03641	-0.711023	91.174	1.31575e-21	9.38738e-21	-0.753335	102.357	4.63757e-24	4.27929e-23	-0.743663	81.5879	1.67638e-19	1.38696e-18	0.0343605	0.220109	0.638957	0.99996	0.0417327	0.325533	0.568302	0.794108	-0.0079512	0.0112021	0.915709	0.976082	0.00909265	0.0122113	0.912009	0.955117
Actr6	3.2247	-1.1256	84.2356	4.39194e-20	2.82048e-19	-0.834457	47.8361	4.63369e-12	1.73505e-11	-0.668656	23.9146	1.00706e-06	2.42192e-06	-0.0380561	0.107998	0.742436	0.99996	-0.21595	3.46121	0.0628245	0.310298	0.253088	3.978	0.0460983	0.386012	0.240995	2.88706	0.089294	0.308166
Actr8	4.41241	-0.791062	97.9643	4.26e-23	3.35468e-22	-0.830781	108.066	2.59926e-25	2.5741e-24	-0.699788	59.5627	1.18461e-14	6.46124e-14	0.0387375	0.25371	0.614475	0.99996	-0.120913	2.46483	0.11642	0.400598	-0.000980836	0.000141409	0.990512	0.997208	-0.0296384	0.101835	0.749638	0.863874
Acvr1	4.36421	0.546852	39.0953	4.03608e-10	1.17246e-09	0.476533	29.8172	4.74762e-08	1.23794e-07	0.507346	28.2392	1.07213e-07	2.88049e-07	-0.0440727	0.246099	0.619835	0.99996	-0.0378391	0.182512	0.669223	0.849435	-0.114391	1.78133	0.181987	0.592274	-0.0773452	0.667005	0.414098	0.63165
Acvr1b	6.80879	0.6674	48.4793	3.33798e-12	1.15982e-11	0.436187	20.8156	5.05705e-06	1.0722e-05	0.36109	12.307	0.000451258	0.000802578	0.0126029	0.0173267	0.895276	0.99996	0.0602007	0.395916	0.529206	0.768276	-0.21861	5.27181	0.0216735	0.277162	-0.246109	5.63918	0.0175634	0.154002
Acvr1c	4.71448	0.53636	10.1957	0.00140765	0.00218598	0.544663	10.5868	0.00113899	0.00185599	0.85859	22.8424	1.75848e-06	4.1245e-06	0.00894992	0.00283907	0.957506	0.99996	-0.116371	0.479232	0.48877	0.743712	0.0172529	0.0107303	0.917497	0.976334	0.205859	1.31015	0.252368	0.490004
Acvr2a	5.35722	0.305204	4.3038	0.0380274	0.0495122	0.348565	5.65273	0.0174283	0.0244478	0.786146	24.8071	6.33635e-07	1.5612e-06	0.106194	0.521692	0.470121	0.99996	-0.235322	2.55006	0.11029	0.391895	0.149555	1.04265	0.307206	0.697008	0.245621	2.41395	0.120259	0.348614
Acvrl1	1.78569	0.617196	8.64288	0.00328342	0.00488856	0.345131	2.76801	0.0961654	0.121017	-0.0321699	0.0196461	0.88853	0.905615	0.1728	0.66202	0.415848	0.99996	0.385529	3.35942	0.0668216	0.319311	-0.0992649	0.235393	0.627554	0.874162	-0.263837	1.3222	0.250198	0.48775
Acy1	2.43019	-0.466738	11.4728	0.000706215	0.00113397	-0.290425	4.52357	0.033431	0.0450496	-0.545315	12.2304	0.000470182	0.000833839	-0.0225923	0.0283473	0.866295	0.99996	0.0674624	0.257855	0.611598	0.816339	0.153721	1.20329	0.272665	0.670828	-0.0111141	0.00482456	0.944624	0.972321
Acyp1	1.56595	-0.910048	27.4952	1.57485e-07	3.66529e-07	-0.922523	27.4316	1.62751e-07	4.03532e-07	-0.944495	21.0598	4.45176e-06	9.9591e-06	-0.113414	0.48109	0.487929	0.99996	-0.192758	1.39205	0.238059	0.544365	-0.12589	0.456003	0.499498	0.814915	-0.227205	1.10757	0.29261	0.527319
Acyp2	2.81409	-0.309038	6.50098	0.0107815	0.0150754	-0.293162	5.94378	0.0147693	0.0208822	0.0100807	0.00566137	0.940022	0.948906	-0.0066353	0.00313684	0.955336	0.99996	-0.130029	1.19976	0.27337	0.578246	0.00924073	0.00566373	0.94001	0.983217	0.18909	1.9259	0.165208	0.40178
Adal	3.77284	-0.493238	26.8872	2.15683e-07	4.95125e-07	-0.482742	26.6413	2.44952e-07	5.94689e-07	-0.141815	1.84701	0.174131	0.21378	0.11964	1.69295	0.193212	0.99996	-0.0820644	0.791932	0.373517	0.659724	0.130135	1.81439	0.177983	0.587476	0.269358	6.36249	0.0116558	0.128279
Adam10	6.31326	0.569792	32.4055	1.2513e-08	3.20313e-08	0.580151	33.775	6.18677e-09	1.75815e-08	0.810659	57.2281	3.88094e-14	2.01408e-13	0.0180311	0.032457	0.857028	0.99996	-0.108783	1.17985	0.277386	0.581353	0.0283906	0.0818005	0.774872	0.932327	0.132084	1.51361	0.218589	0.458563
Adam11	6.63762	0.756463	44.1338	3.06683e-11	9.81002e-11	0.525322	21.4179	3.69309e-06	7.94029e-06	0.255747	4.38317	0.0362954	0.0501368	0.0288408	0.0644647	0.799574	0.99996	0.204881	3.25845	0.0710564	0.32789	-0.2023	3.20765	0.0732949	0.449514	-0.295835	5.77899	0.0162188	0.148303
Adam15	5.20988	0.714371	34.6581	3.92994e-09	1.04795e-08	0.543007	20.2853	6.67121e-06	1.39706e-05	0.391619	9.00862	0.00268709	0.00434672	0.186154	2.34991	0.12529	0.99996	0.120471	0.985416	0.320865	0.616389	0.0147897	0.0152599	0.901687	0.97221	-0.202282	2.38447	0.122547	0.351477
Adam17	3.84497	1.21382	135.271	2.88104e-31	3.76616e-30	1.21515	140.102	2.52839e-32	3.74134e-31	1.46757	175.664	4.28801e-40	1.04882e-38	0.0240546	0.0493451	0.824207	0.99996	-0.0994159	0.842899	0.358569	0.647118	0.0253812	0.067316	0.795286	0.940767	0.15433	2.0771	0.149524	0.3822
Adam19	4.22884	0.612826	35.5466	2.49021e-09	6.75521e-09	0.516502	25.5967	4.20752e-07	1.00246e-06	0.420046	14.4073	0.000147232	0.000276133	0.0320771	0.0950564	0.757845	0.99996	0.187294	3.28397	0.0699593	0.325453	-0.0642468	0.408585	0.522688	0.82782	-0.00548679	0.00247315	0.960337	0.980334
Adam22	7.4825	0.634818	39.5979	3.12011e-10	9.18163e-10	0.543886	29.2003	6.5269e-08	1.6836e-07	0.722505	44.9018	2.07171e-11	8.2177e-11	0.0710383	0.498311	0.480243	0.99996	0.00593848	0.00348293	0.952939	0.981987	-0.0198942	0.0393835	0.842691	0.95627	0.0936251	0.747757	0.387187	0.609289
Adam23	7.17933	0.593949	46.8733	7.5729e-12	2.54995e-11	0.372497	18.5396	1.66414e-05	3.34619e-05	0.566705	37.0936	1.12594e-09	3.74517e-09	0.0305154	0.124005	0.724731	0.99996	-0.0981114	1.28085	0.257741	0.563837	-0.190937	4.9002	0.0268536	0.30349	-0.125355	1.79373	0.180472	0.418294
Adam9	5.74422	0.907624	116.239	4.21376e-27	4.27002e-26	0.763066	84.1002	4.70326e-20	3.30351e-19	0.928615	107.596	3.29553e-25	4.05988e-24	0.185172	4.80999	0.0282952	0.731349	0.0858032	1.03238	0.309601	0.606946	0.0406143	0.244409	0.621039	0.869928	0.106795	1.43117	0.231573	0.471395
Adamts1	2.62221	1.24768	115.44	6.305e-27	6.30768e-26	1.12277	88.7682	4.43901e-21	3.35636e-20	1.27693	112.353	2.9905e-26	3.9443e-25	-0.264358	4.21506	0.0400667	0.848092	0.207351	2.86463	0.0905466	0.358465	-0.389268	13.1542	0.000286873	0.0207059	0.236598	4.22292	0.0398815	0.21644
Adamts10	2.30608	0.270459	1.80725	0.178838	0.210298	0.634177	10.1031	0.00148018	0.0023762	0.238704	1.16976	0.279451	0.327073	-0.0555112	0.0748139	0.784453	0.99996	-0.0397826	0.0386268	0.84419	0.939362	0.308207	2.43916	0.118339	0.523515	-0.0715376	0.105705	0.745089	0.860529
Adamts15	2.18896	0.662296	27.6821	1.42983e-07	3.34298e-07	0.515215	15.8576	6.82902e-05	0.000128652	0.483972	12.086	0.000508018	0.000897692	-0.200658	2.26924	0.131965	0.99996	0.0756195	0.342184	0.558571	0.787866	-0.347739	8.0973	0.00443313	0.122431	-0.102705	0.569876	0.450308	0.659294
Adamts17	2.46204	0.287461	5.48177	0.0192158	0.0260454	0.260611	4.55072	0.032905	0.0444055	0.039255	0.0763496	0.782307	0.813707	-0.025417	0.0416982	0.838196	0.99996	-0.118542	0.906778	0.340971	0.634199	-0.052267	0.188235	0.66439	0.889807	-0.366748	6.82366	0.00899579	0.114417
Adamts2	3.32402	0.558271	39.7765	2.84756e-10	8.40903e-10	0.339611	16.4592	4.97071e-05	9.51209e-05	0.254104	6.83755	0.00892614	0.0134653	0.379924	18.1997	1.98908e-05	0.00477583	0.223967	6.2953	0.0121058	0.142283	0.161264	3.75484	0.0526548	0.407287	-0.0801995	0.691899	0.405519	0.624795
Adamts20	2.58914	0.3741	4.71529	0.0298956	0.0394882	0.820213	24.3526	8.02174e-07	1.85196e-06	0.682766	13.4345	0.000247041	0.000452434	0.291097	2.85913	0.0908569	0.99996	-0.0888694	0.261218	0.609285	0.815459	0.737209	19.6769	9.17052e-06	0.00161985	0.219796	1.4102	0.235022	0.47444
Adamts3	5.3265	0.15743	1.56954	0.210273	0.243779	0.261077	4.34792	0.0370542	0.0495727	0.27313	4.0456	0.0442867	0.060242	0.0730622	0.338155	0.560896	0.99996	-0.111302	0.783289	0.376137	0.662	0.176709	1.99315	0.158012	0.569912	0.00439703	0.00104338	0.974232	0.986983
Adamts4	3.66222	1.42455	146.88	8.33732e-34	1.25185e-32	1.32058	125.976	3.11281e-29	3.89597e-28	1.06538	72.4029	1.75459e-17	1.21356e-16	-0.184346	2.25925	0.132818	0.99996	0.102875	0.727702	0.393629	0.675276	-0.288314	6.74526	0.0093997	0.182187	-0.256293	4.37507	0.0364683	0.210732
Adamts6	1.42371	0.00362082	0.000256313	0.987227	0.988908	0.138207	0.389179	0.532731	0.577817	0.339381	1.91407	0.166512	0.205304	-0.00810982	0.00130826	0.971147	0.99996	-0.144414	0.412731	0.520587	0.763298	0.126477	0.322078	0.570361	0.848763	0.191345	0.605023	0.436668	0.648194
Adamts8	1.68829	0.599295	13.9038	0.000192404	0.000329256	0.513344	9.47513	0.00208277	0.00328865	0.36049	3.96211	0.0465352	0.0630455	-0.323047	3.65083	0.0560412	0.968171	-0.0380943	0.0534382	0.817185	0.926222	-0.408998	6.66607	0.00982655	0.18707	-0.276899	2.43714	0.118492	0.346257
Adamtsl1	1.92727	0.962115	42.5215	6.99086e-11	2.17298e-10	0.867294	35.2735	2.86506e-09	8.39694e-09	0.794899	22.134	2.54268e-06	5.84043e-06	-0.0165919	0.0113377	0.915202	0.99996	-0.238104	2.29581	0.129723	0.418485	-0.111412	0.651531	0.419566	0.768663	-0.405319	6.40358	0.0113891	0.126709
Adamtsl2	2.50075	-0.0458452	0.163247	0.686184	0.717979	-0.0731225	0.400968	0.52659	0.571894	-0.316957	5.65068	0.0174486	0.0253467	-0.134274	1.39569	0.237446	0.99996	-0.0709751	0.400167	0.527003	0.766795	-0.161552	1.96473	0.161008	0.572752	-0.342087	6.47781	0.0109229	0.124998
Adamtsl3	1.58237	1.86332	105.205	1.10104e-24	9.67423e-24	1.81731	104.503	1.56943e-24	1.48547e-23	1.74324	81.8523	1.46647e-19	1.2193e-18	-0.0523698	0.0660493	0.797178	0.99996	-0.0475175	0.0559507	0.813014	0.924702	-0.098387	0.389572	0.532525	0.832136	-0.167597	0.894102	0.344368	0.573216
Adamtsl5	2.48561	1.44258	84.892	3.15112e-20	2.04597e-19	1.05599	47.9831	4.29911e-12	1.61594e-11	0.934736	31.3707	2.13171e-08	6.13642e-08	0.210811	1.67495	0.195597	0.99996	0.206704	1.63051	0.201632	0.50471	-0.175775	1.46813	0.225641	0.631266	-0.301136	3.43805	0.0637108	0.265997
Adap1	6.77872	0.15438	2.10748	0.14658	0.174723	0.110426	1.07792	0.299163	0.343247	-0.226968	3.8522	0.0496809	0.0668989	-0.0780319	0.537872	0.463316	0.99996	0.199721	3.53137	0.0602181	0.302973	-0.121986	1.31716	0.251103	0.651572	-0.181627	2.468	0.116186	0.343529
Adar	7.31833	-0.216746	10.2903	0.00133729	0.00208194	-0.277242	16.876	3.99024e-05	7.71744e-05	-0.374496	25.7453	3.89569e-07	9.81219e-07	0.067698	1.01043	0.3148	0.99996	0.126436	3.52951	0.0602856	0.302973	0.00720144	0.0113359	0.915209	0.976019	-0.0313142	0.181075	0.670451	0.815114
Adarb1	7.77293	0.639899	76.4856	2.21822e-18	1.26013e-17	0.606572	68.9196	1.02561e-16	5.55026e-16	0.479292	37.4042	9.60155e-10	3.22381e-09	-0.0425563	0.339042	0.560383	0.99996	0.105408	2.08415	0.148835	0.437698	-0.0758829	1.09131	0.296181	0.689331	-0.0551993	0.491231	0.483379	0.684515
Adarb2	3.00122	-0.157281	1.90678	0.167321	0.197704	-0.305434	7.3239	0.00680437	0.0100582	-0.243035	3.63858	0.0564552	0.0753397	0.0951945	0.724477	0.394679	0.99996	0.0499779	0.200109	0.654633	0.84078	-0.0529586	0.212413	0.644882	0.88123	-0.0357764	0.0765434	0.782037	0.880182
Adat1	2.04408	-0.404639	11.9833	0.000536788	0.000875182	-0.378776	10.8026	0.00101359	0.00166247	-0.447181	11.4794	0.000703726	0.0012253	0.0368874	0.110086	0.740046	0.99996	0.138292	1.61802	0.203368	0.506401	0.0627508	0.267971	0.604696	0.862092	0.0957503	0.465485	0.495071	0.693233
Adat2	2.46552	-0.0895809	0.601254	0.4381	0.480269	-0.0192467	0.0289306	0.864939	0.884255	-0.197392	2.41137	0.120457	0.152155	0.0386302	0.115548	0.733914	0.99996	0.230056	4.26808	0.0388348	0.251091	0.108964	0.896762	0.343652	0.721837	0.122245	0.870536	0.350807	0.579181
Adat3	2.61825	0.025931	0.0345941	0.852449	0.869371	-0.207081	2.19206	0.138724	0.17	-0.536249	11.0304	0.000896321	0.00154102	0.0797464	0.329055	0.566216	0.99996	0.0391742	0.0800017	0.777295	0.910029	-0.153265	1.19338	0.274648	0.672738	-0.523006	10.3851	0.00127033	0.0483671
Adc	4.09621	-0.352444	8.06845	0.00450425	0.0066059	-0.491087	15.5299	8.12118e-05	0.000151492	-0.793616	32.5506	1.16132e-08	3.44241e-08	0.00144714	0.000138387	0.990614	0.99996	0.190006	2.4068	0.120809	0.405219	-0.137195	1.19686	0.27395	0.671614	-0.251166	3.25035	0.0714081	0.277816
Adck1	4.62858	-0.344183	12.0062	0.00053023	0.000864969	-0.471771	22.4195	2.19143e-06	4.83445e-06	-0.643835	33.5656	6.89016e-09	2.09518e-08	0.00477891	0.00235855	0.961266	0.99996	0.0671053	0.46782	0.493992	0.746523	-0.122809	1.49703	0.221128	0.627368	-0.232547	4.34803	0.0370517	0.211316
Adck2	4.13073	0.130389	1.97203	0.160233	0.189862	-0.0260122	0.078183	0.779775	0.809928	-0.173572	2.82554	0.0927759	0.119531	-0.00116133	0.000156153	0.99003	0.99996	0.0898358	0.945041	0.330985	0.627059	-0.157562	2.87795	0.0898003	0.477527	-0.214125	4.26515	0.0389019	0.215628
Adck3	4.63608	-0.198619	3.77679	0.0519684	0.0663708	-0.202308	3.90605	0.0481126	0.0634294	-0.491003	18.7643	1.47912e-05	3.12702e-05	-0.0674918	0.439858	0.507191	0.99996	0.119381	1.38994	0.238416	0.544548	-0.071181	0.479878	0.488478	0.808642	-0.173003	2.31607	0.128043	0.357311
Adck4	3.6744	-0.103313	0.784536	0.375758	0.41682	-0.304088	6.818	0.00902434	0.0131238	-0.556298	18.3665	1.82235e-05	3.80749e-05	0.119523	1.06597	0.301857	0.99996	0.300303	6.82664	0.00898078	0.123146	-0.0812518	0.479942	0.488449	0.808642	-0.152682	1.36158	0.243264	0.482042
Adck5	2.60319	-0.059548	0.226633	0.634032	0.668823	-0.239701	3.6638	0.0556066	0.072674	-0.5415	14.0281	0.000180103	0.000334794	0.0582508	0.22043	0.638713	0.99996	0.121728	0.979131	0.322413	0.618086	-0.121902	0.932646	0.334176	0.715163	-0.360223	6.05236	0.0138877	0.138583
Adcy1	9.33705	2.13349	369.798	2.07128e-82	1.76584e-80	2.07355	351.219	2.30002e-78	1.72355e-76	2.11461	332.91	2.23348e-74	1.60225e-72	0.0390267	0.13372	0.714606	0.99996	0.0118531	0.0123379	0.911556	0.965924	-0.0209186	0.0387696	0.843906	0.956573	-0.00702833	0.00374794	0.951184	0.975732
Adcy2	7.3131	1.15645	299.542	4.14565e-67	2.21698e-65	0.988024	220.8	6.05141e-50	1.84922e-48	1.06236	224.092	1.15864e-50	4.06906e-49	-0.0184434	0.0765833	0.781982	0.99996	-0.0390613	0.343959	0.557553	0.787568	-0.186868	8.15947	0.00428369	0.120535	-0.133146	3.50805	0.0610713	0.261092
Adcy3	5.63399	0.959957	85.4192	2.41364e-20	1.58374e-19	0.745821	52.3781	4.57798e-13	1.85981e-12	0.565113	26.1602	3.14229e-07	8.00024e-07	0.146001	1.97387	0.160038	0.99996	0.348249	11.2833	0.000782057	0.0348519	-0.0681343	0.447734	0.503413	0.816805	-0.0465943	0.17699	0.673973	0.817284
Adcy5	8.82394	1.63435	202.395	6.27016e-46	1.61419e-44	1.44164	159.432	1.50606e-36	2.7471e-35	1.15231	91.8613	9.29706e-22	9.09226e-21	0.196201	3.05354	0.0805612	0.99996	0.42538	14.3272	0.000153627	0.0130972	0.00348897	0.000973727	0.975106	0.992742	-0.0566682	0.219506	0.639417	0.793116
Adcy6	4.53937	1.33206	143.321	5.00083e-33	7.24566e-32	1.09959	99.9133	1.59217e-23	1.42339e-22	0.80194	46.6005	8.70371e-12	3.62475e-11	0.0845495	0.5625	0.453255	0.99996	0.344335	9.48206	0.00207491	0.058113	-0.147921	1.925	0.165307	0.576747	-0.185782	2.52433	0.112102	0.338609
Adcy7	2.97787	1.27134	133.558	6.82548e-31	8.68128e-30	1.02055	92.1968	7.84704e-22	6.21268e-21	1.14944	95.5259	1.45966e-22	1.50245e-21	0.196337	2.84333	0.091754	0.99996	0.072078	0.382798	0.53611	0.772275	-0.0544456	0.295988	0.586408	0.854269	-0.049818	0.197556	0.656701	0.804969
Adcy8	4.1339	0.756248	76.4477	2.2612e-18	1.28269e-17	0.571482	42.8896	5.79187e-11	1.97111e-10	0.68467	53.8799	2.13127e-13	1.02764e-12	-0.141898	2.52749	0.111878	0.99996	0.0731291	0.691192	0.405759	0.683672	-0.326664	15.0056	0.000107195	0.0109665	0.00155046	0.000283016	0.986578	0.992059
Adcy9	6.00474	1.24339	187.733	9.9367e-43	2.22677e-41	0.932304	109.187	1.47658e-25	1.48225e-24	0.85703	79.9651	3.81087e-19	3.07509e-18	0.412179	20.7419	5.25531e-06	0.00162707	0.301687	11.1104	0.000858447	0.0364316	0.101096	1.32168	0.250291	0.65119	-0.0846699	0.779695	0.377235	0.602976
Adcyap1	3.57924	0.000479154	1.22414e-05	0.997208	0.997548	-0.0556878	0.165806	0.683866	0.721392	0.291715	3.81926	0.0506668	0.0681329	-0.107556	0.622367	0.430169	0.99996	-0.260685	3.63891	0.0564438	0.294324	-0.163723	1.43122	0.231566	0.635446	0.0305509	0.0418107	0.837981	0.913352
Adcyap1r1	7.70392	1.82885	537.095	8.07941e-119	2.11232e-116	1.66041	449.915	7.52681e-100	1.01785e-97	1.70864	428.676	3.15509e-95	4.07908e-93	0.103619	1.79181	0.180706	0.99996	0.152241	3.87478	0.0490168	0.28041	-0.0648251	0.731179	0.392501	0.753131	0.0320325	0.152628	0.696036	0.829986
Add1	8.64383	-0.0602734	0.688729	0.406597	0.448114	-0.131149	3.26136	0.0709301	0.0912612	-0.257916	10.6795	0.00108331	0.00184391	0.00340927	0.00220559	0.962542	0.99996	0.165306	5.18813	0.0227416	0.198189	-0.0674661	0.862529	0.353032	0.728754	-0.0323365	0.169002	0.681001	0.821217
Add2	7.90422	0.20118	7.60429	0.00582295	0.00842437	0.0790579	1.17843	0.277675	0.320845	-0.00403002	0.002608	0.959271	0.965178	0.109117	2.23889	0.134578	0.99996	0.138581	3.61362	0.0573083	0.296128	-0.0130056	0.0318852	0.85828	0.95745	-0.0666299	0.710802	0.399178	0.618996
Add3	6.87065	1.09645	186.271	2.07216e-42	4.54832e-41	1.20831	226.064	4.30193e-51	1.34607e-49	1.3335	243.71	6.10629e-55	2.42705e-53	-0.145542	3.28782	0.0697958	0.99996	-0.129198	2.59552	0.107166	0.386382	-0.0336812	0.183212	0.668628	0.891779	0.107861	1.60622	0.205025	0.443627
Adh5	4.43608	-0.293003	13.5051	0.000237914	0.00040309	-0.314187	15.5011	8.24554e-05	0.000153519	-0.370198	17.1166	3.51542e-05	7.10025e-05	-0.0346391	0.193872	0.659713	0.99996	-0.032311	0.17018	0.679952	0.856583	-0.0558226	0.477155	0.489714	0.809127	-0.109506	1.46149	0.226692	0.466038
Adhfe1	3.55373	1.78185	308.698	4.19542e-69	2.37303e-67	1.94063	393.374	1.52539e-87	1.44727e-85	1.8975	324.502	1.51429e-72	1.03579e-70	0.0417954	0.141702	0.706594	0.99996	0.0440851	0.160629	0.688578	0.861122	0.20057	5.15616	0.023164	0.282702	0.159732	2.65285	0.103364	0.328493
Adi1	5.22639	-0.732185	65.2514	6.59268e-16	3.10252e-15	-0.728766	64.7887	8.33768e-16	4.2742e-15	-0.642624	41.5114	1.17183e-10	4.31101e-10	0.0139076	0.0244883	0.875649	0.99996	0.0399313	0.202546	0.652674	0.839294	0.017327	0.0357172	0.850101	0.956718	0.129493	1.67303	0.195853	0.436032
Adipor1	5.67027	0.505941	45.4808	1.54143e-11	5.05292e-11	0.41987	31.8398	1.67428e-08	4.54983e-08	0.421478	27.3305	1.71485e-07	4.48837e-07	0.108778	2.08498	0.148755	0.99996	0.160119	4.54011	0.0331094	0.234234	0.0227069	0.094422	0.758629	0.924524	0.0756559	0.879962	0.348212	0.576988
Adipor2	5.23253	0.700301	89.4664	3.11885e-21	2.15716e-20	0.615868	73.4814	1.01589e-17	5.93736e-17	0.803089	102.024	5.48658e-24	6.25481e-23	0.406017	29.8662	4.62921e-08	3.20368e-05	-0.0207883	0.0768923	0.781554	0.911748	0.321583	20.3032	6.60892e-06	0.0012541	0.0819994	1.08251	0.298136	0.531129
Adk	4.97068	0.0969365	1.41501	0.234227	0.269477	0.209937	6.73075	0.0094765	0.0137304	0.334046	14.2775	0.000157741	0.000295043	-0.0313319	0.147812	0.700635	0.99996	-0.0921565	1.28236	0.257461	0.563614	0.0816685	1.01922	0.312703	0.701154	0.144953	2.67477	0.10195	0.326722
Adnp	6.57475	-0.284986	13.3902	0.000252938	0.000427437	-0.225261	8.38897	0.00377505	0.00577097	-0.134923	2.53234	0.111535	0.141768	-0.055708	0.515944	0.472577	0.99996	-0.12639	2.65596	0.103162	0.379401	0.00401646	0.00265061	0.95894	0.987391	0.0236718	0.0778339	0.780255	0.879281
Adnp2	4.60244	-0.279687	14.7905	0.000120138	0.000210362	-0.305722	17.7091	2.57395e-05	5.08437e-05	-0.220852	7.42404	0.00643583	0.00990548	-0.0165682	0.0534942	0.817091	0.99996	-0.0523545	0.536263	0.463986	0.726695	-0.0426024	0.334099	0.563255	0.84784	0.00648064	0.00623664	0.937055	0.968405
Ado	4.2731	-0.527962	28.389	9.92251e-08	2.34697e-07	-0.381128	14.8967	0.000113559	0.000208525	-0.367754	11.2742	0.000785896	0.00135912	-0.0707471	0.527487	0.467665	0.99996	-0.0778192	0.642868	0.422674	0.696349	0.0760866	0.576255	0.447784	0.784675	0.082389	0.552959	0.457111	0.664565
Adora1	7.31411	0.759026	74.8752	5.01419e-18	2.7787e-17	0.638085	53.2803	2.89188e-13	1.20053e-12	0.823214	77.0075	1.70311e-18	1.28525e-17	0.104999	1.44072	0.230023	0.99996	-0.170623	3.79559	0.0513879	0.284078	-0.0159422	0.0336661	0.854419	0.956718	-0.106436	1.27321	0.259165	0.495947
Adora2a	5.87768	0.206049	1.78285	0.181799	0.213524	-0.0304009	0.0388317	0.843783	0.865635	-0.32057	3.64735	0.0561586	0.0750205	0.0370377	0.0576012	0.810328	0.99996	0.404733	6.87888	0.00872202	0.121581	-0.199412	1.67095	0.196131	0.605581	-0.121886	0.530342	0.466463	0.671143
Adpgk	3.28239	-0.11543	1.20325	0.272674	0.310132	-0.0181478	0.0306339	0.86106	0.881208	0.183255	2.45395	0.117229	0.148301	0.0342488	0.108551	0.741799	0.99996	-0.179278	2.9332	0.0867755	0.352745	0.131531	1.56983	0.210231	0.617417	0.119408	1.03281	0.309499	0.54151
Adprh	5.2694	-0.209373	3.05859	0.0803112	0.0998691	-0.431007	12.8661	0.000334595	0.00058241	-0.676062	25.9039	3.58838e-07	9.07117e-07	-0.00217175	0.000330924	0.985486	0.99996	0.0645792	0.293325	0.588097	0.803877	-0.223806	3.46014	0.062865	0.431562	-0.40211	9.21591	0.00239922	0.0653975
Adprhl2	3.55117	-0.687013	42.5744	6.80432e-11	2.11836e-10	-0.635319	35.6512	2.35997e-09	6.97265e-09	-0.864104	51.2068	8.31317e-13	3.79381e-12	-0.130679	1.62528	0.202357	0.99996	0.00716995	0.00496666	0.943816	0.978616	-0.0789859	0.525607	0.468459	0.796794	-0.169921	1.8951	0.168627	0.40463
Adprm	2.99508	-0.802568	74.1422	7.26859e-18	3.98114e-17	-0.530404	32.6838	1.08435e-08	3.00104e-08	-0.359824	11.8728	0.000569593	0.00100183	-0.15606	3.17392	0.0748226	0.99996	-0.136423	2.47848	0.115413	0.399586	0.116105	1.38437	0.239358	0.643079	0.30632	7.61786	0.0057793	0.0941937
Adra1a	2.82516	1.5709	157.879	3.28876e-36	5.51959e-35	1.33596	123.136	1.30217e-28	1.57451e-27	1.5643	138.749	4.99734e-32	8.68445e-31	0.17685	1.75831	0.184835	0.99996	-0.0461951	0.117847	0.731381	0.885983	-0.0580921	0.268948	0.604038	0.86196	-0.0528008	0.179228	0.672037	0.815862
Adra1b	3.67806	0.602049	20.2512	6.79095e-06	1.35416e-05	0.375808	8.03222	0.00459526	0.00694282	0.161134	1.22552	0.26828	0.315695	0.14219	1.11463	0.291077	0.99996	0.206805	2.37369	0.123395	0.408942	-0.0840509	0.409529	0.522209	0.827765	-0.23411	2.58744	0.107714	0.332584
Adra1d	4.5533	0.664522	27.5219	1.55322e-07	3.61907e-07	0.685118	29.3627	6.00222e-08	1.55337e-07	0.521691	14.7427	0.000123221	0.000233108	-0.0699306	0.300793	0.583386	0.99996	0.152937	1.45124	0.228328	0.533248	-0.0493346	0.15633	0.692558	0.901389	0.0101071	0.00552976	0.940722	0.970416
Adra2a	3.36048	0.97826	53.7195	2.31261e-13	8.85961e-13	0.866726	42.6938	6.40138e-11	2.17101e-10	0.463684	10.3748	0.00127748	0.00215231	-0.0179101	0.0172245	0.895584	0.99996	0.266729	3.90655	0.0480982	0.277662	-0.129444	1.01229	0.314355	0.703116	-0.247847	3.00574	0.0829698	0.298605
Adra2c	4.55187	1.0782	66.6592	3.22742e-16	1.55937e-15	1.25538	91.2937	1.23854e-21	9.72079e-21	0.81522	34.1593	5.0779e-09	1.56678e-08	0.00200702	0.000228178	0.987948	0.99996	0.372843	7.97387	0.00474574	0.0903457	0.17918	1.95813	0.161713	0.572842	0.109859	0.621981	0.430312	0.643547
Adrb1	4.11867	0.266639	4.11503	0.0425039	0.0549816	0.430536	10.7633	0.00103532	0.00169645	0.23757	2.75959	0.0966729	0.124233	-0.1215	0.847974	0.357126	0.99996	-0.0321049	0.0595183	0.807259	0.922346	0.0423967	0.105524	0.745299	0.921073	-0.0611741	0.182334	0.669375	0.814227
Adrbk1	7.81959	0.790041	67.8257	1.78608e-16	8.8328e-16	0.729433	58.0054	2.61394e-14	1.18509e-13	0.543351	28.1654	1.11381e-07	2.98972e-07	0.00134863	0.000199212	0.988739	0.99996	0.228996	5.74865	0.0165013	0.166242	-0.0592592	0.388116	0.533291	0.832393	-0.0176946	0.0295514	0.863512	0.928715
Adrbk2	6.2849	0.672232	71.8752	2.29243e-17	1.20998e-16	0.663928	70.704	4.15053e-17	2.30533e-16	0.711237	69.9359	6.12623e-17	4.05372e-16	0.0278549	0.122809	0.726008	0.99996	-0.0596271	0.562677	0.453184	0.719203	0.0195513	0.0624888	0.802605	0.943152	-0.0206225	0.0586649	0.808619	0.896996
Adrm1	2.85708	-0.646586	24.6885	6.73853e-07	1.4766e-06	-0.683425	27.1217	1.91039e-07	4.70038e-07	-0.875614	35.0169	3.2686e-09	1.02739e-08	-0.0525588	0.173292	0.677203	0.99996	0.135731	1.17855	0.277652	0.581448	-0.0893976	0.439467	0.50738	0.820262	-0.0932975	0.376819	0.53931	0.72481
Adsl	3.49682	-0.483531	18.9544	1.33883e-05	2.59323e-05	-0.632916	31.8395	1.67452e-08	4.54983e-08	-0.814841	41.1118	1.43764e-10	5.25438e-10	-0.0203119	0.0348593	0.851891	0.99996	0.0600763	0.308405	0.578661	0.79956	-0.169697	2.20708	0.137378	0.546279	-0.271234	4.41123	0.035703	0.20815
Adss	5.59347	-0.747307	69.2352	8.73956e-17	4.41102e-16	-0.635403	50.3979	1.2553e-12	4.92452e-12	-0.509672	26.7358	2.3326e-07	6.01822e-07	-0.040153	0.206679	0.649383	0.99996	-0.152477	2.97849	0.0843782	0.3493	0.0717508	0.630331	0.427234	0.774448	0.0851579	0.744194	0.388321	0.610203
Adssl1	3.47055	-0.682411	29.8763	4.60503e-08	1.12637e-07	-0.644079	26.5422	2.57842e-07	6.24951e-07	-1.01244	49.0122	2.54371e-12	1.10635e-11	-0.0304186	0.0622689	0.802945	0.99996	-0.0829264	0.463921	0.495797	0.747489	0.00791333	0.00384662	0.950546	0.98523	-0.412957	7.96126	0.00477891	0.0882635
Aebp1	2.76961	0.853841	41.9402	9.41071e-11	2.89078e-10	0.799416	35.8874	2.09061e-09	6.21738e-09	0.328998	5.16712	0.0230183	0.0328494	-0.212991	2.3902	0.122098	0.99996	0.175969	1.7219	0.189448	0.489536	-0.267416	4.42052	0.0355091	0.345832	-0.348874	5.95418	0.0146825	0.141242
Aebp2	5.68728	-0.234763	4.45875	0.0347229	0.0454209	-0.134757	1.48101	0.223616	0.263163	0.101458	0.714754	0.39787	0.447381	0.0211978	0.0366778	0.848123	0.99996	-0.0683975	0.381804	0.536639	0.772396	0.121204	1.18862	0.275608	0.673066	0.267824	4.96561	0.0258562	0.177471
Aen	3.27013	-0.303053	8.02432	0.00461534	0.00676544	-0.28938	7.2108	0.00724661	0.0106744	-0.302992	6.26829	0.0122917	0.0182522	-0.121979	1.33386	0.24812	0.99996	-0.0985444	0.880082	0.348179	0.639452	-0.108305	0.985465	0.320853	0.708757	-0.0984828	0.644487	0.422091	0.638099
Aes	7.21268	-0.053741	0.197148	0.657033	0.69098	0.0366594	0.0917939	0.761909	0.793543	-0.167283	1.62054	0.203016	0.245906	-0.0392138	0.105012	0.745896	0.99996	-0.00140522	0.000134925	0.990732	0.996407	0.0511865	0.178886	0.672332	0.893481	-0.114947	0.766049	0.381442	0.605809
AF357359	4.36254	-0.453489	9.34164	0.00224004	0.00339703	-0.192361	1.71056	0.190913	0.227914	0.125452	0.611865	0.434086	0.4833	0.0447011	0.092552	0.760958	0.99996	-0.287922	3.81932	0.0506648	0.282336	0.305829	4.24996	0.0392513	0.361437	0.291019	3.26929	0.0705883	0.276731
Afap1	3.91495	0.770109	86.4578	1.42753e-20	9.49397e-20	0.806657	97.2237	6.1921e-23	5.3059e-22	0.642164	51.4787	7.23763e-13	3.3236e-12	-0.0353048	0.168745	0.681229	0.99996	0.114318	1.82421	0.176813	0.473756	0.00124335	0.000249874	0.987388	0.996451	-0.0136262	0.0240043	0.876874	0.935172
Afap1l1	3.32431	-0.0497635	0.254631	0.613833	0.649437	-0.1914	3.64547	0.0562218	0.073421	-0.243307	4.70618	0.0300544	0.0421593	-0.114409	1.34881	0.245486	0.99996	-0.0141029	0.0209031	0.885043	0.955629	-0.256045	6.51065	0.010723	0.194086	-0.207646	3.37091	0.0663571	0.27093
Afap1l2	2.78096	1.0251	40.7554	1.72529e-10	5.20195e-10	1.06953	44.9001	2.07343e-11	7.3167e-11	0.868652	25.6612	4.06937e-07	1.02278e-06	-0.0793319	0.23057	0.631101	0.99996	0.144974	0.787099	0.374979	0.661078	-0.0349036	0.0516731	0.820177	0.948323	-0.0114791	0.00461187	0.945857	0.973068
Aff1	4.12812	0.52204	24.4526	7.61604e-07	1.66023e-06	0.621718	36.6347	1.42469e-09	4.30445e-09	0.386276	11.359	0.000750843	0.00130233	0.294304	7.73348	0.00542063	0.308428	0.0515439	0.23531	0.627615	0.824573	0.393982	14.8483	0.000116516	0.0117163	-0.0842207	0.543228	0.461098	0.667717
Aff2	3.03227	0.0992408	0.630129	0.427308	0.469138	-0.0823644	0.444151	0.505126	0.550923	0.251088	3.35649	0.0669406	0.0882713	0.0976715	0.620006	0.431045	0.99996	-0.0804039	0.416145	0.518867	0.762501	-0.0839336	0.453997	0.500443	0.815274	0.071443	0.270076	0.603281	0.769505
Aff3	5.74321	0.280531	15.0575	0.000104284	0.000183695	0.19649	7.49454	0.00618863	0.00919425	0.109235	1.9384	0.163843	0.20231	0.0873908	1.45863	0.227149	0.99996	0.132905	3.38717	0.0657058	0.317687	0.00335013	0.00218569	0.962711	0.988678	-0.0383912	0.238366	0.625389	0.783726
Aff4	7.51776	-0.0333556	0.0959895	0.756696	0.783674	-0.0379542	0.124589	0.72411	0.75908	0.229475	3.91591	0.0478312	0.0646226	0.0912048	0.718712	0.396567	0.99996	-0.0515714	0.229731	0.631723	0.826798	0.0866061	0.647607	0.42097	0.769412	0.211259	3.31398	0.068693	0.274249
Afg3l1	4.86366	0.647187	60.8853	6.04988e-15	2.64598e-14	0.594786	52.1882	5.04284e-13	2.0409e-12	0.488036	29.6692	5.12417e-08	1.41549e-07	0.019285	0.052743	0.818357	0.99996	0.0770462	0.85075	0.35634	0.645274	-0.0331156	0.167224	0.68259	0.897129	-0.0821049	0.84537	0.357866	0.586522
Afg3l2	6.07396	-0.0563845	0.4972	0.480733	0.522478	-0.110898	1.93193	0.164548	0.199065	-0.103952	1.41979	0.233438	0.278709	0.0288159	0.130559	0.717854	0.99996	-0.022265	0.0779917	0.780038	0.910831	-0.0256974	0.103201	0.748022	0.921168	-0.0698324	0.638181	0.42437	0.639354
Aftph	5.94832	-0.425372	22.4736	2.13054e-06	4.46726e-06	-0.357157	15.9497	6.50475e-05	0.000122878	-0.0851683	0.765608	0.381579	0.43104	-0.00814254	0.00836974	0.927106	0.99996	-0.12955	2.11582	0.145784	0.435955	0.0600725	0.446109	0.504189	0.817277	0.210654	4.66982	0.0306971	0.191389
Agap1	7.01575	1.37954	251.117	1.48224e-56	5.57143e-55	1.39861	260.129	1.60848e-58	6.48075e-57	1.29426	198.932	3.57155e-45	1.05048e-43	0.0802393	0.863876	0.352656	0.99996	0.146504	2.88573	0.0893677	0.357258	0.0993117	1.37641	0.240713	0.644345	0.0612207	0.446282	0.504106	0.699044
Agap2	9.43501	1.7204	163.922	1.57306e-37	2.82119e-36	1.74685	168.805	1.3498e-38	2.68249e-37	1.22604	76.2774	2.46488e-18	1.8273e-17	-0.0476089	0.132388	0.715969	0.99996	0.370727	8.01268	0.0046451	0.0892967	-0.0211614	0.0262669	0.87125	0.960813	-0.123633	0.764712	0.381858	0.60617
Agap3	7.34858	0.297142	6.4676	0.0109858	0.0153429	0.258511	4.89889	0.026874	0.0367343	-0.0560669	0.196892	0.657241	0.698315	-0.0291488	0.0622607	0.802958	0.99996	0.233201	3.98746	0.0458401	0.271555	-0.0677795	0.337614	0.56121	0.847145	-0.120007	0.899787	0.342839	0.571832
Agbl3	2.05733	-0.46818	12.3621	0.000438134	0.000721131	-0.0593738	0.213529	0.644015	0.684943	0.149621	1.05268	0.304891	0.353577	-0.0616805	0.233434	0.628989	0.99996	-0.194145	2.31461	0.128163	0.415956	0.347125	6.70846	0.00959567	0.184466	0.423656	7.87327	0.00501708	0.0893949
Agbl4	2.70116	-0.779863	64.9326	7.75046e-16	3.61699e-15	-0.777831	63.0819	1.98292e-15	9.83518e-15	-0.763706	45.3001	1.69039e-11	6.79447e-11	-0.0714023	0.629096	0.427687	0.99996	-0.0483845	0.295481	0.586729	0.802753	-0.0693702	0.434121	0.509974	0.821935	-0.0322276	0.0698729	0.791522	0.886799
Agbl5	2.99335	0.154956	2.60869	0.10628	0.129721	0.246994	6.74417	0.00940545	0.0136369	-0.0814465	0.554312	0.456561	0.505595	-0.0680709	0.494158	0.482078	0.99996	0.0338577	0.126263	0.722339	0.880318	0.0239677	0.0647014	0.799214	0.941996	-0.202545	3.3975	0.0652954	0.268601
Agfg1	5.55286	-0.56148	31.6816	1.81639e-08	4.60259e-08	-0.558587	31.5437	1.95002e-08	5.26676e-08	-0.313549	8.32957	0.0039005	0.00617041	0.0445192	0.203909	0.651584	0.99996	-0.0643428	0.425548	0.514182	0.759778	0.0474126	0.224154	0.635893	0.878291	0.183589	2.85309	0.0911987	0.311137
Agfg2	5.09273	-0.514914	29.622	5.25048e-08	1.27729e-07	-0.451948	22.8496	1.75186e-06	3.90946e-06	-0.781496	54.9474	1.23799e-13	6.11716e-13	-0.0457519	0.239349	0.624677	0.99996	0.124127	1.77411	0.182874	0.482293	0.0172147	0.0325964	0.856725	0.95745	-0.142454	1.82391	0.176849	0.413315
Aggf1	5.54026	0.0593053	0.643103	0.42259	0.464391	0.0775298	1.11068	0.291934	0.335837	0.151491	3.56388	0.0590495	0.0785701	-0.00528703	0.00512789	0.942913	0.99996	0.00586609	0.00634179	0.936527	0.975643	0.0129375	0.0308306	0.860619	0.958824	0.0980514	1.48178	0.223496	0.46301
Agk	3.09721	-0.524139	29.7238	4.98192e-08	1.21426e-07	-0.578085	35.6208	2.39713e-09	7.08064e-09	-0.657499	35.1621	3.03367e-09	9.55329e-09	-0.0465874	0.254343	0.614034	0.99996	0.0139094	0.0231886	0.878968	0.954266	-0.100533	0.996297	0.318208	0.707673	-0.11945	1.06878	0.30122	0.534375
Agl	5.72059	1.64462	343.776	9.60459e-77	7.15177e-75	1.65529	355.858	2.24675e-79	1.73901e-77	1.83562	387.772	2.5286e-86	2.54265e-84	0.0754472	0.715626	0.397582	0.99996	-0.0131963	0.0218604	0.882459	0.955223	0.0861166	1.04761	0.306058	0.696206	0.177809	3.80355	0.0511441	0.240389
Ago1	6.02161	0.514165	45.7387	1.35125e-11	4.44809e-11	0.480842	40.4801	1.98628e-10	6.46255e-10	0.439243	28.7987	8.03034e-08	2.18646e-07	0.0532591	0.488004	0.484819	0.99996	0.0582252	0.584569	0.444527	0.712337	0.0199362	0.0704899	0.790625	0.938902	-0.0166966	0.0414858	0.838603	0.913569
Ago2	5.41019	1.24319	145.841	1.40653e-33	2.09201e-32	1.04115	105.127	1.14578e-24	1.09506e-23	1.03731	91.3415	1.20897e-21	1.17259e-20	0.213006	4.27509	0.0386749	0.837396	0.253293	6.06029	0.0138255	0.153289	0.0109652	0.0121303	0.9123	0.975126	0.0474202	0.192108	0.661168	0.807884
Ago3	3.22584	0.907733	17.7385	2.53449e-05	4.78241e-05	0.832885	15.3421	8.96953e-05	0.000166367	1.03467	20.4496	6.12236e-06	1.34963e-05	0.244379	1.28395	0.257166	0.99996	0.0868086	0.161244	0.688013	0.86084	0.169531	0.650245	0.420025	0.769	0.213741	0.880005	0.3482	0.576988
Ago4	3.19823	-0.0014324	0.000153612	0.990111	0.991122	0.114554	1.01155	0.314532	0.359618	0.24772	3.87641	0.0489692	0.0660388	0.0508246	0.194926	0.658848	0.99996	0.00767604	0.00445895	0.946761	0.979479	0.166811	2.11179	0.146168	0.55814	0.256828	4.10122	0.0428522	0.223769
Agpat1	5.20119	0.372174	9.02529	0.0026627	0.00401161	0.226997	3.37312	0.066268	0.0856563	0.055705	0.172094	0.678258	0.717922	0.0575562	0.215359	0.642599	0.99996	0.13499	1.18784	0.275766	0.580287	-0.0876211	0.505234	0.477209	0.801955	-0.181479	1.81595	0.177796	0.414376
Agpat3	7.65351	1.55615	383.978	1.69358e-85	1.54457e-83	1.46937	345.83	3.42885e-77	2.49015e-75	1.44215	298.207	8.09661e-67	4.78677e-65	0.061477	0.615954	0.432555	0.99996	0.0965021	1.51966	0.217672	0.523382	-0.0253018	0.107954	0.742486	0.920113	-0.0174971	0.0440183	0.833819	0.910825
Agpat4	4.69745	0.218341	3.03254	0.0816104	0.10142	0.11017	0.775167	0.378623	0.426554	0.159144	1.36699	0.242329	0.288475	0.0648071	0.266395	0.60576	0.99996	0.0184004	0.0215136	0.883389	0.955223	-0.0433649	0.120552	0.728437	0.915174	-0.040797	0.0895372	0.764766	0.872176
Agpat5	5.01541	0.926171	105.303	1.04827e-24	9.21741e-24	0.994271	124.738	5.80641e-29	7.18321e-28	1.21943	161.508	5.2987e-37	1.14174e-35	0.101826	1.24653	0.264216	0.99996	-0.0623921	0.465996	0.494835	0.74686	0.169926	3.80331	0.0511514	0.402539	0.230864	5.93287	0.014861	0.141571
Agpat6	6.20054	0.764323	101.418	7.44919e-24	6.16747e-23	0.529923	49.4822	2.00181e-12	7.73441e-12	0.500009	37.912	7.40104e-10	2.5246e-09	0.142843	3.52499	0.0604503	0.998206	0.201645	7.05532	0.00790303	0.11579	-0.0915571	1.50314	0.220188	0.62654	-0.0626693	0.593052	0.441241	0.65208
Agpat9	2.25418	0.0442912	0.165012	0.684584	0.716559	-0.0290851	0.0720853	0.788324	0.817365	0.194216	2.74277	0.0976954	0.125465	0.0125003	0.0132446	0.908377	0.99996	0.156617	2.20076	0.137943	0.425845	-0.0608759	0.313285	0.575671	0.850912	0.306541	6.48469	0.0108808	0.124817
Agphd1	2.90918	-0.752355	41.8214	1.00003e-10	3.06532e-10	-0.477726	17.1053	3.53626e-05	6.88467e-05	-0.411587	9.60908	0.00193617	0.00318366	-0.130169	1.35358	0.244653	0.99996	-0.301037	7.23427	0.00715248	0.111885	0.14446	1.45184	0.228232	0.633889	0.0397313	0.0844053	0.771414	0.874512
Agps	5.53706	-0.377287	9.60919	0.00193606	0.00296354	-0.292805	5.82237	0.0158236	0.0222912	0.0734609	0.311681	0.576651	0.622298	-0.00855357	0.00499596	0.943651	0.99996	-0.225727	3.4689	0.0625329	0.309567	0.0759283	0.388525	0.533075	0.832393	0.225021	2.91771	0.0876122	0.305792
Agrn	6.87858	1.1912	117.579	2.14359e-27	2.21416e-26	1.00654	84.8174	3.27224e-20	2.31915e-19	0.765945	43.3413	4.59788e-11	1.76317e-10	0.0789312	0.524953	0.468736	0.99996	0.224493	4.25265	0.0391891	0.251945	-0.105728	0.961131	0.326902	0.711946	-0.200758	2.93347	0.0867609	0.304361
Agt	2.68522	1.56268	47.3193	6.03146e-12	2.05087e-11	1.80518	66.3703	3.73694e-16	1.95574e-15	1.74848	55.1974	1.09011e-13	5.42289e-13	0.366843	2.5499	0.110301	0.99996	0.392955	2.92171	0.0873951	0.353137	0.609335	8.22343	0.0041353	0.117767	0.578747	6.34733	0.0117558	0.12881
Agtpbp1	6.8986	0.0280648	0.102224	0.749177	0.777186	-0.018259	0.0434226	0.834931	0.858126	0.128528	1.83857	0.175119	0.214948	0.041779	0.227015	0.633746	0.99996	0.00106629	0.000147925	0.990296	0.996062	-0.00454485	0.00268457	0.958678	0.98738	0.10153	1.1441	0.284787	0.520347
Agxt2l1	2.88423	2.41895	258.351	3.9258e-58	1.59266e-56	2.32573	311.341	1.11441e-69	6.21376e-68	2.6869	354.365	4.75032e-79	3.80187e-77	0.897443	30.3101	3.68212e-08	2.70751e-05	0.60301	13.2744	0.000269051	0.0190686	0.804224	44.7559	2.2319e-11	1.54461e-08	0.870965	44.3791	2.70554e-11	3.18307e-07
Ahctf1	5.09151	0.0271904	0.0550583	0.814484	0.835432	-0.0391131	0.115861	0.733567	0.767148	0.179921	2.07107	0.150116	0.186732	0.228925	3.93449	0.0473055	0.907547	0.020428	0.0312803	0.859616	0.945442	0.162622	1.98439	0.158928	0.569912	0.173159	1.9075	0.167242	0.403693
Ahcy	1.30912	-0.725891	24.8592	6.16727e-07	1.35622e-06	-0.566503	15.6138	7.76871e-05	0.000145285	-1.06951	36.9797	1.19363e-09	3.96024e-09	-0.0398274	0.0884253	0.766189	0.99996	0.107583	0.680073	0.409562	0.686297	0.11956	0.58777	0.443283	0.782306	-0.236036	1.48583	0.222864	0.462026
Ahcyl1	8.60275	0.708468	99.9984	1.52523e-23	1.23498e-22	0.745345	110.85	6.38148e-26	6.59159e-25	0.925188	149.648	2.06921e-34	4.00399e-33	0.0170953	0.0585798	0.808755	0.99996	-0.0389077	0.303475	0.581712	0.801105	0.0539724	0.589239	0.442713	0.782212	0.177812	5.49666	0.0190529	0.157367
Ahcyl2	7.17012	0.708279	84.3641	4.11561e-20	2.64881e-19	0.76944	100.038	1.49498e-23	1.33956e-22	0.945848	131.985	1.50779e-30	2.42669e-29	0.0205416	0.0710681	0.789788	0.99996	-0.0559962	0.528032	0.467435	0.729263	0.0817019	1.14769	0.284033	0.677132	0.181573	4.85484	0.0275687	0.182319
Ahdc1	5.37569	0.687231	25.9382	3.52515e-07	7.91779e-07	0.665024	24.3739	7.93375e-07	1.83272e-06	0.301385	4.32866	0.0374757	0.0516278	-0.0264699	0.0384361	0.84457	0.99996	0.224844	2.78606	0.0950879	0.365682	-0.0486769	0.132798	0.715548	0.90923	-0.161002	1.22376	0.268625	0.50502
Ahi1	7.01798	-0.416754	31.4968	1.9977e-08	5.04031e-08	-0.346359	21.8823	2.89888e-06	6.3053e-06	-0.299863	13.8244	0.00020071	0.000371049	0.0249059	0.113897	0.73575	0.99996	0.115709	2.46256	0.116589	0.400598	0.0953013	1.64414	0.199758	0.607582	0.2326	8.37017	0.00381429	0.0809012
Ahnak	3.17391	1.75297	94.7849	2.1224e-22	1.5986e-21	1.77346	100.939	9.48816e-24	8.60665e-23	1.62815	76.4541	2.25391e-18	1.67619e-17	0.15369	0.702348	0.401996	0.99996	0.293869	2.6064	0.106433	0.38537	0.174173	1.08179	0.298297	0.690626	0.169047	0.860338	0.353644	0.581449
Ahr	2.95467	-0.517103	18.0668	2.13286e-05	4.06168e-05	-0.567639	21.8263	2.98475e-06	6.48487e-06	-0.165437	1.46766	0.225715	0.270404	-0.00999819	0.00719624	0.932396	0.99996	-0.285685	5.7844	0.016169	0.165132	-0.0605338	0.233765	0.628746	0.874626	0.065981	0.225285	0.635042	0.790276
Ahsa1	5.45988	-0.741311	73.6197	9.47162e-18	5.13756e-17	-0.744394	73.7649	8.79967e-18	5.16092e-17	-0.894122	87.0605	1.0525e-20	9.51048e-20	-0.0794653	0.875037	0.349565	0.99996	0.184167	4.74084	0.0294546	0.223138	-0.0825491	0.890177	0.345429	0.722356	0.0313555	0.107226	0.743325	0.85948
Ahsa2	2.81218	0.0588602	0.255934	0.612927	0.648713	0.152018	1.71782	0.189974	0.226885	0.0191265	0.0233484	0.878555	0.897265	-0.11599	0.990152	0.319705	0.99996	0.294522	6.70424	0.00961837	0.12772	-0.0228323	0.0388856	0.843675	0.956523	0.254788	3.99392	0.0456647	0.23077
AI118078	2.52715	0.264784	5.37392	0.02044	0.0275871	0.204851	3.02953	0.0817619	0.104127	0.079719	0.381227	0.536948	0.583251	-0.251076	4.55163	0.0328874	0.776945	0.00905312	0.00625854	0.936944	0.975675	-0.311008	7.41491	0.00646856	0.149514	-0.176012	1.87006	0.171468	0.407044
AI314180	6.10334	-0.0478112	0.23492	0.6279	0.662889	0.0255178	0.0674005	0.79516	0.822968	0.172358	2.62242	0.105364	0.134593	0.0431972	0.192624	0.660742	0.99996	-0.0138096	0.0196932	0.888397	0.956913	0.116526	1.39889	0.236909	0.641315	0.20636	3.74664	0.0529136	0.242799
AI413582	2.48983	-0.151504	1.21784	0.269785	0.307101	-0.070687	0.257608	0.611768	0.654433	-0.585047	13.2277	0.000275839	0.000502438	-0.213257	2.41725	0.120005	0.99996	-0.0555103	0.167306	0.682517	0.85807	-0.132439	0.902732	0.34205	0.720355	-0.489053	9.091	0.00256871	0.0679485
AI414108	4.40709	0.533784	22.6592	1.93429e-06	4.06882e-06	0.565681	25.9838	3.44301e-07	8.25159e-07	0.650125	29.3714	5.97519e-08	1.64517e-07	0.0989893	0.770664	0.380012	0.99996	0.0774091	0.473035	0.491594	0.745384	0.130887	1.41696	0.233904	0.637864	0.19375	2.61723	0.105709	0.331934
AI429214	1.67914	-0.900107	33.9457	5.66717e-09	1.49561e-08	-0.7514	25.4389	4.56625e-07	1.08463e-06	-0.613803	13.1087	0.000293922	0.000533971	0.127358	0.812476	0.367389	0.99996	0.130252	0.861777	0.353242	0.642333	0.276065	2.87367	0.0900395	0.477527	0.416556	5.12561	0.0235753	0.170371
AI462493	2.13803	-0.558975	18.6579	1.56399e-05	3.01201e-05	-0.723887	29.5537	5.43882e-08	1.41222e-07	-0.766304	23.8645	1.03358e-06	2.48266e-06	-0.0879787	0.496889	0.48087	0.99996	-0.187272	2.26566	0.13227	0.421341	-0.252891	3.36197	0.066718	0.438758	-0.394601	5.9405	0.0147968	0.141384
AI464131	5.46576	1.87483	283.58	1.2456e-63	5.98143e-62	1.72398	245.002	3.19285e-55	1.17022e-53	1.62656	197.046	9.2127e-45	2.66308e-43	0.0680285	0.375678	0.539925	0.99996	0.237591	4.6214	0.0315754	0.228736	-0.0828242	0.616702	0.432276	0.778824	-0.0106779	0.00869803	0.925694	0.962169
AI480653	4.64053	0.216152	6.56146	0.0104211	0.0145905	0.103487	1.50857	0.219357	0.25859	0.154832	2.75712	0.0968226	0.124412	-0.0162517	0.0368359	0.8478	0.99996	-0.12799	2.28119	0.130951	0.419785	-0.128916	2.35818	0.124628	0.531249	-0.18931	4.12769	0.042187	0.221947
AI504432	4.68505	0.175465	0.983302	0.321385	0.361205	0.256097	2.1059	0.146732	0.179021	0.741163	15.2797	9.27084e-05	0.000177843	0.0100111	0.00320364	0.954863	0.99996	-0.153925	0.756313	0.384485	0.669449	0.0906432	0.263986	0.607395	0.863631	0.411773	4.70325	0.0301056	0.189104
AI506816	2.3871	0.16728	2.19362	0.138583	0.165897	0.202761	3.39163	0.0655281	0.0847464	0.257283	4.17701	0.0409759	0.0560104	0.046145	0.166507	0.683235	0.99996	-0.0260401	0.0534513	0.817163	0.926222	0.0816261	0.550982	0.457917	0.78994	0.0639629	0.257644	0.611744	0.774281
AI593442	7.44799	0.0312885	0.117459	0.731807	0.760642	-0.0664265	0.529875	0.46666	0.513347	0.00765953	0.00602303	0.93814	0.947774	0.00437801	0.00230177	0.961735	0.99996	0.0847509	0.863383	0.352794	0.642113	-0.093337	1.04515	0.306626	0.696689	0.0611219	0.383506	0.535733	0.721651
AI597468	4.9672	-0.850219	48.8484	2.76535e-12	9.65409e-12	-0.840722	48.2892	3.67777e-12	1.38995e-11	-0.532194	16.1314	5.90961e-05	0.000116538	0.128278	1.15801	0.281879	0.99996	-0.041615	0.121729	0.727166	0.883335	0.137775	1.272	0.259392	0.660837	0.276409	4.35043	0.0369996	0.211311
AI597479	5.12091	-0.212466	5.54936	0.0184874	0.0251102	-0.113528	1.60209	0.205607	0.243823	0.153887	2.46697	0.116262	0.147221	-0.0129673	0.020957	0.884896	0.99996	-0.176057	3.85021	0.0497398	0.281158	0.0859704	0.906791	0.340967	0.71989	0.190296	3.7426	0.0530419	0.243005
AI836003	3.33693	-0.952057	66.1	4.28611e-16	2.05234e-15	-1.07991	82.1904	1.23591e-19	8.46362e-19	-1.23758	85.2025	2.69323e-20	2.35583e-19	-0.0535755	0.228261	0.632816	0.99996	0.187085	2.83914	0.0919933	0.36149	-0.181433	2.1574	0.141885	0.551096	-0.0984423	0.50523	0.477211	0.679915
AI837181	4.66803	-0.666323	26.0999	3.24209e-07	7.30152e-07	-0.730561	31.0458	2.52005e-08	6.72908e-08	-1.11643	57.8174	2.87611e-14	1.51263e-13	-0.0897657	0.484383	0.486444	0.99996	0.10862	0.713409	0.398315	0.677878	-0.154004	1.36877	0.242024	0.645145	-0.341484	5.49536	0.0190671	0.157367
AI846148	3.47771	-0.59038	38.4038	5.7521e-10	1.64856e-09	-0.581005	37.6094	8.6429e-10	2.65909e-09	-0.916479	69.8806	6.3006e-17	4.16313e-16	0.0381962	0.173722	0.676825	0.99996	0.159599	3.0937	0.0785959	0.340104	0.0475712	0.233973	0.628594	0.874626	-0.1665	2.14167	0.143346	0.375605
AI848285	1.34712	0.0601944	0.0594647	0.807344	0.829676	0.496449	3.87932	0.0488843	0.064382	0.365259	1.79491	0.180329	0.22079	-0.568164	5.10293	0.0238854	0.672278	-0.262598	1.11713	0.290537	0.593502	-0.131909	0.284218	0.59395	0.857928	0.0424668	0.0244043	0.875861	0.93475
AI854517	4.59509	0.352388	17.0136	3.71121e-05	6.88464e-05	0.461467	29.1108	6.83531e-08	1.75776e-07	0.484994	26.4963	2.6404e-07	6.76634e-07	-0.174175	4.06053	0.0438968	0.88767	-0.29076	11.2873	0.000780372	0.0348519	-0.0650954	0.594847	0.440551	0.781949	-0.158153	2.85373	0.0911624	0.311137
AI854703	4.334	-0.0943569	0.773069	0.379269	0.420358	-0.12685	1.3762	0.24075	0.281581	-0.265354	4.98537	0.0255625	0.0362079	-0.182607	2.89303	0.0889633	0.99996	-0.0118455	0.0123087	0.91166	0.96593	-0.215101	3.95796	0.0466503	0.387313	-0.182842	2.35238	0.125092	0.354465
AI987944	2.28589	0.609619	11.942	0.000548821	0.000894056	0.516438	8.98194	0.00272661	0.00423983	1.04877	30.7185	2.98305e-08	8.43644e-08	0.17204	0.93585	0.333347	0.99996	-0.1907	1.1242	0.289016	0.59244	0.0788597	0.213914	0.643717	0.881219	0.248448	1.77755	0.18245	0.420723
Aida	4.45493	-0.161415	2.73891	0.0979318	0.120256	0.0152798	0.0248436	0.874757	0.892741	0.279317	7.00166	0.00814343	0.0123559	-0.0827494	0.728743	0.393291	0.99996	-0.144557	2.22791	0.135537	0.424498	0.0939452	0.927665	0.33547	0.71591	0.296174	7.78132	0.00527892	0.0900094
Aif1l	2.14065	0.551387	19.7067	9.02849e-06	1.77566e-05	0.555833	18.0529	2.14856e-05	4.27713e-05	0.463448	10.9703	0.000925816	0.00158895	-0.422704	10.1326	0.0014567	0.127896	-0.0708848	0.308435	0.578642	0.79956	-0.418257	11.6942	0.000626962	0.0347934	-0.158823	1.35174	0.244974	0.483573
Aifm1	3.94252	0.23382	7.91396	0.00490546	0.0071684	0.258465	9.96218	0.00159789	0.00255458	0.174953	3.72875	0.0534833	0.0716406	0.0211843	0.0643905	0.799687	0.99996	0.123067	2.22072	0.13617	0.424498	0.0458294	0.31616	0.573925	0.850749	0.0642011	0.49673	0.48094	0.683229
Aifm2	2.93377	0.852974	66.8989	2.85796e-16	1.38884e-15	0.631665	39.7728	2.85288e-10	9.11821e-10	0.361384	10.336	0.00130463	0.00219522	0.249333	5.33962	0.0208461	0.638593	0.372154	12.3135	0.000449695	0.0260624	0.028024	0.083922	0.772051	0.930654	-0.119436	1.16189	0.281074	0.517217
Aifm3	5.01948	0.501203	23.9635	9.81782e-07	2.12134e-06	0.644707	39.9276	2.63551e-10	8.4487e-10	0.35979	10.4993	0.00119419	0.00202153	-0.0163687	0.0252741	0.873686	0.99996	-0.0156564	0.0231971	0.878946	0.954266	0.127136	1.58517	0.208018	0.615196	-0.157069	1.99769	0.157539	0.392645
Aig1	3.826	-0.154372	1.78807	0.181161	0.212817	-0.157352	1.85151	0.173607	0.208972	-0.168616	1.75979	0.184651	0.225776	-0.0762121	0.440055	0.507096	0.99996	0.0142404	0.0155086	0.900893	0.962321	-0.079193	0.464673	0.495448	0.813029	-4.00254e-06	1.81432e-09	0.999966	0.999966
Aimp1	4.17851	-0.473312	29.2155	6.47593e-08	1.5587e-07	-0.395437	20.0485	7.55021e-06	1.57525e-05	-0.384869	15.4467	8.48667e-05	0.000163843	-0.182204	4.47509	0.0343924	0.793386	-0.0977924	1.30724	0.252895	0.561061	-0.104328	1.35396	0.244587	0.646492	-0.00934922	0.00883201	0.925126	0.961748
Aimp2	3.41613	-0.836731	57.5311	3.32682e-14	1.37045e-13	-0.962652	71.9423	2.21579e-17	1.25814e-16	-0.989105	59.4623	1.24658e-14	6.78982e-14	-0.194307	3.30621	0.0690185	0.99996	-0.138269	1.69239	0.193286	0.4948	-0.320228	7.54974	0.00600189	0.142472	-0.290642	4.901	0.0268412	0.180706
Aip	5.39525	-0.384696	9.8852	0.00166614	0.00256807	-0.453063	13.6139	0.000224514	0.000400091	-0.772774	32.4353	1.23225e-08	3.64348e-08	-0.113311	0.864039	0.352611	0.99996	0.0981166	0.650683	0.419868	0.694332	-0.181677	2.18412	0.139441	0.548172	-0.289961	4.6274	0.0314652	0.194413
Ajap1	5.15604	0.600961	39.301	3.63252e-10	1.06046e-09	0.541171	32.1745	1.40926e-08	3.8594e-08	0.324151	9.80319	0.0017421	0.00288003	0.02297	0.0568256	0.811586	0.99996	0.13616	2.00869	0.1564	0.446316	-0.0368202	0.151882	0.696744	0.903969	-0.14065	1.84072	0.174867	0.410292
AK010878	1.3274	-1.21508	36.7649	1.3327e-09	3.70843e-09	-0.987207	24.7026	6.68932e-07	1.55934e-06	-1.1317	23.783	1.07833e-06	2.58278e-06	-0.0967488	0.273225	0.601177	0.99996	-0.106903	0.336749	0.561712	0.789833	0.131127	0.375721	0.539902	0.836451	-0.023521	0.00894317	0.924658	0.961601
Ak1	5.72931	-0.451288	21.0066	4.57708e-06	9.30201e-06	-0.531721	29.0281	7.13355e-08	1.82886e-07	-0.735128	45.2722	1.71463e-11	6.88016e-11	-0.0315158	0.103799	0.747318	0.99996	0.0178429	0.0333734	0.855046	0.943239	-0.111948	1.27972	0.257951	0.65909	-0.265997	5.97768	0.0144881	0.140538
AK129341	3.42505	-0.29146	4.58434	0.0322655	0.042447	-0.1367	1.03361	0.309311	0.354062	0.17711	1.43229	0.231391	0.276461	0.00129093	9.26866e-05	0.992319	0.99996	-0.22288	2.73512	0.0981643	0.370399	0.15605	1.31	0.252394	0.653336	0.245689	2.71379	0.0994846	0.323886
Ak2	2.80924	-0.288086	5.33256	0.0209306	0.0282136	-0.0194504	0.0247339	0.875032	0.892944	-0.284812	4.14791	0.0416859	0.0569015	-0.0897966	0.531555	0.465954	0.99996	-0.00456977	0.00140207	0.970131	0.987896	0.178839	2.03861	0.153349	0.567335	-0.00129586	8.37056e-05	0.9927	0.995961
Ak3	5.93757	0.752619	71.4128	2.89787e-17	1.51729e-16	0.869634	97.2014	6.26215e-23	5.35812e-22	1.10637	136.624	1.45698e-31	2.47351e-30	0.201741	5.12016	0.0236494	0.670636	0.0264895	0.0880995	0.766607	0.904718	0.318756	13.3282	0.00026144	0.0195913	0.380236	16.2581	5.52727e-05	0.00677379
Ak4	4.53182	0.121617	2.45221	0.117359	0.142285	0.0913452	1.3746	0.241024	0.281845	0.437435	26.8178	2.23565e-07	5.78203e-07	-0.117478	2.26738	0.132123	0.99996	-0.122861	2.49835	0.113966	0.397239	-0.147749	3.62902	0.0567802	0.417932	0.192958	5.21385	0.0224077	0.166984
Ak5	6.66223	-0.610231	71.9066	2.25633e-17	1.19199e-16	-0.72131	99.582	1.88203e-23	1.66984e-22	-0.766455	92.4535	6.89256e-22	6.78074e-21	-0.0834958	1.3721	0.241452	0.99996	-0.0158603	0.0496344	0.823701	0.930211	-0.194575	7.20674	0.00726302	0.161509	-0.172084	4.71124	0.029966	0.188529
Akap1	5.55064	0.997616	119.184	9.54638e-28	1.0028e-26	0.770105	71.3177	3.04099e-17	1.70856e-16	0.753877	59.4033	1.28454e-14	6.98041e-14	-0.0840505	0.835023	0.360824	0.99996	0.0134625	0.021552	0.883285	0.955223	-0.311561	12.0857	0.000508113	0.0304998	-0.230276	5.54055	0.0185807	0.156578
Akap10	3.95099	0.10118	0.571497	0.449665	0.491801	0.0978636	0.541661	0.461745	0.508952	0.451084	9.81504	0.0017309	0.00286334	0.0170014	0.0162008	0.898717	0.99996	-0.0673631	0.254116	0.614192	0.817369	0.0136852	0.0105563	0.918166	0.976693	0.282541	3.83145	0.0502995	0.239681
Akap11	8.05968	1.07417	89.6348	2.86437e-21	1.98699e-20	0.950346	70.6084	4.35668e-17	2.41433e-16	1.23523	105.014	1.21294e-24	1.44143e-23	0.0528957	0.221496	0.637902	0.99996	-0.0855434	0.579032	0.446692	0.714371	-0.0709318	0.401252	0.526443	0.829137	0.0755116	0.39026	0.532163	0.719495
Akap12	4.38159	1.02324	134.112	5.16288e-31	6.62391e-30	1.00243	131.592	1.83735e-30	2.47328e-29	0.874049	86.2158	1.61331e-20	1.43575e-19	-0.0233128	0.0658073	0.797542	0.99996	0.1291	2.06012	0.151198	0.440339	-0.0441185	0.274344	0.600433	0.859797	-0.0200863	0.0468371	0.828661	0.908067
Akap13	4.95824	1.45839	156.534	6.46991e-36	1.06908e-34	1.4098	150.411	1.40967e-34	2.33588e-33	1.3971	129.738	4.6764e-30	7.3162e-29	0.210804	3.25107	0.0713767	0.99996	0.111685	0.911175	0.339803	0.633462	0.162207	2.11984	0.145401	0.556778	0.0503937	0.172735	0.677692	0.818893
Akap17b	3.86142	-0.30755	5.68615	0.0170994	0.023338	-0.173902	1.8473	0.174097	0.209497	-0.00836654	0.00353454	0.952592	0.959689	0.00212173	0.000276525	0.986733	0.99996	-0.148744	1.35688	0.244079	0.5516	0.13577	1.10261	0.293695	0.687218	0.150439	1.12855	0.288085	0.52279
Akap2	5.45978	0.185774	4.20694	0.0402588	0.0522556	0.171838	3.63917	0.0564351	0.0736749	0.254218	6.67989	0.00975065	0.0146397	0.0581035	0.41188	0.521017	0.99996	-0.117957	1.69296	0.193212	0.4948	0.0441671	0.24042	0.623903	0.871967	-0.0495138	0.252141	0.615571	0.776976
Akap5	6.43311	-0.203502	4.73152	0.0296148	0.0391349	-0.283837	9.24158	0.00236581	0.00370919	-0.110011	1.17852	0.277657	0.325168	0.0807694	0.750852	0.386206	0.99996	0.0703147	0.569632	0.450405	0.717254	0.000434559	2.15602e-05	0.996295	0.998903	0.163806	2.61598	0.105792	0.331934
Akap6	7.69603	0.942339	91.5304	1.09889e-21	7.89283e-21	0.867694	78.0229	1.01852e-18	6.50181e-18	1.01994	94.7567	2.15287e-22	2.18538e-21	0.0589392	0.362498	0.547122	0.99996	0.00614828	0.00394511	0.949918	0.980676	-0.0157064	0.0260322	0.871822	0.960813	0.0837445	0.634384	0.425752	0.640288
Akap7	4.36816	-0.678977	48.3853	3.50188e-12	1.21497e-11	-0.620288	40.0444	2.48252e-10	7.98436e-10	-0.387248	12.7978	0.000347031	0.000624381	-0.166744	3.04212	0.08113	0.99996	-0.240753	6.34303	0.0117843	0.139878	-0.108055	1.17585	0.278202	0.675147	0.0509758	0.216957	0.641369	0.79395
Akap8	5.18833	-0.224842	2.62022	0.10551	0.128875	-0.0495149	0.128154	0.720354	0.755479	-0.0837395	0.308922	0.578343	0.62401	0.0664128	0.230184	0.631387	0.99996	-0.0126364	0.00833417	0.927261	0.972558	0.24174	3.03313	0.0815805	0.463962	0.128466	0.727636	0.393651	0.614231
Akap8l	5.04322	0.0258593	0.0377852	0.845875	0.863371	0.132384	0.999116	0.317524	0.362616	-0.0354551	0.0602403	0.806116	0.83515	0.127976	0.927531	0.335505	0.99996	0.0651519	0.240613	0.623764	0.822895	0.234501	3.12505	0.0770977	0.455265	0.00383755	0.000704555	0.978824	0.989505
Akap9	6.42379	1.39072	161.934	4.27585e-37	7.43763e-36	1.37135	158.453	2.46374e-36	4.4457e-35	1.44653	157.293	4.41639e-36	9.14767e-35	-0.0397144	0.134293	0.714021	0.99996	0.0287816	0.0707143	0.7903	0.917041	-0.0590754	0.308461	0.578626	0.852007	0.084598	0.541459	0.461829	0.667989
Akirin1	4.77851	-0.653479	20.7329	5.28017e-06	1.06609e-05	-0.354001	6.19503	0.012811	0.018267	-0.125804	0.657748	0.417356	0.466971	0.0235894	0.0277333	0.867737	0.99996	-0.149881	1.11586	0.290811	0.593697	0.323067	5.06285	0.024444	0.289555	0.377794	5.91974	0.0149722	0.142357
Akirin2	4.54406	-0.805289	52.2665	4.8457e-13	1.80068e-12	-0.70541	40.0353	2.49412e-10	8.01729e-10	-0.664248	28.8441	7.84448e-08	2.13783e-07	-0.14756	1.8278	0.176387	0.99996	-0.18987	3.02998	0.081739	0.343968	-0.0476818	0.17824	0.67289	0.893591	-0.0488292	0.154324	0.694437	0.829192
Akna	1.95079	1.49417	64.843	8.11112e-16	3.7793e-15	1.44543	61.4296	4.58854e-15	2.21883e-14	1.46617	55.5772	8.98601e-14	4.51604e-13	-0.110529	0.312166	0.576354	0.99996	0.02352	0.0144884	0.904192	0.962872	-0.159271	0.869347	0.351136	0.72751	-0.0044837	0.000570008	0.980952	0.990481
Akr1a1	7.00828	-0.784139	59.5394	1.19871e-14	5.12086e-14	-0.788231	60.0013	9.47968e-15	4.46292e-14	-1.03303	84.1283	4.63683e-20	4.00237e-19	-0.111083	1.21563	0.27022	0.99996	0.0231922	0.0530756	0.817795	0.926467	-0.115175	1.28718	0.256568	0.657344	-0.225703	4.1568	0.0414678	0.220955
Akr1b10	2.81584	0.441604	20.9127	4.80702e-06	9.75078e-06	0.51041	28.3611	1.00667e-07	2.54425e-07	0.878986	64.749	8.50741e-16	5.14864e-15	-0.086881	0.755584	0.384714	0.99996	-0.370929	13.4258	0.000248189	0.0181363	-0.0180744	0.0380958	0.845251	0.956718	0.0664535	0.402243	0.525933	0.715247
Akr1e1	3.5289	-0.605591	50.67	1.09279e-12	3.94859e-12	-0.546365	41.3851	1.25004e-10	4.13923e-10	-0.425505	19.454	1.03053e-05	2.21893e-05	-0.057474	0.498338	0.480231	0.99996	-0.0993065	1.49675	0.221172	0.526643	0.00175221	0.000391953	0.984205	0.994778	0.0807794	0.650318	0.419999	0.636481
Akr7a5	3.06799	-0.445816	8.5993	0.00336293	0.00499809	-0.303549	3.96128	0.0465582	0.0614632	-0.723866	17.9182	2.30601e-05	4.76805e-05	-0.139937	0.865515	0.3522	0.99996	0.12724	0.726953	0.393873	0.675383	0.00232971	0.000227531	0.987965	0.996533	-0.15081	0.76637	0.381342	0.605809
Akt1	7.0182	0.607944	33.7576	6.24244e-09	1.64264e-08	0.512565	24.0634	9.3216e-07	2.14155e-06	0.186125	2.73682	0.0980595	0.125891	-0.0252192	0.0582409	0.809298	0.99996	0.213128	4.16668	0.0412265	0.25827	-0.120599	1.34389	0.246349	0.647373	-0.208692	3.40294	0.0650803	0.268585
Akt1s1	4.20714	-0.0436723	0.106107	0.74462	0.7728	-0.159016	1.40433	0.236	0.27652	-0.420402	8.10082	0.00442453	0.00694339	0.0100225	0.00560155	0.940339	0.99996	0.206457	2.39725	0.121548	0.405731	-0.105321	0.614769	0.432998	0.779341	-0.170273	1.3269	0.249357	0.487081
Akt2	5.73728	0.726928	51.6305	6.69913e-13	2.45225e-12	0.746964	54.5845	1.48905e-13	6.33816e-13	0.407598	14.1466	0.000169099	0.000315286	-0.104047	1.0501	0.305484	0.99996	0.245725	5.9114	0.0150432	0.158735	-0.0840107	0.70757	0.400252	0.758409	-0.0736058	0.458376	0.498384	0.696046
Akt3	6.92753	0.119154	1.38603	0.239076	0.274735	0.0935153	0.856439	0.354737	0.401721	0.329564	9.15933	0.00247452	0.00401944	0.0368847	0.132959	0.715383	0.99996	-0.0259537	0.0658376	0.797497	0.918675	0.0112457	0.0123768	0.911417	0.974958	0.184456	2.85785	0.090929	0.310771
Aktip	5.93846	-0.0153694	0.0498428	0.823337	0.842969	0.106025	2.40094	0.121263	0.150332	0.149918	4.04089	0.0444105	0.0604021	0.000887316	0.000166974	0.98969	0.99996	0.00323647	0.00223002	0.962335	0.985457	0.122282	3.17655	0.0747022	0.45131	0.168524	5.06956	0.0243495	0.172366
Alad	4.90254	-0.308547	11.365	0.000748401	0.00119893	-0.386508	17.8141	2.43573e-05	4.82187e-05	-0.406178	16.0758	6.08562e-05	0.000119748	0.00723189	0.00635789	0.936447	0.99996	0.0151148	0.0278835	0.867383	0.948902	-0.0707287	0.587596	0.44335	0.782306	-0.0825157	0.657668	0.417385	0.634189
Alas1	4.97892	-0.47939	29.607	5.29122e-08	1.28618e-07	-0.40438	21.2657	3.99832e-06	8.56367e-06	-0.490685	25.1434	5.32213e-07	1.32154e-06	0.0234289	0.0727888	0.787319	0.99996	-0.0528158	0.36998	0.543015	0.776082	0.0984386	1.23018	0.267372	0.665742	-0.0641106	0.424663	0.514619	0.707797
Alcam	7.42109	0.754244	42.2746	7.93159e-11	2.45179e-10	0.697854	36.3211	1.67342e-09	5.02112e-09	1.08628	77.0257	1.68745e-18	1.27619e-17	0.0142821	0.0152777	0.901629	0.99996	-0.093505	0.654648	0.418456	0.692911	-0.0421077	0.133833	0.714491	0.908869	0.238531	3.70178	0.0543545	0.246618
Aldh16a1	2.20055	-0.0249965	0.0284864	0.86597	0.881708	-0.192604	1.66785	0.196546	0.234045	-0.0361652	0.0467537	0.828812	0.854524	-0.0161641	0.0119708	0.912876	0.99996	-0.111545	0.572538	0.449252	0.716188	-0.183772	1.51336	0.218627	0.624763	-0.122713	0.534738	0.464622	0.66986
Aldh18a1	4.04284	-0.024789	0.0646662	0.799267	0.822621	-0.138917	2.05263	0.151944	0.18492	-0.280101	6.72056	0.00953077	0.0143205	0.0796989	0.677015	0.410616	0.99996	0.144374	2.24337	0.134188	0.423873	-0.0344294	0.124516	0.724187	0.91368	-0.110938	1.03806	0.308272	0.54051
Aldh1a1	5.09721	1.54784	325.043	1.15467e-72	7.50535e-71	1.7306	417.51	8.49948e-93	9.61503e-91	1.89682	439.348	1.50114e-97	2.18037e-95	0.0240457	0.0746112	0.784738	0.99996	-0.137608	2.43467	0.118679	0.402666	0.206806	6.63332	0.0100089	0.188173	0.211373	5.84298	0.0156393	0.144993
Aldh1a2	1.68829	-0.189671	1.89936	0.16815	0.198643	-0.354886	5.95685	0.0146602	0.0207429	-0.176224	1.19362	0.274601	0.32207	-0.265701	3.73472	0.0532927	0.951844	-0.205465	2.31669	0.127992	0.415631	-0.430916	8.77384	0.00305581	0.0984975	-0.192019	1.37745	0.240536	0.479158
Aldh1b1	2.4762	-0.738409	27.9031	1.27544e-07	2.99333e-07	-0.741355	27.6961	1.41952e-07	3.53752e-07	-1.17522	51.6401	6.66673e-13	3.07223e-12	-0.0520376	0.150138	0.698403	0.99996	0.133585	1.01093	0.314679	0.610886	-0.0549832	0.141538	0.706757	0.906662	-0.303229	3.19296	0.0739558	0.282956
Aldh1l1	6.14446	1.89236	258.42	3.79203e-58	1.54907e-56	1.90201	264.221	2.06314e-59	8.487e-58	1.67815	187.322	1.22182e-42	3.2819e-41	0.17217	2.20878	0.137227	0.99996	0.258024	4.97684	0.0256888	0.208053	0.181816	2.62165	0.105415	0.507283	0.0438138	0.129772	0.718668	0.845486
Aldh1l2	2.22462	1.64385	137.461	9.56158e-32	1.28269e-30	1.42444	110.993	5.93712e-26	6.1542e-25	1.66295	124.283	7.30327e-29	1.07673e-27	0.122816	0.638961	0.424087	0.99996	-0.0598889	0.150638	0.697926	0.866241	-0.0965995	0.616869	0.432213	0.778824	-0.0407903	0.0878822	0.766887	0.872491
Aldh2	5.76202	1.20261	73	1.29651e-17	6.9682e-17	1.16593	69.0041	9.82586e-17	5.31989e-16	0.811687	29.7086	5.0212e-08	1.38868e-07	0.0179004	0.0163786	0.898166	0.99996	0.287781	4.2486	0.0392827	0.25223	-0.0187785	0.0185607	0.891633	0.967787	-0.103137	0.474764	0.490804	0.689108
Aldh3a2	5.08857	-0.206395	8.85019	0.00293058	0.00439269	-0.235151	11.6	0.00065953	0.00110658	-0.123438	2.63056	0.104825	0.133963	0.017474	0.0649445	0.798845	0.99996	0.0253359	0.137225	0.711056	0.873067	-0.0112813	0.0261006	0.871655	0.960813	0.108293	1.98531	0.158833	0.394663
Aldh3b1	1.46971	0.177665	1.09342	0.295714	0.334494	0.157975	0.850951	0.356283	0.403356	0.042893	0.0474138	0.827626	0.853526	-0.0884414	0.262844	0.608173	0.99996	-0.148988	0.753867	0.385255	0.67013	-0.108131	0.411282	0.521319	0.827706	-0.28376	2.11333	0.146021	0.377627
Aldh4a1	3.79188	1.11229	80.5037	2.90156e-19	1.76966e-18	1.06867	76.5017	2.20018e-18	1.36669e-17	0.900906	46.8921	7.50041e-12	3.14477e-11	0.0956519	0.57271	0.449184	0.99996	0.212537	2.86312	0.0906315	0.358465	0.0520398	0.193382	0.660117	0.887878	0.00115602	7.86584e-05	0.992924	0.995988
Aldh5a1	6.83892	1.12396	246.785	1.30412e-55	4.77973e-54	1.08123	231.335	3.04865e-52	9.77311e-51	1.27879	283.856	1.08496e-63	5.74981e-62	0.0761612	1.13427	0.286867	0.99996	-0.0249252	0.121425	0.727494	0.883461	0.03343	0.229595	0.631825	0.876479	0.129909	2.95775	0.085467	0.302831
Aldh6a1	6.38491	1.35567	205.856	1.10149e-46	2.95869e-45	1.4804	246.542	1.47371e-55	5.46945e-54	1.67116	279.088	1.18643e-62	6.12206e-61	0.00468609	0.00247983	0.960283	0.99996	-0.0705226	0.561368	0.453709	0.719448	0.129414	1.99386	0.157937	0.569912	0.244968	6.13055	0.0132865	0.136428
Aldh7a1	5.60934	1.41736	292.62	1.3354e-65	6.86071e-64	1.42286	298.82	5.95344e-67	3.09921e-65	1.3263	231.299	3.10493e-52	1.14872e-50	-0.0302389	0.12981	0.718629	0.99996	0.135532	2.6394	0.104243	0.381429	-0.0247372	0.0976204	0.754704	0.92337	0.0444766	0.266547	0.605657	0.770831
Aldh9a1	3.9447	0.510347	26.67	2.41345e-07	5.51452e-07	0.590937	36.5751	1.46896e-09	4.43022e-09	0.678192	40.1233	2.38433e-10	8.54191e-10	0.0110346	0.0121168	0.912349	0.99996	-0.0598949	0.35813	0.549547	0.781099	0.0916247	0.90926	0.340311	0.719582	0.10795	1.03491	0.309008	0.541074
Aldoa	9.08305	-0.951712	65.3562	6.25118e-16	2.94652e-15	-1.02429	75.4521	3.74387e-18	2.29409e-17	-1.23042	88.9047	4.14306e-21	3.85321e-20	-0.0783518	0.451381	0.50168	0.99996	-0.00154654	0.000175915	0.989418	0.995595	-0.150932	1.66863	0.196442	0.605803	-0.280254	4.86993	0.0273286	0.18166
Aldoart1	1.67417	-1.02629	45.9698	1.20092e-11	3.97436e-11	-0.952326	37.6523	8.45482e-10	2.60532e-09	-1.70247	76.7869	1.90432e-18	1.42885e-17	-0.175768	1.55166	0.212891	0.99996	-0.0287481	0.0429273	0.835862	0.935762	-0.101803	0.375116	0.540229	0.836451	-0.704922	11.2922	0.000778343	0.036052
Aldoc	8.85733	1.46595	215.864	7.22158e-49	2.09783e-47	1.53029	234.702	5.6239e-53	1.84304e-51	1.41571	181.047	2.86252e-41	7.38542e-40	-0.0125134	0.0163066	0.898389	0.99996	0.00790516	0.00651067	0.935689	0.975623	0.0518271	0.28226	0.595224	0.858436	-0.0423342	0.160955	0.688279	0.825667
Alg1	3.56577	0.464117	14.4576	0.000143348	0.000248928	0.191803	2.445	0.1179	0.146457	-0.0257403	0.0362636	0.848972	0.872633	-0.0420326	0.115972	0.733445	0.99996	0.0958597	0.611457	0.43424	0.704958	-0.314347	6.72609	0.00950126	0.183853	-0.393998	8.50732	0.00353721	0.0783716
Alg10b	4.81023	0.445194	11.0167	0.000902964	0.00143327	0.230725	2.9897	0.0837958	0.10651	0.845805	34.4831	4.29959e-09	1.33539e-08	0.115256	0.738451	0.390157	0.99996	-0.254455	3.57121	0.0587894	0.299289	-0.0992126	0.554762	0.456379	0.788443	0.146156	1.02943	0.310294	0.542164
Alg11	4.70704	0.134898	1.41801	0.233732	0.268935	0.00840374	0.00555528	0.940586	0.950523	0.29445	5.81629	0.0158784	0.0232264	0.0656948	0.337627	0.561202	0.99996	0.0167373	0.021929	0.882276	0.955223	-0.0607996	0.289665	0.590435	0.856735	0.176289	2.07258	0.149968	0.382668
Alg12	2.55066	0.245755	4.37397	0.0364919	0.0475867	0.111017	0.906339	0.341088	0.387046	-0.0337392	0.0621065	0.803197	0.832638	0.0703018	0.352325	0.5528	0.99996	-0.0372177	0.0988627	0.753199	0.898829	-0.064436	0.310308	0.577491	0.851189	-0.316712	5.54984	0.0184823	0.156578
Alg13	2.40045	-0.00953251	0.00353802	0.952569	0.958926	-0.0301482	0.0363039	0.848889	0.869964	0.497313	8.12821	0.00435818	0.00684292	0.0683291	0.184714	0.667353	0.99996	-0.237555	2.19478	0.138479	0.426493	0.0477134	0.089387	0.764958	0.927903	0.269291	2.37756	0.123089	0.352433
Alg14	1.60924	-0.00863047	0.00379112	0.950904	0.957496	-0.038596	0.0764184	0.782211	0.812028	0.00683963	0.00183351	0.965845	0.970376	-0.0343926	0.061054	0.804838	0.99996	-0.0369585	0.0720338	0.788398	0.915918	-0.0643581	0.208998	0.647554	0.882276	-0.0214884	0.0176151	0.894413	0.944752
Alg2	6.94466	0.224588	6.69493	0.00966877	0.0135858	0.0837454	0.931821	0.33439	0.380143	0.244141	6.79067	0.00916357	0.0137934	-0.0149712	0.0297338	0.863096	0.99996	-0.0625599	0.519315	0.471134	0.73167	-0.155814	3.22933	0.0723302	0.448348	-0.0430074	0.209319	0.647302	0.797956
Alg3	1.4965	-0.0298877	0.0323438	0.857275	0.874141	-0.350455	4.27635	0.0386462	0.0515384	-0.536171	7.37814	0.00660215	0.0101469	0.0203017	0.015083	0.902255	0.99996	-0.00273136	0.000278636	0.986682	0.994373	-0.300266	3.10284	0.0781558	0.45792	-0.509015	6.51811	0.0106782	0.12395
Alg5	2.38691	0.0553768	0.262404	0.608474	0.644811	-0.263088	5.57875	0.0181797	0.0254291	0.153297	1.52813	0.216393	0.260446	-0.0581169	0.288096	0.591443	0.99996	-0.158045	2.14374	0.143153	0.432712	-0.376582	11.4724	0.000706382	0.0379479	-0.060125	0.235447	0.627514	0.785108
Alg6	2.71663	-0.0298337	0.0436192	0.834564	0.852979	0.221669	2.50573	0.113433	0.141236	0.413813	6.98044	0.00824052	0.0124919	0.0263058	0.0344354	0.852784	0.99996	-0.259798	3.31185	0.0687822	0.322564	0.277808	3.87231	0.0490888	0.39472	0.183849	1.37324	0.241256	0.479942
Alg8	2.18427	0.0511608	0.195913	0.65804	0.691916	0.0873662	0.571923	0.449496	0.497209	0.275066	4.51279	0.0336423	0.0467906	-0.067881	0.341801	0.558791	0.99996	-0.0937125	0.66355	0.41531	0.690813	-0.0316755	0.0758808	0.782959	0.935939	0.130192	1.00567	0.315942	0.547212
Alg9	3.64026	0.56267	31.331	2.17575e-08	5.47076e-08	0.353987	12.477	0.000411989	0.000709671	0.407043	13.6468	0.000220615	0.000406187	0.0191924	0.0352028	0.851171	0.99996	0.0291276	0.0817621	0.774924	0.909506	-0.18949	3.71345	0.0539759	0.409606	-0.126499	1.34276	0.246547	0.484579
alignment_not_unique	18.1102	1.27912	266.639	6.1287e-60	2.62197e-58	1.30958	279.078	1.19245e-62	5.61166e-61	1.50654	328.844	1.71597e-73	1.20889e-71	0.00815977	0.0111992	0.91572	0.99996	-0.0295275	0.146648	0.701759	0.868452	0.0386158	0.250817	0.6165	0.868152	0.197888	5.67855	0.0171735	0.152029
Alk	3.38385	1.07183	114.398	1.0663e-26	1.05421e-25	1.11756	127.716	1.29536e-29	1.66738e-28	1.01498	90.1212	2.24005e-21	2.14087e-20	-0.0635336	0.359819	0.548607	0.99996	0.0920831	0.781434	0.376703	0.662391	-0.0178048	0.0365605	0.848363	0.956718	0.035231	0.115819	0.733614	0.854551
Alkbh1	2.43627	-0.613258	27.5774	1.50936e-07	3.52123e-07	-0.737135	39.9919	2.55013e-10	8.19286e-10	-0.694178	26.0463	3.33332e-07	8.45547e-07	0.0744897	0.45401	0.500437	0.99996	-0.0291067	0.0695191	0.792038	0.917798	-0.0493872	0.161082	0.688163	0.899819	-0.110026	0.595832	0.440173	0.651236
Alkbh2	1.1234	-0.992658	34.5773	4.09652e-09	1.09114e-08	-1.07649	38.9837	4.2735e-10	1.34829e-09	-1.29119	40.3319	2.14282e-10	7.71429e-10	-0.034986	0.0518527	0.81987	0.99996	0.102897	0.467226	0.494266	0.746763	-0.118822	0.393066	0.530692	0.830772	-0.195637	0.755425	0.384764	0.608025
Alkbh3	1.84478	-0.330261	6.17979	0.0129218	0.0178979	-0.41037	9.05045	0.00262631	0.00409306	-0.550023	11.7357	0.000613124	0.0010747	-0.125601	0.930316	0.334781	0.99996	-0.137683	1.13648	0.286398	0.591238	-0.20571	2.18664	0.139212	0.548172	-0.357445	4.73759	0.0295105	0.187475
Alkbh4	1.71118	-0.718083	20.5859	5.70133e-06	1.14582e-05	-0.677515	17.6579	2.64417e-05	5.21433e-05	-0.985657	28.0507	1.1818e-07	3.15926e-07	-0.128994	0.724298	0.394738	0.99996	0.0665096	0.199507	0.655119	0.840968	-0.0884259	0.276858	0.598768	0.859226	-0.201064	1.05721	0.303852	0.536036
Alkbh5	5.64647	0.318758	19.4716	1.02105e-05	1.99911e-05	0.314389	19.1325	1.21951e-05	2.48528e-05	0.353605	20.4783	6.03103e-06	1.33049e-05	-0.0120379	0.0275698	0.868124	0.99996	0.0100287	0.0192212	0.889734	0.957624	-0.0164073	0.0526198	0.818566	0.947999	0.0448752	0.329106	0.566186	0.742938
Alkbh6	2.66414	-0.211599	2.34767	0.12547	0.151339	-0.125172	0.818763	0.365542	0.412781	-0.317899	4.13746	0.041944	0.0572339	-0.0975844	0.505955	0.476895	0.99996	-0.0651578	0.228746	0.632455	0.827035	-0.0111581	0.00643381	0.936069	0.981801	-0.171458	1.17994	0.277368	0.513659
Alkbh7	1.67752	-0.871405	26.8651	2.18167e-07	5.00523e-07	-0.890952	25.1761	5.23256e-07	1.23295e-06	-1.40314	46.5743	8.82086e-12	3.66705e-11	-0.359685	4.90766	0.0267379	0.713313	-0.00423691	0.000714865	0.97867	0.991394	-0.379232	4.2758	0.0386588	0.358656	-0.535968	6.21515	0.0126662	0.13317
Alkbh8	3.43594	0.288569	3.77067	0.0521587	0.0665994	0.21588	2.16379	0.141295	0.172854	0.471135	8.65578	0.00326025	0.00521295	0.124478	0.703041	0.401764	0.99996	-0.0409544	0.0757122	0.783195	0.912576	0.0517892	0.124455	0.724252	0.91368	0.141611	0.780956	0.376849	0.602785
Alms1	2.48564	0.492171	11.1956	0.000819899	0.001306	0.490796	11.2742	0.000785938	0.00130749	0.73437	20.9701	4.66506e-06	1.04204e-05	-0.0944111	0.398154	0.528044	0.99996	-0.183654	1.50409	0.220043	0.525559	-0.0957865	0.445498	0.504481	0.817632	0.0585443	0.136902	0.711381	0.839879
Alox12b	2.4628	-0.405151	7.34574	0.00672219	0.00964823	-0.679346	23.1084	1.53123e-06	3.43599e-06	-1.0555	38.9864	4.26757e-10	1.49207e-09	0.719218	25.7412	3.90407e-07	0.000174471	0.512544	12.9883	0.000313441	0.0204868	0.445024	8.90846	0.00283852	0.0946039	-0.137803	0.616625	0.432304	0.644376
Alox5ap	1.5702	1.3418	81.8527	1.46618e-19	9.1171e-19	1.24396	72.9902	1.30293e-17	7.5394e-17	1.11898	48.1114	4.02674e-12	1.71896e-11	0.000144178	6.56761e-07	0.999353	0.99996	0.0988538	0.371419	0.542232	0.776082	-0.0976904	0.562544	0.453237	0.786152	-0.123958	0.688309	0.40674	0.625762
Alpl	1.96232	1.66325	134.715	3.812e-31	4.95013e-30	1.54648	122.578	1.72537e-28	2.07344e-27	1.29944	76.07	2.73791e-18	2.0208e-17	0.0350782	0.0468099	0.82871	0.99996	0.325996	4.39643	0.0360143	0.244013	-0.0816955	0.437893	0.508141	0.820629	-0.0378134	0.0738578	0.785801	0.882994
Als2	5.19855	0.202736	6.39935	0.0114162	0.0159171	0.121698	2.33145	0.126784	0.1566	0.172751	3.96128	0.0465582	0.063062	0.0292724	0.133298	0.715037	0.99996	0.0856854	1.15	0.283548	0.588558	-0.0517657	0.422457	0.515714	0.825194	0.0557006	0.408985	0.522485	0.712452
Als2cl	2.50081	1.6614	100.693	1.0742e-23	8.81927e-23	1.60856	100.121	1.43334e-23	1.28628e-22	1.49822	75.329	3.98472e-18	2.9028e-17	0.149	0.730084	0.392856	0.99996	0.182642	1.11609	0.290763	0.593697	0.0961574	0.411147	0.521388	0.827706	0.0194675	0.0137772	0.906562	0.95204
Alx4	1.78516	0.543463	19.268	1.13594e-05	2.21521e-05	0.29102	5.467	0.0193788	0.0270037	0.192466	1.7736	0.182937	0.22382	0.0151251	0.0137097	0.90679	0.99996	0.0107459	0.00712688	0.932722	0.97464	-0.237318	3.9539	0.0467628	0.387313	-0.340251	5.85841	0.0155028	0.144411
Alyref	2.73684	-0.277501	8.7474	0.00310043	0.00463431	-0.250705	7.079	0.00779926	0.0114403	-0.322219	8.64356	0.00328219	0.00524446	-0.0673573	0.542337	0.461466	0.99996	-0.0564041	0.389283	0.532677	0.770462	-0.0405606	0.176161	0.674693	0.894771	-0.101122	0.801803	0.370555	0.59736
Amacr	2.23592	-0.724481	25.6179	4.16165e-07	9.2801e-07	-0.654634	20.665	5.47081e-06	1.15426e-05	-0.984027	35.9264	2.04916e-09	6.5996e-09	-0.0464938	0.114897	0.734636	0.99996	0.201822	2.24034	0.134452	0.423873	0.023353	0.024195	0.87639	0.9621	-0.0577246	0.112778	0.737003	0.85611
ambiguous	14.5513	0.271794	12.4167	0.000425519	0.000701055	0.220772	8.19658	0.00419695	0.00637948	0.196324	5.59295	0.0180329	0.0261471	-0.0139666	0.0328353	0.856207	0.99996	0.0662538	0.738835	0.390034	0.672744	-0.0649894	0.710925	0.399137	0.757639	-0.00921647	0.0122519	0.911863	0.955067
Ambra1	5.67847	-0.271597	13.1632	0.000285502	0.000479641	-0.340519	20.6382	5.54792e-06	1.16911e-05	-0.551793	44.1492	3.0427e-11	1.18417e-10	-0.0186656	0.0629994	0.801817	0.99996	0.102446	1.90988	0.166976	0.460929	-0.087588	1.35088	0.245124	0.646764	-0.17775	4.5634	0.0326622	0.198592
Amdhd2	2.24962	-0.392615	6.48885	0.0108553	0.0151678	-0.288359	3.4203	0.0643993	0.0833691	-0.835149	21.5404	3.46457e-06	7.84613e-06	-0.176518	1.34203	0.246676	0.99996	0.0350815	0.0543432	0.815671	0.925726	-0.0722617	0.210353	0.646491	0.882167	-0.407453	4.9598	0.0259432	0.177558
Amer1	2.59181	-0.0667357	0.303962	0.581409	0.619737	0.0481484	0.162681	0.6867	0.723732	0.0780459	0.332345	0.564282	0.610294	-0.0472546	0.15523	0.693587	0.99996	-0.120637	1.01344	0.314081	0.609884	0.0676294	0.315036	0.574606	0.850912	0.0241445	0.0313259	0.859515	0.926449
Amer2	4.25523	1.67151	145.769	1.4583e-33	2.16628e-32	1.47509	117.311	2.45348e-27	2.76487e-26	1.61255	124.132	7.88284e-29	1.15927e-27	0.149664	1.15198	0.283134	0.99996	0.181036	1.68883	0.193756	0.495251	-0.0467552	0.127414	0.721129	0.912365	0.122081	0.738378	0.390181	0.611901
Amer3	4.65542	-0.356517	15.8828	6.739e-05	0.000121341	-0.544579	36.5425	1.49377e-09	4.50044e-09	-0.52993	27.9445	1.24846e-07	3.33064e-07	-0.0306798	0.12046	0.728537	0.99996	-0.0263193	0.0889828	0.765474	0.904718	-0.218742	5.78112	0.0161992	0.241695	-0.199732	3.91707	0.0477983	0.235291
Amfr	7.22252	0.885004	181.28	2.54666e-41	5.32175e-40	0.794425	147.605	5.78789e-34	9.31526e-33	0.965914	190.098	3.02634e-43	8.33839e-42	0.0803977	1.49713	0.221114	0.99996	-0.01495	0.051757	0.820034	0.92802	-0.0101817	0.0247987	0.87487	0.961792	0.0659603	0.886156	0.346521	0.575382
Amigo1	6.47467	0.511101	41.0392	1.49207e-10	4.51845e-10	0.383413	23.1709	1.4822e-06	3.33297e-06	0.301672	12.2977	0.000453515	0.000806348	-0.0255961	0.102518	0.748829	0.99996	0.0681629	0.729338	0.393098	0.674955	-0.153284	3.74175	0.0530687	0.408833	-0.141266	2.6774	0.101782	0.326551
Amigo2	2.83857	0.173799	2.50425	0.11354	0.137981	0.375271	12.7462	0.000356738	0.000618848	0.277694	5.42596	0.0198395	0.0285869	0.145006	1.75655	0.185055	0.99996	0.118916	1.19091	0.275146	0.580112	0.346478	10.7773	0.00102755	0.0483563	0.222811	3.44923	0.0632811	0.265609
Ammecr1l	4.67104	-0.0546037	0.40404	0.52501	0.565688	-0.0135219	0.0254572	0.873233	0.89134	0.0599677	0.410637	0.521646	0.569047	0.107452	1.59007	0.207316	0.99996	0.0211001	0.0612807	0.804483	0.921	0.148534	3.02148	0.0821686	0.465437	0.135671	2.0772	0.149514	0.3822
Amn	1.40266	0.107437	0.286375	0.592553	0.629584	-0.0889168	0.195336	0.658512	0.6979	-0.325193	1.94777	0.162827	0.201162	0.0668389	0.11038	0.739712	0.99996	-0.0338674	0.0284525	0.866049	0.948298	-0.129515	0.416048	0.518916	0.826451	-0.466498	4.00671	0.0453194	0.230214
Amn1	1.8249	-0.650498	21.6066	3.34692e-06	6.88882e-06	-0.485192	12.1345	0.000494964	0.000844561	-0.0474874	0.0920984	0.761526	0.794833	-0.103305	0.607148	0.435864	0.99996	-0.262623	3.90659	0.048097	0.277662	0.062001	0.178194	0.67293	0.893591	0.340388	4.34791	0.0370544	0.211316
Amot	5.36903	2.44738	556.443	4.99383e-123	1.46881e-120	2.62333	656.939	6.9188e-145	3.76315e-142	2.6311	600.064	1.62156e-132	7.33756e-130	0.148318	1.99247	0.158083	0.99996	0.015872	0.0227842	0.88002	0.954321	0.324266	11.9008	0.000561101	0.032519	0.199588	3.83358	0.0502355	0.23948
Amotl1	4.88554	1.28427	174.252	8.71886e-40	1.73566e-38	1.33966	196.026	1.53832e-44	3.87544e-43	1.33674	170.136	6.91085e-39	1.60367e-37	0.136773	1.92241	0.165591	0.99996	0.0781647	0.629333	0.4276	0.699249	0.192161	4.31831	0.0377044	0.356013	0.130629	1.67582	0.195481	0.435822
Amotl2	3.85748	0.513237	17.9085	2.31786e-05	4.38771e-05	0.507189	17.8045	2.44798e-05	4.84473e-05	0.349646	7.2216	0.00720313	0.0110187	0.0556513	0.206883	0.649221	0.99996	0.273653	5.08136	0.0241843	0.204669	0.049604	0.174324	0.676297	0.895412	0.110062	0.715223	0.397715	0.617787
Ampd2	5.45748	-0.182192	4.10929	0.0426484	0.0551625	-0.294995	10.7081	0.00106666	0.00174465	-0.430915	18.964	1.33207e-05	2.82987e-05	-0.0520029	0.336883	0.561634	0.99996	0.129162	2.09152	0.148118	0.437183	-0.164806	3.32583	0.0681996	0.441016	-0.119561	1.45943	0.227021	0.466434
Ampd3	4.70217	0.690202	63.4456	1.64854e-15	7.50292e-15	0.800809	89.6134	2.89561e-21	2.21357e-20	0.741547	64.8967	7.89308e-16	4.79412e-15	0.198083	5.12907	0.0235283	0.670243	0.187729	4.61937	0.0316128	0.228736	0.30869	13.7029	0.000214126	0.0171374	0.239074	6.8281	0.00897346	0.114417
Amph	7.25222	-0.610154	71.6541	2.56425e-17	1.34741e-16	-0.733298	102.963	3.41462e-24	3.17573e-23	-0.820306	106.138	6.87808e-25	8.30807e-24	-0.00701854	0.00963531	0.921806	0.99996	0.0711654	0.992314	0.319178	0.615191	-0.130163	3.24164	0.0717885	0.446402	-0.138987	3.10887	0.0778671	0.289484
Amt	3.91624	1.08283	116.404	3.87605e-27	3.94479e-26	1.02424	108.568	2.01827e-25	2.01229e-24	1.13608	111.173	5.42273e-26	7.05734e-25	0.132513	1.64844	0.199172	0.99996	-0.0577682	0.310916	0.577119	0.798964	0.0739222	0.608687	0.435283	0.780694	-0.00452145	0.00185805	0.965618	0.982487
Amz1	3.73017	-0.0831233	0.55038	0.458163	0.499841	-0.0861799	0.588664	0.442936	0.490646	-0.440391	12.1548	0.000489611	0.000866336	-0.0893795	0.639117	0.424031	0.99996	0.0266455	0.0575018	0.810489	0.923168	-0.092436	0.674353	0.411538	0.76272	-0.330622	6.77703	0.00923386	0.115081
Amz2	4.44732	-0.388263	23.1145	1.52639e-06	3.24151e-06	-0.40023	24.8125	6.3185e-07	1.47638e-06	-0.459085	26.2377	3.01871e-07	7.69698e-07	0.0283128	0.128107	0.720403	0.99996	0.109222	1.92852	0.16492	0.458449	0.0163456	0.0398057	0.841861	0.956245	0.0383996	0.177232	0.673763	0.817198
Anapc1	5.92048	0.132226	2.65326	0.103338	0.126392	0.0296851	0.134993	0.71331	0.748425	0.222758	6.44303	0.0111389	0.0166306	0.0961506	1.40727	0.23551	0.99996	0.0017031	0.000441297	0.98324	0.993332	-0.00639064	0.00623773	0.937049	0.98204	0.0922345	1.09931	0.294417	0.528593
Anapc10	1.8488	-0.59394	15.837	6.90384e-05	0.000124251	-0.307023	4.51418	0.033615	0.045265	-0.28392	2.99115	0.0837209	0.108669	0.00826821	0.00340442	0.953472	0.99996	0.0158481	0.0126418	0.910478	0.965459	0.295185	3.76316	0.0523934	0.407287	0.325869	3.58251	0.0583908	0.25526
Anapc11	3.94267	-0.463571	20.9942	4.60676e-06	9.3591e-06	-0.313221	9.58802	0.00195852	0.0030987	-0.84248	53.6736	2.36723e-13	1.13629e-12	-0.116494	1.37063	0.241703	0.99996	0.128163	1.68941	0.193679	0.495251	0.0338556	0.108648	0.741688	0.919827	-0.250746	4.6205	0.031592	0.194413
Anapc13	1.81557	-0.216156	1.86448	0.172109	0.203014	-0.128996	0.649485	0.420297	0.468301	-0.876485	20.6777	5.43454e-06	1.20591e-05	-0.177169	1.27307	0.259192	0.99996	-0.036016	0.0539659	0.816301	0.925933	-0.0900091	0.311255	0.576911	0.851189	-0.696344	12.6534	0.000374875	0.0229709
Anapc15	1.94329	0.236753	3.37666	0.0661258	0.0832231	0.0671897	0.26486	0.606801	0.649592	-0.184789	1.51413	0.21851	0.262591	-0.0413517	0.0995033	0.752426	0.99996	0.066215	0.265448	0.606401	0.813205	-0.210915	2.70339	0.100135	0.498565	-0.355327	5.59704	0.0179909	0.154946
Anapc16	4.2974	-0.431105	22.4566	2.14951e-06	4.50624e-06	-0.331869	13.5426	0.000233209	0.00041452	-0.383562	14.3555	0.000151341	0.000283432	0.0355287	0.158431	0.690605	0.99996	-0.0273633	0.0941934	0.758912	0.902206	0.134765	2.15538	0.142071	0.551096	0.0201796	0.0387537	0.843937	0.917391
Anapc2	5.92083	-0.11994	1.53128	0.215921	0.249834	-0.246399	6.43715	0.0111758	0.0160346	-0.436271	16.8379	4.07122e-05	8.1779e-05	-0.0504211	0.271426	0.602377	0.99996	0.163634	2.87124	0.0901754	0.357809	-0.176881	3.30963	0.0688751	0.442185	-0.152697	2.07124	0.1501	0.382668
Anapc4	4.82566	-0.430919	19.5546	9.77651e-06	1.91701e-05	-0.267058	7.53402	0.00605446	0.00900856	-0.0151067	0.0202127	0.886945	0.904374	-0.151847	2.47851	0.115411	0.99996	-0.226648	5.52148	0.0187843	0.177508	0.0120141	0.0149861	0.902568	0.972499	0.189165	3.13285	0.0767296	0.287767
Anapc5	6.43022	0.10729	2.26445	0.132373	0.159045	0.122304	2.95182	0.0857807	0.108798	0.0972622	1.57802	0.209046	0.252379	-0.0269449	0.142678	0.705633	0.99996	-0.00939158	0.0173775	0.895124	0.959185	-0.0119311	0.028131	0.866801	0.959985	-0.0194197	0.0626503	0.802355	0.893881
Anapc7	4.78381	-0.225147	6.40102	0.0114055	0.0159046	-0.318658	12.6984	0.000365968	0.00063411	-0.111459	1.30328	0.253616	0.30024	-0.0789523	0.79691	0.372019	0.99996	-0.0749743	0.72236	0.395371	0.67604	-0.172463	3.67917	0.0550964	0.414189	0.0387134	0.155513	0.693321	0.828619
Angel1	3.19794	0.544926	18.1992	1.98962e-05	3.79567e-05	0.158035	1.50126	0.220477	0.259781	0.176325	1.50227	0.220322	0.264499	-0.047148	0.132271	0.716089	0.99996	-0.202512	2.43733	0.118478	0.402666	-0.434039	11.6801	0.000631729	0.0348934	-0.571113	15.9968	6.34509e-05	0.00717788
Angel2	5.28879	-0.292377	13.5935	0.000226971	0.000385295	-0.226519	8.22157	0.00413953	0.00629867	0.033592	0.149349	0.699158	0.737325	-0.0376853	0.229888	0.631607	0.99996	-0.255305	10.4823	0.00120524	0.0441732	0.0281722	0.125144	0.723521	0.913538	0.0706641	0.655321	0.418217	0.634962
Angpt1	2.14564	0.599359	13.422	0.000248685	0.000420491	0.626783	14.6934	0.000126488	0.000231435	0.972719	29.0168	7.17552e-08	1.96143e-07	-0.164307	0.956063	0.328181	0.99996	-0.425064	6.30529	0.0120378	0.141767	-0.136882	0.742572	0.388838	0.752214	-0.0517038	0.0863559	0.768862	0.873373
Angptl6	1.24958	-0.542618	8.61589	0.00333243	0.00495526	-0.710345	13.7943	0.000203951	0.000365051	-0.707707	10.5781	0.00114434	0.0019405	-0.128949	0.517346	0.471976	0.99996	-0.0627532	0.124873	0.723809	0.881168	-0.296676	2.26908	0.131978	0.540893	-0.227842	1.02882	0.310436	0.542164
Ank	7.58562	0.814929	149.38	2.36879e-34	3.64775e-33	0.712511	114.952	8.06178e-27	8.81476e-26	0.697817	96.2888	9.92901e-23	1.03193e-21	0.0231035	0.120357	0.728648	0.99996	0.138536	4.3384	0.037262	0.246562	-0.0793146	1.44989	0.228545	0.634063	0.0214236	0.0901508	0.763986	0.871634
Ank1	5.86268	0.898632	105.184	1.11328e-24	9.76939e-24	0.778755	80.1865	3.40684e-19	2.24798e-18	0.611474	42.8933	5.7809e-11	2.19394e-10	0.104107	1.40414	0.236032	0.99996	0.244788	7.80876	0.00519936	0.0946136	-0.0157706	0.0337733	0.85419	0.956718	-0.0423708	0.205298	0.650478	0.800259
Ank2	9.07898	1.74695	399.249	8.02471e-89	8.35493e-87	1.5494	318.131	3.69849e-71	2.22004e-69	1.67213	332.166	3.24395e-74	2.31303e-72	0.0269172	0.0996851	0.752208	0.99996	0.0115538	0.0183706	0.892186	0.958591	-0.170634	4.05128	0.0441378	0.377713	-0.0632603	0.475989	0.490245	0.688602
Ank3	7.86536	1.95174	376.321	7.87026e-84	6.96193e-82	1.84998	341.737	2.67011e-76	1.90387e-74	2.01317	364.343	3.19042e-81	2.70038e-79	0.0831851	0.722479	0.395332	0.99996	-0.00970185	0.00982498	0.921042	0.969468	-0.0185798	0.0370009	0.847463	0.956718	0.0517236	0.245697	0.620121	0.779875
Ankar	1.82	0.0544939	0.156446	0.69245	0.723891	-0.0490357	0.119137	0.729973	0.764001	0.0311341	0.0373571	0.84674	0.870567	-0.201984	2.09924	0.147372	0.99996	-0.2112	2.34394	0.125771	0.412634	-0.305513	4.74013	0.0294668	0.318052	-0.23456	2.13619	0.143859	0.375701
Ankdd1b	1.68087	-1.01092	47.1244	6.66208e-12	2.25487e-11	-0.758799	28.1993	1.09443e-07	2.75421e-07	-0.254411	2.35826	0.124621	0.157062	0.00282576	0.000446028	0.98315	0.99996	-0.338547	6.21049	0.0126995	0.14648	0.254944	2.63857	0.104297	0.505296	0.417959	5.55703	0.0184067	0.15647
Ankfy1	5.58543	0.39528	24.9374	5.92219e-07	1.30452e-06	0.371236	22.3412	2.28262e-06	5.02527e-06	0.592049	48.3602	3.54698e-12	1.52244e-11	0.0704162	0.787748	0.374782	0.99996	-0.0476698	0.360378	0.548296	0.780354	0.046372	0.351571	0.553225	0.84404	0.149099	3.0691	0.0797938	0.291868
Ankhd1	5.18529	0.347446	8.57974	0.00339923	0.00504694	0.323881	7.53799	0.00604114	0.00899215	0.461463	13.0705	0.000299978	0.000544132	0.10603	0.798673	0.37149	0.99996	-0.0275182	0.0537174	0.816717	0.925945	0.082465	0.490531	0.483691	0.805441	0.0864992	0.457413	0.498836	0.696346
Ankib1	5.61563	0.549174	31.191	2.33853e-08	5.86501e-08	0.626462	40.9308	1.57717e-10	5.17009e-10	0.820649	60.5665	7.11358e-15	3.9533e-14	-0.013767	0.0195158	0.888898	0.99996	-0.145383	2.1708	0.140653	0.429061	0.063521	0.42727	0.513332	0.823954	0.126092	1.43073	0.231646	0.471409
Ankle2	4.97561	0.54194	27.6526	1.4518e-07	3.39234e-07	0.505917	24.4099	7.78675e-07	1.80099e-06	0.821357	55.0094	1.19955e-13	5.93721e-13	0.0387795	0.140572	0.707713	0.99996	-0.17588	2.87612	0.0899024	0.357809	0.00275631	0.00073565	0.978362	0.99352	0.103537	0.878309	0.348665	0.577265
Ankmy2	5.00795	-0.782052	91.2217	1.28443e-21	9.18064e-21	-0.825644	101.216	8.24674e-24	7.50371e-23	-0.719876	62.1631	3.16157e-15	1.81887e-14	-0.0177599	0.0495994	0.823762	0.99996	-0.0524324	0.433228	0.510409	0.757213	-0.0613513	0.537774	0.463357	0.793969	0.0097442	0.011141	0.915939	0.95703
Ankra2	3.54858	-0.531536	29.4373	5.77564e-08	1.39873e-07	-0.317173	10.7519	0.00104175	0.00170675	-0.25801	5.60288	0.017931	0.0260025	-0.0461229	0.235609	0.627396	0.99996	-0.118669	1.56312	0.211208	0.515854	0.16824	2.85181	0.0912713	0.480304	0.154857	1.92494	0.165314	0.401842
Ankrd10	4.27866	-0.663423	32.2245	1.37347e-08	3.50822e-08	-0.610608	27.8737	1.29497e-07	3.23811e-07	-0.446057	12.1178	0.000499421	0.000883164	0.169689	2.20239	0.137797	0.99996	-0.00325719	0.000809842	0.977297	0.990795	0.222504	3.57584	0.0586257	0.423928	0.214109	2.75192	0.0971375	0.32061
Ankrd11	6.96745	1.35025	205.065	1.63909e-46	4.37276e-45	1.33255	200.707	1.46425e-45	3.88869e-44	1.11133	124.669	6.01366e-29	8.89946e-28	-0.0421422	0.203232	0.652125	0.99996	0.0967911	1.07541	0.299728	0.600425	-0.0598408	0.423314	0.515288	0.825036	-0.142121	2.02326	0.154906	0.388829
Ankrd12	5.07683	0.383903	5.70418	0.0169246	0.0231102	0.370367	5.33208	0.0209364	0.0290536	0.740638	18.4014	1.78924e-05	3.74561e-05	-0.00385108	0.000574024	0.980885	0.99996	-0.282969	3.0862	0.0789592	0.340856	-0.0173874	0.0118101	0.913461	0.97545	0.0737655	0.181434	0.670143	0.814966
Ankrd13a	4.93333	0.427417	26.4868	2.65345e-07	6.03127e-07	0.286713	12.3713	0.000435982	0.000748917	0.110855	1.5252	0.216835	0.260898	0.273196	10.8047	0.00101241	0.0972325	0.303801	13.4349	0.000246986	0.0181363	0.132493	2.65065	0.103507	0.503339	-0.0127607	0.0201135	0.887221	0.94056
Ankrd13b	6.03908	0.683838	32.2875	1.32967e-08	3.40077e-08	0.690852	33.0344	9.05407e-09	2.5303e-08	0.270152	4.37374	0.0364967	0.0503913	-0.0235984	0.038482	0.844478	0.99996	0.253525	4.45614	0.0347759	0.240542	-0.0165839	0.0193405	0.889395	0.966724	-0.160161	1.52248	0.217245	0.45698
Ankrd13c	5.90595	0.315531	8.31032	0.00394204	0.00581689	0.43683	16.0692	6.10704e-05	0.000115681	0.649111	30.6662	3.06452e-08	8.65435e-08	0.0877093	0.642664	0.422748	0.99996	-0.00912789	0.00695749	0.933524	0.975046	0.209009	3.69076	0.0547148	0.412641	0.324452	7.63746	0.00571682	0.0939364
Ankrd13d	4.90502	-0.433924	17.3649	3.08463e-05	5.77141e-05	-0.531121	25.7762	3.83383e-07	9.15465e-07	-0.859161	54.2507	1.76477e-13	8.61157e-13	-0.0420812	0.166102	0.683599	0.99996	0.137712	1.79131	0.180767	0.479532	-0.139278	1.75392	0.185384	0.594905	-0.287525	6.09528	0.0135543	0.137195
Ankrd16	2.98285	-0.564443	24.1768	8.78838e-07	1.90626e-06	-0.357778	9.83449	0.0017127	0.00272701	-0.69823	27.258	1.7804e-07	4.65268e-07	-0.07914	0.504422	0.477563	0.99996	-0.112977	1.03244	0.309585	0.606946	0.127525	1.18014	0.277328	0.674403	-0.246765	3.24716	0.0715475	0.278175
Ankrd17	6.75524	0.300362	12.0234	0.000525359	0.000857617	0.231165	7.16935	0.00741595	0.0109115	0.33491	12.8849	0.000331245	0.000597969	0.0995694	1.32244	0.250155	0.99996	-0.0247726	0.0818171	0.77485	0.909506	0.0303725	0.123944	0.724796	0.913745	0.00977561	0.0109038	0.916835	0.957189
Ankrd24	3.87238	0.184255	2.50278	0.113645	0.138095	0.223211	3.69357	0.0546226	0.0714277	-0.0372677	0.0836759	0.772376	0.80473	-0.0485267	0.172374	0.67801	0.99996	0.00426048	0.00133326	0.970873	0.988261	-0.00957017	0.00684682	0.934054	0.981661	-0.217262	2.84108	0.0918822	0.312099
Ankrd26	3.80654	0.74294	33.0999	8.7544e-09	2.27112e-08	0.728473	33.0344	9.05446e-09	2.5303e-08	0.960078	48.6528	3.05537e-12	1.32156e-11	0.169988	1.70684	0.191395	0.99996	-0.0156414	0.0143539	0.904635	0.963171	0.155521	1.54682	0.213606	0.621147	0.201497	2.18028	0.139789	0.3715
Ankrd27	4.51407	-0.00629815	0.0052965	0.941984	0.949733	0.0429605	0.249579	0.617372	0.659648	-0.0819589	0.740062	0.389641	0.4394	-0.00120646	0.000195791	0.988836	0.99996	0.0451109	0.275785	0.599477	0.809077	0.0480522	0.310106	0.577615	0.851197	-0.0305499	0.101665	0.74984	0.863874
Ankrd28	5.5534	-0.138543	1.4428	0.229687	0.264617	-0.0250632	0.0471903	0.828026	0.852048	0.238313	3.64999	0.0560697	0.0749188	-0.198598	2.96985	0.0848299	0.99996	-0.274937	5.68867	0.0170748	0.168776	-0.0851181	0.543093	0.461154	0.792734	0.101918	0.664255	0.415062	0.632336
Ankrd29	4.16624	0.194099	4.20881	0.0402145	0.0522039	0.211599	5.13636	0.0234297	0.0323154	0.595314	33.912	5.76622e-09	1.76712e-08	0.071542	0.571224	0.449773	0.99996	-0.149494	2.47807	0.115444	0.399586	0.0890421	0.910925	0.339869	0.719212	0.251721	6.08272	0.013651	0.137386
Ankrd32	2.97128	-0.529676	8.13857	0.00433335	0.00636954	-0.295543	2.62001	0.105524	0.132059	-0.0814137	0.164504	0.685043	0.724062	0.0834553	0.210242	0.646578	0.99996	-0.0848189	0.216376	0.641815	0.834332	0.317589	2.91702	0.0876499	0.474802	0.363444	3.21584	0.072929	0.280994
Ankrd33b	6.00719	-0.0546826	0.503236	0.478082	0.51974	-0.0579887	0.575696	0.448004	0.495886	-0.0331172	0.156387	0.692505	0.730963	0.189407	6.09643	0.0135455	0.50788	0.0650405	0.718657	0.396585	0.676991	0.186101	5.86631	0.0154333	0.235398	0.0866058	1.06419	0.30226	0.535258
Ankrd34a	5.37771	-0.464161	15.7396	7.26845e-05	0.000130376	-0.526742	20.089	7.39223e-06	1.54421e-05	-1.06526	66.1507	4.1774e-16	2.59488e-15	-0.155013	1.77434	0.182845	0.99996	0.243357	4.39937	0.0359523	0.243932	-0.217595	3.41521	0.0645982	0.434781	-0.357747	7.62369	0.00576066	0.0941937
Ankrd34b	4.19038	-0.64251	36.8199	1.29559e-09	3.60943e-09	-0.66469	39.9897	2.55309e-10	8.20014e-10	-0.512926	19.4224	1.04771e-05	2.25468e-05	0.0555678	0.290407	0.58996	0.99996	0.0390662	0.143767	0.704565	0.869801	0.0333882	0.0965881	0.755963	0.923839	0.16865	2.04277	0.152931	0.386774
Ankrd34c	2.52226	-0.907849	49.7901	1.71109e-12	6.08186e-12	-0.988116	57.2945	3.75206e-14	1.67908e-13	-0.597189	16.4002	5.12807e-05	0.000101877	-0.0867052	0.509455	0.475375	0.99996	-0.257092	4.4438	0.0350282	0.240699	-0.166973	1.46817	0.225634	0.631266	0.0535679	0.121528	0.727383	0.850697
Ankrd35	2.98639	-0.00934667	0.00670153	0.934756	0.943469	-0.0414517	0.138377	0.7099	0.745113	-0.344645	7.34033	0.00674244	0.0103517	0.189642	2.83403	0.0922864	0.99996	0.245825	4.8506	0.0276365	0.216473	0.157537	1.94666	0.162947	0.575092	-0.0894733	0.478129	0.489271	0.688424
Ankrd39	1.97148	-0.0647555	0.256564	0.612491	0.648367	-0.356859	7.42457	0.00643392	0.00953219	-0.429713	8.15353	0.00429774	0.00675342	-0.0221774	0.0306344	0.861059	0.99996	0.0382446	0.0936864	0.759542	0.902252	-0.314281	5.66049	0.0173513	0.249735	-0.326713	4.55093	0.032901	0.19891
Ankrd40	6.92233	0.988536	180.079	4.65755e-41	9.66421e-40	1.09794	223.455	1.59537e-50	4.9264e-49	1.0792	190.667	2.2733e-43	6.30788e-42	0.0152206	0.0427027	0.836286	0.99996	0.102132	1.93014	0.164744	0.458449	0.124621	2.98179	0.084206	0.468567	0.1928	6.10175	0.0135048	0.137079
Ankrd42	3.30859	-0.165509	2.3022	0.129191	0.155397	-0.0405752	0.141134	0.707156	0.742896	-0.124026	1.05577	0.304181	0.352894	-0.0450326	0.174431	0.676204	0.99996	-0.00626977	0.0034211	0.953358	0.981987	0.0799011	0.534744	0.464619	0.794541	0.0352136	0.0828439	0.77348	0.875588
Ankrd44	3.0427	0.624482	32.1392	1.43514e-08	3.65859e-08	0.678938	41.5175	1.16821e-10	3.88138e-10	0.887904	55.9409	7.46831e-14	3.78564e-13	0.211997	3.59636	0.0579062	0.988776	-0.0757842	0.449607	0.502522	0.751706	0.266452	6.60137	0.01019	0.189693	0.187637	2.60726	0.106375	0.332089
Ankrd45	5.4995	-0.575256	39.0984	4.02979e-10	1.17092e-09	-0.488796	28.6853	8.51494e-08	2.16649e-07	-0.147633	2.19993	0.138017	0.17287	0.112776	1.54834	0.21338	0.99996	-0.0489891	0.291645	0.589168	0.804337	0.199236	4.66051	0.0308641	0.323868	0.378634	14.3521	0.000151607	0.0136256
Ankrd46	7.1934	-0.84852	138.013	7.23994e-32	9.81312e-31	-0.947379	171.083	4.29167e-39	8.73556e-38	-0.805218	102.663	3.97263e-24	4.56943e-23	-0.00470622	0.00435891	0.94736	0.99996	-0.0348805	0.239606	0.624491	0.823393	-0.103565	2.04623	0.152583	0.566475	0.00842066	0.0114626	0.914739	0.956707
Ankrd49	2.54365	-1.07469	75.8372	3.08047e-18	1.72498e-17	-0.730958	35.487	2.56762e-09	7.55958e-09	-0.4511	10.4752	0.00120991	0.00204578	-0.180422	2.4426	0.118081	0.99996	-0.319337	7.61129	0.00580039	0.0997581	0.163313	1.55766	0.212008	0.619543	0.304256	4.3004	0.0381034	0.213979
Ankrd50	4.83581	0.026847	0.133971	0.71435	0.744471	0.0983614	1.84481	0.174389	0.209784	0.202637	6.46927	0.0109755	0.0163992	0.0381506	0.273106	0.601256	0.99996	0.00856249	0.0138103	0.90645	0.963464	0.109665	2.27132	0.131787	0.540614	0.184353	5.29459	0.0213917	0.164385
Ankrd52	5.35967	0.441566	24.0261	9.50374e-07	2.05536e-06	0.379762	18.0352	2.1686e-05	4.31409e-05	0.0406629	0.17411	0.676485	0.716303	0.0990893	1.20407	0.27251	0.99996	0.303418	11.3738	0.000744884	0.0346329	0.0372848	0.175495	0.675274	0.894861	-0.0974849	0.996183	0.318236	0.549061
Ankrd54	2.69303	-0.190307	1.75856	0.184804	0.216771	-0.191381	1.8047	0.179145	0.215	-0.641611	15.4068	8.66742e-05	0.000167058	0.0548379	0.149322	0.699184	0.99996	0.17327	1.51082	0.219014	0.524572	0.0537634	0.139305	0.708973	0.907426	-0.278034	2.82567	0.0927682	0.31346
Ankrd55	1.14681	-0.859647	22.4094	2.20292e-06	4.61491e-06	-0.867175	25.6036	4.19248e-07	9.99078e-07	-0.803825	15.4766	8.35352e-05	0.000161378	0.327116	4.01955	0.0449758	0.903137	0.154395	0.885592	0.346675	0.638383	0.319587	2.80593	0.0939166	0.485683	0.210216	0.887626	0.346122	0.575096
Ankrd6	4.83441	0.722969	60.7591	6.45058e-15	2.81599e-14	0.544025	34.9394	3.40123e-09	9.89503e-09	0.398655	16.1173	5.95386e-05	0.000117312	0.0593365	0.401825	0.526148	0.99996	0.31906	11.7721	0.000601242	0.0303588	-0.119608	1.73681	0.187543	0.597467	-0.00525462	0.00280434	0.957767	0.978899
Ankrd63	5.96962	-0.181541	3.15259	0.0758065	0.0946174	-0.308711	9.08744	0.00257371	0.00401588	-0.60938	29.5135	5.55298e-08	1.53143e-07	-0.030019	0.0866103	0.768531	0.99996	0.401186	15.5262	8.13686e-05	0.00938531	-0.157188	2.34892	0.12537	0.531601	-0.0266529	0.0572277	0.810933	0.898109
Ankrd9	2.39796	-0.382593	4.68966	0.0303446	0.0400273	-0.279383	2.51204	0.11298	0.140731	-0.937936	21.8653	2.92472e-06	6.67494e-06	-0.0426581	0.0598964	0.80666	0.99996	0.298939	3.00148	0.0831886	0.347143	0.0605518	0.115029	0.734489	0.916603	-0.256404	1.59655	0.206392	0.444852
Anks1	4.74219	0.855423	59.2217	1.4087e-14	5.98534e-14	0.787596	51.2759	8.02542e-13	3.18553e-12	0.645401	29.7017	5.03902e-08	1.39295e-07	0.146951	1.72659	0.188847	0.99996	0.248774	4.98481	0.0255707	0.207762	0.0791234	0.533472	0.465151	0.794866	0.0387523	0.107297	0.743242	0.85947
Anks1b	7.79052	0.215238	7.28029	0.00697153	0.0099854	0.198806	6.22634	0.0125864	0.0179577	0.301655	12.3307	0.000445562	0.000793047	0.0165923	0.0432838	0.835192	0.99996	-0.0516648	0.41965	0.517112	0.761656	0.000160212	4.04889e-06	0.998395	0.999615	0.034753	0.162625	0.686751	0.824704
Anks3	4.04907	-0.267516	7.89794	0.00494911	0.00722769	-0.173121	3.36794	0.066477	0.0858981	-0.233634	4.90378	0.0267979	0.0378621	0.0357875	0.145005	0.703355	0.99996	0.00184952	0.000389013	0.984264	0.993532	0.130183	1.85752	0.172912	0.583081	0.0357321	0.112381	0.73745	0.856306
Anks6	2.66732	0.209097	2.69906	0.100407	0.123115	0.0837786	0.439171	0.507523	0.553281	-0.0211678	0.0232771	0.878739	0.897271	0.0609925	0.227411	0.63345	0.99996	0.296165	5.53173	0.0186747	0.176898	-0.0643262	0.261538	0.609066	0.864478	0.0659003	0.221805	0.637668	0.792247
Ankzf1	2.62114	0.072017	0.359702	0.548672	0.588488	0.057726	0.23352	0.628926	0.671262	-0.0212566	0.0246393	0.875269	0.894583	-0.00718684	0.00357831	0.9523	0.99996	-0.0131532	0.0121051	0.912391	0.96608	-0.0214778	0.0323826	0.85719	0.95745	-0.106427	0.614425	0.433127	0.645275
Anln	4.41103	0.0169557	0.0252487	0.873749	0.888475	0.145514	1.92515	0.16529	0.199798	0.32794	8.25995	0.00405293	0.00639436	0.15127	2.03753	0.153459	0.99996	0.114094	1.16184	0.281085	0.584785	0.279829	7.01514	0.00808234	0.169741	0.425078	13.7053	0.000213854	0.0171156
Ano10	3.63551	0.605565	36.216	1.76613e-09	4.8582e-09	0.445911	19.3261	1.10187e-05	2.2557e-05	0.637539	32.9477	9.46713e-09	2.83628e-08	-0.132212	1.6432	0.199887	0.99996	-0.210715	4.19576	0.0405252	0.255235	-0.291866	8.72855	0.00313266	0.0993416	-0.178741	2.67159	0.102154	0.326767
Ano2	3.24572	0.220434	2.90033	0.0885612	0.109457	0.00483614	0.00146105	0.969509	0.974646	-0.0179073	0.0156803	0.900349	0.916077	0.328484	6.53944	0.0105508	0.451384	0.0546712	0.179587	0.671728	0.851879	0.112886	0.784017	0.375916	0.745181	-0.18367	1.63699	0.200739	0.440135
Ano3	7.48731	0.577844	21.0852	4.39302e-06	8.94339e-06	0.476667	14.4045	0.00014745	0.000268164	0.871211	41.893	9.64055e-11	3.58927e-10	0.0844116	0.452231	0.501278	0.99996	-0.194489	2.39705	0.121564	0.405731	-0.0167651	0.0179179	0.893515	0.969096	0.0988784	0.534947	0.464534	0.66986
Ano4	3.61986	-0.00989679	0.00787706	0.929278	0.939016	0.00475364	0.00185288	0.965666	0.971908	0.167151	1.85708	0.172962	0.212455	0.0312971	0.0797583	0.777625	0.99996	-0.141092	1.61134	0.204303	0.507416	0.0459475	0.170888	0.679324	0.896359	0.0359556	0.0853095	0.770227	0.874093
Ano6	4.08728	0.824884	77.8922	1.08818e-18	6.33471e-18	0.720368	61.6311	4.14227e-15	2.00799e-14	0.827665	68.5527	1.2353e-16	8.00735e-16	0.115746	1.4724	0.224968	0.99996	0.0746926	0.616023	0.432529	0.703175	0.0112303	0.0157492	0.900131	0.972099	0.0774737	0.617856	0.431845	0.644033
Ano8	5.0314	0.989071	92.8869	5.53684e-22	4.06623e-21	0.904315	78.4436	8.23166e-19	5.28632e-18	0.704606	41.1947	1.37799e-10	5.04418e-10	-0.00258304	0.000623591	0.980077	0.99996	0.107214	1.08163	0.298334	0.59906	-0.087339	0.762242	0.382628	0.748472	-0.177251	2.61442	0.105896	0.331934
Anp32a	6.10298	-0.40779	29.6391	5.20434e-08	1.26637e-07	-0.418146	31.0896	2.4639e-08	6.58813e-08	-0.411334	24.9408	5.91173e-07	1.46239e-06	-0.0891892	1.43973	0.230183	0.99996	-0.0641365	0.74668	0.387529	0.671272	-0.099545	1.74358	0.186686	0.596312	-0.0676806	0.673638	0.411786	0.630077
Anp32b	4.2331	0.266261	8.60385	0.00335454	0.00498624	0.386956	18.0014	2.20742e-05	4.38985e-05	0.260419	6.81977	0.00901539	0.0135912	-0.2192	5.68371	0.0171231	0.572311	-0.0867329	0.907736	0.340716	0.634199	-0.0985041	1.19864	0.273593	0.671395	-0.0925749	0.862133	0.353142	0.581324
Anp32e	6.77722	0.568922	52.2978	4.76912e-13	1.77447e-12	0.622002	62.8426	2.23909e-15	1.10545e-14	0.798312	90.0177	2.36042e-21	2.25044e-20	-0.00325276	0.00170651	0.967049	0.99996	-0.0447768	0.323745	0.569366	0.794452	0.0498273	0.408856	0.522551	0.827765	0.184614	4.8008	0.0284465	0.18419
Antxr1	3.74035	1.3776	204.805	1.86748e-46	4.95956e-45	1.4847	242.442	1.15424e-54	4.12755e-53	1.54366	220.291	7.81299e-50	2.68772e-48	-0.147848	2.07936	0.149303	0.99996	-0.244327	5.67197	0.017238	0.169005	-0.0407484	0.211742	0.645406	0.881273	-0.078268	0.631744	0.426716	0.641246
Anxa11	4.12292	-0.840974	60.2529	8.342e-15	3.60557e-14	-0.816444	57.5332	3.32327e-14	1.49344e-13	-1.21612	99.3535	2.11222e-23	2.30308e-22	0.114098	1.18453	0.276435	0.99996	0.357648	11.7629	0.000604225	0.0303791	0.138628	1.57469	0.209527	0.616889	-0.0175016	0.0200275	0.88746	0.940713
Anxa2	1.4035	-0.27806	3.72864	0.0534869	0.0681994	-0.164872	1.40416	0.236028	0.276526	-0.546923	9.99968	0.00156568	0.00260526	0.0851587	0.379868	0.537674	0.99996	-0.00215892	0.000247223	0.987455	0.994384	0.198347	1.86965	0.171515	0.581519	-0.271022	2.27116	0.131801	0.361213
Anxa3	1.61579	1.23299	84.8612	3.20059e-20	2.07694e-19	1.16985	76.8123	1.88006e-18	1.17716e-17	1.3432	87.1506	1.00564e-20	9.101e-20	-0.0857158	0.315117	0.574557	0.99996	-0.0120822	0.00664202	0.935045	0.975336	-0.148856	1.60831	0.20473	0.612385	0.098136	0.554761	0.456379	0.664024
Anxa4	1.701	1.11247	73.9353	8.07181e-18	4.40264e-17	1.18163	84.7747	3.34378e-20	2.36843e-19	1.26635	77.5608	1.28696e-18	9.85318e-18	-0.112951	0.600199	0.438502	0.99996	-0.162536	1.28206	0.257516	0.563614	-0.0437931	0.147145	0.701279	0.90536	-0.00865197	0.00434802	0.947426	0.973616
Anxa5	4.80176	0.774659	82.4375	1.09064e-19	6.83978e-19	0.799255	89.484	3.09132e-21	2.36011e-20	0.756525	68.2901	1.41125e-16	9.11268e-16	0.0204751	0.0558902	0.813114	0.99996	0.0317951	0.135999	0.712292	0.873426	0.0450707	0.29715	0.585674	0.853943	0.0136607	0.0225782	0.880559	0.937197
Anxa6	5.93885	-0.258366	9.92399	0.00163138	0.0025188	-0.310803	14.3679	0.000150347	0.000273306	-0.442365	24.0257	9.50586e-07	2.29173e-06	-0.00388038	0.0022612	0.962073	0.99996	0.0598952	0.540509	0.462222	0.725451	-0.056318	0.468167	0.493832	0.81227	-0.124104	1.8916	0.169022	0.404916
Anxa7	5.63687	-1.05669	165.975	5.60228e-38	1.02029e-36	-1.05798	165.53	7.00622e-38	1.34687e-36	-0.943928	107.185	4.05454e-25	4.97411e-24	-0.0600804	0.566939	0.451478	0.99996	-0.0986461	1.53032	0.216064	0.521957	-0.0613637	0.54313	0.461139	0.792734	0.0141175	0.0239124	0.877108	0.935172
Aox1	1.96685	1.51328	110.28	8.5068e-26	7.96835e-25	1.66099	141.618	1.17855e-32	1.77537e-31	1.75221	134.146	5.07528e-31	8.39813e-30	-0.0451503	0.0780669	0.779934	0.99996	-0.0555613	0.12149	0.727425	0.883461	0.102565	0.6795	0.409759	0.762033	0.183366	1.74247	0.186827	0.425972
Ap1ar	6.44101	-0.0929269	1.69623	0.192781	0.225343	-0.0480748	0.456976	0.499041	0.544943	0.0702711	0.824459	0.36388	0.413787	-0.000296696	1.7398e-05	0.996672	0.99996	-0.0579198	0.66325	0.415415	0.69089	0.0445554	0.390148	0.532221	0.831883	0.105278	1.84204	0.174712	0.410114
Ap1b1	7.10555	0.131369	2.24918	0.133685	0.160474	0.00475927	0.0029548	0.95665	0.963859	-0.161814	2.88909	0.0891812	0.11521	0.0134997	0.0237528	0.877516	0.99996	0.116089	1.75923	0.184721	0.484847	-0.11311	1.66901	0.196391	0.605803	-0.177094	3.45409	0.0630956	0.265189
Ap1g1	6.36969	-0.298716	13.4748	0.000241784	0.000409353	-0.355643	19.1377	1.21621e-05	2.47899e-05	-0.170237	3.69619	0.0545368	0.0730116	0.0079524	0.00965259	0.921736	0.99996	-0.0543117	0.450338	0.502174	0.751378	-0.0489742	0.360307	0.548336	0.841182	0.0741675	0.700941	0.402468	0.622294
Ap1g2	1.69423	0.985011	28.5742	9.01777e-08	2.14418e-07	0.823275	21.0121	4.56384e-06	9.71829e-06	0.66904	11.6829	0.000630771	0.00110399	0.193274	1.02106	0.312268	0.99996	0.369961	3.85763	0.0495203	0.281158	0.0315379	0.0334308	0.854923	0.956736	0.05399	0.0788219	0.7789	0.878176
Ap1m1	5.01401	-0.741281	58.7301	1.80856e-14	7.6158e-14	-0.86221	78.175	9.43042e-19	6.03968e-18	-1.00923	85.9256	1.86833e-20	1.65394e-19	-0.0774031	0.662605	0.415642	0.99996	0.0291681	0.0946046	0.758403	0.902003	-0.198332	4.06482	0.0437853	0.376767	-0.238778	4.81373	0.0282338	0.183866
Ap1s1	6.90755	-0.0660572	0.39966	0.527265	0.567799	-0.10598	1.02911	0.310367	0.355098	-0.213546	3.53326	0.0601495	0.0799073	0.00477449	0.00209022	0.963534	0.99996	0.0823849	0.623067	0.42991	0.701316	-0.0351486	0.113099	0.736643	0.91777	-0.0651038	0.3295	0.565954	0.742791
Ap1s2	3.85087	-0.752637	32.9671	9.37296e-09	2.42678e-08	-0.578785	19.8029	8.5854e-06	1.78143e-05	-0.357595	6.31183	0.0119935	0.0178342	-0.0588313	0.211619	0.645502	0.99996	-0.0226549	0.0314986	0.859133	0.945086	0.115021	0.752361	0.38573	0.751036	0.372387	6.68314	0.00973289	0.117806
Ap2a1	7.60469	-0.037152	0.0918508	0.761837	0.788304	-0.234078	3.64082	0.0563793	0.0736143	-0.556805	17.2023	3.36021e-05	6.80428e-05	0.0099149	0.00654438	0.935524	0.99996	0.198195	2.61518	0.105846	0.38387	-0.187011	2.3239	0.1274	0.534484	-0.321457	5.7925	0.0160947	0.147702
Ap2a2	7.21964	-0.25913	13.3172	0.000262978	0.000443829	-0.394147	30.771	2.90345e-08	7.70739e-08	-0.483196	38.4989	5.47848e-10	1.89571e-09	0.044309	0.391984	0.531258	0.99996	0.0829	1.37403	0.241121	0.547354	-0.0907081	1.62483	0.202419	0.611068	-0.141166	3.31031	0.0688466	0.274249
Ap2b1	8.21748	-0.171237	6.8893	0.00867133	0.0122631	-0.223052	11.7012	0.000624581	0.00105155	-0.235995	11.0787	0.000873244	0.00150288	0.0257056	0.155769	0.693082	0.99996	0.0818057	1.579	0.208905	0.512881	-0.0261094	0.160023	0.689135	0.900121	0.0170483	0.0581351	0.809468	0.897587
Ap2m1	6.11692	-0.57833	28.013	1.20502e-07	2.83372e-07	-0.771897	49.4003	2.08713e-12	8.05083e-12	-0.901411	55.4557	9.55912e-14	4.78363e-13	-0.0418091	0.148382	0.700086	0.99996	0.132765	1.50008	0.220659	0.525878	-0.235377	4.60106	0.0319523	0.328478	-0.190316	2.53189	0.111566	0.337857
Ap2s1	4.89206	-1.00419	67.6348	1.96762e-16	9.7061e-16	-1.1088	81.0669	2.18207e-19	1.4628e-18	-1.19445	75.3758	3.89125e-18	2.83999e-17	-0.120049	1.00497	0.316111	0.99996	-0.114326	0.913424	0.339208	0.632653	-0.224659	3.30704	0.0689835	0.442238	-0.304582	4.98454	0.0255748	0.176722
Ap3b1	5.12144	0.192218	5.81686	0.0158733	0.0217429	0.168206	4.51439	0.0336108	0.0452646	0.162851	3.55256	0.0594535	0.079072	0.0208648	0.0684485	0.793609	0.99996	0.0769484	0.93711	0.333022	0.629187	-0.00314748	0.00158369	0.968256	0.989819	0.0475816	0.301392	0.583011	0.754764
Ap3b2	6.67781	-0.143806	2.19161	0.138764	0.166096	-0.270294	7.72596	0.00544324	0.00814963	-0.553264	26.9469	2.09121e-07	5.42276e-07	-0.0147328	0.0230602	0.879301	0.99996	0.223957	5.34044	0.0208363	0.189442	-0.141221	2.10654	0.14667	0.558439	-0.185502	3.0631	0.0800889	0.292169
Ap3d1	7.28549	0.152995	2.67843	0.101716	0.124565	0.026412	0.0797681	0.777612	0.808109	-0.150607	2.20368	0.137682	0.172524	-0.0796072	0.724511	0.394668	0.99996	0.164575	3.10234	0.0781797	0.339901	-0.20619	4.86352	0.0274303	0.306459	-0.139027	1.87691	0.170685	0.406407
Ap3m1	3.9252	-0.431162	13.6368	0.000221794	0.000376918	-0.225317	3.83193	0.050285	0.0661083	0.0553409	0.191002	0.662084	0.703079	0.0322731	0.0792169	0.778361	0.99996	-0.141743	1.52233	0.217268	0.52303	0.238118	4.13562	0.0419896	0.369426	0.34476	7.25606	0.0070662	0.102508
Ap3m2	6.40879	-0.601996	62.0085	3.4198e-15	1.52286e-14	-0.654212	72.9021	1.36242e-17	7.86498e-17	-0.630527	56.1112	6.84855e-14	3.48349e-13	-0.0555724	0.539065	0.46282	0.99996	-0.00511125	0.00457173	0.946092	0.979132	-0.107788	1.96392	0.161094	0.572752	-0.0336423	0.160951	0.688283	0.825667
Ap3s1	3.15572	-0.623683	19.4475	1.03402e-05	2.02382e-05	-0.262489	3.55641	0.0593157	0.0772556	-0.147858	0.9097	0.340194	0.390317	-0.0637714	0.213894	0.643732	0.99996	-0.209508	2.30016	0.129361	0.417973	0.297422	4.35624	0.0368737	0.35127	0.266316	2.86371	0.0905986	0.310575
Ap3s2	5.92301	0.289245	15.2374	9.48074e-05	0.000167857	0.187185	6.39984	0.0114131	0.016357	0.151013	3.51993	0.0606352	0.080507	-0.0154256	0.0431053	0.835527	0.99996	0.0405159	0.298831	0.584616	0.801625	-0.117486	2.53854	0.111097	0.513401	-0.0977163	1.46703	0.225815	0.465191
Ap4b1	3.03152	-0.654166	45.0349	1.93553e-11	6.30441e-11	-0.556697	32.9974	9.22813e-09	2.57578e-08	-0.745495	42.9886	5.5059e-11	2.09332e-10	-0.0213769	0.0532044	0.817578	0.99996	-0.0373715	0.164989	0.684604	0.858858	0.0760921	0.558213	0.454981	0.787532	-0.128701	1.16549	0.28033	0.516697
Ap4e1	3.15379	-0.407397	11.2732	0.000786327	0.00125592	-0.346556	8.31352	0.00393511	0.00600396	0.0838058	0.395487	0.529429	0.576361	0.00627612	0.00280551	0.957758	0.99996	-0.231681	3.77841	0.0519178	0.285277	0.0671171	0.297907	0.585198	0.853768	0.259522	3.69057	0.0547211	0.247653
Ap4m1	2.34558	0.0665131	0.359284	0.548904	0.58863	-0.13563	1.47105	0.22518	0.264845	-0.414136	10.5899	0.0011371	0.00192878	0.00573102	0.00267126	0.95878	0.99996	0.232919	4.6892	0.0303528	0.2253	-0.196412	3.07693	0.0794105	0.460239	-0.24773	3.60565	0.0575835	0.253594
Ap4s1	3.86571	-0.744927	58.1368	2.44509e-14	1.01792e-13	-0.513949	28.227	1.07887e-07	2.71739e-07	-0.514894	22.2215	2.42935e-06	5.5987e-06	-0.0529681	0.314881	0.574701	0.99996	-0.121836	1.67091	0.196137	0.497532	0.178009	3.18042	0.0745256	0.45131	0.108197	0.935704	0.333385	0.562899
Ap5b1	1.81529	-0.136269	0.592286	0.441537	0.483631	-0.304406	2.83535	0.092211	0.116325	-0.495868	6.21637	0.0126575	0.0187669	-0.117647	0.44408	0.50516	0.99996	0.221355	1.63804	0.200595	0.50348	-0.285785	2.48614	0.114853	0.520311	-0.138243	0.467109	0.49432	0.692755
Ap5m1	3.82786	-0.604379	19.0453	1.27651e-05	2.47825e-05	-0.509066	13.7812	0.000205382	0.000367444	-0.113498	0.565556	0.45203	0.501238	0.075697	0.311068	0.577025	0.99996	-0.234591	2.96044	0.0853248	0.35024	0.17101	1.50512	0.219885	0.626077	0.25629	2.83936	0.091981	0.312104
Ap5s1	1.98922	-0.618713	14.2451	0.000160479	0.000277081	-0.511256	9.67364	0.00186931	0.00296514	-0.844973	19.6796	9.1574e-06	1.98118e-05	-0.0719375	0.205335	0.650449	0.99996	-0.00569565	0.00130741	0.971156	0.988348	0.0355202	0.0438874	0.834063	0.954617	-0.231955	1.39844	0.236985	0.475783
Ap5z1	3.70581	0.118402	0.960286	0.327115	0.367014	0.158759	1.72488	0.189066	0.225915	-0.334996	6.21551	0.0126636	0.0187736	-0.0769232	0.402082	0.526016	0.99996	0.176833	2.16209	0.141452	0.430023	-0.0365661	0.0922897	0.761286	0.925772	-0.276565	4.2094	0.0402006	0.216765
Apaf1	3.39124	-0.410659	14.0202	0.000180855	0.000310577	-0.321006	9.06576	0.0026044	0.00406215	-0.107345	0.797268	0.371912	0.421983	0.182491	2.9561	0.0855542	0.99996	-0.0530752	0.247648	0.618736	0.820125	0.272144	6.10834	0.0134546	0.218335	0.250239	4.15443	0.0415257	0.220963
Apba1	7.52584	0.778645	76.1514	2.62731e-18	1.47755e-17	0.811317	82.9011	8.62647e-20	5.95951e-19	0.779975	67.0952	2.58706e-16	1.6285e-15	0.0241225	0.0735613	0.78622	0.99996	0.0239514	0.0725423	0.787671	0.915435	0.0567941	0.413069	0.520416	0.826944	0.0252812	0.0698716	0.791524	0.886799
Apba2	7.28914	-0.146546	3.10187	0.0782026	0.0973933	-0.231746	7.74305	0.00539197	0.00808005	-0.300166	10.9232	0.000949683	0.00162659	-0.0658243	0.626986	0.428463	0.99996	-0.0447825	0.29043	0.589945	0.804442	-0.151025	3.28516	0.0699089	0.442431	-0.198403	4.78186	0.028761	0.185145
Apba3	2.57321	0.276167	3.51493	0.0608184	0.0769882	0.399602	7.4684	0.00627914	0.00931813	-0.0231468	0.0201373	0.887154	0.904452	-0.042377	0.0809672	0.775991	0.99996	0.159214	1.16903	0.279601	0.583143	0.0810581	0.314582	0.574882	0.850912	-0.1401	0.736711	0.390717	0.612169
Apbb1	8.07099	-0.438955	14.8783	0.000114673	0.000201242	-0.590319	26.8022	2.25379e-07	5.49779e-07	-0.792709	40.0554	2.4686e-10	8.82499e-10	-0.0392526	0.119572	0.729499	0.99996	0.0686861	0.366285	0.545036	0.777915	-0.190617	2.80774	0.0938105	0.485683	-0.285068	5.3079	0.021229	0.163669
Apbb1ip	2.01767	1.1704	69.7617	6.69205e-17	3.41422e-16	0.997671	47.8799	4.53134e-12	1.69889e-11	1.33317	76.758	1.93245e-18	1.44903e-17	-0.287125	3.48882	0.0617846	0.998483	-0.153589	1.04216	0.307319	0.605224	-0.459858	12.2747	0.000459134	0.0287325	0.00917264	0.00410036	0.948943	0.974709
Apbb2	4.91715	-0.2075	4.5825	0.0323001	0.042483	-0.284525	8.70263	0.00317751	0.00489952	-0.168692	2.53314	0.111478	0.141712	0.079899	0.691047	0.405809	0.99996	-0.0102376	0.0113348	0.915213	0.966647	0.00287341	0.000874201	0.976412	0.992955	0.0285704	0.0720777	0.788335	0.884659
Apbb3	3.93971	-0.756048	71.2698	3.11573e-17	1.62557e-16	-0.55899	39.4102	3.43503e-10	1.09136e-09	-0.900728	75.5413	3.57839e-18	2.61815e-17	-0.0529414	0.375371	0.540091	0.99996	-0.067094	0.607315	0.435801	0.706016	0.144117	2.45308	0.117295	0.522985	-0.211774	3.95823	0.0466429	0.233213
Apc	8.77183	2.43027	283.949	1.03512e-63	5.01159e-62	2.38118	273.932	1.57776e-61	7.19472e-60	2.62739	302.64	8.76057e-68	5.28555e-66	-0.000254248	3.42964e-06	0.998522	0.99996	-0.146718	1.14124	0.285391	0.590716	-0.0493414	0.130502	0.717912	0.910497	0.0504006	0.11685	0.732476	0.853733
Apc2	7.48983	1.92254	208.192	3.40631e-47	9.36338e-46	1.64495	155.282	1.21508e-35	2.12412e-34	1.22545	78.5101	7.95891e-19	6.25077e-18	0.0459705	0.126143	0.722465	0.99996	0.386604	8.92108	0.00281898	0.0695289	-0.231621	3.25477	0.0712161	0.445098	-0.310485	4.94726	0.026132	0.178338
Apcdd1	3.22631	0.986215	61.2786	4.95432e-15	2.18551e-14	0.847599	44.8902	2.08396e-11	7.35167e-11	0.602747	19.1733	1.1937e-05	2.55343e-05	-0.140827	1.16655	0.280111	0.99996	0.012665	0.00967271	0.921654	0.969794	-0.279443	5.29637	0.0213699	0.276689	-0.370804	7.48109	0.00623505	0.0972882
Apeh	3.69747	0.132956	0.998785	0.317605	0.357263	0.0962084	0.527839	0.467517	0.514146	-0.308463	4.44849	0.0349322	0.0484643	0.0465604	0.122327	0.726525	0.99996	0.278006	4.418	0.0355618	0.242964	0.00981263	0.00549661	0.9409	0.983241	-0.163413	1.24038	0.265399	0.502157
Apex1	1.3515	-0.729137	14.5657	0.000135359	0.000235715	-1.09024	31.1186	2.42732e-08	6.49474e-08	-1.35641	35.4972	2.55423e-09	8.1086e-09	0.0453957	0.0631299	0.801616	0.99996	0.216017	1.45913	0.227069	0.532036	-0.315708	2.34754	0.125481	0.531601	-0.411254	2.93742	0.086549	0.304283
Aph1a	2.37557	0.434745	14.1681	0.000167185	0.000288194	0.231407	4.11055	0.0426165	0.0565066	-0.20844	2.40322	0.121086	0.152851	0.0922913	0.614641	0.433046	0.99996	0.177609	2.33927	0.126149	0.413194	-0.111046	0.98321	0.321407	0.709094	-0.465575	12.1414	0.000493135	0.0275728
Aph1b	4.25187	0.31526	7.30106	0.00689141	0.00987786	0.285393	6.08944	0.0135992	0.0193347	0.551255	19.2676	1.1362e-05	2.43309e-05	0.0769334	0.43377	0.510145	0.99996	-0.0630469	0.29055	0.589868	0.804442	0.0470667	0.166375	0.683354	0.897325	0.172949	1.89628	0.168495	0.40463
Aph1c	2.42308	-0.0389221	0.0717393	0.788821	0.813435	0.0483908	0.113492	0.736203	0.769699	0.27571	3.01619	0.0824372	0.107097	-0.00493245	0.00117059	0.972707	0.99996	-0.101483	0.494539	0.48191	0.739462	0.0823804	0.323703	0.569391	0.848604	0.213149	1.78133	0.181987	0.420065
Api5	6.09335	-0.599356	42.0806	8.75878e-11	2.69898e-10	-0.51157	30.8574	2.77704e-08	7.38514e-08	-0.234677	5.48547	0.0191752	0.0276771	-0.0104086	0.0129593	0.909366	0.99996	-0.0962042	1.10683	0.292771	0.595345	0.0773764	0.69832	0.403349	0.7596	0.268474	7.18664	0.00734486	0.104354
Apip	1.335	-0.777886	28.5583	9.09206e-08	2.15966e-07	-0.619986	18.5463	1.65823e-05	3.33488e-05	-0.634109	14.2355	0.000161295	0.000301404	-0.0382218	0.081924	0.774707	0.99996	-0.0103173	0.00617706	0.937355	0.975719	0.119679	0.581242	0.445826	0.783655	0.13346	0.52704	0.467854	0.672158
Aplf	2.14657	-0.239541	4.13029	0.0421221	0.0545118	-0.141351	1.535	0.215363	0.254341	-0.00542108	0.00174359	0.966693	0.970819	0.0789419	0.482173	0.48744	0.99996	0.0393852	0.121913	0.726969	0.883187	0.177132	2.2417	0.134334	0.542918	0.273506	4.12975	0.0421356	0.2219
Apln	4.72445	1.85068	241.338	2.00941e-54	7.07805e-53	2.05525	297.796	9.95306e-67	5.15849e-65	2.03753	268.652	2.23153e-60	1.07159e-58	-0.200201	2.71859	0.0991856	0.99996	0.0706669	0.345595	0.556618	0.786722	0.0043701	0.00153369	0.968761	0.98988	0.257526	4.55759	0.0327732	0.198592
Aplp1	10.0764	0.63858	30.4429	3.43839e-08	8.51994e-08	0.493976	18.2763	1.91065e-05	3.82098e-05	0.241731	3.79389	0.05144	0.0691094	-0.0161822	0.0196987	0.888382	0.99996	0.183754	2.53882	0.111078	0.393387	-0.160786	1.94548	0.163074	0.575092	-0.213095	2.90589	0.0882563	0.306548
Aplp2	9.23042	1.13196	274.099	1.45104e-61	6.44205e-60	0.972978	204.044	2.73752e-46	7.50743e-45	1.02456	199.852	2.24958e-45	6.64983e-44	0.0277736	0.168311	0.681617	0.99996	0.0672111	0.986237	0.320664	0.616238	-0.131205	3.7915	0.0515136	0.40389	-0.0401826	0.303948	0.581418	0.753595
Apmap	5.4141	0.446052	29.42	5.82721e-08	1.40948e-07	0.336299	16.7852	4.18587e-05	8.07456e-05	0.406786	20.8309	5.01667e-06	1.11782e-05	-0.0321528	0.151229	0.697364	0.99996	-0.0703109	0.725329	0.394402	0.675503	-0.141905	3.03289	0.0815927	0.463962	-0.109577	1.50913	0.219271	0.458944
Apoa1bp	3.84691	-0.400494	13.1731	0.000284003	0.000477624	-0.475242	18.2499	1.93738e-05	3.87184e-05	-0.796375	40.6674	1.80477e-10	6.5393e-10	-0.0775533	0.506489	0.476663	0.99996	0.136539	1.59325	0.206862	0.509908	-0.152301	1.83472	0.175572	0.58649	-0.259342	4.23281	0.0396497	0.216363
Apod	4.26375	-0.0134648	0.0148411	0.903038	0.915307	-0.0620683	0.314941	0.574664	0.619075	-0.0317113	0.0677738	0.794606	0.824896	-0.0294394	0.0710763	0.789776	0.99996	-0.101601	0.848114	0.357086	0.645929	-0.0780429	0.497053	0.480798	0.803493	-0.119848	0.963192	0.326384	0.556453
Apoe	9.6482	2.06153	256.463	1.01301e-57	4.02636e-56	2.03608	250.699	1.82834e-56	7.00664e-55	1.70137	161.733	4.73248e-37	1.02161e-35	-0.0578958	0.217983	0.640581	0.99996	0.0919776	0.550364	0.458169	0.721408	-0.0833446	0.453962	0.50046	0.815274	-0.268178	3.98587	0.0458835	0.230988
Apol8	1.71112	0.366473	8.58062	0.0033976	0.00504516	0.327973	6.92489	0.00850044	0.0123956	-0.0649113	0.20099	0.653923	0.695103	-0.0374133	0.0837063	0.772336	0.99996	0.164205	1.72658	0.188848	0.488758	-0.0759134	0.396131	0.529094	0.83009	-0.267179	3.42168	0.0643456	0.26684
Apopt1	3.58287	-0.515326	29.4319	5.79158e-08	1.40173e-07	-0.565597	34.7969	3.65956e-09	1.06151e-08	-0.50239	21.8055	3.01735e-06	6.8717e-06	-0.0794938	0.738636	0.390098	0.99996	-0.0561405	0.372394	0.541702	0.77598	-0.129765	1.74247	0.186826	0.596312	-0.0432047	0.153876	0.694858	0.829192
App	10.9889	1.08415	147.189	7.13357e-34	1.07323e-32	0.833394	87.7907	7.27597e-21	5.41099e-20	0.786785	68.9142	1.02842e-16	6.69583e-16	0.00962272	0.0118549	0.913298	0.99996	0.143267	2.62716	0.105049	0.382633	-0.24113	7.44643	0.00635623	0.147789	-0.154094	2.59431	0.107248	0.332584
Appbp2	5.13606	0.0275632	0.0579279	0.809802	0.831644	0.0376066	0.108637	0.741701	0.774759	0.255284	4.24348	0.0394013	0.053996	-0.0037385	0.00106963	0.97391	0.99996	-0.14552	1.61668	0.203556	0.506629	0.00630493	0.00304263	0.956011	0.986966	0.0822005	0.437719	0.508225	0.702901
Appl1	6.25326	-0.336263	7.84917	0.00508441	0.00741332	-0.313328	6.83782	0.00892475	0.0129854	-0.0376123	0.08401	0.771935	0.804341	0.0176618	0.0218204	0.882566	0.99996	-0.0845779	0.500146	0.479436	0.737216	0.040597	0.114348	0.735247	0.917228	0.214073	2.72789	0.0986092	0.322635
Appl2	5.61757	1.4453	281.227	4.05786e-63	1.9173e-61	1.53788	321.69	6.20531e-72	3.76317e-70	1.68756	341.832	2.54643e-76	1.9082e-74	-0.0363038	0.173523	0.677	0.99996	-0.137022	2.47076	0.115982	0.400598	0.0562687	0.467139	0.494306	0.812466	0.10523	1.38436	0.23936	0.478029
Aprt	2.38933	-0.849427	34.8785	3.50935e-09	9.3942e-09	-0.824515	31.9081	1.61639e-08	4.40001e-08	-1.09964	41.5298	1.1609e-10	4.27481e-10	-0.0966699	0.489815	0.48401	0.99996	-0.0912266	0.441013	0.506634	0.755101	-0.0717579	0.224778	0.635423	0.878054	-0.34144	3.74689	0.0529057	0.242799
Aptx	4.20263	-0.080978	1.01125	0.314602	0.354123	-0.0623566	0.604851	0.436733	0.48455	-0.0639732	0.513014	0.473837	0.522415	-0.0331932	0.172353	0.678029	0.99996	-0.0183389	0.0531328	0.817699	0.926447	-0.0145718	0.0325635	0.856797	0.95745	-0.00133409	0.0002188	0.988198	0.993182
Aqp11	3.17232	0.31308	8.67545	0.00322525	0.00480683	0.357357	11.0569	0.000883555	0.00145977	0.474925	15.9974	6.34296e-05	0.000124437	-0.193727	3.17936	0.074574	0.99996	-0.226273	4.37037	0.036569	0.245271	-0.149449	2.02264	0.15497	0.568356	-0.0644279	0.302675	0.58221	0.754124
Aqp4	6.67442	1.84778	225.358	6.13495e-51	1.92474e-49	2.02647	269.238	1.66369e-60	7.22261e-59	2.38651	333.656	1.53655e-74	1.10905e-72	-0.103992	0.742585	0.388834	0.99996	-0.306338	6.41514	0.0113151	0.136676	0.0746933	0.399009	0.527601	0.829137	0.232388	3.32445	0.0682568	0.274076
Aqr	4.85167	0.0328041	0.154099	0.694648	0.725867	0.0740535	0.791459	0.373659	0.421284	0.220627	5.91942	0.0149749	0.0219812	-0.0599278	0.515984	0.47256	0.99996	-0.0280597	0.113781	0.73588	0.888691	-0.0186783	0.0501839	0.822744	0.949444	0.159763	3.07757	0.0793791	0.291402
Ar	2.63352	0.158813	1.82791	0.176374	0.207691	0.189709	2.69765	0.100497	0.126049	0.307947	5.75986	0.0163964	0.0239216	0.0159855	0.0184669	0.891906	0.99996	0.00226047	0.000377227	0.984504	0.993532	0.0468818	0.165307	0.684316	0.897402	0.151395	1.37999	0.240103	0.478751
Araf	6.69407	-0.755148	125.95	3.1528e-29	3.63297e-28	-0.730999	117.874	1.84739e-27	2.09793e-26	-0.73155	96.9948	6.95099e-23	7.34097e-22	-0.0555919	0.702106	0.402077	0.99996	-0.0359316	0.29383	0.587777	0.803718	-0.0314435	0.215685	0.642347	0.881	-0.0123343	0.0278037	0.867571	0.931051
Arap1	3.93307	1.3928	123.98	8.51098e-29	9.6188e-28	1.33603	114.19	1.18403e-26	1.28625e-25	1.11765	70.5946	4.38724e-17	2.94108e-16	-0.180368	1.97184	0.160252	0.99996	0.0519029	0.16696	0.682827	0.858093	-0.237136	3.94938	0.0468885	0.387662	-0.223251	2.8968	0.0887558	0.307376
Arap2	6.06461	0.386605	9.58089	0.00196613	0.00300721	0.512539	16.8756	3.99112e-05	7.71788e-05	0.904397	45.6502	1.41373e-11	5.74327e-11	-0.0563478	0.203503	0.651908	0.99996	-0.244137	3.81094	0.0509188	0.282709	0.0695854	0.313368	0.575621	0.850912	0.273655	4.16907	0.0411683	0.219857
Arap3	2.32108	1.22249	45.1599	1.81584e-11	5.92768e-11	1.08754	36.761	1.33536e-09	4.04181e-09	1.19448	39.2115	3.80293e-10	1.33557e-09	0.049661	0.0695298	0.792023	0.99996	0.202305	1.18558	0.276222	0.580493	-0.0852938	0.247614	0.61876	0.868591	0.174288	0.868445	0.351386	0.57973
Arc	5.28788	0.573822	7.246	0.00710593	0.0101668	0.462482	4.75498	0.0292136	0.0396926	0.212148	0.861078	0.353437	0.40359	0.523589	6.03895	0.0139936	0.512881	0.437987	4.23438	0.0396131	0.252737	0.41225	3.78133	0.0518276	0.404529	0.0763126	0.110972	0.739041	0.857392
Arcn1	6.20298	-0.543773	46.3507	9.88716e-12	3.30086e-11	-0.505907	40.2695	2.21231e-10	7.15443e-10	-0.304791	12.3018	0.000452529	0.000804716	-0.0285759	0.130731	0.717675	0.99996	-0.0282214	0.127678	0.720852	0.879571	0.00929009	0.0134116	0.907804	0.973846	0.210761	5.87874	0.0153248	0.143433
Arf1	7.52036	-0.855185	97.5439	5.26756e-23	4.11233e-22	-0.925017	113.605	1.59041e-26	1.71978e-25	-0.96497	102.002	5.54653e-24	6.31703e-23	-0.0575411	0.450784	0.501963	0.99996	0.0112802	0.0173426	0.895229	0.959185	-0.127374	2.17095	0.140639	0.549072	-0.0985044	1.10015	0.294233	0.528496
Arf2	5.20527	-0.790528	100.518	1.1731e-23	9.59772e-23	-0.757299	91.7042	1.00649e-21	7.92061e-21	-0.767286	76.0354	2.78619e-18	2.05385e-17	-0.082471	1.14654	0.284274	0.99996	-0.0363476	0.224009	0.636002	0.829921	-0.0492417	0.375121	0.540226	0.836451	-0.0131058	0.0217939	0.882637	0.93839
Arf3	9.89238	0.60162	36.3626	1.63814e-09	4.522e-09	0.485689	23.7606	1.09094e-06	2.4898e-06	0.261188	5.95766	0.0146535	0.0215417	-0.0316176	0.101084	0.750533	0.99996	0.190963	3.68619	0.0548648	0.2909	-0.147549	2.20347	0.137701	0.546353	-0.149469	1.92714	0.165072	0.401669
Arf4	5.67271	-0.774797	49.5283	1.95532e-12	6.91237e-12	-0.749047	46.4522	9.38821e-12	3.43233e-11	-0.451439	14.1632	0.000167614	0.000312664	0.0114153	0.0110504	0.91628	0.99996	-0.136156	1.57052	0.210132	0.51403	0.0371658	0.113409	0.736296	0.91764	0.187202	2.4502	0.11751	0.345109
Arf5	5.08249	-0.851482	46.3246	1.00198e-11	3.34229e-11	-0.907615	52.0613	5.37957e-13	2.17195e-12	-1.24875	78.552	7.79218e-19	6.12801e-18	-0.113936	0.853055	0.35569	0.99996	0.0682097	0.307093	0.579469	0.799983	-0.170069	1.82029	0.177279	0.587476	-0.32906	5.59653	0.0179961	0.154946
Arf6	4.79012	-0.51417	23.703	1.12406e-06	2.41544e-06	-0.349735	10.9631	0.000929459	0.00153045	-0.437006	14.0438	0.000178602	0.000332108	-0.193655	3.43495	0.0638305	0.99996	-0.133493	1.63902	0.20046	0.503289	-0.0292199	0.0752668	0.783817	0.936174	-0.0563293	0.231619	0.630326	0.786824
Arfgap1	5.93836	-0.537179	36.0961	1.87826e-09	5.15218e-09	-0.6198	47.678	5.02303e-12	1.87725e-11	-0.744021	56.1258	6.79782e-14	3.45919e-13	-0.0814359	0.842929	0.35856	0.99996	-0.0469819	0.281258	0.595878	0.807755	-0.164057	3.32112	0.0683952	0.441016	-0.253823	6.58544	0.0102816	0.121661
Arfgap2	5.13547	-0.449298	23.0095	1.61206e-06	3.41359e-06	-0.542833	33.2315	8.18124e-09	2.29391e-08	-0.635264	37.1398	1.09957e-09	3.66576e-09	-0.0733939	0.624761	0.429283	0.99996	0.000584327	3.98301e-05	0.994964	0.998005	-0.166929	3.10828	0.077895	0.457687	-0.185382	3.15735	0.0755856	0.285937
Arfgap3	3.46383	-0.572331	36.0611	1.91228e-09	5.23941e-09	-0.725233	55.9419	7.46428e-14	3.24176e-13	-0.710528	41.6278	1.10413e-10	4.08492e-10	-0.0696237	0.568818	0.450729	0.99996	-0.0546445	0.353875	0.551928	0.782776	-0.222526	4.96122	0.0259219	0.297402	-0.192842	2.90202	0.0884688	0.306941
Arfgef1	6.11379	-0.108752	0.854591	0.355257	0.395683	-0.0962805	0.672398	0.412217	0.460257	0.180517	2.02228	0.155006	0.192327	0.015282	0.0169406	0.896443	0.99996	-0.115218	0.961929	0.326701	0.622522	0.0277533	0.0556748	0.813468	0.946998	0.174051	1.87514	0.170888	0.406407
Arfgef2	6.30839	0.341121	22.704	1.88978e-06	3.98149e-06	0.279559	15.3807	8.7883e-05	0.000163237	0.314168	16.5253	4.80061e-05	9.57924e-05	0.0422909	0.348107	0.555187	0.99996	0.0279564	0.152367	0.696284	0.865736	-0.0192713	0.0734824	0.786332	0.937457	0.00100306	0.000167682	0.989668	0.994025
Arfip1	3.72604	0.281012	6.68424	0.00972692	0.0136625	0.405866	14.4478	0.000144098	0.000262392	0.726275	38.746	4.82702e-10	1.67819e-09	0.0560761	0.264746	0.606878	0.99996	-0.124563	1.30007	0.2542	0.561839	0.18093	2.89142	0.0890524	0.477457	0.3207	7.60001	0.00583681	0.0942365
Arfip2	5.93255	-0.597589	57.2202	3.89655e-14	1.59509e-13	-0.621548	61.7762	3.84791e-15	1.87146e-14	-0.703839	65.1233	7.03553e-16	4.29766e-15	-0.0113408	0.0211226	0.884445	0.99996	0.12875	2.7352	0.0981589	0.370399	-0.0352992	0.196532	0.657535	0.887059	0.0225003	0.0668193	0.796025	0.889978
Arfrp1	3.71525	-0.684393	52.7823	3.72641e-13	1.39889e-12	-0.62504	43.5607	4.11012e-11	1.4139e-10	-0.568872	28.0834	1.16197e-07	3.11119e-07	-0.0794053	0.757603	0.38408	0.99996	-0.150941	2.74879	0.0973278	0.369375	-0.0200527	0.0422966	0.837055	0.955392	-0.0354201	0.103774	0.747346	0.862351
Arglu1	5.07985	-0.710916	29.1125	6.82949e-08	1.64011e-07	-0.450652	11.8374	0.000580543	0.000981617	-0.482575	11.2716	0.000787025	0.00136067	-0.0555073	0.181802	0.669829	0.99996	-0.0544968	0.175485	0.675282	0.854269	0.204757	2.4116	0.120439	0.52558	0.173845	1.47238	0.22497	0.464346
Arhgap1	5.59152	-0.190111	5.51159	0.0188909	0.0256227	-0.357419	19.3855	1.06814e-05	2.19314e-05	-0.389893	19.105	1.2372e-05	2.64264e-05	-0.0018303	0.000515866	0.981879	0.99996	0.0831767	1.07058	0.300815	0.601325	-0.169139	4.30693	0.0379574	0.356453	-0.116605	1.70271	0.191934	0.432256
Arhgap10	3.68463	-0.421213	20.1248	7.25501e-06	1.44108e-05	-0.290476	9.36716	0.00220908	0.00347736	-0.459308	18.7832	1.46453e-05	3.09784e-05	-0.219816	5.65119	0.0174435	0.575632	-0.038742	0.179868	0.671487	0.851733	-0.0890785	0.855633	0.354964	0.729586	-0.0768369	0.505155	0.477244	0.679915
Arhgap11a	2.10902	1.40577	60.3031	8.13184e-15	3.5212e-14	1.49788	71.1965	3.23365e-17	1.81161e-16	1.54754	65.2485	6.60254e-16	4.05634e-15	-0.0188704	0.00977435	0.921245	0.99996	-0.0646802	0.115724	0.733719	0.887356	0.0732316	0.194308	0.659355	0.887511	0.0770885	0.176768	0.674166	0.817373
Arhgap12	5.05114	0.539878	26.5141	2.61624e-07	5.9559e-07	0.631766	36.8059	1.30497e-09	3.95388e-09	0.78348	48.7564	2.89805e-12	1.25536e-11	0.0222479	0.0447162	0.832527	0.99996	-0.0517091	0.24179	0.622917	0.822146	0.114136	1.22158	0.269051	0.667325	0.191892	2.92879	0.0870127	0.304765
Arhgap15	2.60698	-1.53323	152.316	5.40537e-35	8.58525e-34	-1.10365	81.1271	2.11656e-19	1.4205e-18	-0.972733	43.4913	4.2584e-11	1.63833e-10	-0.144782	1.65818	0.197849	0.99996	-0.524275	21.1544	4.2373e-06	0.00131189	0.28479	4.47284	0.0344376	0.339963	0.0362181	0.0524832	0.818797	0.902657
Arhgap17	2.54522	0.338411	8.88297	0.00287843	0.00431728	0.370475	11.0589	0.000882642	0.00145847	0.216906	2.82547	0.0927797	0.119531	0.0299966	0.0675937	0.794873	0.99996	-0.0600604	0.272804	0.601457	0.810298	0.0620604	0.32041	0.571361	0.849513	-0.181566	2.02676	0.154549	0.388579
Arhgap18	2.65018	0.446066	10.509	0.00118796	0.00186178	0.717271	29.696	5.05394e-08	1.31577e-07	0.775644	27.2757	1.76417e-07	4.61232e-07	0.194383	1.97082	0.160361	0.99996	-0.10954	0.614427	0.433126	0.70383	0.465588	12.6991	0.000365835	0.0247359	0.220038	2.24936	0.13367	0.364033
Arhgap19	2.30507	-0.307996	6.40951	0.0113511	0.0158342	-0.457888	14.5874	0.000133808	0.000244412	-0.299989	4.99209	0.0254634	0.0360936	0.134918	1.33465	0.247979	0.99996	0.160881	1.93853	0.163828	0.457085	-0.0149742	0.014371	0.904579	0.973061	0.168888	1.45324	0.22801	0.467756
Arhgap20	5.60898	-0.163259	2.10561	0.14676	0.174867	-0.114015	1.03036	0.310075	0.354832	0.16777	1.90043	0.16803	0.206981	-0.054542	0.236298	0.626893	0.99996	-0.200203	3.17753	0.0746575	0.335246	-0.00529794	0.00221375	0.962473	0.98852	0.130826	1.15091	0.283359	0.519075
Arhgap21	7.03512	0.90077	110.424	7.9139e-26	7.4248e-25	0.881054	106.48	5.78745e-25	5.63188e-24	0.941818	106.632	5.35879e-25	6.52652e-24	0.110085	1.65922	0.197709	0.99996	0.0773239	0.819091	0.365446	0.653217	0.0903698	1.14447	0.284711	0.677488	0.118372	1.67872	0.195095	0.435457
Arhgap22	2.07533	-0.120168	0.736423	0.390809	0.432009	0.0249869	0.0302433	0.861939	0.881878	-0.231512	2.064	0.150814	0.187562	-0.301454	4.5482	0.0329533	0.776945	-0.0863736	0.390193	0.532198	0.770458	-0.1563	1.20599	0.272128	0.670139	-0.197718	1.47684	0.224269	0.463798
Arhgap23	6.49478	1.10926	93.4461	4.17409e-22	3.08081e-21	1.13149	97.4865	5.42236e-23	4.6565e-22	0.881044	52.3745	4.5864e-13	2.14891e-12	-0.0438535	0.147736	0.700709	0.99996	0.128884	1.27928	0.258033	0.564108	-0.0216219	0.0367886	0.847896	0.956718	-0.0993279	0.658921	0.416941	0.633774
Arhgap24	2.72465	0.721835	55.8792	7.70645e-14	3.07135e-13	0.511863	30.1149	4.0719e-08	1.06837e-07	0.720659	50.4754	1.20668e-12	5.41649e-12	0.168129	2.78327	0.0952534	0.99996	0.253442	6.59147	0.0102468	0.130753	-0.0418423	0.218803	0.639954	0.880356	0.252266	6.43387	0.0111964	0.126069
Arhgap25	2.22232	-0.629884	32.6318	1.11375e-08	2.86285e-08	-0.55073	26.099	3.2436e-07	7.79393e-07	-0.508709	15.0272	0.000105976	0.000202108	0.0521449	0.258388	0.61123	0.99996	-0.186203	3.25307	0.0712897	0.32789	0.131299	1.28329	0.257289	0.657902	-0.065028	0.22006	0.638994	0.792903
Arhgap26	7.0895	0.0426929	0.292204	0.588812	0.626401	-0.0292559	0.138157	0.71012	0.745278	-0.0113052	0.017532	0.894661	0.911029	0.166372	4.45187	0.0348631	0.799713	0.186726	5.61183	0.0178396	0.172601	0.0944234	1.43363	0.231173	0.635446	0.132728	2.41689	0.120033	0.348501
Arhgap27	3.74933	0.311518	5.17735	0.0228832	0.0307014	0.417841	9.33614	0.00224678	0.00353341	0.105077	0.492044	0.483017	0.531341	-0.116687	0.716913	0.397158	0.99996	0.0260792	0.0361422	0.849222	0.941047	-0.0103634	0.00584053	0.939082	0.982683	-0.180362	1.44671	0.229056	0.468994
Arhgap29	2.78683	-0.531205	14.3425	0.000152385	0.000263804	-0.196073	1.97993	0.159398	0.193291	0.00320928	0.000427836	0.983498	0.985676	-0.17799	1.67952	0.194989	0.99996	-0.337355	6.00317	0.0142802	0.15643	0.157142	1.2219	0.268988	0.667325	0.19706	1.56695	0.21065	0.450109
Arhgap30	2.46437	2.80112	381.521	5.80646e-85	5.21473e-83	2.65355	363.047	6.11122e-81	4.82541e-79	2.74323	350.491	3.31328e-78	2.61616e-76	-0.00102977	3.49129e-05	0.995286	0.99996	0.0489371	0.0809245	0.776048	0.909665	-0.148607	1.71124	0.190824	0.601406	-0.00895201	0.00505593	0.943314	0.971642
Arhgap31	4.50208	1.04586	115.483	6.1698e-27	6.1882e-26	0.981668	106.008	7.34416e-25	7.09393e-24	0.921433	79.8853	3.96795e-19	3.19527e-18	0.183354	3.4436	0.063497	0.99996	0.188098	3.64211	0.0563355	0.294324	0.119159	1.64458	0.199699	0.607582	0.063668	0.389714	0.53245	0.719691
Arhgap32	8.39625	0.328212	13.8782	0.000195047	0.000333487	0.28614	10.5592	0.0011561	0.00188153	0.302395	10.1971	0.00140658	0.00235665	-0.0660918	0.563321	0.452925	0.99996	0.102563	1.35776	0.243927	0.5516	-0.108164	1.51232	0.218785	0.624763	0.0767457	0.653107	0.419004	0.635419
Arhgap33	7.56704	1.61148	141.77	1.0919e-32	1.5609e-31	1.55692	132.937	9.33243e-31	1.27818e-29	1.13433	64.0686	1.20163e-15	7.19084e-15	-0.0147187	0.0123284	0.91159	0.99996	0.392524	8.76434	0.00307177	0.071705	-0.0692788	0.276779	0.59882	0.859226	-0.084623	0.352317	0.552805	0.733663
Arhgap36	1.70964	-0.357177	1.61222	0.20418	0.237393	-0.566088	4.32772	0.0374963	0.0501358	-0.319541	1.1647	0.280493	0.32813	0.643058	5.52939	0.0186996	0.602742	0.83262	9.2847	0.00231075	0.0612297	0.434147	2.40099	0.121259	0.526249	0.870256	8.32446	0.00391148	0.0814652
Arhgap39	5.02023	0.187051	3.65784	0.0558058	0.0710327	0.101531	1.10148	0.293941	0.337749	-0.172452	2.59724	0.10705	0.136584	0.262233	7.21982	0.00721027	0.367225	0.221782	5.17026	0.0229768	0.198639	0.176713	3.31984	0.0684483	0.441016	-0.13772	1.6503	0.198918	0.438945
Arhgap4	1.75699	1.48922	71.2467	3.15237e-17	1.64323e-16	1.26047	52.4471	4.41991e-13	1.79869e-12	1.52745	67.4397	2.17231e-16	1.37552e-15	0.0231569	0.0148128	0.90313	0.99996	0.0432551	0.0526784	0.818467	0.926603	-0.205595	1.64297	0.199918	0.607582	0.081482	0.214896	0.642957	0.795247
Arhgap42	3.45917	0.353902	6.20138	0.0127651	0.0176892	0.761459	28.6404	8.71448e-08	2.2163e-07	0.729178	22.6609	1.93256e-06	4.50764e-06	-0.308486	4.59791	0.032011	0.773146	-0.179227	1.56998	0.21021	0.514056	0.0990711	0.500413	0.479319	0.802581	0.19605	1.64808	0.19922	0.439248
Arhgap44	7.11922	0.0501344	0.425263	0.514323	0.555138	-0.0289354	0.142026	0.706275	0.742169	-0.248995	8.84136	0.00294479	0.00473881	0.0434022	0.319146	0.572121	0.99996	0.174365	5.15996	0.0231135	0.199006	-0.0356676	0.215515	0.642479	0.881077	-0.124764	2.22297	0.135971	0.36598
Arhgap5	6.90503	1.01929	34.6679	3.91026e-09	1.04342e-08	1.12265	41.9399	9.41221e-11	3.14587e-10	1.64925	79.482	4.86632e-19	3.90268e-18	-0.0994762	0.335641	0.562356	0.99996	-0.349473	4.1295	0.0421418	0.260398	0.00388214	0.00051521	0.981891	0.994315	0.280491	2.32131	0.127613	0.357299
Arhgap6	3.91474	-0.588485	26.0827	3.27109e-07	7.36402e-07	-0.551175	23.6473	1.15706e-06	2.63049e-06	-0.351102	7.88551	0.00498325	0.00776529	0.173713	2.40518	0.120934	0.99996	0.106101	0.897487	0.343457	0.636081	0.211023	3.29494	0.0694936	0.442238	0.343484	7.30713	0.00686815	0.101235
Arhgdia	7.14234	-0.100995	0.933466	0.333964	0.374127	-0.132172	1.59696	0.206335	0.244636	-0.372621	10.671	0.00108826	0.00185154	-0.0884584	0.716515	0.397289	0.99996	0.0931073	0.79514	0.37255	0.658611	-0.119635	1.30778	0.252798	0.653806	-0.178519	2.46413	0.116472	0.343863
Arhgdib	2.09764	0.600804	16.236	5.59208e-05	0.000101733	0.510007	11.7241	0.000616969	0.00103992	0.347839	4.37915	0.0363811	0.0502434	-0.0501321	0.106644	0.743997	0.99996	0.00209691	0.000194111	0.988884	0.995399	-0.140929	0.951575	0.329319	0.711946	-0.250869	2.33975	0.12611	0.355629
Arhgdig	4.00508	-0.579361	29.5228	5.52637e-08	1.34057e-07	-0.51762	23.3902	1.3225e-06	2.98756e-06	-0.765513	40.0141	2.52135e-10	9.00265e-10	-0.0943906	0.81188	0.367565	0.99996	-0.0335466	0.103281	0.747927	0.89576	-0.0326498	0.0904081	0.763659	0.927175	-0.219699	3.23286	0.0721745	0.279965
Arhgef1	4.30824	0.461424	11.3102	0.000770811	0.00123248	0.609784	19.8708	8.28574e-06	1.72081e-05	0.17783	1.4398	0.230172	0.275172	-0.0232685	0.028482	0.865981	0.99996	0.234793	2.9277	0.0870713	0.352765	0.125092	0.851615	0.356096	0.730643	-0.0488014	0.10808	0.742341	0.859233
Arhgef10	5.1494	1.07154	119.157	9.67675e-28	1.01558e-26	1.03382	114.827	8.58528e-27	9.37844e-26	0.891816	73.9359	8.06945e-18	5.72255e-17	0.286989	8.46544	0.00361958	0.236436	0.28451	8.34758	0.00386201	0.0807043	0.249273	6.93269	0.00846341	0.173773	0.104784	1.02881	0.310437	0.542164
Arhgef10l	5.69774	1.23863	94.9667	1.93613e-22	1.46255e-21	1.0891	74.099	7.42955e-18	4.3946e-17	0.942474	49.1865	2.32748e-12	1.01719e-11	-0.0198705	0.0246701	0.875192	0.99996	0.217056	2.9588	0.0854115	0.350353	-0.169399	1.85832	0.172819	0.583081	-0.0790986	0.344183	0.557425	0.737013
Arhgef11	5.73557	0.351646	22.8632	1.73949e-06	3.67087e-06	0.269378	13.5973	0.000226517	0.000403417	0.146804	3.40581	0.0649672	0.0858519	0.077615	1.10891	0.29232	0.99996	0.194471	7.00496	0.0081284	0.116908	-0.00465313	0.0040855	0.949036	0.985203	-0.0103713	0.0169307	0.896473	0.946089
Arhgef12	7.72793	1.34619	220.174	8.28862e-50	2.50683e-48	1.2798	200.302	1.79468e-45	4.74482e-44	1.37043	204.423	2.26254e-46	6.98656e-45	0.0166794	0.0346205	0.852393	0.99996	0.0593491	0.438739	0.507732	0.75606	-0.0497137	0.313942	0.575271	0.850912	0.0835879	0.760771	0.383087	0.607168
Arhgef15	4.35395	-0.752463	48.8075	2.82362e-12	9.84877e-12	-0.762616	49.872	1.64114e-12	6.38492e-12	-0.9385	60.0386	9.30152e-15	5.12084e-14	-0.0132173	0.0157445	0.900146	0.99996	0.0770821	0.539135	0.462792	0.725783	-0.0233697	0.0454218	0.83123	0.953718	-0.108955	0.798755	0.371466	0.597933
Arhgef17	7.05824	0.528933	22.4741	2.13001e-06	4.46694e-06	0.293595	6.96063	0.00833226	0.0121745	0.00742206	0.00380914	0.950787	0.958199	0.0933944	0.702749	0.401861	0.99996	0.381909	11.7463	0.000609635	0.0303913	-0.141944	1.63243	0.201367	0.61059	-0.139602	1.34087	0.246881	0.484579
Arhgef18	5.72098	0.130671	2.06199	0.151013	0.179479	0.035842	0.156421	0.692473	0.728903	-0.167506	2.87096	0.0901912	0.116451	0.11226	1.52465	0.216918	0.99996	0.314571	12.0254	0.000524815	0.0282893	0.0174316	0.0369336	0.8476	0.956718	0.0163939	0.0274694	0.868362	0.931417
Arhgef19	2.92285	1.48258	72.4994	1.67081e-17	8.91479e-17	1.66316	89.7106	2.75675e-21	2.10879e-20	1.43972	64.6514	8.93934e-16	5.40171e-15	-0.36277	3.97064	0.0463003	0.903137	0.522702	8.8245	0.00297212	0.0702149	-0.18219	1.23181	0.267056	0.66552	0.479837	7.43223	0.00640659	0.0982952
Arhgef2	6.50604	-0.224009	8.79342	0.00302319	0.00452631	-0.23383	9.56269	0.00198572	0.00313963	-0.385979	21.7528	3.10145e-06	7.05501e-06	-0.0810511	1.15773	0.281937	0.99996	0.0978713	1.6949	0.192957	0.494798	-0.0908718	1.43819	0.230433	0.635167	-0.0640994	0.601963	0.43783	0.648888
Arhgef25	6.29218	-0.195657	4.62674	0.0314773	0.041461	-0.175567	3.72897	0.0534764	0.0700222	-0.385089	14.9188	0.000112242	0.000213677	-0.0226128	0.0620704	0.803253	0.99996	0.0290503	0.10269	0.748625	0.896164	-0.00252243	0.000767389	0.9779	0.993437	-0.160382	2.59589	0.107141	0.332584
Arhgef26	5.2344	1.66977	379.734	1.42165e-84	1.2671e-82	1.87228	474.23	3.84842e-105	6.11846e-103	1.84471	419.868	2.60723e-93	3.19521e-91	-0.280722	10.0567	0.00151798	0.131317	-0.0392806	0.201886	0.653203	0.839699	-0.0782078	0.944836	0.331037	0.713212	0.135666	2.41341	0.1203	0.348614
Arhgef28	4.60133	0.480963	26.2179	3.04978e-07	6.89085e-07	0.403878	18.9242	1.36014e-05	2.75564e-05	0.315049	9.69598	0.00184672	0.00304209	0.129646	1.88481	0.169788	0.99996	0.222469	5.60122	0.017948	0.173507	0.0525616	0.325316	0.568431	0.84834	0.056556	0.312017	0.576445	0.750041
Arhgef3	5.91398	-0.663968	84.5695	3.70945e-20	2.39526e-19	-0.717581	99.778	1.70477e-23	1.51944e-22	-0.68532	72.9949	1.29987e-17	9.06517e-17	0.148361	4.38802	0.0361922	0.808181	-0.0627616	0.783044	0.376212	0.662	0.0947481	1.69529	0.192906	0.602798	-0.0841143	1.09297	0.295814	0.529718
Arhgef4	7.34739	0.408539	18.5304	1.67213e-05	3.21028e-05	0.314645	11.0177	0.000902463	0.00148871	0.258719	6.41369	0.0113244	0.0168947	0.0103481	0.0118976	0.913142	0.99996	0.0651242	0.471676	0.492217	0.74544	-0.0835461	0.77996	0.377153	0.745477	-0.0846962	0.681521	0.409063	0.627765
Arhgef40	4.25934	1.1426	105.094	1.16457e-24	1.01943e-23	0.972332	77.7624	1.16211e-18	7.39841e-18	0.803666	46.2185	1.05774e-11	4.35571e-11	0.0736205	0.422181	0.515851	0.99996	0.273505	5.91807	0.0149864	0.158735	-0.0966481	0.814508	0.366791	0.737039	-0.0654295	0.310776	0.577205	0.750864
Arhgef6	3.28434	0.347828	8.63667	0.00329464	0.00490416	0.320891	7.58391	0.00588915	0.00877814	0.41177	10.3858	0.00126986	0.002141	0.0783744	0.433601	0.510227	0.99996	0.0756716	0.408062	0.522955	0.76461	0.0514375	0.197372	0.65685	0.886933	0.139614	1.19349	0.274626	0.511068
Arhgef7	6.80911	0.0347198	0.252951	0.615005	0.650502	-0.0448239	0.423267	0.515312	0.560992	-0.09528	1.61082	0.204376	0.247324	0.0555285	0.648454	0.420666	0.99996	0.1026	2.21862	0.136355	0.424498	-0.0240152	0.121226	0.727708	0.914885	-0.0273994	0.132966	0.715376	0.842962
Arhgef9	8.4703	-0.159993	2.67969	0.101635	0.124491	-0.157244	2.59106	0.107468	0.134278	0.0906693	0.739333	0.389875	0.439608	0.0217482	0.0495974	0.823765	0.99996	-0.0906948	0.862265	0.353106	0.642239	0.0244967	0.0628399	0.802062	0.942966	0.159967	2.30369	0.129067	0.358441
Arid1a	6.53753	0.92865	97.5053	5.37114e-23	4.19042e-22	0.861821	84.3242	4.1995e-20	2.95851e-19	0.538061	28.7552	8.21304e-08	2.23156e-07	-0.0783933	0.696558	0.403943	0.99996	0.196924	4.41641	0.0355948	0.242995	-0.145223	2.45395	0.11723	0.522985	-0.193665	3.68167	0.0550137	0.248104
Arid1b	6.17209	0.42681	32.7009	1.07486e-08	2.7653e-08	0.410643	30.4591	3.40987e-08	9.00698e-08	0.289031	12.8027	0.000346112	0.000622916	-0.0208785	0.0778127	0.780284	0.99996	0.0064383	0.00741924	0.931359	0.974053	-0.0370462	0.250621	0.616638	0.868152	-0.131341	2.62981	0.104875	0.330879
Arid2	5.01663	0.247655	7.24705	0.00710176	0.010162	0.353202	14.9585	0.000109899	0.000202089	0.522088	27.742	1.3862e-07	3.67478e-07	-0.00780131	0.00716855	0.932526	0.99996	-0.0887575	0.927795	0.335436	0.631465	0.0977455	1.1518	0.283172	0.677132	0.185676	3.50338	0.0612437	0.261092
Arid3a	2.10123	-0.16767	1.73463	0.187821	0.220025	0.0351735	0.075966	0.78284	0.812323	0.0907679	0.38824	0.533226	0.579777	-0.173994	1.8947	0.168673	0.99996	-0.221117	3.08271	0.0791283	0.340884	0.0288493	0.0503943	0.822379	0.949209	0.0373199	0.0645934	0.799378	0.892031
Arid3b	1.89687	-0.154102	1.37678	0.24065	0.276462	-0.128622	0.959653	0.327274	0.372666	-0.285783	3.79532	0.0513962	0.0690585	-0.0501108	0.149789	0.698737	0.99996	0.190688	2.29432	0.129848	0.418714	-0.0246309	0.0342524	0.853171	0.956718	0.0590068	0.150767	0.697803	0.830685
Arid4a	4.67316	0.302178	9.44314	0.0021194	0.00322529	0.276415	8.09521	0.00443825	0.00671415	0.364124	11.7864	0.000596642	0.00104737	0.128142	1.69724	0.192649	0.99996	0.0364796	0.137679	0.710599	0.873067	0.102379	1.11298	0.291434	0.684239	0.0984248	0.857884	0.354332	0.582212
Arid4b	4.71745	0.250372	3.46123	0.0628235	0.0793727	0.337703	6.38558	0.0115051	0.0164829	0.477918	10.8791	0.000972536	0.00166331	0.111521	0.687584	0.406987	0.99996	-0.102609	0.580244	0.446217	0.714056	0.198851	2.2156	0.136622	0.54519	0.124937	0.740423	0.389525	0.61108
Arid5a	2.24625	0.277606	4.07925	0.043413	0.0560837	0.364586	7.55744	0.00597629	0.00890127	0.44669	9.40007	0.00216977	0.00355237	0.12492	0.816765	0.366128	0.99996	0.187057	1.87886	0.170464	0.464957	0.211899	2.58174	0.108103	0.508932	0.356141	5.90475	0.0151001	0.142573
Arid5b	3.5316	0.449986	15.3505	8.92996e-05	0.000158535	0.335376	8.99692	0.00270435	0.004208	0.117236	0.895185	0.344076	0.394163	0.240483	4.36925	0.0365932	0.812957	0.328953	8.26883	0.00403315	0.0825218	0.125872	1.27391	0.259034	0.660354	-0.00379642	0.00093122	0.975656	0.987628
Arih1	6.401	-0.32354	9.31399	0.00227411	0.00344647	-0.260939	6.08959	0.0135981	0.0193347	0.0573627	0.251221	0.616216	0.659762	0.0327318	0.096112	0.756546	0.99996	-0.111053	1.10524	0.29312	0.595523	0.0953324	0.808522	0.368557	0.739314	0.269849	5.562	0.0183545	0.156315
Arih2	3.11602	-0.119005	1.71818	0.189927	0.222183	-0.0223106	0.0636884	0.800758	0.827922	-0.275136	7.2754	0.00699053	0.0107088	0.0567203	0.407448	0.523268	0.99996	0.145596	2.7631	0.0964612	0.368415	0.153414	2.88356	0.0894878	0.477527	-0.0105362	0.0100595	0.920108	0.958244
Arl1	5.4197	-0.98472	131.517	1.90858e-30	2.36362e-29	-0.905662	111.915	3.72888e-26	3.91e-25	-0.739861	61.1236	5.36017e-15	3.01879e-14	-0.0171903	0.0423408	0.836971	0.99996	-0.0943877	1.27684	0.258488	0.564433	0.0618677	0.506274	0.476756	0.801955	0.150472	2.50413	0.113548	0.340268
Arl10	3.76057	0.336347	8.35807	0.00383978	0.00567383	0.170883	2.15732	0.141892	0.173531	-0.0798512	0.394509	0.529939	0.576809	-0.0116005	0.00979018	0.921182	0.99996	0.298672	6.62606	0.0100497	0.130071	-0.177065	2.35459	0.124915	0.531601	-0.117527	0.850396	0.35644	0.584643
Arl13b	2.62241	-0.0278697	0.0431395	0.835463	0.853676	0.142883	1.14904	0.28375	0.327222	0.256924	2.99794	0.0833702	0.10825	-0.127926	0.911615	0.339686	0.99996	-0.210785	2.4827	0.115105	0.399471	0.0428275	0.102933	0.748338	0.921327	0.074009	0.247269	0.619004	0.77957
Arl14ep	4.54871	-0.654396	32.1106	1.45638e-08	3.71042e-08	-0.496902	18.8369	1.42388e-05	2.88231e-05	-0.361725	8.21412	0.00415656	0.00654733	0.0267507	0.0556802	0.813459	0.99996	-0.120052	1.11903	0.290128	0.593215	0.184245	2.51763	0.11258	0.517611	0.17262	1.84999	0.173784	0.409037
Arl15	4.95404	-1.05986	115.977	4.80874e-27	4.84788e-26	-0.902491	85.5174	2.29667e-20	1.64858e-19	-0.652704	36.6417	1.41959e-09	4.6548e-09	0.029312	0.0946726	0.758319	0.99996	-0.13749	2.07811	0.149426	0.438183	0.186676	3.51369	0.0608639	0.427916	0.269661	6.14965	0.0131438	0.136005
Arl16	3.57679	-0.533166	40.2472	2.23777e-10	6.6719e-10	-0.594564	49.8049	1.69817e-12	6.59373e-12	-0.594735	37.7147	8.18856e-10	2.78194e-09	-0.00620896	0.0059028	0.938759	0.99996	-0.0421634	0.275011	0.59999	0.809077	-0.0676069	0.596508	0.439914	0.781784	-0.103733	1.06913	0.301143	0.534375
Arl2	3.67891	-0.627526	22.0532	2.65197e-06	5.50854e-06	-0.782557	33.6574	6.57244e-09	1.86145e-08	-1.01087	44.1347	3.06531e-11	1.19178e-10	-0.0386493	0.0865925	0.768555	0.99996	0.0383072	0.0856052	0.76984	0.906624	-0.193681	2.01475	0.155777	0.568745	-0.345033	5.09446	0.0240025	0.171041
Arl2bp	6.4745	0.181867	5.84326	0.0156368	0.0214328	0.384698	26.2948	2.9307e-07	7.07275e-07	0.487552	36.1929	1.78718e-09	5.80514e-09	-0.0578436	0.590191	0.442345	0.99996	-0.118276	2.46706	0.116255	0.400598	0.144987	3.75023	0.0528002	0.407434	0.187409	5.3293	0.0209698	0.163168
Arl3	4.46186	-0.296263	9.56137	0.00198715	0.00303699	-0.272913	8.15432	0.00429587	0.00651468	-0.410294	14.8327	0.000117479	0.000223178	-0.00832357	0.00770739	0.930042	0.99996	0.0166713	0.0311083	0.859999	0.945509	0.0150271	0.0242552	0.876237	0.9621	-0.0973592	0.823292	0.364219	0.59153
Arl4a	4.61974	-0.872359	42.5629	6.8445e-11	2.12974e-10	-0.787728	34.8533	3.555e-09	1.03245e-08	-0.392485	7.24057	0.00712744	0.01091	-0.09133	0.484486	0.486397	0.99996	-0.305315	5.39041	0.0202478	0.187129	-0.00669913	0.0024767	0.960308	0.987609	0.174559	1.42727	0.23221	0.471839
Arl4c	4.86756	-0.157154	2.91454	0.0877842	0.108577	-0.182576	3.93597	0.0472638	0.0623384	-0.165465	2.68476	0.101313	0.129771	-0.0615826	0.45259	0.501108	0.99996	0.00234101	0.000656961	0.979551	0.991812	-0.0870039	0.884364	0.347009	0.723218	-0.00596952	0.00346119	0.953086	0.976747
Arl4d	1.15721	-1.22842	61.6198	4.16609e-15	1.84471e-14	-1.34291	73.6511	9.32183e-18	5.4583e-17	-1.72565	77.0253	1.68784e-18	1.27619e-17	0.0920442	0.469688	0.493131	0.99996	0.122902	0.865069	0.352324	0.641822	-0.0224509	0.0151092	0.902171	0.97221	-0.374331	2.65706	0.103091	0.328359
Arl5a	5.60585	-0.0690286	0.264677	0.606925	0.643344	0.0381725	0.0815318	0.775232	0.805921	0.39254	7.41555	0.00646627	0.00995104	0.0525975	0.154367	0.694397	0.99996	-0.0702642	0.275171	0.599884	0.809077	0.159799	1.42178	0.233111	0.637655	0.391304	7.34705	0.0067173	0.100644
Arl5b	2.90754	-0.209731	2.07166	0.150058	0.178471	-0.197301	1.89842	0.168256	0.203007	0.0277172	0.0306496	0.861024	0.882554	0.133136	0.864002	0.352621	0.99996	-0.00996486	0.00482798	0.944605	0.978616	0.145565	0.998763	0.31761	0.706859	0.227483	2.01591	0.155658	0.389659
Arl6	3.92682	-1.11734	110.154	9.06862e-26	8.46093e-25	-0.886025	70.7032	4.15215e-17	2.30533e-16	-0.594191	26.1043	3.23456e-07	8.22257e-07	-0.0560581	0.305867	0.580228	0.99996	-0.0940093	0.863002	0.3529	0.642207	0.175253	2.5521	0.110148	0.512663	0.429136	12.8285	0.000341377	0.0220718
Arl6ip1	7.6656	0.426207	24.6723	6.79523e-07	1.4882e-06	0.304621	12.6452	0.000376536	0.000651654	0.420228	20.8268	5.02732e-06	1.11999e-05	0.0505056	0.346892	0.555878	0.99996	0.0884042	1.06395	0.302316	0.602442	-0.0710798	0.691041	0.40581	0.760612	0.0824255	0.7959	0.372322	0.598575
Arl6ip4	3.66336	-0.470426	11.5733	0.000669054	0.00107857	-0.369772	7.04333	0.0079561	0.0116553	-0.645238	17.2876	3.21271e-05	6.52243e-05	-0.20956	2.32974	0.126923	0.99996	-0.059166	0.187793	0.66476	0.846784	-0.108906	0.604647	0.43681	0.781401	-0.233978	2.2582	0.132909	0.363085
Arl6ip5	6.16875	-0.0853414	0.624975	0.429204	0.471176	-0.288559	7.11937	0.00762553	0.0112031	-0.363694	9.48167	0.00207535	0.00340395	-0.00600006	0.0030952	0.955633	0.99996	0.0599175	0.30916	0.578196	0.799539	-0.209218	3.73851	0.0531717	0.408833	-0.218436	3.42972	0.0640328	0.266106
Arl6ip6	2.95143	-0.381702	13.2275	0.000275869	0.000464652	-0.193641	3.52621	0.0604055	0.0785706	0.0556554	0.227536	0.633357	0.675623	-0.035595	0.122276	0.726579	0.99996	-0.201865	3.90876	0.048035	0.27757	0.152467	2.05761	0.151448	0.565287	0.235493	3.89822	0.0483374	0.236329
Arl8a	5.63098	-0.384707	22.1049	2.58146e-06	5.36587e-06	-0.279862	11.6796	0.000631897	0.0010628	-0.509421	31.7316	1.77015e-08	5.14854e-08	-0.141325	3.02368	0.0820569	0.99996	0.0122745	0.0229514	0.879583	0.954321	-0.0364804	0.196367	0.65767	0.887059	-0.11244	1.54265	0.214224	0.453952
Arl8b	7.31432	-0.610955	40.7325	1.74556e-10	5.26038e-10	-0.649397	46.0068	1.17841e-11	4.26191e-11	-0.294505	8.04827	0.0045547	0.0071334	-0.00217915	0.000524929	0.981721	0.99996	-0.144099	2.29367	0.129903	0.418714	-0.0406216	0.180325	0.671094	0.892651	0.17235	2.78571	0.0951087	0.317074
Armc1	5.79149	-0.722863	47.8157	4.68231e-12	1.60511e-11	-0.642808	38.0544	6.87991e-10	2.1368e-09	-0.44716	15.4134	8.63714e-05	0.000166584	-0.00434773	0.00177475	0.966397	0.99996	-0.0956127	0.858067	0.35428	0.643337	0.075708	0.522392	0.469823	0.79704	0.180091	2.51402	0.112838	0.339314
Armc10	3.43068	-0.793424	65.4365	6.00164e-16	2.83458e-15	-0.824384	71.0996	3.39633e-17	1.90004e-16	-0.56259	25.5334	4.34795e-07	1.08909e-06	0.0218562	0.0549938	0.814591	0.99996	-0.167605	3.21032	0.073175	0.331278	-0.00910375	0.00786943	0.929313	0.979588	0.0632295	0.300205	0.583754	0.755291
Armc2	2.06547	-0.306495	8.41508	0.00372122	0.00550348	-0.231604	4.73358	0.0295792	0.0401523	-0.281818	5.05325	0.0245798	0.0349338	-0.108495	1.12371	0.289121	0.99996	-0.110794	1.21265	0.270808	0.575204	-0.0336038	0.0934997	0.759774	0.924998	-0.0861171	0.436646	0.508746	0.703089
Armc5	3.19848	0.427494	9.51643	0.00203641	0.00310744	0.272722	3.86029	0.0494418	0.0650725	-0.0481528	0.0992302	0.752755	0.786516	-0.054099	0.149057	0.699438	0.99996	0.169776	1.49672	0.221177	0.526643	-0.208872	2.32012	0.12771	0.534701	-0.305871	3.99748	0.0455682	0.23077
Armc6	3.7895	-0.701202	28.0381	1.1895e-07	2.79889e-07	-0.971273	51.933	5.74278e-13	2.31145e-12	-1.10485	53.2475	2.94058e-13	1.39838e-12	-0.092951	0.509504	0.475354	0.99996	-0.00259802	0.000400767	0.984028	0.993532	-0.363022	7.12557	0.00759922	0.165258	-0.406246	7.1595	0.00745678	0.104439
Armc7	4.00985	-0.908699	80.6653	2.6738e-19	1.635e-18	-0.810447	63.2336	1.8359e-15	9.1329e-15	-0.989092	72.0079	2.14335e-17	1.47174e-16	-0.164338	2.81342	0.0934791	0.99996	-0.198065	4.10439	0.0427719	0.262226	-0.0660851	0.399645	0.527272	0.829137	-0.278457	5.50773	0.0189326	0.157087
Armc8	5.68225	-0.704119	80.0003	3.74344e-19	2.26086e-18	-0.725784	84.8622	3.19902e-20	2.26999e-19	-0.46352	28.5674	9.04941e-08	2.44919e-07	-0.0424786	0.301432	0.582986	0.99996	-0.205193	7.01621	0.00807749	0.116535	-0.0641431	0.649298	0.420364	0.76923	0.0354068	0.165429	0.684207	0.822994
Armc9	4.20937	-0.434551	28.6102	8.85128e-08	2.10672e-07	-0.429926	28.2601	1.0606e-07	2.67423e-07	-0.646225	49.2246	2.28265e-12	9.9834e-12	0.0189662	0.0572278	0.810932	0.99996	0.0724977	0.845124	0.357935	0.646799	0.0235909	0.0812261	0.775643	0.932602	-0.139176	2.19052	0.138862	0.370824
Armcx1	5.21814	-0.275531	7.58788	0.00587622	0.00849621	-0.299591	8.95641	0.00276498	0.0042978	-0.159956	2.13186	0.144266	0.180103	-0.0830741	0.697147	0.403744	0.99996	-0.173742	3.04993	0.0807406	0.342073	-0.107134	1.13572	0.286558	0.680532	-0.0581676	0.280332	0.596484	0.764281
Armcx2	6.02987	0.322954	15.7124	7.37394e-05	0.000132187	0.313581	14.7843	0.000120533	0.000220918	0.332339	14.1921	0.000165064	0.000308153	-0.13878	2.88055	0.0896555	0.99996	-0.109581	1.80174	0.179502	0.477076	-0.148153	3.33243	0.0679266	0.441016	-0.100196	1.28287	0.257366	0.494514
Armcx3	3.77239	0.16655	1.63291	0.2013	0.234346	0.104747	0.648532	0.420638	0.468574	-0.0644821	0.201232	0.653728	0.694959	-0.056025	0.184527	0.667512	0.99996	-0.0337599	0.0672926	0.79532	0.918675	-0.117828	0.821939	0.364614	0.735165	-0.264792	3.37048	0.0663746	0.27093
Armcx4	5.81914	1.65056	398.389	1.23516e-88	1.25272e-86	1.48064	326.4	5.84743e-73	3.69866e-71	1.53352	311.224	1.18183e-69	7.55667e-68	-0.0174171	0.0437071	0.834399	0.99996	0.00525896	0.00401369	0.949485	0.980676	-0.18734	5.65924	0.0173637	0.249735	-0.111785	1.69863	0.192467	0.43257
Armcx5	3.82728	-0.932001	78.2103	9.26344e-19	5.42481e-18	-0.771564	53.9288	2.07888e-13	8.76944e-13	-0.543865	20.8754	4.90162e-06	1.09239e-05	-0.099175	0.956006	0.328195	0.99996	-0.397636	15.1895	9.7241e-05	0.00977813	0.0612625	0.31905	0.572179	0.850068	-0.00950012	0.00611434	0.937674	0.968595
Armcx6	1.929	0.232429	3.68361	0.0549497	0.0699885	0.110169	0.82166	0.364695	0.411967	0.063858	0.213193	0.644276	0.686027	-0.0274829	0.04993	0.823185	0.99996	0.0519705	0.185251	0.666899	0.847823	-0.149743	1.56551	0.21086	0.618506	-0.116601	0.710565	0.399256	0.619033
Arnt	4.24966	-0.237545	4.5078	0.0337406	0.0442441	-0.213352	3.69432	0.054598	0.0714034	-0.128676	1.10691	0.292756	0.340949	0.0874341	0.62271	0.430042	0.99996	-0.00776985	0.00492007	0.94408	0.978616	0.111627	0.992768	0.319067	0.707889	0.101098	0.675677	0.411079	0.629942
Arnt2	8.29123	0.762925	96.1306	1.0755e-22	8.2539e-22	0.686019	78.0114	1.0245e-18	6.53647e-18	0.692914	69.5339	7.51129e-17	4.93689e-16	-0.0065397	0.00711374	0.932784	0.99996	0.00174541	0.000506966	0.982036	0.993009	-0.0834451	1.16868	0.279673	0.67536	-0.0682655	0.666548	0.414258	0.631723
Arntl	4.46728	-0.395136	17.0757	3.59185e-05	6.6769e-05	-0.319342	11.2782	0.000784225	0.00130482	-0.343278	10.6146	0.00112196	0.00190392	-0.0130485	0.0191767	0.889861	0.99996	0.0159497	0.0287851	0.865276	0.948298	0.0627451	0.423987	0.514954	0.825036	0.0678075	0.406663	0.523668	0.713264
Arpc1a	6.26468	-0.855375	66.8438	2.93894e-16	1.42466e-15	-0.87181	69.3102	8.41322e-17	4.5846e-16	-0.870092	56.9215	4.53569e-14	2.34251e-13	0.00273454	0.000700423	0.978886	0.99996	0.00598558	0.00335961	0.953779	0.982069	-0.0137003	0.017129	0.895872	0.970439	-0.00873126	0.00587898	0.938882	0.969088
Arpc1b	2.84277	1.07253	51.9226	5.77332e-13	2.12792e-12	1.13715	58.57	1.96186e-14	9.00205e-14	1.08527	46.2331	1.04987e-11	4.32637e-11	-0.150743	0.954753	0.328512	0.99996	-0.0239419	0.0245562	0.875478	0.952758	-0.0861207	0.368289	0.543939	0.838909	-0.0111999	0.00514686	0.942808	0.971375
Arpc2	6.38006	-0.714375	85.3371	2.516e-20	1.64815e-19	-0.619933	64.6675	8.86661e-16	4.53349e-15	-0.525399	38.5171	5.42768e-10	1.87979e-09	-0.000251204	1.08458e-05	0.997372	0.99996	-0.0646615	0.718873	0.396514	0.676968	0.0941909	1.47306	0.224863	0.631194	0.124314	2.16551	0.141138	0.372581
Arpc3	5.10983	-1.16737	138.353	6.1006e-32	8.30713e-31	-1.24831	155.935	8.74681e-36	1.54051e-34	-1.3723	147.794	5.26118e-34	1.00321e-32	-0.0465349	0.233378	0.629031	0.99996	-0.0795099	0.682726	0.408649	0.685648	-0.127478	1.59295	0.206905	0.614322	-0.284445	6.38931	0.011481	0.127325
Arpc4	5.05013	-0.621364	46.5628	8.87287e-12	2.97067e-11	-0.6466	50.0219	1.52039e-12	5.92886e-12	-0.761072	55.9703	7.35749e-14	3.7359e-13	-0.0704013	0.615864	0.432588	0.99996	0.00753603	0.00709981	0.932849	0.974687	-0.0956371	1.07315	0.300235	0.691652	-0.132172	1.67788	0.195206	0.435623
Arpc5	5.85753	-0.863761	107.151	4.12511e-25	3.69908e-24	-0.832967	100.46	1.20819e-23	1.08922e-22	-0.713194	60.6489	6.82171e-15	3.79647e-14	0.0991935	1.47352	0.224791	0.99996	0.0430497	0.277779	0.598161	0.808459	0.129988	2.39518	0.12171	0.526489	0.193617	4.47792	0.0343354	0.203607
Arpc5l	4.72104	-0.817979	77.8535	1.10973e-18	6.45378e-18	-0.77755	70.686	4.18855e-17	2.32445e-16	-0.805152	60.9	6.00491e-15	3.35778e-14	0.00329716	0.00133613	0.970841	0.99996	0.0286891	0.101701	0.749798	0.896736	0.0437263	0.214707	0.643103	0.881116	0.041516	0.158431	0.690605	0.826942
Arpp19	8.34423	-1.10982	102.575	4.15419e-24	3.51865e-23	-1.0076	84.9364	3.08115e-20	2.18899e-19	-0.836344	49.0178	2.53649e-12	1.10362e-11	-0.0153088	0.0200582	0.887375	0.99996	-0.113085	1.09424	0.295533	0.597115	0.0869186	0.641649	0.423114	0.771415	0.160395	1.87722	0.170651	0.406407
Arpp21	8.6338	-0.670146	70.7975	3.95836e-17	2.05336e-16	-0.598105	56.5609	5.44845e-14	2.39989e-13	-0.419066	23.4979	1.25052e-06	2.9716e-06	0.0301729	0.145306	0.703062	0.99996	-0.0115849	0.0214245	0.883629	0.955223	0.102214	1.65641	0.198088	0.607057	0.239496	7.82648	0.00514861	0.0897328
Arrb1	8.31304	1.08258	184.817	4.30265e-42	9.2882e-41	0.996638	157.52	3.94119e-36	7.01485e-35	0.910689	116.275	4.13808e-27	5.65442e-26	0.0318752	0.162831	0.686563	0.99996	0.160027	4.10853	0.0426675	0.261996	-0.0540708	0.474799	0.490787	0.810288	-0.0118687	0.0195428	0.888821	0.941392
Arrb2	3.87116	-0.391985	12.8811	0.000331919	0.000553905	-0.337015	9.52332	0.00202877	0.00320727	-0.699759	32.3984	1.25587e-08	3.70494e-08	-0.0472584	0.192464	0.660874	0.99996	0.139702	1.70422	0.191737	0.49296	0.00771192	0.00486063	0.944418	0.983893	-0.168072	1.83077	0.176036	0.411989
Arrdc2	1.94275	-0.253324	3.61109	0.0573956	0.0729069	-0.0974302	0.615454	0.432742	0.480484	-0.901735	30.7303	2.96502e-08	8.38747e-08	0.313065	6.09764	0.0135362	0.50788	0.138809	1.1905	0.275228	0.580112	0.468959	12.8847	0.000331285	0.0234358	-0.509601	9.07176	0.00259588	0.0680189
Arrdc3	5.14743	-0.944228	88.3246	5.55481e-21	3.77977e-20	-0.842095	71.2092	3.21285e-17	1.80082e-16	-0.505183	21.2881	3.95171e-06	8.89286e-06	0.0590254	0.36331	0.546673	0.99996	-0.120855	1.51887	0.21779	0.523473	0.161159	2.53297	0.111491	0.514185	0.31819	8.36916	0.00381642	0.0809012
Arrdc4	2.39073	-0.223424	4.55457	0.0328311	0.043138	-0.166982	2.5163	0.112674	0.14041	-0.154006	1.59181	0.207068	0.250324	-0.113961	1.23062	0.267286	0.99996	-0.146756	2.07191	0.150033	0.438762	-0.057519	0.287529	0.591808	0.857652	-0.0773382	0.385372	0.534742	0.721143
Arsa	3.97163	0.543186	28.9958	7.25348e-08	1.7398e-07	0.377288	14.2867	0.000156967	0.000284856	0.460377	17.293	3.20369e-05	6.50638e-05	0.117086	1.32229	0.250181	0.99996	-0.0778954	0.581032	0.445908	0.713723	-0.0488121	0.244616	0.620892	0.869928	-0.160705	2.14048	0.143457	0.375645
Arsb	6.74424	1.31008	333.897	1.36122e-74	9.47619e-73	1.21179	287.984	1.36701e-64	6.72922e-63	1.23967	266.624	6.17513e-60	2.92945e-58	-0.0725312	1.02236	0.31196	0.99996	-0.0130528	0.0332539	0.855303	0.943239	-0.170825	6.01531	0.0141822	0.223366	-0.0834702	1.21659	0.270032	0.506686
Arsg	3.39539	0.344407	12.3523	0.000440435	0.000724614	0.116806	1.46181	0.226642	0.266405	0.107293	0.924393	0.336324	0.386298	0.150704	2.34457	0.12572	0.99996	-0.104268	1.10367	0.293462	0.595523	-0.0768968	0.639399	0.423928	0.771936	-0.341381	9.54447	0.00200553	0.0606622
Arsk	2.59733	0.893959	40.8969	1.60477e-10	4.84602e-10	1.11582	69.3439	8.27066e-17	4.51109e-16	1.53057	110.048	9.56411e-26	1.21514e-24	0.117244	0.660418	0.416412	0.99996	-0.109902	0.572353	0.449326	0.716206	0.339107	6.88445	0.0086949	0.176982	0.526712	13.9387	0.000188868	0.0159859
Arv1	1.57375	-0.121566	0.663851	0.415204	0.456744	-0.300011	3.84909	0.0497731	0.0654719	-0.337683	3.76702	0.0522728	0.0701562	-0.0916247	0.382585	0.536223	0.99996	-0.0356461	0.0595839	0.807155	0.922346	-0.27007	3.07715	0.0793998	0.460239	-0.251763	2.02524	0.154705	0.388579
Arvcf	4.50156	0.0797872	0.435499	0.509303	0.550124	0.0235148	0.0381552	0.845132	0.866628	-0.253287	3.65494	0.0559032	0.0747218	0.086057	0.50752	0.476214	0.99996	0.212572	3.11186	0.0777242	0.33897	0.0297846	0.0611001	0.804766	0.944351	-0.120502	0.825488	0.363581	0.591072
Arx	4.09455	-0.33349	4.34601	0.0370957	0.048358	-0.136716	0.738032	0.390292	0.438148	-0.359418	4.22967	0.0397233	0.0544056	-0.0371014	0.0545671	0.815299	0.99996	0.143385	0.817542	0.3659	0.653584	0.159673	0.993941	0.318781	0.707889	0.117457	0.451946	0.501412	0.697743
Arxes1	2.58293	0.089738	0.468741	0.493567	0.535045	0.0372818	0.0807788	0.776245	0.806902	0.0695812	0.227632	0.633285	0.675607	-0.0771763	0.346021	0.556374	0.99996	-0.049295	0.143002	0.705314	0.87013	-0.129633	0.978542	0.322559	0.709114	-0.0694519	0.224671	0.635504	0.790433
Arxes2	3.93247	0.134821	1.13302	0.287131	0.325443	0.135402	1.15298	0.282926	0.326462	0.290824	4.46626	0.0345706	0.0479909	-0.0230956	0.0332817	0.855243	0.99996	-0.101087	0.637785	0.424514	0.697438	-0.0225152	0.03186	0.858335	0.95745	0.0549163	0.15844	0.690597	0.826942
As3mt	3.57377	0.771251	63.3231	1.75437e-15	7.97844e-15	0.816929	74.0755	7.51867e-18	4.44285e-17	0.92542	80.6178	2.73882e-19	2.22991e-18	0.0357688	0.128196	0.72031	0.99996	0.0806432	0.661316	0.416096	0.691631	0.0814475	0.78712	0.374972	0.744817	0.234812	5.39051	0.0202466	0.161022
Asah1	4.6315	0.720176	50.5286	1.17443e-12	4.22543e-12	0.810875	65.3597	6.24015e-16	3.22421e-15	0.942728	75.8163	3.11325e-18	2.28492e-17	0.0256154	0.0627807	0.802154	0.99996	-0.0459211	0.201768	0.653297	0.83973	0.116315	1.38897	0.238579	0.642748	0.176631	2.69745	0.100509	0.324859
Asah2	4.14171	1.05811	77.7993	1.14059e-18	6.62015e-18	0.848228	51.6768	6.54327e-13	2.6202e-12	1.2821	101.393	7.54459e-24	8.50211e-23	0.165105	1.85727	0.172941	0.99996	-0.0557884	0.21015	0.64665	0.836298	-0.044781	0.150037	0.6985	0.904561	0.168194	1.79653	0.180132	0.418018
Asap1	6.52494	-0.096461	1.70146	0.192097	0.22461	-0.117377	2.51444	0.112808	0.140561	-0.154224	3.64822	0.0561291	0.0749897	-0.113759	2.37214	0.123518	0.99996	-0.0586156	0.631495	0.426807	0.698785	-0.134675	3.30177	0.0692054	0.442238	-0.116379	2.07116	0.150107	0.382668
Asap2	5.32451	0.354598	20.1675	7.09473e-06	1.41043e-05	0.390986	25.0799	5.5002e-07	1.2942e-06	0.202727	5.64918	0.0174635	0.0253652	0.0996167	1.58414	0.208165	0.99996	0.191554	5.89333	0.0151983	0.159592	0.136004	3.05844	0.0803186	0.462049	0.0396836	0.215727	0.642315	0.794704
Asb1	5.45588	0.325931	20.6535	5.50373e-06	1.10914e-05	0.367567	26.5918	2.51312e-07	6.0975e-07	0.475096	37.342	9.91269e-10	3.31975e-09	-0.00930494	0.0166721	0.897262	0.99996	-0.102419	2.02129	0.155107	0.445298	0.032331	0.208319	0.648088	0.882455	0.0467449	0.362181	0.547298	0.730011
Asb13	5.5756	-0.482084	43.5229	4.19021e-11	1.32676e-10	-0.560602	58.3589	2.18403e-14	9.97481e-14	-0.53009	42.92	5.70244e-11	2.16626e-10	-0.0631501	0.766074	0.381434	0.99996	0.012828	0.0317654	0.858544	0.944633	-0.141668	3.65731	0.0558237	0.416466	-0.0351781	0.18728	0.66519	0.810476
Asb14	1.44107	-0.529555	6.76535	0.00929449	0.0130926	-0.328678	2.67092	0.102197	0.128072	-0.242883	1.1034	0.293522	0.341709	-0.0620376	0.0990032	0.753029	0.99996	-0.312134	2.46413	0.116472	0.400598	0.138839	0.448336	0.503126	0.816718	-0.0254613	0.011658	0.914018	0.956539
Asb3	3.18821	-0.503965	17.6505	2.65449e-05	4.99522e-05	-0.539446	20.6909	5.39711e-06	1.13957e-05	-0.22487	2.89443	0.0888864	0.114867	0.0979763	0.711834	0.398836	0.99996	-0.0829897	0.508482	0.475797	0.734948	0.0624952	0.261291	0.609234	0.864571	0.196106	2.10712	0.146615	0.377775
Asb6	4.19001	-0.575396	17.8268	2.41949e-05	4.57201e-05	-0.852436	38.5321	5.38616e-10	1.68622e-09	-1.16916	57.7861	2.92233e-14	1.53556e-13	0.0692869	0.265421	0.60642	0.99996	0.305904	5.20492	0.022523	0.197115	-0.207753	2.2605	0.132711	0.541336	-0.28786	3.54095	0.0598713	0.258301
Asb7	3.71863	-0.119961	1.49636	0.221233	0.255553	-0.0778625	0.648468	0.420661	0.468574	0.192168	3.1991	0.0736787	0.0964538	0.0441545	0.207542	0.648701	0.99996	-0.131058	1.81733	0.177631	0.474962	0.086253	0.777357	0.377951	0.745697	0.18107	2.79983	0.0942742	0.316263
Asb8	4.63637	-0.639355	55.9949	7.26594e-14	2.90169e-13	-0.725805	71.9537	2.20303e-17	1.2515e-16	-0.882312	83.7927	5.49468e-20	4.71861e-19	0.0279491	0.112547	0.737262	0.99996	0.10917	1.7305	0.188347	0.488422	-0.0585006	0.448625	0.502989	0.816718	-0.133787	1.87453	0.170957	0.406407
Ascc1	2.89809	-0.68155	35.9142	2.06206e-09	5.63533e-09	-0.751528	43.838	3.5671e-11	1.23468e-10	-0.929665	49.4318	2.05391e-12	9.02325e-12	0.0583706	0.289113	0.59079	0.99996	0.043082	0.159307	0.689796	0.86197	-0.011608	0.0095823	0.92202	0.978423	-0.205033	2.21834	0.13638	0.366632
Ascc2	3.55512	0.429538	18.5428	1.6613e-05	3.19054e-05	0.422079	18.8208	1.43589e-05	2.90562e-05	0.386133	12.9832	0.000314303	0.000568888	0.13963	1.92354	0.165467	0.99996	0.194631	3.79636	0.051364	0.284078	0.132171	1.88314	0.169978	0.581058	0.151226	1.99406	0.157917	0.392994
Ascc3	3.77707	0.0390043	0.0772056	0.781121	0.80613	-0.0229426	0.0270645	0.869327	0.888124	0.118757	0.605013	0.436672	0.485718	0.0277597	0.0394566	0.842547	0.99996	-0.0734347	0.275707	0.599529	0.809077	-0.0341872	0.0595605	0.807192	0.945313	0.00631848	0.00170008	0.967111	0.983411
Ascl1	1.59792	-0.25505	3.69079	0.0547136	0.069718	-0.23245	2.98586	0.0839946	0.106751	-0.360547	5.71355	0.0168345	0.0245147	-0.112607	0.754953	0.384913	0.99996	0.130349	1.08451	0.29769	0.598585	-0.0900076	0.426804	0.513562	0.823954	0.0248516	0.0245944	0.875382	0.93475
Ascl4	1.43183	-1.20515	49.8486	1.66078e-12	5.91914e-12	-1.31963	54.9051	1.26493e-13	5.41159e-13	-1.45986	46.8026	7.85093e-12	3.28122e-11	-0.177347	1.27095	0.259589	0.99996	-0.19215	1.50013	0.220652	0.525878	-0.291825	2.29382	0.12989	0.538521	-0.446858	3.79895	0.0512847	0.240389
Asf1a	2.87578	-0.13817	0.635353	0.425399	0.467172	-0.0260034	0.0230285	0.879383	0.896762	0.472701	6.36891	0.0116137	0.0173022	0.0235926	0.0188702	0.890739	0.99996	-0.269119	2.42359	0.119521	0.403261	0.135759	0.61627	0.432437	0.778876	0.341752	3.30657	0.0690033	0.274636
Ash1l	7.03021	0.792073	52.2112	4.98399e-13	1.84974e-12	0.832008	57.741	2.99002e-14	1.35039e-13	0.963399	67.8567	1.7582e-16	1.12115e-15	0.00037538	1.18128e-05	0.997258	0.99996	-0.108892	0.993133	0.318978	0.615007	0.0403109	0.137885	0.710393	0.908372	0.0624344	0.282977	0.594757	0.76315
Ash2l	4.20331	-0.223264	8.20389	0.00418007	0.0061527	-0.225381	8.52069	0.00351131	0.00538809	-0.270899	9.96009	0.0015997	0.00265863	0.032222	0.1772	0.673791	0.99996	0.154747	4.16286	0.0413197	0.258578	0.0301054	0.146687	0.701721	0.905416	0.107112	1.49395	0.221604	0.460794
Asic1	5.47395	0.572257	35.9609	2.01315e-09	5.50679e-09	0.362778	14.565	0.000135406	0.000247215	0.0602612	0.338434	0.560735	0.607127	0.0744988	0.60624	0.436207	0.99996	0.185586	3.7799	0.0518718	0.285207	-0.13498	2.0405	0.153159	0.567335	-0.32641	9.85697	0.00169189	0.0557009
Asic2	5.28258	0.33187	13.716	0.000212641	0.000361886	0.337291	14.2919	0.000156536	0.000284118	0.272087	7.80805	0.0052014	0.00808916	0.0327452	0.132726	0.715622	0.99996	-0.025223	0.0788525	0.778859	0.910446	0.0381656	0.184669	0.667391	0.891283	-0.0850069	0.760279	0.383241	0.607168
Asic4	5.00221	0.502508	13.0962	0.000295899	0.000496187	0.236436	2.9274	0.0870878	0.110313	0.0438623	0.0855874	0.769864	0.802396	0.187196	1.81694	0.177677	0.99996	0.312976	5.08942	0.0240723	0.204112	-0.0788767	0.327339	0.56723	0.84834	-0.14567	0.939176	0.33249	0.561709
Asl	2.57789	-0.228056	3.04993	0.0807405	0.100392	-0.0959979	0.542157	0.46154	0.50881	-0.543912	13.4284	0.000247838	0.000453823	-0.0800148	0.383598	0.535684	0.99996	0.13521	1.12931	0.287923	0.592278	0.0520436	0.15594	0.692922	0.901397	-0.180645	1.42441	0.232678	0.472426
Asna1	4.9699	-0.301531	6.70896	0.00959298	0.0134921	-0.349535	8.9596	0.00276016	0.00429087	-0.539594	17.5884	2.74256e-05	5.61933e-05	-0.0893177	0.593032	0.441249	0.99996	0.0278744	0.0580624	0.809585	0.923017	-0.137322	1.3767	0.240665	0.644345	-0.210189	2.67569	0.101891	0.326722
Asns	5.59385	-0.842123	75.9129	2.96451e-18	1.66083e-17	-0.882481	82.7622	9.25419e-20	6.37818e-19	-0.949118	77.8674	1.10193e-18	8.49553e-18	-0.078241	0.677329	0.410508	0.99996	-0.0307176	0.104664	0.746303	0.895167	-0.118599	1.4788	0.223963	0.629911	-0.137713	1.65829	0.197835	0.437999
Asnsd1	3.5999	-0.471217	20.3872	6.32526e-06	1.26516e-05	-0.302313	8.50465	0.00354239	0.00543155	0.0140953	0.015364	0.901354	0.916862	-0.0869643	0.727507	0.393692	0.99996	-0.135751	1.78168	0.181943	0.481242	0.0819402	0.597727	0.439447	0.781784	0.349561	9.09442	0.00256391	0.0679485
Aspa	2.20161	-1.0839	87.6148	7.95269e-21	5.36487e-20	-0.909664	57.6238	3.17368e-14	1.43004e-13	-0.603664	19.2715	1.13384e-05	2.42847e-05	-0.282892	6.97959	0.00824446	0.390363	-0.392185	13.478	0.000241373	0.0179937	-0.108654	0.70288	0.401818	0.758967	0.0880524	0.357518	0.549888	0.731301
Asph	6.4222	0.362338	16.6456	4.50538e-05	8.27568e-05	0.342866	14.9324	0.000111435	0.00020485	0.657456	47.4158	5.74187e-12	2.4256e-11	-0.0776611	0.762699	0.382485	0.99996	-0.207572	5.44024	0.019678	0.183448	-0.0971331	1.20633	0.27206	0.670139	0.0875459	0.836721	0.360336	0.588509
Asphd1	2.55006	0.364128	6.08518	0.0136321	0.0188351	0.0738074	0.250448	0.61676	0.659173	-0.111655	0.449302	0.502667	0.550743	0.0904884	0.369083	0.543504	0.99996	0.0497648	0.112245	0.737602	0.88922	-0.199832	1.87087	0.171375	0.581433	-0.426017	6.58917	0.0102601	0.121661
Asphd2	6.00116	0.607894	28.4107	9.81219e-08	2.32274e-07	0.395279	12.0865	0.000507888	0.000865734	0.316877	6.68112	0.00974396	0.0146315	0.0785653	0.47472	0.490824	0.99996	0.140511	1.52163	0.217373	0.523092	-0.13405	1.4018	0.236423	0.640789	-0.150506	1.49291	0.221766	0.460899
Aspscr1	3.8085	-0.362247	10.2916	0.00133639	0.00208081	-0.432888	14.5852	0.000133964	0.000244659	-0.482727	14.653	0.000129227	0.000243803	-0.0180131	0.0260802	0.871705	0.99996	0.0383244	0.118922	0.730207	0.885749	-0.0886539	0.598886	0.439003	0.781784	-0.0821552	0.417411	0.518232	0.709861
Asrgl1	7.60172	2.13446	759.007	4.41557e-167	5.77214e-164	2.15611	776.435	7.17324e-171	7.6721e-168	2.19488	735.352	6.14296e-162	7.2272e-159	-0.136016	3.21533	0.0729517	0.99996	0.0110121	0.0211904	0.884261	0.955223	-0.11437	2.42322	0.119549	0.524809	0.071425	0.80944	0.368286	0.595477
Aste1	2.24143	0.138112	1.28252	0.257431	0.29396	0.144141	1.40887	0.235243	0.275798	0.330115	6.04032	0.0139828	0.0206123	-0.0649341	0.280052	0.596667	0.99996	-0.030942	0.0651015	0.798607	0.919057	-0.0589053	0.238121	0.625567	0.873056	0.161061	1.42749	0.232175	0.471839
Astn1	8.55842	1.16014	256.325	1.08527e-57	4.29905e-56	0.968938	180.487	3.79339e-41	8.38895e-40	1.15171	224.691	8.57459e-51	3.02036e-49	0.0369596	0.265098	0.606639	0.99996	-0.0266709	0.138053	0.710224	0.873067	-0.154243	4.67888	0.0305357	0.322779	-0.0351025	0.207066	0.649077	0.799037
Astn2	5.10857	0.934295	118.974	1.06137e-27	1.11095e-26	0.650695	58.5636	1.96821e-14	9.02769e-14	0.670431	52.6994	3.88702e-13	1.83216e-12	0.0678122	0.613672	0.433409	0.99996	-0.00430973	0.00248058	0.960277	0.984374	-0.215788	6.67955	0.0097525	0.185961	-0.268174	8.51064	0.00353076	0.0783716
Asun	3.51572	-0.155334	1.8149	0.177922	0.209346	-0.0962585	0.715339	0.397677	0.445545	0.0380903	0.0899667	0.76422	0.797149	0.0594937	0.272477	0.601675	0.99996	-0.119411	1.09101	0.296248	0.597115	0.11857	1.0606	0.303079	0.693997	0.0740135	0.335115	0.562662	0.740722
Asxl1	5.0672	-0.105262	1.77487	0.182781	0.214591	-0.20403	6.64115	0.00996494	0.0143938	-0.314117	12.8498	0.000337514	0.000608373	-0.0483591	0.377801	0.538782	0.99996	0.031907	0.165755	0.683913	0.858523	-0.147127	3.42543	0.0641997	0.43413	-0.176948	4.03736	0.0445034	0.227935
Asxl2	4.40097	0.318031	5.7403	0.01658	0.0226739	0.387584	8.67253	0.00323042	0.00497589	0.616082	18.5813	1.62807e-05	3.42223e-05	0.0922707	0.483118	0.487013	0.99996	-0.156762	1.38481	0.239283	0.545892	0.161824	1.51692	0.218086	0.624429	0.14129	0.97712	0.322911	0.553958
Asxl3	2.81894	0.270775	3.42127	0.0643614	0.0811849	0.175419	1.44716	0.228984	0.268889	0.448709	7.93497	0.00484886	0.00756388	-0.0464578	0.0997689	0.752107	0.99996	-0.118945	0.654194	0.418617	0.69308	-0.141814	0.955144	0.328413	0.711946	0.0589899	0.137664	0.710615	0.839227
Atad1	6.16354	0.208459	3.68167	0.0550136	0.0700623	0.293071	7.30584	0.0068731	0.0101534	0.654034	31.3478	2.15704e-08	6.20326e-08	0.0064353	0.00350915	0.952763	0.99996	-0.274337	6.35194	0.0117253	0.139765	0.0910475	0.706518	0.400602	0.758829	0.171239	2.13862	0.143631	0.375701
Atad2	2.79017	-0.362554	5.88432	0.0152763	0.020974	-0.190216	1.56412	0.211063	0.249686	0.144097	0.761526	0.382852	0.432352	-0.419579	7.93835	0.00483979	0.292611	-0.401047	7.30152	0.00688962	0.109101	-0.247241	2.62212	0.105384	0.507283	0.105604	0.404081	0.524989	0.714417
Atad2b	3.42141	0.305991	4.50942	0.0337086	0.044207	0.475251	11.1736	0.000829694	0.00137586	0.641188	16.956	3.82556e-05	7.70284e-05	0.0456941	0.100091	0.751721	0.99996	-0.18992	1.71563	0.190256	0.490726	0.214955	2.30378	0.129059	0.537481	0.145278	0.874927	0.349595	0.578111
Atad3a	4.08848	-0.129208	1.80653	0.178925	0.210357	-0.206608	4.59727	0.0320229	0.0432797	-0.484263	19.8662	8.30562e-06	1.80815e-05	-0.0205929	0.0463969	0.829456	0.99996	0.0313647	0.108708	0.74162	0.892132	-0.0979931	1.02345	0.311702	0.700644	-0.323691	8.7568	0.0030845	0.0756024
Atad5	1.69287	-0.200893	1.20684	0.271959	0.309379	0.341331	3.60854	0.0574837	0.074994	0.390097	3.76212	0.052426	0.0703298	-0.211359	1.35367	0.244637	0.99996	-0.308149	2.87098	0.0901902	0.357809	0.330865	3.34526	0.0673987	0.440879	0.282841	1.95903	0.161617	0.397401
Atat1	4.52972	-0.300715	9.92882	0.00162711	0.00251253	-0.334068	12.1882	0.000480929	0.000822044	-0.505387	22.6785	1.91503e-06	4.47207e-06	-0.0507806	0.288081	0.591453	0.99996	0.0929434	0.974382	0.32359	0.619131	-0.0841343	0.761511	0.382856	0.748472	-0.111729	1.09557	0.29524	0.529335
Atcay	7.37451	0.0642138	0.56081	0.453934	0.495872	-0.110189	1.65058	0.198881	0.236442	-0.224696	5.80937	0.015941	0.0233092	0.0137305	0.0256481	0.872763	0.99996	0.182159	4.52052	0.0334906	0.23543	-0.160672	3.50786	0.0610782	0.427916	-0.106751	1.31443	0.251595	0.489096
Ate1	5.68219	-0.727621	67.7153	1.88889e-16	9.32945e-16	-0.711689	64.8663	8.0157e-16	4.11811e-15	-0.508517	27.5287	1.54781e-07	4.07657e-07	-0.0393497	0.204439	0.651162	0.99996	-0.106182	1.48872	0.222415	0.527457	-0.023418	0.0690847	0.792674	0.939617	0.112922	1.35557	0.244307	0.48291
Atf1	2.36758	0.172168	2.22483	0.135808	0.162856	0.117721	1.00994	0.314917	0.359988	0.339376	6.93877	0.0084347	0.0127748	-0.1553	1.75405	0.185369	0.99996	-0.103585	0.799966	0.371104	0.657796	-0.209748	3.3092	0.0688929	0.442185	0.0636228	0.245847	0.620015	0.779875
Atf2	6.55967	-0.468006	26.1806	3.10931e-07	7.01861e-07	-0.484675	28.1093	1.14652e-07	2.87669e-07	-0.230794	5.39728	0.0201682	0.0290214	-0.0249025	0.0750457	0.784127	0.99996	-0.0984291	1.1723	0.278928	0.582255	-0.0415715	0.205861	0.650031	0.883504	0.138783	1.95955	0.161562	0.397401
Atf4	5.23419	-0.943986	94.6783	2.23987e-22	1.68276e-21	-0.917207	89.1829	3.59947e-21	2.73918e-20	-0.897779	69.5304	7.52461e-17	4.94288e-16	-0.0296912	0.0979377	0.754319	0.99996	-0.01191	0.0158078	0.899946	0.961925	-0.00291258	0.000881692	0.976312	0.992953	0.0342971	0.101665	0.749841	0.863874
Atf5	2.48593	0.492077	10.5096	0.00118755	0.00186139	0.653856	19.6807	9.15213e-06	1.89169e-05	0.605406	13.5214	0.000235861	0.00043297	0.151255	0.972327	0.3241	0.99996	0.0165846	0.0116134	0.914182	0.966381	0.313034	4.62362	0.0315346	0.326987	0.129914	0.635316	0.425412	0.640022
Atf6	6.20092	0.545454	28.9486	7.43235e-08	1.78053e-07	0.362681	12.9711	0.000316337	0.00055251	0.602497	30.7672	2.90919e-08	8.23746e-08	0.25243	6.21351	0.0126779	0.497185	0.00206469	0.000414871	0.98375	0.99346	0.0696574	0.480397	0.488242	0.808642	0.0591084	0.2944	0.587415	0.75811
Atf6b	5.48259	0.724968	35.617	2.40183e-09	6.52599e-09	0.555081	21.0114	4.56554e-06	9.72015e-06	0.0994261	0.580893	0.445962	0.49507	0.0236198	0.0377365	0.845973	0.99996	0.487556	16.16	5.82119e-05	0.00793681	-0.146268	1.4816	0.223525	0.629911	-0.137986	1.11248	0.291544	0.526157
Atf7	2.68726	1.0584	59.9825	9.57033e-15	4.11983e-14	0.751754	31.1603	2.3758e-08	6.36415e-08	0.703741	23.2133	1.44993e-06	3.42333e-06	0.0921942	0.423647	0.515123	0.99996	0.237053	2.87573	0.0899244	0.357809	-0.214454	2.74912	0.0973083	0.493691	-0.117609	0.672002	0.412354	0.630687
Atf7ip	5.26457	0.41224	23.6943	1.12917e-06	2.42509e-06	0.1961	5.43138	0.019778	0.0275338	0.31585	11.9198	0.000555402	0.000978335	0.104591	1.51894	0.217779	0.99996	0.0833009	0.965443	0.325819	0.621709	-0.111549	1.76894	0.183513	0.593447	-0.0130887	0.0204093	0.8864	0.940182
Atg10	2.31503	-0.950355	67.4171	2.1974e-16	1.08124e-15	-0.82018	50.5448	1.16478e-12	4.57549e-12	-0.73528	28.8898	7.66162e-08	2.09091e-07	-0.0662716	0.386792	0.533991	0.99996	-0.223439	4.37361	0.0364996	0.245271	0.0639039	0.2604	0.609845	0.864628	-0.00836392	0.00325496	0.954504	0.977178
Atg12	5.62379	-0.520916	38.1172	6.66208e-10	1.90103e-09	-0.452796	29.168	6.63649e-08	1.71074e-07	-0.104332	1.30228	0.253798	0.300425	0.0769717	0.855058	0.355125	0.99996	-0.0871833	1.09529	0.295302	0.597	0.145092	2.93382	0.0867419	0.472569	0.329401	12.8643	0.000334909	0.0220718
Atg13	6.13289	-0.269582	13.9135	0.000191422	0.000327814	-0.308068	18.2756	1.91142e-05	3.82186e-05	-0.333851	17.8485	2.39203e-05	4.93549e-05	0.069606	0.940286	0.332204	0.99996	0.128774	3.22996	0.0723023	0.329704	0.0311204	0.18441	0.667611	0.891334	0.0645048	0.664733	0.414894	0.632336
Atg14	3.55022	-0.449454	26.7443	2.32237e-07	5.31674e-07	-0.574169	42.0627	8.83942e-11	2.96031e-10	-0.535034	29.0756	6.96091e-08	1.90587e-07	-0.0865298	1.04577	0.306483	0.99996	0.00751108	0.00805138	0.928502	0.973117	-0.211245	5.40775	0.0200476	0.267754	-0.0780696	0.583768	0.444839	0.655395
Atg16l1	5.25832	-0.696686	79.6174	4.54417e-19	2.71657e-18	-0.718555	84.6547	3.55292e-20	2.51354e-19	-0.862269	96.734	7.92977e-23	8.32237e-22	0.00782051	0.0104702	0.918499	0.99996	0.0404731	0.281555	0.595684	0.807585	-0.0140487	0.0313803	0.859395	0.958076	-0.12511	2.00984	0.156282	0.390621
Atg16l2	2.97855	-0.196954	2.11372	0.145984	0.174083	0.0381859	0.0802629	0.776941	0.807555	0.0201636	0.0177614	0.893978	0.910541	-0.0952236	0.499906	0.479541	0.99996	-0.247145	3.34977	0.0672145	0.320318	0.139916	1.06505	0.302067	0.692887	-0.0300276	0.0391371	0.843177	0.917158
Atg2a	5.4841	0.559064	26.4794	2.66361e-07	6.04968e-07	0.371533	11.7916	0.000594989	0.00100414	0.00451909	0.00147901	0.969323	0.972878	0.0940375	0.746944	0.387446	0.99996	0.322944	8.8536	0.00292512	0.0697247	-0.0934935	0.754191	0.385153	0.750367	-0.231601	3.8607	0.0494298	0.23785
Atg2b	5.44605	-0.0594986	0.549776	0.458409	0.500063	-0.137679	2.97118	0.0847603	0.107608	-0.104072	1.41191	0.234739	0.280127	0.0730702	0.8376	0.360084	0.99996	0.0638757	0.641681	0.423103	0.696391	-0.00510992	0.00405229	0.949243	0.985203	0.019302	0.0482008	0.826224	0.906796
Atg3	4.66246	-0.217505	2.50998	0.113128	0.137509	-0.0120746	0.00781464	0.929558	0.941158	0.155874	1.10808	0.2925	0.340719	-0.0534046	0.152808	0.695866	0.99996	-0.0640455	0.219919	0.639102	0.83258	0.152026	1.22708	0.267976	0.666137	0.309333	4.3409	0.0372073	0.211778
Atg4b	5.23026	-0.702966	72.0596	2.08792e-17	1.10501e-16	-0.691489	69.7054	6.8856e-17	3.77489e-16	-0.719083	60.8294	6.22402e-15	3.47535e-14	-0.0060245	0.00550469	0.940856	0.99996	-0.00241221	0.000885517	0.97626	0.99038	0.00545205	0.00421623	0.948228	0.985068	-0.0185297	0.0399666	0.841546	0.915553
Atg4c	4.45701	-0.640445	33.28	7.97989e-09	2.07753e-08	-0.468612	18.0747	2.124e-05	4.23109e-05	-0.407497	11.2067	0.000815035	0.00140639	-0.0370918	0.115968	0.73345	0.99996	-0.0840546	0.595931	0.440135	0.709406	0.134741	1.44977	0.228565	0.634063	0.148894	1.4746	0.224622	0.464192
Atg4d	3.75477	-0.377435	9.82069	0.0017256	0.00265555	-0.417856	12.1089	0.000501808	0.000855867	-0.645892	23.1418	1.50482e-06	3.5458e-06	0.0722406	0.370015	0.542996	0.99996	0.20289	2.94591	0.0860954	0.351736	0.031819	0.0684777	0.793566	0.939878	-0.0655673	0.23463	0.628112	0.78528
Atg5	3.80914	-0.834187	77.8088	1.13514e-18	6.59179e-18	-0.886741	87.3696	9.00254e-21	6.63212e-20	-0.507581	23.0615	1.56899e-06	3.69111e-06	-0.0121504	0.0180351	0.89317	0.99996	-0.166011	3.35972	0.0668092	0.319311	-0.0647043	0.429893	0.512042	0.822974	0.160595	2.17316	0.140438	0.371972
Atg7	4.54306	-0.0611441	0.622941	0.429956	0.471957	-0.179513	5.34872	0.0207375	0.0287912	-0.229926	7.03808	0.00797946	0.0121253	-0.0187294	0.0590777	0.80796	0.99996	-0.0018541	0.000583472	0.980729	0.992128	-0.137098	3.08726	0.0789074	0.45973	-0.170636	3.82246	0.05057	0.240389
Atg9a	6.72693	0.837314	55.5295	9.20669e-14	3.65318e-13	0.571608	26.0964	3.24782e-07	7.80127e-07	0.407642	11.5148	0.000690435	0.00120269	0.0626083	0.312709	0.576023	0.99996	0.204244	3.33205	0.0679421	0.32145	-0.203098	3.32996	0.0680286	0.441016	-0.225429	3.47041	0.0624757	0.263545
Atg9b	1.76771	-0.201372	1.74763	0.186174	0.218227	-0.393531	6.91908	0.00852808	0.0124297	-0.799842	20.2327	6.85703e-06	1.50369e-05	0.202993	1.89031	0.169167	0.99996	0.242009	2.73966	0.0978858	0.370019	0.0108334	0.00490363	0.944173	0.98381	-0.356462	3.75882	0.0525296	0.242757
Athl1	2.56746	1.45494	96.3022	9.8621e-23	7.59343e-22	1.40595	95.0707	1.83703e-22	1.51881e-21	1.3921	80.4987	2.90902e-19	2.36032e-18	0.0956979	0.372242	0.541785	0.99996	0.147744	0.906798	0.340966	0.634199	0.0467116	0.120091	0.728936	0.915352	0.084906	0.324426	0.56896	0.74506
Atic	4.37521	-0.121905	2.22067	0.136174	0.163228	-0.205978	6.4025	0.0113959	0.0163385	-0.190487	4.46343	0.034628	0.0480649	0.0456269	0.317789	0.572939	0.99996	0.105005	1.70067	0.1922	0.493659	-0.0384452	0.21844	0.640231	0.880459	0.036424	0.159512	0.689607	0.826109
Atl1	6.5399	-0.23389	6.95207	0.00837222	0.0118717	-0.354153	15.9331	6.56201e-05	0.00012388	-0.185522	3.69315	0.0546363	0.0731281	0.0329489	0.138882	0.709395	0.99996	-0.0512234	0.335608	0.562375	0.790443	-0.0873146	0.96496	0.32594	0.71181	-0.0028557	0.000876031	0.976388	0.987753
Atl2	5.68103	-0.0923784	1.00536	0.316018	0.35558	-0.118102	1.65368	0.198459	0.236036	0.312661	9.91163	0.00164238	0.0027261	0.0246684	0.072198	0.788163	0.99996	-0.122714	1.78355	0.181714	0.480931	-0.00105516	0.00013104	0.990867	0.997309	0.282325	8.03955	0.0045767	0.0860142
Atl3	4.76505	-0.0812777	0.463828	0.495841	0.537128	-0.0882648	0.551099	0.457869	0.505236	0.258215	4.00673	0.0453189	0.0615251	0.0179623	0.0228269	0.879908	0.99996	-0.145832	1.50069	0.220565	0.525878	0.0109751	0.0084588	0.92672	0.979405	0.19366	2.2409	0.134403	0.364848
Atm	3.86654	0.402016	7.79859	0.0052287	0.00761426	0.41444	8.37838	0.0037971	0.00580318	0.436637	7.85916	0.00505638	0.00787508	-0.0342481	0.0562217	0.812571	0.99996	-0.0950642	0.433437	0.510307	0.757213	-0.021824	0.0234902	0.878189	0.962789	-0.0604427	0.150186	0.698357	0.830968
Atmin	6.01152	0.136836	3.84274	0.0499617	0.063933	0.0579059	0.691063	0.405803	0.453958	0.0614682	0.654054	0.418667	0.468081	-5.42698e-06	5.79304e-09	0.999939	0.99996	0.024479	0.12335	0.725429	0.882228	-0.0789357	1.28473	0.257022	0.657824	-0.0508889	0.446054	0.504215	0.699044
Atn1	7.02161	0.755056	35.9027	2.07418e-09	5.66511e-09	0.753198	35.7352	2.26038e-09	6.6952e-09	0.254849	3.56469	0.0590209	0.078541	-0.123226	0.962053	0.32667	0.99996	0.301976	5.78664	0.0161484	0.165132	-0.125085	1.00018	0.317266	0.706672	-0.198231	2.12937	0.1445	0.375701
Atox1	2.14006	-0.728785	24.304	8.22667e-07	1.78904e-06	-0.719842	22.7668	1.82894e-06	4.07375e-06	-1.23532	46.4725	9.29131e-12	3.85445e-11	-0.151084	1.12388	0.289084	0.99996	-0.112191	0.627887	0.428132	0.699746	-0.14214	0.829427	0.362438	0.734554	-0.618729	10.9175	0.000952618	0.0416638
Atp10d	1.54282	0.187415	1.32633	0.249459	0.285531	0.124939	0.642551	0.422789	0.470677	0.480745	7.03692	0.00798462	0.0121306	0.243804	2.29728	0.129601	0.99996	-0.158521	0.931453	0.334486	0.630544	0.181328	1.32169	0.250289	0.65119	0.134809	0.563439	0.452878	0.66122
Atp11a	5.2388	0.895761	91.9762	8.77271e-22	6.34753e-21	0.890493	93.3429	4.39754e-22	3.53637e-21	0.875445	77.5157	1.3167e-18	1.00591e-17	0.205543	4.79094	0.0286099	0.736533	0.11591	1.52285	0.217188	0.52303	0.200275	4.87246	0.0272885	0.305471	0.0955936	0.932689	0.334165	0.563407
Atp11b	5.50439	0.147598	0.879193	0.348423	0.38866	0.297901	3.59412	0.0579844	0.0756388	0.636239	14.1428	0.000169446	0.000315832	0.0318613	0.040992	0.839553	0.99996	-0.272172	2.97969	0.0843154	0.349174	0.182164	1.34501	0.246152	0.647151	0.216469	1.62984	0.201725	0.440723
Atp11c	2.89792	0.641418	13.4886	0.000240014	0.000406473	0.631733	13.6494	0.000220309	0.000392896	1.27071	46.2494	1.04121e-11	4.29365e-11	0.213108	1.47474	0.2246	0.99996	-0.283563	2.54464	0.110669	0.392446	0.203423	1.44078	0.230013	0.634831	0.345733	3.52814	0.0603355	0.259315
Atp13a1	5.09558	0.839448	64.6624	8.88931e-16	4.12555e-15	0.618993	35.6717	2.3353e-09	6.90496e-09	0.476351	18.0787	2.11963e-05	4.39503e-05	0.120331	1.317	0.251131	0.99996	0.186206	3.16526	0.0752203	0.335908	-0.100123	0.956247	0.328134	0.711946	-0.17689	2.48875	0.114663	0.341893
Atp13a2	7.13974	1.21214	76.3044	2.43136e-18	1.37194e-17	0.984234	50.8302	1.00711e-12	3.97207e-12	0.685402	21.7745	3.06656e-06	6.97834e-06	0.036866	0.0722024	0.788157	0.99996	0.252349	3.38412	0.0658275	0.317923	-0.191043	1.95791	0.161737	0.572842	-0.274392	3.41842	0.0644726	0.267273
Atp13a3	5.61371	0.925381	49.1382	2.38543e-12	8.3606e-12	0.812908	38.3979	5.76949e-10	1.80383e-09	1.24765	78.8493	6.70329e-19	5.3143e-18	0.138345	1.10507	0.293156	0.99996	-0.103133	0.612506	0.433846	0.704685	0.0258715	0.0396596	0.842148	0.956245	0.21914	2.44331	0.118027	0.346021
Atp13a4	3.13337	1.97629	258.159	4.32265e-58	1.74763e-56	2.32683	372.873	4.43236e-83	3.75156e-81	2.40583	346.58	2.35404e-77	1.81015e-75	-0.124965	0.829648	0.362374	0.99996	-0.225607	2.72007	0.0990936	0.371681	0.225578	4.50968	0.0337035	0.33632	0.20394	3.02085	0.0822006	0.296927
Atp1a1	10.1209	0.913339	105.647	8.81077e-25	7.78218e-24	0.635729	51.6168	6.74625e-13	2.69965e-12	0.625997	43.7739	3.68584e-11	1.4241e-10	0.0131747	0.0223192	0.881241	0.99996	0.0275945	0.0979271	0.754332	0.899342	-0.264435	8.99811	0.00270259	0.0918958	-0.259747	7.37329	0.00661997	0.100237
Atp1a2	10.3609	2.62512	645.546	2.07879e-142	1.06334e-139	2.58738	629.512	6.38328e-139	2.78146e-136	2.55543	568.953	9.48755e-126	3.48816e-123	-0.00109972	0.000127145	0.991003	0.99996	0.101006	1.07286	0.3003	0.601059	-0.0388337	0.159801	0.68934	0.900121	0.0313138	0.089123	0.765295	0.872256
Atp1a3	11.5008	1.1844	71.2884	3.08649e-17	1.61174e-16	0.794049	32.5192	1.18021e-08	3.25484e-08	0.509692	11.7648	0.000603612	0.00105866	0.0422004	0.0929732	0.760431	0.99996	0.370292	7.13978	0.00753922	0.113813	-0.348153	6.31574	0.0119671	0.205177	-0.304419	4.09972	0.0428904	0.223769
Atp1a4	1.36265	2.21488	155.535	1.0697e-35	1.75278e-34	2.52067	208.761	2.55962e-47	7.25638e-46	2.56669	185.798	2.62768e-42	7.01013e-41	-0.219661	0.978775	0.322501	0.99996	-0.238578	1.19519	0.274285	0.579479	0.086125	0.375053	0.540263	0.836451	0.113223	0.510341	0.474991	0.678188
Atp1b1	10.2835	0.285402	10.9028	0.000960179	0.00152019	0.126215	2.13512	0.143959	0.175911	0.292094	9.87573	0.00167473	0.00277471	-0.0177693	0.0423228	0.837006	0.99996	-0.103274	1.42928	0.231882	0.536831	-0.176956	4.19646	0.0405084	0.366931	-0.0965821	1.06786	0.301429	0.534567
Atp1b2	8.14857	1.73127	450.93	4.52687e-100	6.12168e-98	1.72701	450.426	5.82618e-100	7.97035e-98	1.66708	379.413	1.66986e-84	1.54692e-82	0.0108117	0.0183168	0.892343	0.99996	0.0263749	0.109108	0.741162	0.891866	0.00655065	0.00690945	0.933754	0.981661	-0.0378169	0.19647	0.657585	0.805695
Atp1b3	5.51533	0.43385	26.6634	2.42161e-07	5.52779e-07	0.462106	30.5803	3.20336e-08	8.47863e-08	0.663839	53.9615	2.04454e-13	9.89063e-13	0.0100851	0.0142983	0.90482	0.99996	-0.1119	1.75948	0.184689	0.484847	0.0383409	0.213317	0.64418	0.881219	0.118088	1.70938	0.191066	0.430713
Atp2a2	9.71174	0.960493	160.969	6.95052e-37	1.19726e-35	0.830207	120.898	4.02222e-28	4.74638e-27	1.04127	167.245	2.95758e-38	6.69153e-37	0.0346606	0.212947	0.644467	0.99996	-0.0139616	0.0345548	0.852532	0.942665	-0.0956261	1.62822	0.201949	0.611068	0.0668155	0.682315	0.408791	0.627765
Atp2b1	9.38105	0.906811	79.7946	4.15425e-19	2.49361e-18	0.829753	67.0423	2.65748e-16	1.40077e-15	1.05485	95.2767	1.65549e-22	1.69216e-21	0.0872829	0.750173	0.386421	0.99996	-0.0225828	0.0502211	0.822679	0.929834	0.010225	0.010329	0.919049	0.977378	0.125455	1.33701	0.247562	0.485429
Atp2b2	9.59608	1.40907	259.529	2.1741e-58	8.91229e-57	1.17242	181.866	1.89683e-41	4.27514e-40	1.07449	136.087	1.91004e-31	3.20566e-30	0.0611223	0.50561	0.477046	0.99996	0.212773	6.1255	0.0133246	0.150734	-0.175522	4.19214	0.0406119	0.366931	-0.12181	1.7226	0.189359	0.42892
Atp2b3	7.01396	1.297	209.57	1.70503e-47	4.74225e-46	1.02308	132.471	1.18028e-30	1.60717e-29	1.06749	127.269	1.6221e-29	2.47523e-28	0.0935853	1.10935	0.292223	0.99996	0.157704	3.15439	0.0757229	0.335908	-0.180337	4.2404	0.0394728	0.362527	-0.0718129	0.572606	0.449225	0.658748
Atp2b4	8.09518	1.18515	194.057	4.13808e-44	9.89523e-43	0.961922	129.121	6.38218e-30	8.41776e-29	1.04542	134.576	4.0877e-31	6.78304e-30	-0.0136702	0.0263284	0.871101	0.99996	0.036114	0.183894	0.668048	0.848419	-0.236898	8.00732	0.00465887	0.1248	-0.103611	1.30655	0.253021	0.490733
Atp2c1	6.85308	0.692151	54.5731	1.49768e-13	5.8345e-13	0.697216	55.58	8.97324e-14	3.88126e-13	0.968081	93.6255	3.81253e-22	3.81739e-21	-0.0126913	0.0183879	0.892136	0.99996	-0.0723483	0.597559	0.439511	0.709327	-0.00762663	0.00675061	0.934518	0.981661	0.203582	4.13151	0.0420919	0.2219
Atp5a1	9.25203	-0.308649	12.0416	0.000520256	0.000849758	-0.39872	20.0662	7.48057e-06	1.56125e-05	-0.520967	28.7604	8.19091e-08	2.22709e-07	-0.0154685	0.0303262	0.861752	0.99996	0.0928827	1.09367	0.29566	0.597115	-0.10554	1.40883	0.235251	0.638902	-0.119436	1.53704	0.215059	0.454902
Atp5b	9.42139	-0.351474	14.9322	0.000111443	0.000195748	-0.374588	16.9521	3.83355e-05	7.4315e-05	-0.493191	24.7035	6.68613e-07	1.64119e-06	-0.0605749	0.444891	0.504771	0.99996	0.0413619	0.207501	0.648733	0.837155	-0.0836891	0.847773	0.357183	0.731011	-0.100356	1.03954	0.307929	0.540469
Atp5c1	6.49194	-0.630785	49.1639	2.35447e-12	8.25888e-12	-0.55557	38.1625	6.50928e-10	2.02544e-09	-0.559526	32.1967	1.39327e-08	4.09897e-08	-0.0943407	1.11796	0.290357	0.99996	-0.083652	0.880363	0.348102	0.639424	-0.0191262	0.0450249	0.831958	0.953902	-0.0123932	0.0159707	0.899435	0.94794
Atp5d	4.89935	-0.651893	16.0413	6.19753e-05	0.000112037	-0.652887	16.0077	6.30862e-05	0.000119365	-0.87175	23.2163	1.44767e-06	3.41933e-06	-0.107137	0.439511	0.507359	0.99996	-0.124552	0.594552	0.440664	0.709708	-0.108131	0.439151	0.507533	0.820262	-0.344409	3.68961	0.0547525	0.247653
Atp5e	3.77092	-0.730725	16.2318	5.60442e-05	0.000101924	-0.917466	25.0348	5.63037e-07	1.32341e-06	-1.75741	68.2735	1.42322e-16	9.17995e-16	-0.194238	1.1742	0.278539	0.99996	-0.0138121	0.00596862	0.938419	0.976089	-0.380978	4.29474	0.0382304	0.357116	-1.0405	24.4665	7.56113e-07	0.000342141
Atp5f1	6.13781	-1.01326	128.844	7.33708e-30	8.74576e-29	-0.894935	100.833	1.00086e-23	9.05778e-23	-0.720188	54.1086	1.89707e-13	9.2075e-13	-0.0958438	1.1981	0.273702	0.99996	-0.194324	4.92419	0.0264832	0.210951	0.0224779	0.0630034	0.80181	0.942859	0.0987451	1.02767	0.310707	0.542261
Atp5g1	3.28407	-0.775891	24.7349	6.57815e-07	1.4428e-06	-0.892237	32.1994	1.39134e-08	3.81608e-08	-0.996694	31.8002	1.70874e-08	4.98471e-08	-0.00715939	0.00220293	0.962565	0.99996	0.0125062	0.00674607	0.93454	0.975336	-0.123506	0.599841	0.438639	0.781659	-0.208297	1.37421	0.241091	0.479694
Atp5g3	5.9559	-0.912253	63.6482	1.48744e-15	6.79072e-15	-0.888451	60.1922	8.6032e-15	4.06329e-14	-1.01041	63.319	1.758e-15	1.03466e-14	-0.0870755	0.59544	0.440323	0.99996	-0.122798	1.18489	0.276364	0.580507	-0.0632735	0.305651	0.580362	0.852393	-0.22096	3.1083	0.0778941	0.289484
Atp5h	3.26608	-0.633302	30.7415	2.94791e-08	7.34635e-08	-0.42449	13.9624	0.000186506	0.000335767	-0.882054	45.1483	1.82662e-11	7.30961e-11	-0.094927	0.733366	0.391794	0.99996	0.0426731	0.150297	0.698251	0.866285	0.113884	0.950256	0.329654	0.711946	-0.206079	2.34475	0.125705	0.354913
Atp5j	4.73861	-0.557737	16.5205	4.81273e-05	8.81548e-05	-0.456121	11.0767	0.000874195	0.00144552	-1.03813	45.2769	1.71055e-11	6.86846e-11	-0.0893554	0.432082	0.510969	0.99996	0.0159522	0.0138055	0.906467	0.963464	0.0122604	0.00791984	0.929087	0.979588	-0.46444	9.17816	0.00244921	0.0662001
Atp5j2	4.08215	-0.770398	28.9863	7.28916e-08	1.748e-07	-0.683928	22.8115	1.78694e-06	3.98396e-06	-1.0512	41.9278	9.47089e-11	3.52834e-10	-0.113012	0.645133	0.421858	0.99996	-0.157353	1.25166	0.263235	0.569013	-0.0265422	0.0337225	0.854298	0.956718	-0.43815	7.30079	0.00689244	0.101235
Atp5k	2.27292	-0.982977	29.06	7.01691e-08	1.68409e-07	-1.01371	29.9451	4.4446e-08	1.16305e-07	-2.30768	94.5712	2.36429e-22	2.39586e-21	-0.19894	1.27721	0.258418	0.99996	-0.128987	0.540793	0.462104	0.725451	-0.229674	1.45778	0.227284	0.632599	-1.45368	35.9671	2.00682e-09	5.90255e-06
Atp5o	5.5475	-0.683705	34.7689	3.71259e-09	9.91344e-09	-0.67753	34.0327	5.41933e-09	1.54678e-08	-0.827997	41.6094	1.11454e-10	4.11954e-10	-0.055625	0.23468	0.628075	0.99996	0.0177185	0.0238708	0.877214	0.953577	-0.0494501	0.18053	0.670919	0.892651	-0.126574	0.989347	0.319902	0.551127
Atp5s	3.26852	-0.539822	24.7582	6.49908e-07	1.42679e-06	-0.320698	8.84012	0.0029468	0.00456593	0.085621	0.512462	0.474075	0.522629	-0.127201	1.45069	0.228417	0.99996	-0.323561	9.32242	0.00226367	0.0603901	0.091923	0.68985	0.406215	0.760765	0.301882	6.14328	0.0131912	0.136159
Atp5sl	4.2953	-0.37671	12.6423	0.000377124	0.000625086	-0.33585	10.0235	0.00154557	0.00247531	-0.506382	18.4783	1.7185e-05	3.60589e-05	-0.067	0.407973	0.523	0.99996	0.0306102	0.08595	0.76939	0.906468	-0.0261402	0.0597074	0.806959	0.945313	-0.0990617	0.698468	0.403299	0.622679
Atp6ap1	8.13695	0.583645	31.967	1.56817e-08	3.98478e-08	0.292436	8.06166	0.00452116	0.0068352	0.336889	9.25169	0.00235279	0.00383175	-0.016347	0.0251949	0.873882	0.99996	0.0290307	0.0795019	0.777974	0.91037	-0.307556	8.93173	0.00280258	0.0939385	-0.217725	3.80502	0.0510993	0.240389
Atp6ap1l	2.33888	-0.643673	30.7358	2.95663e-08	7.36652e-08	-0.682296	34.7015	3.84333e-09	1.11125e-08	-0.486418	13.2945	0.000266193	0.000485845	0.022882	0.0438195	0.83419	0.99996	-0.0956982	0.768812	0.380585	0.666207	-0.0157415	0.0163836	0.89815	0.97094	0.0615563	0.192101	0.661174	0.807884
Atp6ap2	7.85762	0.346338	14.0534	0.000177694	0.000305371	0.284024	9.46826	0.00209058	0.0033001	0.546063	30.328	3.64813e-08	1.02264e-07	-0.00743528	0.00648417	0.93582	0.99996	-0.12413	1.80644	0.178935	0.47673	-0.0697497	0.5725	0.449267	0.784684	0.0755952	0.576388	0.447732	0.657769
Atp6v0a1	8.91276	0.799783	77.8244	1.12619e-18	6.54625e-18	0.510693	31.9724	1.56378e-08	4.2637e-08	0.512378	28.0271	1.19629e-07	3.19581e-07	0.0380653	0.178145	0.672972	0.99996	0.138496	2.35873	0.124584	0.411029	-0.251024	7.76832	0.00531705	0.133665	-0.14891	2.33028	0.126879	0.35651
Atp6v0a2	5.48153	1.42136	366.639	1.00901e-81	8.47928e-80	1.31181	322.303	4.56252e-72	2.81037e-70	1.52242	378.046	3.31413e-84	3.04615e-82	0.109502	2.09163	0.148108	0.99996	0.00598659	0.00624507	0.937012	0.975675	-5.56356e-05	6.28222e-07	0.999368	0.999851	0.107047	1.95972	0.161543	0.397401
Atp6v0b	6.17087	-0.151899	1.811	0.178388	0.209852	-0.330001	8.51065	0.00353073	0.00541649	-0.452306	13.3421	0.000259517	0.000474103	-0.0404115	0.12849	0.720003	0.99996	-0.00387209	0.0011813	0.972582	0.989059	-0.218513	3.72802	0.0535069	0.408833	-0.304278	6.05864	0.0138385	0.138221
Atp6v0d1	6.48585	-1.06919	123.077	1.34108e-28	1.49837e-27	-1.10939	131.857	1.60762e-30	2.17648e-29	-1.08343	102.765	3.77439e-24	4.35777e-23	-0.0412641	0.189874	0.663022	0.99996	-0.117343	1.53534	0.215313	0.521225	-0.0814651	0.714561	0.397934	0.756528	-0.131582	1.56349	0.211154	0.450532
Atp6v0e	2.43969	0.0794484	0.428937	0.512511	0.553437	0.374319	10.3881	0.00126833	0.00205309	0.207421	2.42266	0.119592	0.151127	0.0905636	0.562847	0.453116	0.99996	0.0374392	0.0971704	0.755252	0.899984	0.385434	10.8976	0.000962894	0.0464281	0.165412	1.51638	0.218169	0.458267
Atp6v0e2	7.05987	-0.292961	10.043	0.00152928	0.00236767	-0.428325	21.3854	3.75612e-06	8.07138e-06	-0.54813	29.1513	6.69406e-08	1.83708e-07	-0.0452135	0.24028	0.624004	0.99996	-0.0353184	0.146741	0.70167	0.868452	-0.180577	3.8003	0.0512433	0.402723	-0.290488	8.25515	0.00406366	0.0814652
Atp6v1a	8.76369	-0.698416	70.4735	4.66493e-17	2.40609e-16	-0.726841	76.2856	2.45465e-18	1.51357e-17	-0.541809	35.7616	2.22998e-09	7.1409e-09	-0.0057367	0.00481479	0.94468	0.99996	-0.0963156	1.35687	0.24408	0.5516	-0.0341621	0.169672	0.680404	0.896813	0.0602915	0.452555	0.501124	0.697743
Atp6v1b2	8.86668	-1.0453	166.64	4.01004e-38	7.36009e-37	-1.10698	186.224	2.1209e-42	4.9706e-41	-1.08322	147.446	6.26842e-34	1.18948e-32	-0.0613879	0.58914	0.442752	0.99996	-0.0355766	0.197941	0.656388	0.841875	-0.123063	2.3443	0.125742	0.531601	-0.0734897	0.7122	0.398714	0.61867
Atp6v1c1	7.23465	-1.09887	161.933	4.27987e-37	7.43763e-36	-1.05104	148.346	3.98579e-34	6.46798e-33	-1.00815	112.679	2.537e-26	3.37101e-25	-0.051486	0.367848	0.54418	0.99996	-0.0258082	0.0925138	0.761005	0.902955	-0.0036543	0.00180459	0.966116	0.989394	0.0649172	0.484461	0.486408	0.686223
Atp6v1d	6.81815	-1.07496	134.376	4.51987e-31	5.82435e-30	-1.09952	140.122	2.50348e-32	3.70951e-31	-1.14712	124.862	5.457e-29	8.09603e-28	-0.0520475	0.326032	0.568005	0.99996	0.0430924	0.223853	0.63612	0.829982	-0.0766113	0.684507	0.408039	0.761947	-0.0290706	0.0834074	0.772732	0.875078
Atp6v1e1	7.16765	-1.07828	113.296	1.85815e-26	1.8082e-25	-1.14843	127.743	1.27791e-29	1.64673e-28	-1.16983	108.572	2.01449e-25	2.52133e-24	-0.0959898	0.924495	0.336297	0.99996	-0.121671	1.48617	0.222812	0.527972	-0.166141	2.71326	0.0995172	0.497317	-0.213222	3.76411	0.0523638	0.242257
Atp6v1f	4.1987	-0.841362	49.2928	2.20465e-12	7.7565e-12	-1.0451	73.6504	9.32528e-18	5.4583e-17	-1.20842	77.3636	1.42209e-18	1.08501e-17	-0.126225	1.15562	0.282375	0.99996	-0.0717984	0.375922	0.539794	0.774467	-0.329962	7.19707	0.00730228	0.161595	-0.438852	10.1677	0.00142919	0.0509529
Atp6v1g1	3.74655	-1.07896	94.0773	3.0344e-22	2.25377e-21	-0.891141	64.2369	1.10325e-15	5.58506e-15	-0.970643	58.7651	1.77661e-14	9.52679e-14	-0.114253	1.14917	0.283723	0.99996	-0.169833	2.54502	0.110642	0.392446	0.0735696	0.40899	0.522483	0.827765	-0.0615129	0.225191	0.635112	0.79028
Atp6v1g2	7.89347	-0.826262	69.5379	7.49601e-17	3.8046e-16	-0.938321	89.1406	3.67723e-21	2.79655e-20	-1.32273	142.853	6.32912e-33	1.15804e-31	-0.105159	1.14511	0.284575	0.99996	0.16799	2.9248	0.0872283	0.35295	-0.217218	4.83319	0.0279169	0.308396	-0.328478	9.2977	0.00229442	0.0639647
Atp6v1h	6.50795	-0.99044	90.5382	1.81439e-21	1.2767e-20	-0.941797	82.104	1.29108e-19	8.83117e-19	-0.734004	41.6443	1.09484e-10	4.05184e-10	-0.000488897	2.27567e-05	0.996194	0.99996	-0.108116	1.11247	0.291547	0.594194	0.0481546	0.214959	0.642908	0.881116	0.14832	1.73927	0.187231	0.426352
Atp7a	2.80758	0.937797	36.5949	1.45414e-09	4.03586e-09	0.784759	27.6002	1.49162e-07	3.71012e-07	1.28021	60.7191	6.58281e-15	3.66872e-14	0.338784	4.67123	0.030672	0.753352	-0.0797424	0.251577	0.615967	0.818391	0.185746	1.59884	0.206068	0.613838	0.262669	2.67215	0.102118	0.326767
Atp8a1	7.69564	0.92385	94.1406	2.93884e-22	2.18556e-21	0.813236	73.3986	1.05941e-17	6.16113e-17	1.08363	114.337	1.09929e-26	1.48147e-25	0.0573483	0.366899	0.544699	0.99996	-0.025962	0.0751858	0.783931	0.912801	-0.0532653	0.320151	0.571517	0.849513	0.133815	1.73546	0.187715	0.427005
Atp8a2	3.85716	0.878201	64.6505	8.94346e-16	4.14741e-15	0.544037	25.2393	5.064e-07	1.19706e-06	0.713486	36.6961	1.38053e-09	4.54066e-09	0.0765332	0.474559	0.490897	0.99996	0.0325343	0.0858249	0.769554	0.906468	-0.25763	5.91098	0.0150468	0.231982	-0.13218	1.28901	0.256231	0.493705
Atp8b2	5.92863	0.484644	27.4689	1.5964e-07	3.71105e-07	0.339078	13.5833	0.000228208	0.000406367	0.226887	5.17501	0.022914	0.0327085	0.149579	2.61151	0.106091	0.99996	0.151484	2.68371	0.101379	0.376018	0.00401219	0.00191546	0.965091	0.988891	-0.106274	1.12882	0.288028	0.52279
Atp9a	8.72878	0.934777	70.5348	4.52222e-17	2.33658e-16	0.6444	33.8242	6.03253e-09	1.71763e-08	0.341918	8.29644	0.00397229	0.00627386	0.0369595	0.111942	0.737944	0.99996	0.308762	7.80448	0.00521167	0.0946224	-0.253418	5.2757	0.0216251	0.277021	-0.284097	5.62061	0.0177505	0.154578
Atp9b	5.45407	0.522078	39.827	2.77483e-10	8.20454e-10	0.455916	30.7023	3.0081e-08	7.97439e-08	0.48745	29.8703	4.61936e-08	1.28297e-07	0.0472597	0.323066	0.569771	0.99996	0.0140457	0.0286046	0.865695	0.948298	-0.0189018	0.0536591	0.816814	0.947994	-0.0205817	0.0532724	0.817464	0.902222
Atpaf1	3.35226	-0.257682	7.10116	0.00770341	0.0109656	-0.36194	14.2483	0.000160206	0.000290464	-0.453774	17.3956	3.03534e-05	6.18368e-05	0.0861974	0.835096	0.360803	0.99996	0.139532	2.21858	0.136358	0.424498	-0.018061	0.033801	0.854131	0.956718	-0.0565604	0.257224	0.612034	0.774422
Atpaf2	3.35991	-0.457065	20.0543	7.52751e-06	1.49193e-05	-0.556485	30.7612	2.91816e-08	7.74467e-08	-0.695951	36.6821	1.39051e-09	4.56769e-09	0.184459	3.52218	0.0605528	0.998206	0.213925	4.78882	0.028645	0.220943	0.085039	0.667618	0.413883	0.764675	-0.0249604	0.0442174	0.83345	0.910703
Atpbd4	3.67983	-0.831811	46.6762	8.37404e-12	2.80685e-11	-0.774053	40.529	1.93716e-10	6.30449e-10	-0.51279	14.0485	0.000178158	0.000331389	-0.0780979	0.436523	0.508805	0.99996	-0.389873	10.7525	0.00104141	0.0399094	-0.0203398	0.0267223	0.870149	0.960813	-0.0708517	0.261389	0.609168	0.772974
Atpif1	3.60604	-1.02492	37.6333	8.5374e-10	2.41506e-09	-1.31914	60.2872	8.19767e-15	3.87955e-14	-1.74122	79.2716	5.41333e-19	4.3325e-18	-0.0895496	0.301952	0.582661	0.99996	-0.0175408	0.0116244	0.914141	0.966381	-0.383771	5.03077	0.0249009	0.292921	-0.733842	14.2626	0.000158995	0.0140644
Atr	2.88778	-0.0435628	0.0767499	0.781751	0.806639	0.105989	0.465039	0.495278	0.541337	0.514813	8.95646	0.0027649	0.00446275	2.60855e-05	2.2707e-08	0.99988	0.99996	-0.404647	6.57027	0.0103696	0.131693	0.149578	0.914491	0.338926	0.719171	0.153729	0.799432	0.371263	0.597771
Atraid	3.07597	-0.0659434	0.33909	0.560355	0.599598	-0.0888909	0.623517	0.429743	0.477786	-0.149606	1.34659	0.245875	0.292076	0.0333453	0.0881441	0.76655	0.99996	-0.1204	1.14432	0.28474	0.59001	0.0103978	0.00838132	0.927056	0.979405	-0.204063	2.48131	0.115206	0.342273
Atrip	3.42875	-0.184921	4.77862	0.0288152	0.0381511	-0.34855	17.6761	2.61893e-05	5.16714e-05	-0.34496	13.0112	0.000309638	0.000560618	0.189059	5.3143	0.021151	0.639696	0.115668	2.00025	0.157273	0.44737	0.0254298	0.0884256	0.766188	0.928641	-0.0443713	0.203784	0.651684	0.801156
Atrn	7.85557	0.887487	108.666	1.92078e-25	1.7545e-24	0.729733	73.9545	7.9938e-18	4.70706e-17	0.952526	110.279	8.51462e-26	1.08767e-24	0.0131797	0.024199	0.87638	0.99996	-0.074182	0.766391	0.381336	0.667224	-0.144574	2.94449	0.0861712	0.471537	-0.00914269	0.0100662	0.920082	0.958244
Atrnl1	7.22027	0.556155	37.2937	1.01612e-09	2.85656e-09	0.445968	24.0665	9.30664e-07	2.13853e-06	0.678718	48.3928	3.48848e-12	1.49897e-11	-0.0161677	0.0315778	0.858957	0.99996	-0.110792	1.48216	0.223437	0.528032	-0.126354	1.94554	0.163068	0.575092	0.0117718	0.0144273	0.904393	0.95086
Atrx	6.83169	0.418667	7.38889	0.0065628	0.00943904	0.482278	9.81086	0.00173484	0.00276115	0.740398	20.1263	7.24928e-06	1.58675e-05	-0.0215051	0.0195423	0.888823	0.99996	-0.215899	1.96683	0.160785	0.452761	0.0421058	0.0751837	0.783934	0.936174	0.105832	0.407578	0.523201	0.713181
Atxn1	5.5203	0.473147	27.5445	1.53519e-07	3.57866e-07	0.536451	35.9213	2.05455e-09	6.11634e-09	0.543623	31.6735	1.82396e-08	5.29586e-08	0.0541835	0.359392	0.548844	0.99996	0.0820539	0.82701	0.363139	0.651468	0.117488	1.74437	0.186586	0.596194	0.152531	2.4879	0.114725	0.341966
Atxn10	7.22022	-0.689346	77.354	1.42902e-18	8.24946e-18	-0.726379	85.6669	2.12946e-20	1.53606e-19	-0.70759	67.584	2.01903e-16	1.2826e-15	-0.0513488	0.436782	0.50868	0.99996	-0.0104503	0.0181155	0.892933	0.958662	-0.0883822	1.26817	0.260111	0.661379	-0.0286945	0.113293	0.736426	0.855889
Atxn1l	5.13221	0.517557	43.279	4.7464e-11	1.49548e-10	0.414256	28.4204	9.76301e-08	2.47068e-07	0.4203	24.6103	7.01761e-07	1.71683e-06	0.129661	2.68903	0.101041	0.99996	0.125629	2.53567	0.111299	0.393461	0.0263598	0.116798	0.732534	0.915747	0.0283727	0.112245	0.737602	0.856314
Atxn2	5.72606	0.282146	14.9536	0.00011019	0.000193635	0.25016	11.8171	0.000586883	0.000990912	0.185202	5.45234	0.0195421	0.028186	-0.0397424	0.294777	0.587176	0.99996	0.0275491	0.142284	0.706021	0.870258	-0.0717283	0.979597	0.322298	0.709114	-0.0693951	0.763187	0.382333	0.606546
Atxn2l	5.87038	0.143193	2.40471	0.12097	0.146301	0.171668	3.47394	0.0623426	0.0809023	-0.0986493	0.963389	0.326335	0.375962	0.00464286	0.00252714	0.959907	0.99996	0.130898	2.01496	0.155756	0.445931	0.033118	0.129443	0.71901	0.910958	-0.110944	1.21532	0.270281	0.506887
Atxn3	4.32907	-0.456117	10.4561	0.00122246	0.00191381	-0.403285	8.29591	0.00397345	0.00606089	0.0808309	0.28042	0.596426	0.640935	0.107306	0.592715	0.441371	0.99996	-0.24199	2.99233	0.0836597	0.347734	0.160137	1.28358	0.257234	0.657902	0.294958	3.70462	0.054262	0.246388
Atxn7	4.14304	0.461442	13.0659	0.00030072	0.000503841	0.505346	15.9471	6.51382e-05	0.00012301	0.650663	22.4605	2.14504e-06	4.97172e-06	0.0620557	0.234362	0.628308	0.99996	-0.0616213	0.230529	0.631132	0.826429	0.10596	0.711204	0.399044	0.757639	0.1276	0.867365	0.351686	0.580037
Atxn7l1	3.91901	0.310089	10.6668	0.00109073	0.00171648	0.159329	2.8352	0.0922195	0.116325	0.14135	1.82994	0.176134	0.216081	0.00597027	0.00390028	0.950203	0.99996	0.0402092	0.178588	0.672589	0.852328	-0.14479	2.37683	0.123147	0.529736	-0.128529	1.51446	0.218459	0.45855
Atxn7l2	3.08646	-0.184664	2.78466	0.0951711	0.117085	0.0706935	0.407897	0.523039	0.568248	-0.307423	6.04366	0.0139563	0.0205785	-0.172485	2.451	0.11745	0.99996	0.0126366	0.013514	0.907454	0.963904	0.0828719	0.555611	0.456034	0.788427	-0.110123	0.754567	0.385034	0.608289
Atxn7l3	7.51394	0.370226	24.3267	8.13036e-07	1.76874e-06	0.387693	26.715	2.35782e-07	5.74085e-07	0.250307	9.58061	0.00196643	0.0032307	-0.0502167	0.447132	0.5037	0.99996	0.0670818	0.79966	0.371195	0.657796	-0.032749	0.191782	0.661438	0.88864	-0.0528364	0.42381	0.515042	0.707882
Atxn7l3b	7.19577	-0.344951	23.0908	1.54531e-06	3.27932e-06	-0.331772	21.4205	3.68814e-06	7.93109e-06	-0.129563	2.76634	0.0962661	0.123751	0.0102733	0.0206663	0.885692	0.99996	-0.0798925	1.24977	0.263596	0.569013	0.0234524	0.106493	0.744173	0.920824	0.135495	3.03069	0.0817033	0.295797
AU019823	2.93366	-0.274886	4.49306	0.0340327	0.0445923	-0.116381	0.82641	0.363313	0.410642	0.0304356	0.0456082	0.83089	0.856366	-0.0452983	0.126111	0.722499	0.99996	-0.153599	1.44944	0.228617	0.533455	0.113207	0.757027	0.384261	0.749846	0.151723	1.1048	0.293215	0.527896
AU022252	2.11762	0.0419264	0.0982729	0.753912	0.781547	0.212275	2.52322	0.112182	0.139841	-0.0795883	0.273344	0.601097	0.645509	-0.144652	1.15251	0.283024	0.99996	-0.01784	0.0181763	0.892754	0.958662	0.0256974	0.0375136	0.846423	0.956718	-0.139355	0.823824	0.364065	0.591523
AU023762	0.881944	-1.15005	41.1343	1.42122e-10	4.31278e-10	-0.84298	19.6078	9.50811e-06	1.96216e-05	-0.721083	10.884	0.000969965	0.00165915	-0.493743	8.766	0.00306899	0.211547	-0.481396	8.51303	0.00352612	0.0761189	-0.186669	0.83158	0.361816	0.733799	-0.0524253	0.0497807	0.823445	0.905828
AU040320	6.34889	1.00467	116.838	3.11517e-27	3.18418e-26	0.7103	59.1886	1.4326e-14	6.64086e-14	0.536324	29.3329	6.09507e-08	1.67661e-07	0.102482	1.22083	0.269198	0.99996	0.2543	7.54159	0.0060291	0.101722	-0.19189	4.40825	0.0357654	0.34696	-0.214048	4.6209	0.0315846	0.194413
AU041133	2.06318	-0.607788	16.0835	6.06099e-05	0.00010967	-0.193298	1.7086	0.191168	0.228148	-0.0974124	0.334292	0.563143	0.609357	-0.114638	0.617992	0.431795	0.99996	-0.237179	2.63314	0.104654	0.38173	0.299852	3.81068	0.0509267	0.401882	0.273197	2.48387	0.115019	0.342235
Auh	4.55105	-1.0738	123.851	9.08102e-29	1.02532e-27	-0.981891	103.338	2.82603e-24	2.63665e-23	-1.06204	95.4693	1.502e-22	1.54333e-21	-0.0730343	0.615862	0.432589	0.99996	-0.0241661	0.0677576	0.79463	0.918675	0.0188737	0.0363381	0.848819	0.956718	-0.012405	0.0126874	0.910317	0.954637
Aup1	3.88458	0.21134	3.88088	0.0488391	0.0625576	0.0905973	0.710165	0.399389	0.447199	-0.379553	9.95983	0.00159993	0.00265864	-0.0284349	0.0694954	0.792073	0.99996	0.167911	2.4655	0.116371	0.400598	-0.149177	1.94726	0.162882	0.575092	-0.422981	12.2979	0.000453458	0.0264106
Aurkaip1	4.15944	-0.550107	22.2991	2.33318e-06	4.87478e-06	-0.75629	41.1019	1.44496e-10	4.75788e-10	-1.00031	56.8293	4.75325e-14	2.45165e-13	-0.0965286	0.705304	0.401007	0.99996	0.0406438	0.125965	0.722652	0.880318	-0.302712	6.47185	0.0109596	0.195957	-0.409561	9.47338	0.00208475	0.0618397
Auts2	5.50463	0.625761	51.021	9.13847e-13	3.31834e-12	0.673883	60.0922	9.05155e-15	4.26553e-14	0.306198	10.644	0.00110431	0.00187776	0.0693224	0.620444	0.430882	0.99996	0.343543	15.3942	8.72546e-05	0.00952722	0.117444	1.86372	0.172197	0.58232	0.0239798	0.0650438	0.798695	0.891691
Aven	2.1061	-0.466445	15.5613	7.98726e-05	0.000142552	-0.279885	5.63572	0.0175981	0.0246714	-0.472713	11.9815	0.000537304	0.000947166	-0.13233	1.35628	0.244183	0.99996	-0.00839465	0.00567943	0.939927	0.976632	0.0542296	0.195508	0.658371	0.887255	-0.0146622	0.0104292	0.918659	0.957903
Avl9	5.90188	-0.0977614	0.674188	0.411595	0.453071	-0.0833826	0.493459	0.482389	0.528574	0.267428	4.34521	0.0371132	0.0511763	0.0768961	0.419098	0.517387	0.99996	-0.121543	1.04504	0.306653	0.604932	0.0912749	0.588517	0.442993	0.782212	0.243647	3.59589	0.0579226	0.254616
Avpi1	2.44728	-1.02353	36.8593	1.26969e-09	3.53894e-09	-1.01794	35.5428	2.4951e-09	7.35525e-09	-1.57724	62.9981	2.06902e-15	1.21225e-14	-0.0851874	0.276429	0.599052	0.99996	0.1573	0.960634	0.327027	0.622818	-0.0795968	0.204257	0.651307	0.884625	-0.396411	3.7779	0.0519338	0.241464
AW011738	1.63049	1.12767	57.0293	4.29369e-14	1.75278e-13	1.11926	57.7182	3.02486e-14	1.3656e-13	0.959256	35.3514	2.75269e-09	8.70809e-09	-0.0713637	0.190077	0.662852	0.99996	0.125164	0.617999	0.431792	0.702795	-0.0797698	0.351798	0.553097	0.84404	-0.0432482	0.0801883	0.777042	0.877342
AW209491	3.46569	-0.912058	98.224	3.73641e-23	2.95598e-22	-0.943383	105.595	9.04528e-25	8.69426e-24	-0.848642	63.624	1.50582e-15	8.907e-15	0.0479706	0.309307	0.578106	0.99996	-0.102004	1.39349	0.237817	0.544225	0.0166456	0.0290513	0.864661	0.959416	-0.038588	0.119112	0.73	0.851775
AW549877	5.7013	-0.51169	16.7981	4.15748e-05	7.67259e-05	-0.446053	12.8786	0.000332367	0.000578703	0.0558826	0.172359	0.678024	0.717739	0.13564	1.199	0.273522	0.99996	-0.207012	2.78373	0.0952259	0.365848	0.201276	2.59965	0.106887	0.507777	0.36056	7.17098	0.00740922	0.104439
AW551984	2.89176	-0.623675	13.8906	0.000193767	0.000331395	-0.719512	19.1389	1.21543e-05	2.47783e-05	-0.666574	13.3292	0.000261304	0.000477145	0.279599	2.98384	0.0840995	0.99996	0.348454	4.64187	0.031201	0.228497	0.183762	1.17773	0.277819	0.674869	0.305555	2.70574	0.0999874	0.324218
AW554918	3.28859	-0.00791111	0.00416934	0.948516	0.955419	-0.041885	0.119151	0.729957	0.764001	0.196094	2.12486	0.144926	0.180888	0.0357606	0.0864225	0.768775	0.99996	-0.149572	1.50375	0.220096	0.525559	0.0017867	0.000214988	0.988301	0.996603	0.0544339	0.162117	0.687215	0.825086
Axin1	4.23618	-0.0340591	0.142904	0.705411	0.736068	-0.112718	1.57316	0.209749	0.248334	-0.287402	8.324	0.00391247	0.00618769	0.0170196	0.0360036	0.849508	0.99996	0.176196	3.92641	0.0475333	0.276051	-0.0616393	0.466308	0.494691	0.812741	-0.0771471	0.589037	0.442792	0.653421
Axin2	3.9763	0.551118	35.6242	2.39297e-09	6.50643e-09	0.463435	25.7691	3.84792e-07	9.18643e-07	0.195404	3.8382	0.0500972	0.0674055	0.0509799	0.295377	0.586795	0.99996	0.327822	12.567	0.00039261	0.0241697	-0.0367027	0.167418	0.682417	0.897129	-0.0278917	0.0782856	0.779634	0.878835
Axl	6.30263	2.74934	608.947	1.8957e-134	7.96531e-132	2.70951	598.882	2.93e-132	1.04459e-129	2.50824	480.988	1.30251e-106	2.64208e-104	-0.035938	0.109652	0.74054	0.99996	0.166269	2.37155	0.123565	0.409124	-0.0757748	0.548668	0.458862	0.790876	-0.0748358	0.45484	0.500045	0.697401
Azi1	3.78996	0.237055	4.04661	0.0442602	0.0571091	0.257468	4.7571	0.0291777	0.0396529	0.00748908	0.0033295	0.953986	0.960929	-0.101913	0.736248	0.390865	0.99996	0.0567262	0.231557	0.630372	0.826055	-0.0815002	0.484827	0.486244	0.807661	-0.17284	1.76994	0.183389	0.421619
Azi2	5.7034	-0.399434	16.8532	4.03862e-05	7.46494e-05	-0.296961	9.39655	0.00217394	0.00342502	-0.0600946	0.325667	0.568222	0.614047	-0.00159329	0.000272454	0.986831	0.99996	-0.0552644	0.327851	0.566927	0.793563	0.10088	1.0713	0.300651	0.692041	0.284075	7.25264	0.00707969	0.102565
Azin1	7.31709	-0.435867	14.7802	0.000120795	0.000211482	-0.0909793	0.648959	0.420485	0.468467	0.0896674	0.538787	0.462936	0.511835	0.077961	0.476343	0.490083	0.99996	-0.208326	3.39581	0.0653624	0.316978	0.422848	13.9193	0.000190829	0.0160688	0.317207	6.7625	0.00930935	0.115776
B230118H07Rik	3.22268	-0.682349	40.8981	1.60375e-10	4.84419e-10	-0.275488	6.90433	0.00859873	0.0125296	-0.342	8.20917	0.00416792	0.00656354	-0.117095	1.29988	0.254236	0.99996	-0.167109	2.66754	0.102414	0.377712	0.289766	7.09434	0.00773276	0.167235	0.173241	1.97687	0.159721	0.395577
B230119M05Rik	1.90377	2.16833	186.772	1.61079e-42	3.55913e-41	1.64519	120.077	6.08533e-28	7.07449e-27	1.54134	89.7098	2.7579e-21	2.60825e-20	0.315603	3.1057	0.0780188	0.99996	0.406755	5.37503	0.020427	0.187606	-0.20754	2.43668	0.118527	0.523842	-0.220234	2.15965	0.141677	0.37356
B230120H23Rik	1.91858	-0.188113	1.71867	0.189864	0.222132	0.029396	0.0438162	0.834196	0.857595	0.0524131	0.108452	0.741913	0.776705	-0.0382979	0.073964	0.78565	0.99996	-0.0579389	0.17143	0.678844	0.856065	0.179211	1.56792	0.21051	0.617886	0.182587	1.26417	0.260864	0.497555
B230206H07Rik	1.44919	-0.597247	16.8426	4.06108e-05	7.50292e-05	-0.584775	15.7469	7.24079e-05	0.000135996	-0.967612	29.3571	6.01962e-08	1.65702e-07	-0.0863321	0.392931	0.530763	0.99996	-0.0235316	0.0301822	0.862077	0.947174	-0.0738603	0.225058	0.635213	0.878054	-0.393896	4.30481	0.0380047	0.213619
B230209E15Rik	4.21995	-0.0874261	0.358206	0.549504	0.589166	-0.0144252	0.0098089	0.921107	0.933726	0.42191	7.13313	0.00756725	0.0115457	-0.0794039	0.297108	0.585701	0.99996	-0.338584	5.36619	0.0205308	0.187826	-0.00640304	0.0019212	0.965039	0.988891	0.170752	1.16275	0.280896	0.517168
B230216N24Rik	1.26929	-0.633583	13.5185	0.000236224	0.000400457	-0.676686	15.6521	7.6127e-05	0.000142662	-0.241819	1.42889	0.231946	0.277068	0.0453101	0.0777778	0.780332	0.99996	-0.389398	5.48484	0.019182	0.180397	0.00220699	0.000151186	0.99019	0.997054	0.00236582	0.000132951	0.9908	0.994689
B230217C12Rik	4.8877	0.193327	7.05599	0.00790008	0.0112333	0.225312	9.61313	0.00193191	0.00305907	0.262117	10.7946	0.00101799	0.00173852	-0.0899931	1.51048	0.219066	0.99996	-0.0756955	1.07722	0.299321	0.600121	-0.0580079	0.645432	0.42175	0.770002	-0.0069062	0.00749479	0.931011	0.965308
B230217O12Rik	2.66644	-0.57268	30.122	4.05693e-08	9.97488e-08	-0.445706	18.8069	1.44639e-05	2.92586e-05	-0.413209	11.8437	0.000578555	0.00101668	0.00594048	0.00359276	0.952204	0.99996	-0.120622	1.48804	0.222521	0.527495	0.132915	1.50878	0.219326	0.625241	0.0388483	0.0957887	0.756943	0.86753
B230219D22Rik	6.81869	-0.508577	23.748	1.09811e-06	2.36313e-06	-0.454822	19.0487	1.27422e-05	2.5914e-05	-0.156278	1.91326	0.166602	0.205393	-0.0164746	0.0251913	0.873891	0.99996	-0.144095	1.92549	0.165252	0.458449	0.0372799	0.127673	0.720857	0.912365	0.208204	3.4163	0.0645557	0.267429
B2m	4.08021	1.22182	191.458	1.52757e-43	3.54474e-42	1.37639	244.235	4.69209e-55	1.70378e-53	1.52447	257.967	4.76158e-58	2.0903e-56	-0.191276	4.20424	0.0403231	0.851707	-0.24269	6.82706	0.0089787	0.123146	-0.0367026	0.197954	0.656377	0.886599	0.0599641	0.435855	0.50913	0.703372
B3galnt1	5.00517	0.00991458	0.0105221	0.918299	0.928859	-0.0441714	0.208482	0.64796	0.688261	0.121911	1.34346	0.246425	0.2927	-0.0585246	0.367112	0.544583	0.99996	-0.0666307	0.476906	0.489827	0.744567	-0.112611	1.35303	0.244749	0.646492	0.0453654	0.18517	0.666967	0.812053
B3galnt2	3.12272	-0.0143639	0.0139338	0.906035	0.917894	0.07282	0.375563	0.539987	0.584932	0.166241	1.52639	0.216655	0.260735	0.13054	1.176	0.278172	0.99996	-0.142256	1.3769	0.240631	0.546951	0.217724	3.28121	0.0700771	0.442542	0.0383482	0.0806319	0.776443	0.877073
B3galt1	5.37269	0.61225	25.1576	5.28298e-07	1.17073e-06	0.541763	19.8496	8.37793e-06	1.7393e-05	0.773278	34.9223	3.43136e-09	1.07739e-08	0.0121875	0.00995873	0.920508	0.99996	-0.14917	1.48819	0.222498	0.527495	-0.0582987	0.232645	0.629569	0.874996	0.0118581	0.0081778	0.927945	0.963657
B3galt2	6.72134	0.318631	11.2256	0.000806756	0.00128663	0.371819	15.339	8.98409e-05	0.000166611	0.493772	23.3929	1.32068e-06	3.13325e-06	-0.00598495	0.00396065	0.949819	0.99996	-0.0070717	0.00553494	0.940694	0.977062	0.0472025	0.248255	0.618307	0.868591	0.168069	2.69553	0.10063	0.324905
B3galt4	1.47867	-0.242408	2.8303	0.0925012	0.114063	-0.0655261	0.209603	0.647079	0.687455	-0.392997	5.53544	0.018635	0.0269471	-0.0832734	0.348074	0.555206	0.99996	0.0444579	0.104416	0.746593	0.895217	0.093608	0.410345	0.521794	0.827765	-0.106131	0.374598	0.540508	0.725621
B3galt5	5.6403	0.607093	66.9195	2.82816e-16	1.37493e-15	0.493574	46.2168	1.05864e-11	3.85017e-11	0.612733	59.7578	1.07278e-14	5.88403e-14	0.398632	28.8208	7.93956e-08	4.74158e-05	0.153391	4.2439	0.0393916	0.252284	0.285113	15.5108	8.20346e-05	0.00910506	0.159031	4.03726	0.044506	0.227935
B3galt6	2.80121	-0.337999	9.49703	0.00205804	0.00313811	-0.373084	11.0024	0.000909937	0.00150041	-0.227034	3.1094	0.0778416	0.101486	-0.21557	3.96579	0.0464338	0.903137	-0.365037	11.3115	0.000770272	0.0347213	-0.250656	4.84235	0.027769	0.30792	-0.254072	3.83404	0.0502217	0.23948
B3galtl	3.91305	0.637221	37.1505	1.09355e-09	3.0647e-09	0.581503	31.5159	1.97815e-08	5.33783e-08	0.848653	55.0246	1.19029e-13	5.89633e-13	0.00361104	0.00116101	0.972818	0.99996	-0.310488	8.42723	0.00369644	0.0783578	-0.0521069	0.261933	0.608795	0.864367	-0.0990557	0.773241	0.379216	0.604291
B3gat1	7.47309	0.771752	80.0299	3.68783e-19	2.22842e-18	0.651416	57.2758	3.7878e-14	1.69378e-13	0.528922	32.8409	1.00016e-08	2.99107e-08	-0.000798182	8.60473e-05	0.992599	0.99996	0.0459225	0.285147	0.593347	0.805995	-0.121134	2.00693	0.156582	0.569728	-0.196907	4.48682	0.0341571	0.203121
B3gat2	3.32846	0.63428	51.206	8.31625e-13	3.02725e-12	0.630968	51.7558	6.2852e-13	2.52287e-12	0.605816	38.6539	5.06015e-10	1.75561e-09	-0.0419028	0.206435	0.649576	0.99996	0.012562	0.0190023	0.89036	0.957766	-0.0452142	0.288105	0.591437	0.857351	-0.0159017	0.0279138	0.867312	0.931051
B3gat3	5.81111	0.150641	1.61366	0.203978	0.237181	0.155707	1.72253	0.189368	0.22623	-0.37694	8.42694	0.00369702	0.00586555	-0.0971038	0.669106	0.413364	0.99996	0.195146	2.71292	0.0995385	0.371914	-0.0920379	0.60341	0.43728	0.781401	-0.332434	6.55498	0.0104591	0.122805
B3gnt1	6.33805	0.401852	13.8367	0.000199399	0.00034045	0.140878	1.70447	0.191704	0.228672	0.0648719	0.308281	0.578737	0.624378	0.0300799	0.0775027	0.780711	0.99996	0.108212	1.00451	0.316222	0.612505	-0.230895	4.59042	0.0321512	0.329494	-0.228768	3.8018	0.0511977	0.240389
B3gnt2	4.68938	-0.0983169	0.920143	0.337438	0.377659	-0.0607191	0.361977	0.54741	0.592373	0.0356564	0.103687	0.747449	0.781934	0.233543	5.29196	0.0214241	0.643188	0.1229	1.46438	0.226234	0.531092	0.271141	7.07048	0.00783644	0.168007	0.256873	5.32037	0.0210775	0.163489
B3gnt9	2.72237	0.0436775	0.125237	0.723423	0.753059	0.00163788	0.000170557	0.98958	0.991012	-0.292695	4.33824	0.0372654	0.0513621	-0.134443	1.1767	0.278029	0.99996	0.0540838	0.195905	0.658047	0.842704	-0.176483	2.01704	0.155543	0.568663	-0.282289	3.97356	0.0462199	0.231888
B4galnt1	6.50583	0.520864	22.23	2.41866e-06	5.04621e-06	0.405904	13.5479	0.000232556	0.000413484	0.0373178	0.0979624	0.754289	0.787768	0.0341752	0.0957709	0.756965	0.99996	0.267271	5.86781	0.0154202	0.160832	-0.0807843	0.540412	0.462262	0.793249	-0.216275	3.26545	0.0707536	0.277195
B4galnt4	5.50645	0.42909	18.5639	1.64299e-05	3.15692e-05	0.360217	13.0974	0.000295708	0.000518712	0.0243293	0.0502935	0.822553	0.849188	-0.0494077	0.244512	0.620966	0.99996	0.0697717	0.489837	0.484	0.74048	-0.118281	1.42821	0.232057	0.636251	-0.334989	9.46702	0.00209199	0.0618397
B4galt1	1.68449	0.663472	22.5724	2.0237e-06	4.25082e-06	0.725464	28.9881	7.28259e-08	1.86422e-07	0.605838	15.6298	7.70307e-05	0.00014945	0.0645468	0.195131	0.65868	0.99996	0.0788813	0.300793	0.583386	0.801347	0.126538	0.963574	0.326288	0.71181	0.0212476	0.0202969	0.886711	0.940342
B4galt2	5.69851	0.763872	43.9592	3.35298e-11	1.06847e-10	0.781509	46.0957	1.12614e-11	4.08575e-11	0.555861	20.2627	6.75037e-06	1.48113e-05	-0.0714386	0.383604	0.535681	0.99996	0.0596425	0.268352	0.60444	0.812129	-0.0538024	0.223404	0.636458	0.878452	-0.148369	1.43114	0.231579	0.471395
B4galt3	4.17994	0.304402	9.62617	0.00191824	0.0029374	0.172463	3.12405	0.077145	0.0986105	-0.00976371	0.00827077	0.927537	0.939354	0.066142	0.450687	0.502009	0.99996	0.21014	4.60792	0.0318245	0.229405	-0.0657968	0.459067	0.49806	0.81409	-0.104025	0.934216	0.33377	0.563144
B4galt4	3.25517	0.351887	12.8772	0.000332617	0.000554991	0.196742	4.12545	0.0422427	0.0560362	0.412389	14.4515	0.000143815	0.00027007	0.0784623	0.628007	0.428087	0.99996	-0.0679075	0.46974	0.493107	0.745969	-0.0766828	0.639117	0.424031	0.771936	-0.00740564	0.00474077	0.945106	0.972501
B4galt5	5.1905	0.530313	40.9945	1.52662e-10	4.61951e-10	0.335313	16.3869	5.16413e-05	9.86298e-05	0.163834	3.28887	0.069751	0.0917407	-0.050546	0.366479	0.54493	0.99996	0.0826983	0.990123	0.319712	0.615524	-0.245545	8.9672	0.0027487	0.0929266	-0.28378	9.84869	0.00169952	0.0557009
B4galt6	7.0771	0.542044	26.0801	3.27543e-07	7.37239e-07	0.593537	31.3446	2.16061e-08	5.81019e-08	0.729738	41.2681	1.3272e-10	4.86736e-10	0.0192293	0.0329178	0.856028	0.99996	-0.0658266	0.385606	0.534618	0.771338	0.0707218	0.449018	0.502802	0.816718	0.121867	1.14274	0.285074	0.520367
B4galt7	3.64335	-0.193099	3.53449	0.0601047	0.0761421	-0.540738	27.3255	1.71932e-07	4.24953e-07	-0.714701	36.8187	1.2964e-09	4.27951e-09	0.103111	1.03539	0.308895	0.99996	0.123237	1.48999	0.222218	0.527414	-0.244527	5.45018	0.0195663	0.266432	-0.398364	11.1835	0.000825282	0.0377799
B630005N14Rik	4.70949	-0.906112	38.6152	5.16155e-10	1.48619e-09	-0.787807	29.6936	5.06027e-08	1.31713e-07	-0.277296	3.10329	0.0781343	0.101833	0.153184	1.14871	0.283819	0.99996	-0.189589	1.75258	0.185553	0.485768	0.271488	3.46116	0.0628262	0.431562	0.439227	7.76624	0.00532318	0.0903711
B630019K06Rik	4.45491	-1.16123	87.9714	6.64076e-21	4.49273e-20	-0.896897	53.5386	2.53561e-13	1.05936e-12	-0.850624	39.0012	4.23542e-10	1.4817e-09	-0.0447594	0.139806	0.708474	0.99996	-0.0800953	0.447733	0.503413	0.752292	0.219578	3.08563	0.0789865	0.45973	0.230516	2.83619	0.0921624	0.312116
B830017H08Rik	1.53261	0.0552671	0.147515	0.700921	0.731967	0.206951	2.18582	0.139287	0.170575	-0.136991	0.701339	0.402334	0.452011	-0.00263902	0.000335985	0.985376	0.99996	0.105971	0.569075	0.450627	0.717254	0.149044	1.12197	0.289494	0.681972	-0.0862866	0.26812	0.604596	0.770146
B930041F14Rik	3.39572	-0.0320868	0.0629655	0.801869	0.824626	-0.0459629	0.126864	0.721706	0.756762	-0.26736	3.44653	0.0633847	0.0839021	-0.159166	1.54266	0.214222	0.99996	-0.0895721	0.493281	0.482467	0.739767	-0.173043	1.80527	0.179077	0.588832	-0.324845	5.06146	0.0244636	0.172697
B9d1	1.16216	-0.723107	25.5172	4.38455e-07	9.76973e-07	-0.630232	18.1036	2.09205e-05	4.17027e-05	-0.880121	22.9905	1.62801e-06	3.82612e-06	-0.200896	2.25113	0.133517	0.99996	-0.235074	3.15326	0.0757755	0.335908	-0.108021	0.465304	0.495155	0.813029	-0.392088	3.99833	0.0455452	0.230766
B9d2	2.25107	-1.09022	71.4618	2.82679e-17	1.48139e-16	-1.17185	78.3168	8.77736e-19	5.63063e-18	-1.50468	93.4007	4.27103e-22	4.23682e-21	-0.0752112	0.398703	0.52776	0.99996	0.10178	0.754427	0.385078	0.67013	-0.15684	1.20171	0.272979	0.671113	-0.312679	3.42369	0.064267	0.266759
Baalc	7.78725	1.00959	235.972	2.97199e-53	1.00187e-51	1.04236	252.922	5.99003e-57	2.32583e-55	1.22304	306.465	1.28639e-68	8.05017e-67	0.0497792	0.577812	0.447171	0.99996	-0.0270844	0.171042	0.679188	0.856355	0.0825518	1.63328	0.20125	0.610549	0.18637	7.138	0.00754674	0.10496
Babam1	4.35827	-0.714227	38.0348	6.94925e-10	1.98057e-09	-0.756718	42.4169	7.3751e-11	2.48904e-10	-1.16051	77.6207	1.24854e-18	9.57565e-18	-0.0222481	0.0383377	0.844767	0.99996	0.102207	0.814736	0.366724	0.654372	-0.0647393	0.303086	0.581954	0.852405	-0.34408	6.80244	0.00910336	0.114755
Bace1	6.49629	0.644645	92.0009	8.66351e-22	6.27625e-21	0.490372	53.6621	2.38117e-13	9.96245e-13	0.566565	61.6275	4.14984e-15	2.36201e-14	0.0219202	0.105617	0.745191	0.99996	0.0334934	0.247271	0.619003	0.820223	-0.132353	3.97524	0.0461739	0.38637	-0.0445875	0.380661	0.537249	0.723197
Bach1	3.62257	0.407832	15.5741	7.9333e-05	0.000141653	0.48516	22.458	2.14793e-06	4.74829e-06	0.578278	26.5957	2.50805e-07	6.44684e-07	-0.0451704	0.186011	0.666257	0.99996	-0.055692	0.285186	0.593322	0.805995	0.0321581	0.10165	0.749859	0.921787	0.114755	1.06041	0.303121	0.535619
Bach2	2.6037	0.336152	8.59284	0.00337487	0.0050152	0.412363	13.5158	0.000236557	0.0004199	0.373524	9.24712	0.00235867	0.00384079	-0.000471915	1.64988e-05	0.996759	0.99996	0.191758	2.82705	0.0926884	0.362851	0.0757392	0.469396	0.493265	0.81194	0.229131	3.45025	0.0632422	0.265609
Bad	2.38615	-0.698475	24.057	9.35268e-07	2.02418e-06	-0.83931	34.5579	4.13756e-09	1.19193e-08	-1.16379	49.5649	1.91913e-12	8.45954e-12	0.0904873	0.442354	0.505989	0.99996	0.242313	3.24585	0.0716045	0.328304	-0.050348	0.114197	0.735416	0.917235	-0.222999	1.67037	0.196209	0.436222
Bag1	5.82493	-0.21909	5.45674	0.019493	0.0263937	0.00935157	0.00992251	0.920653	0.933346	0.000603456	3.49304e-05	0.995284	0.995792	-0.263269	7.89733	0.00495078	0.292611	-0.197192	4.44713	0.03496	0.240661	-0.0348273	0.137257	0.711023	0.908527	0.0225015	0.0483803	0.825906	0.906796
Bag2	2.28867	-0.905769	64.0451	1.21602e-15	5.59064e-15	-0.894852	66.0351	4.42962e-16	2.30595e-15	-1.08478	68.0117	1.62531e-16	1.04149e-15	0.135222	1.76321	0.184224	0.99996	0.170585	2.87099	0.0901891	0.357809	0.146138	1.42403	0.232741	0.637234	-0.0084224	0.0033373	0.953932	0.977083
Bag3	2.11082	0.0240363	0.0381991	0.845044	0.862716	0.272479	4.95057	0.0260821	0.0357308	-0.345899	5.87309	0.015374	0.0225367	-0.15816	1.62699	0.20212	0.99996	0.107187	0.792532	0.373336	0.659503	0.0902831	0.551874	0.457553	0.789544	-0.262749	3.27743	0.0702389	0.275958
Bag4	5.92641	-0.621165	39.5288	3.23261e-10	9.49369e-10	-0.60761	38.0118	7.03171e-10	2.18222e-09	-0.395048	13.4714	0.000242226	0.00044403	0.0349977	0.12831	0.720191	0.99996	-0.0577444	0.349123	0.55461	0.785543	0.0485528	0.240314	0.62398	0.871971	0.168372	2.458	0.116927	0.344343
Bag5	4.9417	-0.694647	63.2564	1.81474e-15	8.2466e-15	-0.781468	79.7873	4.16969e-19	2.736e-18	-0.754613	60.1226	8.91302e-15	4.91616e-14	0.0245192	0.082426	0.774036	0.99996	0.0318061	0.139294	0.708984	0.87251	-0.0623016	0.491143	0.483418	0.805441	-0.0281592	0.0823552	0.774131	0.875988
Bag6	6.89255	0.1871	2.60227	0.106711	0.130179	0.174028	2.25371	0.133294	0.163943	-0.18842	2.24063	0.134426	0.168696	-0.0059217	0.0026064	0.959283	0.99996	0.258647	4.97643	0.025695	0.208053	-0.0189932	0.0268808	0.869768	0.960813	-0.116873	0.863403	0.352788	0.581054
Bahcc1	4.52031	1.51616	130.678	2.91243e-30	3.56182e-29	1.42286	115.141	7.32886e-27	8.03579e-26	1.13927	66.5985	3.32839e-16	2.0829e-15	-0.247917	3.42411	0.0642508	0.99996	0.168019	1.60665	0.204963	0.507855	-0.341214	7.15331	0.00748258	0.163629	-0.208868	2.25627	0.133074	0.363169
Bahd1	5.20419	-0.0313927	0.0916427	0.762099	0.788505	-0.140388	1.82848	0.176307	0.211875	-0.343838	9.0878	0.00257321	0.00417282	-0.0375843	0.131672	0.716705	0.99996	0.098447	0.907386	0.340809	0.634199	-0.146579	1.98853	0.158495	0.569912	-0.213998	3.51529	0.0608048	0.260323
Bai1	7.74596	1.07669	79.6278	4.52018e-19	2.7036e-18	0.955638	63.0976	1.96709e-15	9.76491e-15	0.531972	17.2337	3.30513e-05	6.6962e-05	0.0537488	0.20209	0.653039	0.99996	0.320098	7.16473	0.00743509	0.112869	-0.0673002	0.319499	0.571909	0.849774	-0.224617	3.01703	0.0823944	0.29708
Bai2	8.40142	1.69068	148.166	4.36467e-34	6.61731e-33	1.54091	124.242	7.45603e-29	9.12801e-28	1.10243	57.7128	3.03323e-14	1.59241e-13	0.0303277	0.0501009	0.822888	0.99996	0.39817	8.62082	0.00332342	0.0737735	-0.119436	0.782547	0.376363	0.745422	-0.19008	1.68577	0.194159	0.435267
Bai3	6.53662	0.726892	84.989	3.00035e-20	1.95347e-19	0.680197	74.9901	4.73084e-18	2.85574e-17	0.837643	98.8409	2.7362e-23	2.96695e-22	0.0110677	0.0196571	0.888499	0.99996	-0.0392018	0.246767	0.619361	0.820299	-0.0356274	0.209568	0.647106	0.882276	0.071549	0.719745	0.396228	0.616372
Baiap2	8.12683	-0.51911	26.0563	3.316e-07	7.46085e-07	-0.65312	41.1145	1.43564e-10	4.72985e-10	-0.899793	64.3392	1.04739e-15	6.28704e-15	0.0672042	0.439987	0.507129	0.99996	0.256341	6.39833	0.0114228	0.137552	-0.0668054	0.432598	0.510717	0.822305	-0.124342	1.27358	0.259096	0.495947
Baiap3	4.74621	-0.0396941	0.0540285	0.816196	0.836636	-0.198023	1.35349	0.244669	0.285937	-0.419295	5.08049	0.0241966	0.034414	0.253011	2.20395	0.137657	0.99996	0.532743	9.76604	0.00177765	0.0536258	0.0946822	0.308015	0.578901	0.852008	0.153141	0.68601	0.407525	0.626614
Bak1	2.03818	-0.359178	6.46459	0.0110045	0.0153671	-0.273492	3.74204	0.0530595	0.0695305	-0.651885	15.3712	8.83263e-05	0.000170075	-0.0879245	0.406933	0.52353	0.99996	-0.0264401	0.0373492	0.846756	0.940174	-0.00223873	0.000241118	0.987611	0.996467	-0.319148	3.50309	0.0612543	0.261092
Banf1	3.43505	-0.598591	21.6327	3.30179e-06	6.80427e-06	-0.539816	17.1834	3.39393e-05	6.62181e-05	-0.609966	17.8191	2.42931e-05	5.00715e-05	-0.208605	2.70799	0.0998468	0.99996	-0.0679712	0.291675	0.589149	0.804337	-0.149829	1.29207	0.255666	0.656422	-0.0793464	0.294947	0.587068	0.758079
Banp	3.4425	-0.296551	7.63489	0.00572498	0.00829385	-0.253547	5.87207	0.0153829	0.0217055	-0.0578904	0.235842	0.627225	0.669933	0.19877	3.59967	0.0577909	0.988241	-0.131015	1.53921	0.214736	0.520364	0.241775	5.0888	0.0240809	0.287334	0.107645	0.795615	0.372408	0.598583
Bap1	6.98195	0.176554	4.62471	0.0315146	0.0414963	0.128908	2.4702	0.116023	0.144247	0.037523	0.17824	0.67289	0.713491	0.00183501	0.000499262	0.982173	0.99996	0.0887638	1.17054	0.27929	0.5827	-0.0458109	0.31242	0.576199	0.850912	-0.0502674	0.31878	0.572342	0.747332
Barx2	0.936442	-0.972335	33.0891	8.80294e-09	2.28321e-08	-1.316	57.5463	3.30111e-14	1.48405e-13	-1.28949	39.108	4.01003e-10	1.40536e-09	0.0973661	0.420057	0.516909	0.99996	0.0813583	0.300078	0.583834	0.801484	-0.246301	1.5857	0.207942	0.615196	-0.235794	1.03738	0.308432	0.540628
Basp1	7.27202	-0.640364	54.024	1.98052e-13	7.65467e-13	-0.607909	48.5264	3.25876e-12	1.23915e-11	-0.740209	59.3652	1.30962e-14	7.10034e-14	-0.230534	7.08087	0.00779112	0.385137	-0.233647	7.27652	0.00698616	0.110177	-0.19808	5.15831	0.0231354	0.282646	-0.333492	12.2318	0.000469809	0.0269625
Bax	1.7337	-0.626112	21.2544	4.02185e-06	8.21334e-06	-0.582703	17.6038	2.72039e-05	5.35655e-05	-0.676167	17.7477	2.52219e-05	5.18406e-05	-0.155339	1.43859	0.230368	0.99996	-0.0595649	0.218588	0.640118	0.833258	-0.11193	0.591184	0.441962	0.781949	-0.10962	0.418855	0.517509	0.709567
Baz1b	6.39111	0.223524	9.58676	0.00195985	0.0029984	0.286886	15.8846	6.73258e-05	0.000126917	0.264958	11.5861	0.000664473	0.00115953	-0.0307232	0.180643	0.670821	0.99996	0.0755657	1.09781	0.294747	0.596304	0.0326392	0.206562	0.649476	0.883036	0.117	2.24958	0.133651	0.364033
Baz2a	5.27956	0.317611	13.2162	0.000277546	0.000467209	0.291068	11.1795	0.00082705	0.001372	0.141743	2.22483	0.135808	0.170357	-0.0112112	0.0163599	0.898223	0.99996	0.0502498	0.330353	0.565451	0.792345	-0.0377542	0.1898	0.663083	0.889261	-0.125617	1.74045	0.187082	0.426306
Baz2b	4.19564	0.993293	54.9471	1.23821e-13	4.86233e-13	0.99658	56.537	5.51512e-14	2.42744e-13	1.05586	55.2657	1.05292e-13	5.24675e-13	0.0715419	0.2806	0.596308	0.99996	0.0745996	0.306127	0.580067	0.800059	0.0748292	0.332496	0.564193	0.848261	0.137172	0.945098	0.33097	0.560083
Bbc3	1.7715	-0.80185	22.5037	2.09735e-06	4.40081e-06	-0.581641	10.7123	0.00106424	0.00174118	-1.10183	29.1373	6.74257e-08	1.84953e-07	-0.537748	10.5434	0.00116605	0.105528	-0.192611	1.40796	0.235395	0.541181	-0.317539	3.07616	0.0794479	0.460239	-0.492593	5.48913	0.0191351	0.15754
Bbip1	4.10956	-0.348908	10.6302	0.00111257	0.00174945	-0.13927	1.72727	0.18876	0.225619	0.0555938	0.22609	0.634438	0.676592	-0.0324078	0.0942359	0.75886	0.99996	-0.206961	3.83069	0.0503222	0.282073	0.177231	2.72554	0.0987547	0.495891	0.197541	2.80657	0.0938792	0.31548
Bbs1	5.06224	0.0250618	0.0966938	0.755834	0.783125	-0.0326213	0.165299	0.684324	0.721746	-0.00643156	0.00535467	0.941666	0.950472	0.0460416	0.327899	0.566899	0.99996	0.0901135	1.26393	0.260909	0.566649	-0.0116415	0.0209523	0.884909	0.965401	0.0586202	0.441277	0.506507	0.70113
Bbs10	1.32287	-0.426053	8.1167	0.00438594	0.00644121	-0.455937	9.5195	0.002033	0.00321353	-0.0313724	0.0346808	0.852266	0.875101	0.0302299	0.0455794	0.830942	0.99996	-0.135624	0.910065	0.340097	0.633711	0.00034564	5.57985e-06	0.998115	0.99956	0.259056	2.17891	0.139913	0.3715
Bbs2	3.55004	-0.347314	13.487	0.000240221	0.000406765	-0.294464	9.89481	0.00165746	0.00264406	-0.373303	12.2746	0.00045916	0.000815522	0.00965569	0.0109446	0.91668	0.99996	-0.0225551	0.0600947	0.806346	0.92202	0.0625059	0.425135	0.514386	0.824489	-0.048544	0.199068	0.655474	0.804051
Bbs4	4.72204	-1.03435	171.779	3.02424e-39	5.85201e-38	-0.95137	147.987	4.7741e-34	7.7259e-33	-1.07946	144.718	2.47554e-33	4.60106e-32	0.0652998	0.752528	0.385677	0.99996	-0.0199588	0.0703884	0.790772	0.917137	0.148284	3.32637	0.0681774	0.441016	-0.0650647	0.498675	0.480083	0.682566
Bbs5	2.76568	-1.04011	60.3015	8.13861e-15	3.52284e-14	-0.835961	40.9994	1.52276e-10	5.00426e-10	-0.857158	31.3936	2.10675e-08	6.07349e-08	0.0917264	0.533876	0.464982	0.99996	-0.178923	2.00823	0.156448	0.446316	0.295875	4.55692	0.032786	0.333098	0.00402865	0.000643241	0.979766	0.989862
Bbs7	3.45605	-0.434429	14.9979	0.000107632	0.000189366	-0.317206	8.12257	0.00437177	0.00662295	-0.340809	7.43531	0.00639563	0.0098462	-0.0367088	0.111724	0.73819	0.99996	-0.0744264	0.460486	0.497397	0.748524	0.080514	0.502708	0.478313	0.801955	0.0191932	0.0228758	0.879781	0.936708
Bbs9	3.51091	-0.445642	26.0461	3.33368e-07	7.49918e-07	-0.473322	29.9881	4.34706e-08	1.13879e-07	-0.493045	25.8179	3.75192e-07	9.46629e-07	0.0433972	0.267579	0.60496	0.99996	0.168339	4.12019	0.0423743	0.261286	0.015717	0.0305764	0.861189	0.959022	0.120935	1.43	0.231764	0.471453
Bbx	4.4767	0.279039	7.04445	0.00795113	0.0113032	0.2624	6.45127	0.0110873	0.0159134	0.438746	15.2097	9.621e-05	0.0001842	0.213165	4.12981	0.0421341	0.865136	0.110524	1.10964	0.29216	0.594811	0.196526	3.60463	0.0576187	0.421491	0.270231	5.74004	0.0165824	0.149496
BC002163	2.8476	-0.716151	19.3652	1.07959e-05	2.11021e-05	-0.678583	17.2089	3.3486e-05	6.53772e-05	-1.40155	52.944	3.43198e-13	1.62353e-12	-0.0990174	0.387864	0.533425	0.99996	-0.00290765	0.000337606	0.98534	0.993532	-0.0614501	0.136129	0.71216	0.908527	-0.688312	12.5257	0.000401393	0.0240938
BC003331	4.97767	0.307596	5.903	0.0151151	0.0207599	0.383421	9.23437	0.00237514	0.00372232	0.697513	26.2374	3.01926e-07	7.69698e-07	-0.0258375	0.0415636	0.838454	0.99996	-0.238891	3.53881	0.0599483	0.302441	0.0499872	0.157889	0.691107	0.900631	0.151026	1.22729	0.267935	0.50436
BC003965	3.79122	-0.778258	65.7803	5.04086e-16	2.40201e-15	-0.689847	51.5143	7.10769e-13	2.83753e-12	-0.744669	47.2164	6.35677e-12	2.67384e-11	-0.0686416	0.550294	0.458197	0.99996	2.59184e-05	7.80324e-08	0.999777	0.999855	0.0197688	0.0396126	0.84224	0.956245	0.0336148	0.0909625	0.762957	0.87097
BC004004	4.68785	-0.0656464	0.494799	0.481794	0.523535	-0.161443	2.97505	0.0845573	0.107395	-0.179551	2.98649	0.0839618	0.108946	-0.0526979	0.320177	0.571501	0.99996	-0.163407	3.07668	0.0794226	0.340976	-0.148494	2.50688	0.11335	0.518117	-0.277311	7.086	0.00776885	0.106477
BC005537	7.01364	-0.133523	1.72298	0.18931	0.221549	0.0726594	0.511694	0.474406	0.520944	0.209222	3.63897	0.0564419	0.0753383	-0.0737395	0.526685	0.468004	0.99996	-0.145889	2.06111	0.1511	0.440339	0.132442	1.6963	0.192773	0.602798	0.196855	3.21473	0.0729783	0.280994
BC005561	2.47324	0.397959	3.28743	0.0698121	0.0875721	0.716325	10.8175	0.00100548	0.00164985	1.09779	21.4771	3.58077e-06	8.09683e-06	-0.078268	0.125785	0.722843	0.99996	-0.436612	3.84855	0.049789	0.281158	0.240098	1.23847	0.265767	0.665292	0.263219	1.25745	0.262134	0.498899
BC005624	4.86716	-0.118802	1.44171	0.229863	0.264794	-0.108648	1.20653	0.272021	0.314715	-0.445565	16.6365	4.52716e-05	9.05664e-05	-0.0482656	0.23921	0.624777	0.99996	0.168213	2.93638	0.0866045	0.352523	-0.0381124	0.147741	0.700704	0.905051	-0.158551	2.09681	0.147607	0.379003
BC005764	5.25009	0.89908	34.9352	3.40862e-09	9.13079e-09	0.631946	17.4282	2.98364e-05	5.84944e-05	0.487556	8.98886	0.0027163	0.00439079	0.103512	0.465158	0.495223	0.99996	0.178267	1.382	0.23976	0.546239	-0.163622	1.18708	0.27592	0.673066	-0.233258	2.0322	0.153997	0.387877
BC016423	4.25099	0.00286544	0.000346776	0.985143	0.987072	0.0599973	0.154255	0.694502	0.730842	0.478984	8.31373	0.00393465	0.00621775	0.105733	0.475595	0.490424	0.99996	-0.287679	3.48862	0.0617919	0.307522	0.162865	1.1287	0.288053	0.680756	0.18844	1.28202	0.257525	0.494577
BC017158	2.45537	0.537363	17.6709	2.62615e-05	4.94505e-05	0.278713	4.83927	0.0278187	0.0379387	0.157719	1.21813	0.269727	0.317175	0.100265	0.591893	0.441688	0.99996	0.11747	0.824737	0.363799	0.652055	-0.158385	1.62641	0.2022	0.611068	-0.262174	3.43283	0.0639126	0.266106
BC017643	3.56952	0.0581667	0.436971	0.508588	0.549453	-0.0571188	0.417326	0.518275	0.563852	-0.0419386	0.176881	0.674068	0.714258	-0.0373558	0.180202	0.671199	0.99996	-0.0621169	0.502804	0.478271	0.73637	-0.152641	2.98085	0.0842551	0.468567	-0.162222	2.62857	0.104956	0.331041
BC018242	6.77881	0.79966	29.4942	5.60834e-08	1.3599e-07	0.545622	13.8212	0.00020105	0.000360188	0.0813391	0.264862	0.606799	0.650952	0.0105632	0.00519156	0.94256	0.99996	0.352022	5.76397	0.016358	0.165554	-0.243475	2.77393	0.0958106	0.489666	-0.366299	5.28892	0.0214616	0.164707
BC018473	1.57955	0.486355	3.01038	0.082733	0.102739	0.484886	3.06679	0.0799069	0.101897	-0.243992	0.599371	0.438818	0.487921	0.0800502	0.0810742	0.775847	0.99996	0.0159634	0.00321159	0.954807	0.982515	0.0785811	0.081511	0.77526	0.932455	-0.714384	5.11645	0.0237	0.170557
BC018507	6.27608	0.26109	4.71809	0.0298468	0.0394327	0.29932	6.2378	0.0125051	0.0178531	0.256202	3.90956	0.0480122	0.0648448	0.179145	2.2234	0.135933	0.99996	-0.0110515	0.0084569	0.926729	0.97235	0.217376	3.29141	0.0696431	0.442238	-0.0159388	0.0150335	0.902415	0.949616
BC021891	1.34399	-0.537223	11.7897	0.000595601	0.00096625	-0.342907	4.24641	0.0393334	0.0524193	-0.457231	6.01549	0.0141809	0.0208947	-0.469945	9.24575	0.00236043	0.1827	-0.237758	2.48795	0.114721	0.398885	-0.275629	2.68048	0.101585	0.499645	-0.157765	0.674192	0.411594	0.630029
BC022687	3.04222	-0.699137	40.2036	2.2883e-10	6.81567e-10	-0.757442	44.8692	2.10647e-11	7.42438e-11	-0.986628	58.1181	2.4685e-14	1.3076e-13	-0.166798	2.44444	0.117942	0.99996	-0.0160598	0.0231523	0.879062	0.954266	-0.225103	3.72822	0.0535003	0.408833	-0.303551	5.15672	0.0231565	0.168796
BC023829	5.10837	0.163408	3.63058	0.0567269	0.0721193	0.0221212	0.0676029	0.794859	0.822835	0.15322	2.74225	0.0977269	0.125492	0.158657	3.4342	0.0638594	0.99996	0.183386	4.61051	0.0317765	0.229405	0.0173692	0.0415339	0.838511	0.955392	0.173198	3.48053	0.0620949	0.262976
BC024978	2.14613	-0.131966	1.56448	0.211011	0.24461	0.0589775	0.314121	0.575163	0.619499	0.09199	0.611137	0.43436	0.483467	-0.1439	1.89159	0.169022	0.99996	-0.0152502	0.0225382	0.880664	0.954404	0.0470431	0.196556	0.657515	0.887059	0.208705	2.96021	0.0853366	0.30283
BC026590	4.22581	0.114207	1.35979	0.243574	0.279276	-0.0109324	0.0125445	0.910822	0.924734	0.22104	4.25632	0.0391046	0.0536359	0.0139144	0.0202326	0.886889	0.99996	-0.0873465	0.79572	0.372376	0.658402	-0.111225	1.29542	0.255051	0.655622	0.0194869	0.0329759	0.855902	0.923812
BC027231	3.15983	-0.706415	43.2268	4.87488e-11	1.5335e-10	-0.48664	20.9047	4.82697e-06	1.026e-05	-0.220248	3.35905	0.0668367	0.0881639	-0.0821214	0.633924	0.42592	0.99996	-0.259655	6.29277	0.0121232	0.142344	0.137654	1.54686	0.213599	0.621147	0.226512	3.35525	0.0669909	0.272002
BC029214	2.83135	-0.320152	5.94403	0.0147672	0.0203057	-0.27496	4.38576	0.0362403	0.0485778	-0.517565	11.8879	0.000565	0.000994201	-0.0320287	0.0613115	0.804435	0.99996	-0.0341683	0.0703161	0.790877	0.917168	0.0131639	0.00975354	0.921329	0.978423	-0.231581	2.31838	0.127853	0.357311
BC029722	4.04582	-0.272177	5.45837	0.0194748	0.0263752	-0.229509	3.86636	0.0492634	0.0648522	-0.48749	13.9951	0.000183289	0.000340447	-0.0817363	0.498385	0.480211	0.99996	-0.028682	0.0618021	0.80367	0.920862	-0.0390684	0.110833	0.739198	0.919018	-0.243995	3.47572	0.0622757	0.263173
BC030336	5.68848	-0.592488	19.0827	1.25175e-05	2.43378e-05	-0.52905	15.2893	9.22353e-05	0.000170809	-0.0987375	0.453353	0.500747	0.548895	0.0106877	0.00630863	0.936693	0.99996	-0.243594	3.26759	0.0706615	0.327371	0.0741256	0.298718	0.584687	0.853768	0.250156	2.91828	0.0875811	0.305792
BC030500	2.89139	-0.465286	14.4287	0.000145568	0.000252597	-0.593583	22.949	1.66356e-06	3.71874e-06	-0.820221	34.986	3.32086e-09	1.04326e-08	-0.0241377	0.0408108	0.839904	0.99996	0.256173	4.73334	0.0295833	0.223261	-0.152435	1.44483	0.22936	0.634772	-0.0987614	0.479417	0.488687	0.687957
BC030867	2.54514	0.159473	1.85315	0.173418	0.204476	0.188478	2.60947	0.106227	0.132841	-0.149008	1.23887	0.265688	0.312989	-0.0346566	0.0860651	0.76924	0.99996	0.0581281	0.248902	0.617849	0.819596	-0.00565155	0.00239346	0.960981	0.988022	-0.250352	3.47095	0.0624553	0.263545
BC031181	5.4942	-0.504913	46.0185	1.17141e-11	3.88105e-11	-0.480935	41.7857	1.01845e-10	3.39627e-10	-0.413891	25.4058	4.64518e-07	1.16055e-06	-0.0382748	0.272082	0.601939	0.99996	-0.047023	0.412114	0.520898	0.76357	-0.0142971	0.03611	0.849288	0.956718	0.0439983	0.283513	0.594408	0.762951
BC031361	1.97451	-0.0219797	0.0318937	0.858261	0.874775	0.0516797	0.195538	0.658347	0.697788	0.157134	1.35593	0.244244	0.290344	0.156435	1.70081	0.192183	0.99996	0.0560558	0.220053	0.639	0.832539	0.230094	3.67499	0.0552346	0.414189	0.23517	2.89546	0.0888294	0.307376
BC037034	4.824	-0.641739	42.7817	6.12034e-11	1.912e-10	-0.607309	38.4255	5.68849e-10	1.77898e-09	-0.813211	55.1451	1.1195e-13	5.56439e-13	-0.0108819	0.0127488	0.910101	0.99996	0.0895537	0.866831	0.351834	0.641657	0.0235481	0.0563029	0.812438	0.946833	-0.0819183	0.556024	0.455867	0.663616
BC048403	2.97016	-0.49937	24.0354	9.45829e-07	2.04599e-06	-0.529966	26.2177	3.05008e-07	7.34579e-07	-0.586158	25.0968	5.45229e-07	1.35273e-06	-0.125745	1.6221	0.202799	0.99996	0.00160268	0.000271414	0.986856	0.994373	-0.156342	2.14718	0.142832	0.552768	-0.0851854	0.493931	0.482179	0.683827
BC048546	1.81879	-1.59418	124.917	5.30756e-29	6.03318e-28	-1.58441	124.225	7.52159e-29	9.1987e-28	-1.63868	85.9889	1.80952e-20	1.60429e-19	0.0631186	0.265652	0.606264	0.99996	-0.160298	1.69605	0.192806	0.49452	0.0728914	0.193437	0.660071	0.887878	-0.204796	1.03019	0.310114	0.542124
BC051226	1.37503	0.0171529	0.0117055	0.913844	0.924929	-0.253132	2.33681	0.126348	0.156094	-0.57216	8.83658	0.00295252	0.00474996	-0.156907	0.963922	0.326201	0.99996	-0.0264274	0.0285197	0.865893	0.948298	-0.427191	6.76364	0.00930336	0.180671	-0.61574	10.0449	0.00152771	0.0527802
BC052040	2.5172	-0.596824	32.1575	1.42164e-08	3.62576e-08	-0.672059	41.1843	1.38529e-10	4.56909e-10	-0.618182	26.0916	3.25593e-07	8.27165e-07	0.0368559	0.139605	0.708674	0.99996	0.0257444	0.0693328	0.792311	0.917835	-0.0383794	0.117953	0.731265	0.915621	0.00438633	0.00116763	0.972741	0.986131
BC056474	2.22789	-0.511658	16.0981	6.01449e-05	0.000108929	-0.704903	29.0335	7.11364e-08	1.82415e-07	-0.984417	40.9804	1.53761e-10	5.60583e-10	-0.0591429	0.23064	0.63105	0.99996	0.0262319	0.0464411	0.829376	0.932137	-0.252388	3.47779	0.0621976	0.431321	-0.446527	7.81242	0.00518883	0.0898927
BC068157	4.65005	0.52555	14.9586	0.000109894	0.000193172	0.287097	4.42827	0.0353484	0.0474525	-0.185745	1.57135	0.210011	0.253518	-0.194269	2.02252	0.154982	0.99996	0.27624	4.13931	0.0418981	0.260122	-0.432721	10.188	0.00141358	0.0609979	-0.435055	8.55444	0.0034468	0.078256
BC068281	2.36915	-0.1583	2.03357	0.153859	0.182696	-0.336555	9.67197	0.001871	0.00296742	-0.409823	10.6356	0.00110932	0.00188573	0.176536	2.71903	0.0991584	0.99996	0.205235	3.75326	0.0527046	0.287068	-0.00171816	0.000233972	0.987796	0.99652	-0.0462876	0.125532	0.72311	0.84811
Bcam	2.33034	1.1066	32.2571	1.35061e-08	3.45208e-08	0.952996	24.3789	7.91306e-07	1.8283e-06	0.388404	3.41926	0.0644401	0.0851936	0.0512908	0.0662178	0.796925	0.99996	0.365777	3.44141	0.0635815	0.31208	-0.102317	0.300433	0.583611	0.853354	-0.352422	2.85815	0.0909119	0.310771
Bcan	7.53291	1.93553	249.538	3.27519e-56	1.21554e-54	1.93503	250.006	2.58863e-56	9.85605e-55	1.68901	174.723	6.8812e-40	1.66237e-38	-0.00886393	0.00553462	0.940696	0.99996	0.198852	2.79	0.0948543	0.36551	-0.00936085	0.00631234	0.936675	0.981866	-0.0476703	0.139772	0.708507	0.837327
Bcap29	5.13598	0.320285	6.89595	0.00863914	0.0122221	0.348133	8.23345	0.00411252	0.00625923	0.781757	35.7245	2.27285e-09	7.26831e-09	0.0755589	0.383755	0.5356	0.99996	-0.176943	2.09545	0.147738	0.437125	0.103408	0.728933	0.393229	0.753244	0.284529	4.7283	0.0296701	0.187735
Bcap31	5.10018	0.403869	17.3029	3.18702e-05	5.95637e-05	0.268357	7.67269	0.00560628	0.00837561	0.365991	12.1531	0.000490071	0.000867021	0.0163355	0.0280924	0.866892	0.99996	0.0152134	0.0244518	0.875741	0.952758	-0.119177	1.52953	0.216183	0.622647	-0.0226644	0.0464903	0.829287	0.908179
Bcar1	4.77194	-0.310248	5.91487	0.0150136	0.0206277	-0.36181	8.02214	0.0046209	0.00697702	-0.916511	41.3071	1.30099e-10	4.77421e-10	-0.0254119	0.0400705	0.841343	0.99996	0.259614	4.20594	0.0402826	0.254596	-0.0769743	0.360833	0.548044	0.841153	-0.346648	5.97911	0.0144763	0.140538
Bcar3	4.20007	0.390659	18.5208	1.68064e-05	3.22557e-05	0.525601	34.9934	3.30831e-09	9.64376e-09	0.392437	15.9171	6.61779e-05	0.00012944	0.112362	1.51351	0.218604	0.99996	0.072753	0.636812	0.424868	0.697572	0.247304	7.86552	0.00503865	0.13086	0.0745311	0.576793	0.447572	0.657718
Bcas1	6.73431	3.15567	544.894	1.62461e-120	4.34398e-118	3.3914	623.609	1.22685e-137	5.15494e-135	3.14911	512.579	1.74243e-113	4.36164e-111	0.0320217	0.0622284	0.803008	0.99996	0.117017	0.834232	0.361052	0.649807	0.267748	4.76682	0.0290134	0.314763	0.11045	0.696118	0.404091	0.623412
Bcas2	4.47746	-0.898739	100.857	9.88918e-24	8.1418e-23	-0.857628	90.8704	1.53394e-21	1.19436e-20	-0.837992	69.0999	9.35987e-17	6.10077e-16	-0.11099	1.641	0.200188	0.99996	-0.103627	1.43935	0.230245	0.53492	-0.0698788	0.573893	0.448716	0.784684	-0.0428801	0.174687	0.67598	0.818218
Bcas3	4.74539	-0.296093	13.7296	0.000211105	0.000359376	-0.387581	23.399	1.31647e-06	2.9745e-06	-0.538764	36.1918	1.7882e-09	5.80684e-09	-0.0338641	0.183977	0.667978	0.99996	0.0593613	0.570745	0.449963	0.716833	-0.125352	2.39455	0.121759	0.526489	-0.18331	4.10968	0.0426384	0.223547
Bcat1	5.91012	-0.675406	72.8155	1.42353e-17	7.6265e-17	-0.65735	69.7111	6.86576e-17	3.76752e-16	-0.768491	77.02	1.69237e-18	1.27879e-17	0.138512	3.16759	0.0751133	0.99996	0.0942921	1.46999	0.225348	0.530244	0.156568	3.87082	0.0491326	0.39472	0.00120765	0.000190527	0.988987	0.993802
Bcat2	2.60262	-0.177045	1.7814	0.181977	0.213711	-0.213706	2.64463	0.1039	0.13011	-0.327065	5.09149	0.0240436	0.0342129	0.0682284	0.273186	0.601202	0.99996	0.325844	6.42168	0.0112735	0.136637	0.0315679	0.0558701	0.813147	0.946946	0.175824	1.40272	0.236269	0.475244
Bccip	4.13361	-0.712351	71.1645	3.28642e-17	1.71083e-16	-0.487527	33.7889	6.14284e-09	1.74735e-08	-0.707902	56.178	6.61972e-14	3.37293e-13	-0.0856635	1.10272	0.29367	0.99996	0.0843436	1.09153	0.296133	0.597115	0.13916	2.58136	0.108129	0.508932	0.0887922	0.830671	0.362079	0.59003
Bche	2.08259	0.77046	14.4083	0.000147149	0.00025519	0.961568	21.9642	2.7779e-06	6.05447e-06	1.35874	37.75	8.04187e-10	2.73368e-09	-0.370758	3.14023	0.0763832	0.99996	-0.571657	7.43001	0.00641451	0.104522	-0.17965	0.825442	0.363594	0.734941	0.0166252	0.00595044	0.938513	0.969072
Bckdha	3.93202	0.283576	4.86573	0.0273952	0.0363693	0.220695	2.96096	0.0852975	0.10822	0.0946445	0.451212	0.50176	0.549903	0.011145	0.00745673	0.931186	0.99996	0.00956378	0.0055153	0.940799	0.977062	-0.0517356	0.164272	0.685254	0.898074	-0.179368	1.61681	0.203537	0.442138
Bckdhb	3.31367	-0.419462	17.0893	3.56632e-05	6.63049e-05	-0.454445	20.5979	5.66578e-06	1.19224e-05	-0.314527	7.73522	0.0054154	0.00839977	0.0971234	0.980216	0.322146	0.99996	0.0101773	0.0107662	0.91736	0.967785	0.0621409	0.360621	0.548162	0.841153	0.115113	0.98287	0.321491	0.552706
Bckdk	4.16903	-0.301121	8.51554	0.00352126	0.00521956	-0.185764	3.24041	0.0718427	0.0923445	-0.452614	15.2073	9.63302e-05	0.0001844	-0.098498	0.925155	0.336125	0.99996	-0.102234	1.00132	0.316992	0.613075	0.0168589	0.0263103	0.871145	0.960813	-0.253727	4.72721	0.0296891	0.187735
Bcl10	2.31165	-0.204038	2.90882	0.0880963	0.108951	-0.100169	0.732893	0.391947	0.439712	-0.0215972	0.0257932	0.872406	0.892199	0.0389428	0.111149	0.73884	0.99996	-0.0641178	0.303029	0.58199	0.801253	0.142812	1.41985	0.233428	0.637864	0.118323	0.74113	0.389299	0.610973
Bcl11a	5.59687	-0.583103	68.2408	1.44701e-16	7.18921e-16	-0.557249	62.5242	2.63192e-15	1.2918e-14	-0.610923	61.0854	5.46514e-15	3.07496e-14	-0.0190605	0.0755288	0.783451	0.99996	0.043835	0.401523	0.526304	0.766427	0.00679307	0.0090405	0.92425	0.979342	0.0160147	0.0414053	0.838758	0.913569
Bcl11b	6.56657	0.251694	10.278	0.00134627	0.00209482	0.249011	10.1275	0.00146071	0.00234804	0.16481	3.79591	0.051378	0.069042	0.0351506	0.200325	0.654458	0.99996	0.191564	5.97252	0.0145305	0.157676	0.0324674	0.172639	0.677777	0.895516	0.10468	1.52556	0.216781	0.456614
Bcl2	4.16668	1.00671	60.9616	5.81992e-15	2.5473e-14	0.849713	44.6916	2.30645e-11	8.11223e-11	1.28595	88.2324	5.81988e-21	5.32847e-20	0.148437	1.30549	0.253212	0.99996	-0.0587258	0.203032	0.652284	0.839161	-0.00855624	0.00470131	0.945335	0.98403	0.220522	2.65765	0.103053	0.328359
Bcl2l1	5.88614	-0.349396	11.278	0.000784318	0.00125288	-0.327631	9.94049	0.00161682	0.0025838	-0.695071	36.6606	1.40595e-09	4.61295e-09	0.0219272	0.0448473	0.832285	0.99996	0.200424	3.75844	0.0525417	0.286912	0.0436917	0.175759	0.675044	0.894796	-0.145251	1.62174	0.202849	0.441957
Bcl2l11	1.82126	0.169724	1.37342	0.241225	0.277014	0.17986	1.65641	0.198089	0.235643	0.0942831	0.34541	0.556723	0.603283	0.129784	0.807723	0.368794	0.99996	0.0926792	0.419261	0.517306	0.761811	0.13992	0.996094	0.318258	0.707673	0.0172384	0.0113447	0.915177	0.956712
Bcl2l13	5.58862	0.0908524	1.99945	0.157356	0.186642	-0.013875	0.0469905	0.828385	0.852291	0.04424	0.395584	0.529379	0.576361	0.0331322	0.266681	0.605567	0.99996	0.0177669	0.0769755	0.781439	0.911748	-0.0715953	1.24755	0.264021	0.664697	-0.0288455	0.167044	0.682752	0.822231
Bcl2l2	6.9866	0.60632	76.9321	1.76935e-18	1.01247e-17	0.666539	93.4364	4.1947e-22	3.38249e-21	0.649931	76.8816	1.81518e-18	1.36457e-17	-0.00575043	0.00689819	0.933808	0.99996	-0.0264629	0.146308	0.702089	0.868476	0.0544679	0.634379	0.425753	0.773231	0.0171476	0.0532613	0.817482	0.902222
Bcl6	4.33523	0.133258	1.58215	0.208451	0.241953	0.145335	1.96451	0.161032	0.195112	-0.16116	1.93466	0.164249	0.20279	0.316951	9.06187	0.00260995	0.192793	0.256166	5.92765	0.0149051	0.158735	0.329027	9.92341	0.0016319	0.0664336	-0.0382522	0.108002	0.742431	0.859233
Bcl7a	5.94324	-0.353551	21.4961	3.54548e-06	7.27969e-06	-0.364537	22.7432	1.85162e-06	4.12191e-06	-0.527033	38.906	4.44712e-10	1.55207e-09	-0.104867	1.91478	0.166433	0.99996	-0.0378665	0.250552	0.616687	0.818885	-0.115854	2.2767	0.131331	0.540249	-0.211349	6.25016	0.0124182	0.131504
Bcl7b	4.51168	-0.400998	10.9865	0.000917788	0.00145618	-0.458703	14.2848	0.00015713	0.000285107	-0.836175	38.35	5.91271e-10	2.03997e-09	-0.0555539	0.21427	0.643441	0.99996	0.218217	3.33358	0.0678791	0.32145	-0.113259	0.861406	0.353345	0.728785	-0.21696	2.59117	0.107461	0.332584
Bcl9	4.96277	0.400275	18.4783	1.71847e-05	3.29387e-05	0.349609	14.1372	0.000169949	0.000307561	0.000665901	4.3011e-05	0.994767	0.99536	-0.0464771	0.246071	0.619855	0.99996	0.196703	4.4608	0.0346813	0.240439	-0.0971426	1.10901	0.292297	0.685262	-0.202906	3.98003	0.0460426	0.231412
Bcl9l	4.70311	1.5506	107.396	3.64527e-25	3.28381e-24	1.52241	104.727	1.40152e-24	1.33083e-23	1.15348	54.1329	1.87381e-13	9.10346e-13	0.0148496	0.00989133	0.920777	0.99996	0.300868	4.1023	0.0428248	0.262301	-0.0133374	0.00860177	0.926106	0.979405	-0.0962455	0.377889	0.538735	0.724285
Bclaf1	6.23783	-0.284613	5.59286	0.0180338	0.0245451	-0.185236	2.37934	0.12295	0.152296	0.0141977	0.0119075	0.913106	0.927534	-0.0177732	0.0219451	0.882233	0.99996	-0.132081	1.21104	0.271125	0.575671	0.0816037	0.459827	0.497705	0.813941	0.166729	1.64295	0.199921	0.439626
Bcor	4.32867	0.626634	66.8647	2.90794e-16	1.4108e-15	0.611714	65.0475	7.31135e-16	3.76282e-15	0.488687	34.3841	4.52393e-09	1.401e-08	-0.02029	0.0668696	0.79595	0.99996	0.0848696	1.19378	0.274569	0.579479	-0.0352098	0.226955	0.633791	0.877758	-0.0530775	0.41387	0.520012	0.711227
Bcorl1	4.08836	0.122362	1.38764	0.238803	0.274448	0.0602918	0.336431	0.561896	0.606265	-0.30389	6.9314	0.00846952	0.0128242	-0.0541655	0.270597	0.602931	0.99996	0.16262	2.47723	0.115506	0.399618	-0.116236	1.25658	0.262299	0.663482	-0.263631	5.17597	0.0229014	0.168081
Bcr	6.93887	0.665997	58.6168	1.91569e-14	8.03497e-14	0.618706	50.9839	9.31246e-13	3.68396e-12	0.437148	22.0804	2.61464e-06	5.99401e-06	0.130098	2.24187	0.134318	0.99996	0.285323	10.8026	0.00101355	0.0393373	0.0828065	0.924138	0.336391	0.716704	0.0564742	0.366167	0.545101	0.728514
Bcs1l	3.20891	-0.243793	5.03466	0.024845	0.0331972	-0.317313	8.49797	0.00355542	0.00545081	-0.49779	16.5902	4.63906e-05	9.27103e-05	-0.00722739	0.00456618	0.946125	0.99996	0.148707	1.97362	0.160064	0.452021	-0.0807475	0.533726	0.465044	0.794866	-0.10529	0.714187	0.398057	0.618074
Bdh1	4.82493	-0.153621	2.19906	0.138095	0.165363	-0.218674	4.42539	0.035408	0.0475216	-0.392463	11.7141	0.000620268	0.00108658	-0.0801251	0.601257	0.438099	0.99996	0.01442	0.0195957	0.888672	0.956913	-0.145178	1.94203	0.163449	0.575224	-0.224422	3.81587	0.0507694	0.240389
Bdnf	3.91617	-0.0275689	0.050265	0.822603	0.842437	-0.0509301	0.17694	0.674016	0.712215	0.398133	9.06292	0.00260845	0.00422589	0.199775	2.685	0.101297	0.99996	-0.0762526	0.388482	0.533099	0.770599	0.176414	2.08499	0.148753	0.561475	0.34945	6.91622	0.00854173	0.111288
Bdp1	4.70649	0.320459	5.20334	0.0225435	0.0302837	0.341346	5.98319	0.0144429	0.0204576	0.750608	24.7406	6.55891e-07	1.61097e-06	0.124924	0.791434	0.373667	0.99996	-0.223851	2.52466	0.112079	0.394556	0.145811	1.09401	0.295585	0.688842	0.206297	1.86606	0.171927	0.407313
Bean1	2.72157	-0.0560204	0.29741	0.585511	0.623399	0.114164	1.28442	0.257079	0.298867	0.388498	10.6263	0.0011149	0.00189439	-0.0043975	0.00186428	0.96556	0.99996	-0.450144	18.6985	1.53099e-05	0.00346386	0.165787	2.66533	0.102557	0.501905	-0.00562587	0.00229334	0.961805	0.981054
Becn1	5.86763	-0.409004	27.3905	1.66248e-07	3.85781e-07	-0.380923	23.7174	1.11567e-06	2.54378e-06	-0.490304	32.4136	1.24614e-08	3.68086e-08	-0.0745646	0.924111	0.336398	0.99996	0.0286399	0.137049	0.711232	0.873067	-0.0464834	0.349476	0.55441	0.84501	-0.05266	0.373525	0.541089	0.72604
Begain	7.00248	1.14556	58.326	2.22093e-14	9.26571e-14	1.21799	65.7895	5.0175e-16	2.60392e-15	0.710594	19.9932	7.77183e-06	1.69702e-05	-0.0995728	0.449324	0.502656	0.99996	0.308585	4.31897	0.0376897	0.247859	-0.0271364	0.0337362	0.854269	0.956718	-0.126378	0.622637	0.430069	0.643547
[truncated: 10,358 more rows]
