# Supplementary material for: Ethanol-Induced Behavioral Sensitization Alters the Synaptic Transcriptome and Exon Utilization in DBA/2J Mice
Source: Front Genet. 2018 Sep 24;9:402. doi: 10.3389/fgene.2018.00402 (PMC6166094; doi:10.3389/fgene.2018.00402)
Supplement: TABLE S5 — P2 enriched and S2 enriched genes and ToppGene analysis. [file Table_5.XLSX]

## Sheet: Table S5
Supplemental Table S5: P2 enriched and S2 enriched genes and ToppGene analysis
P2 enriched genes_FDR<0.1_LFC>1				P2-enriched: ToppFun Analysis												S2 enriched genes_FDR<0.1_LFC< -1				S2-enriched: ToppFun Analysis
Gene Symbol	FDR_SSP_SSS			Category	ID	Name	Source	p-value	q-value Bonferroni	q-value FDR B&H	q-value FDR B&Y	Hit Count in Query List	Hit Count in Genome	Hit in Query List		Gene Symbol	FDR_SSP_SSS			Category	ID	Name	Source	p-value	q-value Bonferroni	q-value FDR B&H	q-value FDR B&Y	Hit Count in Query List	Hit Count in Genome	Hit in Query List
March9	3.42521e-22			GO: Molecular Function	GO:0005509	calcium ion binding		2.362e-32	3.82e-29	3.82e-29	3.043e-28	146	708	TTYH1,LRP1B,TENM2,RYR1,S100A1,S100B,FBLN1,FAT1,HEG1,FBLN2,EFEMP1,SLC24A4,JAG1,SPARCL1,MMP14,MMP15,PCDH10,PITPNM2,STAB2,SGCA,ANXA3,ANXA4,ITSN1,EFCAB2,PCDHB16,SLC8A1,SCUBE1,SLIT1,SLIT3,PCDHGB4,DCHS1,ATP2B2,TBC1D9B,SPARC,SWAP70,SPTAN1,FSTL4,MATN4,CLSTN2,DLK1,ZZEF1,PCDH17,STAB1,SULF2,DST,HPGDS,NID1,NOTCH1,ADGRL3,NOTCH2,NOTCH3,GPD2,CACNA1B,CACNA1E,CABP7,PCDHGC5,PCDHGC4,PCDHGB7,PCDHGB6,PCDHGB3,PCDHGB2,…		0610009B22Rik	2.19987e-23			GO: Molecular Function	GO:0048487	beta-tubulin binding		1.517e-06	0.001148	0.001148	0.008275	8	41	GABARAPL2,GABARAPL1,SNCB,SNCA,BBS4,TBCA,RGS2,EMD
1700003M07Rik	2.82797e-56			GO: Molecular Function	GO:0019838	growth factor binding		4.338e-18	7.014e-15	3.507e-15	2.794e-14	45	142	ERBB4,CRIM1,SCN5A,FGFR1,FGFR3,FGFR2,SHC1,FSTL4,FGFRL1,NRP2,NRP1,BMPR2,GLG1,RHBDF1,NTRK2,IL1RAPL1,TGFBR1,TGFBR2,FURIN,PCSK6,AGRN,PDGFRA,PDGFRB,COL1A1,COL1A2,COL4A1,COL5A1,COL6A1,IGF1R,IGF2R,IGFBP5,IL6R,IL6ST,HTRA1,INSR,ITGA6,ITGB3,PTN,PTPRZ1,HTRA3,LIFR,EGFR,LTBP1,LTBP3,ENG		1110008F13Rik	0.0165601			GO: Molecular Function	GO:0015036	disulfide oxidoreductase activity		3.848e-06	0.002913	0.001456	0.0105	7	33	GLRX5,TXN,TXNL1,GSTO1,CHCHD4,SH3BGRL3,GLRX
1700084C01Rik	1.21605e-33			GO: Molecular Function	GO:0050839	cell adhesion molecule binding		9.097e-16	1.471e-12	4.903e-13	3.906e-12	52	208	TENM2,FBLN1,MFGE8,FGF1,FGFR1,MMP14,FN1,ANK3,APC,ADGRL1,MSN,PLPP3,ERBIN,GFAP,GFRA1,PROM1,NEO1,DST,SYK,ADAM17,GRIN2A,GRIN2B,PTPRT,TLN1,TNR,CADM1,NRXN1,NRXN2,UTRN,VCAM1,EZR,COL5A1,COL16A1,CPE,CTNNA1,ITGA6,ITGA7,ITGB1,ITGB2,ITGB3,ITGB5,PTPRM,PXN,DMP1,FERMT3,L1CAM,LAMA5,LAMB2,S1PR3,EGFR,EMP2,LYN		1110034G24Rik	1.32676e-10			GO: Molecular Function	GO:0015035	protein disulfide oxidoreductase activity		6.969e-06	0.005275	0.001719	0.01239	6	24	GLRX5,TXN,TXNL1,CHCHD4,SH3BGRL3,GLRX
1810041L15Rik	1.52814e-29			GO: Molecular Function	GO:0005085	guanyl-nucleotide exchange factor activity		1.425e-15	2.304e-12	5.23e-13	4.166e-12	65	306	ERBB4,OBSCN,SHC3,PLEKHG1,RAPGEF3,FGF1,FGFR1,FGFR3,FGFR2,DOCK6,PREX1,PSD2,FGD2,ITSN1,SHC1,PREX2,SPTBN4,ARHGAP4,ARHGEF40,FGD6,CYTH4,SPTAN1,SPTB,SPTBN1,IQSEC2,SPTBN2,NCAM1,GFRA1,FGD4,DENND5A,HERC2,MCF2L,CAMK2A,RAPGEF4,ARHGEF12,RAPGEF1,GRIN1,GRIN2A,GRIN2B,GRIN2C,GRIN2D,AKAP13,PDGFRA,PDGFRB,ALS2CL,RIN2,VAV1,ARHGEF19,P2RY12,ARHGEF10,ARHGEF26,PSD,JAK3,PTPRA,FGD3,DOCK1,DOCK2,IQSEC3,DOCK8,HBEGF,ARHGEF10L,…		1110058L19Rik	4.88187e-26			GO: Molecular Function	GO:0015631	tubulin binding		1.057e-05	0.008	0.001719	0.01239	19	293	VAPA,GABARAPL2,GABARAPL1,VBP1,RAE1,SNCB,SNCA,BBS4,MAP1LC3A,NDN,STMN3,NME1,DYNC1I1,TBCA,STMN2,STMN1,RGS2,B9D2,EMD
2310022B05Rik	3.60049e-47			GO: Molecular Function	GO:0005088	Ras guanyl-nucleotide exchange factor activity		1.617e-15	2.615e-12	5.23e-13	4.166e-12	55	232	ERBB4,OBSCN,SHC3,PLEKHG1,RAPGEF3,FGF1,FGFR1,FGFR3,FGFR2,PREX1,FGD2,ITSN1,SHC1,PREX2,SPTBN4,ARHGAP4,ARHGEF40,FGD6,SPTAN1,SPTB,SPTBN1,SPTBN2,NCAM1,GFRA1,FGD4,DENND5A,MCF2L,CAMK2A,RAPGEF4,ARHGEF12,RAPGEF1,GRIN1,GRIN2A,GRIN2B,GRIN2C,GRIN2D,AKAP13,PDGFRA,PDGFRB,ALS2CL,RIN2,VAV1,ARHGEF19,ARHGEF10,ARHGEF26,JAK3,PTPRA,FGD3,DOCK1,DOCK2,HBEGF,ARHGEF10L,AKAP9,EGFR,FARP1		1110059E24Rik	1.25185e-27			GO: Molecular Function	GO:0016667	oxidoreductase activity, acting on a sulfur group of donors		1.136e-05	0.008597	0.001719	0.01239	8	53	GLRX5,TXN,TXNL1,GSTO1,CHCHD4,SH3BGRL3,MSRB1,GLRX
2310067B10Rik	3.14615e-29			GO: Molecular Function	GO:0046873	metal ion transmembrane transporter activity		3.979e-15	6.434e-12	1.072e-12	8.542e-12	79	426	TTYH1,KCNH7,MAGT1,RYR1,SLC12A5,TPCN1,SLC8B1,SLC24A4,TRPM3,SCN2A,SCN5A,SCN8A,ATP13A4,SLC1A2,SLC1A3,SLC6A1,SLC6A9,SLC6A11,SLC8A2,SLC8A1,SLC9A1,SLC12A4,SLC20A2,CACNG4,ATP1A2,ATP1A3,SLC41A1,SLC4A4,ATP1A4,ATP1B2,SLC12A7,ATP2B2,ATP2B3,ATP2B4,HCN2,ABCC8,SLC9A7,CACNA1I,CACNA1H,CACNA1G,DENND5A,CACNA1A,CACNA1B,CACNA1C,CACNA1E,GRIN1,GRIN2A,GRIN2B,KCNH3,IL1RAPL1,KCNQ4,KCNG4,CACNA2D2,TRPC5,PKD1,PKD2,SLC39A2,S…		1110059G10Rik	2.79816e-33			GO: Molecular Function	GO:0070003	threonine-type peptidase activity		5.437e-05	0.04116	0.00588	0.04238	5	21	PSMA1,PSMA2,PSMA3,PSMA5,PSMB1
2610034M16Rik	2.39589e-12			GO: Molecular Function	GO:1901681	sulfur compound binding		5.033e-15	8.138e-12	1.163e-12	9.261e-12	58	260	ACACA,ACACB,ACADL,ACADS,MDK,GPC4,FGF1,FGFR1,GPC5,FGFR2,ALDH6A1,SFRP1,FN1,CCDC80,APLP2,APOE,APP,SLIT1,SLIT3,ATP1A3,SOAT1,SOD3,FGFRL1,NCAM1,NRP2,NRP1,BMP7,SEMA5A,CBS,GSTM1,THBS2,PCSK6,HADHA,HADHB,PC,AGRN,CFH,ADGRG1,SLIT2,SERPINE2,PLA2G5,COL5A1,ABI3BP,ADAMTS1,PTGES,ADAMTSL5,PRELP,HACL1,INSR,MCCC1,PTCH1,ITGAM,PTN,PTPRC,PTPRF,HBEGF,GPC6,TENM1		1700021N21Rik	1.63079e-31			GO: Molecular Function	GO:0004298	threonine-type endopeptidase activity		5.437e-05	0.04116	0.00588	0.04238	5	21	PSMA1,PSMA2,PSMA3,PSMA5,PSMB1
2610507B11Rik	1.79041e-53			GO: Molecular Function	GO:0019199	transmembrane receptor protein kinase activity		7.4e-14	1.197e-10	1.496e-11	1.192e-10	31	91	EPHB3,ERBB4,CRIM1,EFEMP1,FGFR1,FGFR3,FGFR2,MERTK,ALK,AXL,FGFRL1,NRP2,NRP1,BMPR1A,BMPR1B,BMPR2,NTRK2,DDR2,TGFBR1,TGFBR2,PDGFRA,PDGFRB,IGF1R,IGF2R,CSF1R,INSR,EGFR,LTBP1,ENG,EPHA5,EPHB1		1700052N19Rik	4.97336e-25			GO: Molecular Function	GO:0008553	proton-exporting ATPase activity, phosphorylative mechanism		7.512e-05	0.05687	0.007108	0.05123	4	12	ATP6V1G1,ATP6V1C1,ATP6V1E1,ATP6V0D1
2810459M11Rik	5.50191e-23			GO: Molecular Function	GO:0015075	ion transmembrane transporter activity		5.591e-13	9.041e-10	9.561e-11	7.616e-10	122	873	TTYH1,ABCA1,KCNH7,TCIRG1,MAGT1,SLC15A3,RYR1,SLC12A5,TPCN1,SLC8B1,SLC24A4,TRPM3,SCN2A,SCN5A,SCN8A,LRRC8C,ATP13A4,SLC1A2,SLC1A3,SLC1A4,SLC7A14,SLC4A2,SLC6A1,PDPN,SLC6A9,SLC6A11,SLC7A2,SLC8A2,SLC8A1,SLC9A1,SLC12A4,SLC15A2,SLC20A2,CACNG4,ATP1A2,ATP1A3,SLC41A1,SLC4A4,ATP1A4,ATP1B2,SLC12A7,ATP2B2,ATP2B3,ATP2B4,GABRA2,GABRB1,GABRG3,HCN2,GJA1,SLCO1C1,MLC1,ABCC8,SLC9A7,CACNA1I,CACNA1H,CACNA1G,DENND5A,SLC3…		1810026B05Rik	1.00243e-05			GO: Molecular Function	GO:0035257	nuclear hormone receptor binding		0.0001228	0.09296	0.01033	0.07444	12	161	RERG,ZNHIT3,FHL2,MED30,PPID,YWHAH,MED4,ISL1,TAF10,RAN,CCNE1,GTF2B
2900052N01Rik	9.65858e-82			GO: Molecular Function	GO:0005539	glycosaminoglycan binding		5.913e-13	9.561e-10	9.561e-11	7.616e-10	49	219	MDK,ACAN,FGF1,FGFR1,FGFR2,SFRP1,STAB2,FN1,CCDC80,APLP2,BCAN,APOE,APP,SLIT1,SLIT3,SOD3,FGFRL1,NCAM1,NRP2,NRP1,STAB1,BMP7,SEMA5A,TGFBR2,THBS2,PCSK6,TREM2,AGRN,CFH,ADGRG1,SLIT2,SERPINE2,PLA2G5,COL5A1,ABI3BP,ADAMTS1,ADAMTSL5,PRELP,VCAN,NCAN,SPOCK2,PTCH1,ITGAM,PTN,PTPRC,PTPRF,HBEGF,TENM1,ENG		2010107G23Rik	6.3411e-15			GO: Molecular Function	GO:0004519	endonuclease activity		0.0001734	0.1313	0.01233	0.08886	12	167	POP7,SETMAR,RPP38,TDP2,DTD1,RPP40,MRPL44,PELO,TSEN15,TEFM,DBR1,ENDOG
4632428N05Rik	8.76776e-72			GO: Molecular Function	GO:0008092	cytoskeletal protein binding		1.568e-12	2.536e-09	2.305e-10	1.836e-09	122	886	EPS8,XIRP1,MAP1A,MAP6,APC2,OBSCN,FMNL2,ADD3,S100B,SCN5A,ANTXR1,ALDOC,FLNA,LIMA1,KIF27,ANK2,ANK3,CEP290,MYO18A,APC,SORBS1,APOE,PDLIM5,MSN,SPTBN4,GAS2L1,BICDL1,SLC8A1,PHACTR4,ENAH,MYO1F,LIMCH1,BRSK1,KIF13A,PALLD,KIF1C,KIF21B,MYH9,KIF1A,MYO6,MYO10,AXL,SPTAN1,SPTB,KIF1B,SPTBN1,SPTBN2,WASF3,SSFA2,GJA1,PROM1,CYFIP1,DST,PLEKHM2,FGD4,SVIL,PPP1R9B,PSRC1,CACNA1C,KIF13B,NRCAM,SYNM,CAPN3,TRIOBP,SPAG9,KIFC2,P…		2210013O21Rik	5.41715e-28			GO: Molecular Function	GO:0016671	oxidoreductase activity, acting on a sulfur group of donors, disulfide as acceptor		0.0001973	0.1494	0.01233	0.08886	4	15	TXN,TXNL1,MSRB1,GLRX
4930402H24Rik	2.03045e-31			GO: Molecular Function	GO:0008324	cation transmembrane transporter activity		4.072e-12	6.585e-09	5.488e-10	4.371e-09	96	642	TTYH1,KCNH7,TCIRG1,MAGT1,SLC15A3,RYR1,SLC12A5,TPCN1,SLC8B1,SLC24A4,TRPM3,SCN2A,SCN5A,SCN8A,ATP13A4,SLC1A2,SLC1A3,SLC1A4,SLC6A1,SLC6A9,SLC6A11,SLC7A2,SLC8A2,SLC8A1,SLC9A1,SLC12A4,SLC15A2,SLC20A2,CACNG4,ATP1A2,ATP1A3,SLC41A1,SLC4A4,ATP1A4,ATP1B2,SLC12A7,ATP2B2,ATP2B3,ATP2B4,HCN2,ABCC8,SLC9A7,CACNA1I,CACNA1H,CACNA1G,DENND5A,SLC38A3,CACNA1A,CACNA1B,CACNA1C,CACNA1E,GRIN1,GRIN2A,GRIN2B,GRIN2C,GRIN2D,AT…		2410018M08Rik	6.26571e-17			GO: Molecular Function	GO:0032561	guanyl ribonucleotide binding		0.0002289	0.1733	0.01233	0.08886	20	399	RAB9B,RERG,OLA1,ARL6,RAB33A,ARL15,ARL4D,RASD1,REM2,PRPS1,RABL3,DRG1,RND1,NME1,RAB3A,RAB3B,RAN,NUDT16,RIT2,GUCY1B1
4930404N11Rik	1.94829e-13			GO: Molecular Function	GO:0005178	integrin binding		1.289e-11	2.084e-08	1.573e-09	1.253e-08	33	121	FBLN1,MFGE8,FGF1,MMP14,FN1,PLPP3,ERBIN,GFAP,GFRA1,DST,SYK,ADAM17,TLN1,TNR,UTRN,VCAM1,COL5A1,COL16A1,ITGA6,ITGA7,ITGB1,ITGB3,ITGB5,PXN,DMP1,FERMT3,L1CAM,LAMA5,LAMB2,S1PR3,EGFR,EMP2,LYN		2700094K13Rik	2.27731e-12			GO: Molecular Function	GO:0019001	guanyl nucleotide binding		0.0002365	0.1791	0.01233	0.08886	20	400	RAB9B,RERG,OLA1,ARL6,RAB33A,ARL15,ARL4D,RASD1,REM2,PRPS1,RABL3,DRG1,RND1,NME1,RAB3A,RAB3B,RAN,NUDT16,RIT2,GUCY1B1
4932438A13Rik	9.42957e-18			GO: Molecular Function	GO:0004714	transmembrane receptor protein tyrosine kinase activity		1.415e-11	2.288e-08	1.573e-09	1.253e-08	24	67	EPHB3,ERBB4,CRIM1,EFEMP1,FGFR1,FGFR3,FGFR2,MERTK,ALK,AXL,FGFRL1,NRP2,NRP1,NTRK2,DDR2,PDGFRA,PDGFRB,IGF1R,IGF2R,CSF1R,INSR,EGFR,EPHA5,EPHB1		4921524J17Rik	5.25167e-12			GO: Molecular Function	GO:0004549	tRNA-specific ribonuclease activity		0.0002588	0.1959	0.01233	0.08886	4	16	POP7,RPP38,RPP40,TSEN15
4933409K07Rik	3.94703e-14			GO: Molecular Function	GO:0022890	inorganic cation transmembrane transporter activity		1.459e-11	2.359e-08	1.573e-09	1.253e-08	84	542	TTYH1,KCNH7,TCIRG1,MAGT1,RYR1,SLC12A5,TPCN1,SLC8B1,SLC24A4,TRPM3,SCN2A,SCN5A,SCN8A,ATP13A4,SLC1A2,SLC1A3,SLC6A1,SLC6A9,SLC6A11,SLC8A2,SLC8A1,SLC9A1,SLC12A4,SLC20A2,CACNG4,ATP1A2,ATP1A3,SLC41A1,SLC4A4,ATP1A4,ATP1B2,SLC12A7,ATP2B2,ATP2B3,ATP2B4,HCN2,ABCC8,SLC9A7,CACNA1I,CACNA1H,CACNA1G,DENND5A,CACNA1A,CACNA1B,CACNA1C,CACNA1E,GRIN1,GRIN2A,GRIN2B,KCNH3,IL1RAPL1,KCNQ4,KCNG4,NNT,ATP6V0A2,CACNA2D2,TRPC5…		5730508B09Rik	7.22806e-13			GO: Molecular Function	GO:0003712	transcription coregulator activity		0.000266	0.2013	0.01233	0.08886	25	564	SCAND1,COPS2,MED21,C1D,FHL2,MED10,MED30,ZCCHC12,SIAH2,TDP2,MED19,MED4,ISL1,ENY2,SUB1,C1QBP,JAZF1,TAF10,RAN,MED6,MED31,GMNN,CCNE1,CITED4,PDLIM1
5033411D12Rik	1.10315e-30			GO: Molecular Function	GO:0022838	substrate-specific channel activity		7.376e-11	1.193e-07	7.454e-09	5.938e-08	71	438	TTYH1,KCNH7,RYR1,TPCN1,SLC24A4,TRPM3,SCN2A,SCN5A,SCN8A,LRRC8C,AQP4,SLC1A4,PDPN,SLC14A1,CACNG4,GABRA2,GABRB1,GABRG3,HCN2,MLC1,ABCC8,CACNA1I,CACNA1H,CACNA1G,DENND5A,CACNA1A,CACNA1B,CACNA1C,CACNA1E,GRIA3,GRID2,GRIK3,GRIK5,GRIN1,TTYH3,GRIN2A,GRIN2B,GRIN2C,GRIN2D,KCNH3,IL1RAPL1,P2RX7,KCNQ4,KCNG4,LRRC8A,CACNA2D2,TRPC5,CLCN6,PKD1,PKD2,FXYD1,CLIC4,SLC40A1,PIEZO1,ITPR1,ITPR2,ITPR3,KCNA2,KCNA3,KCNB1,KCND1,…		9430023L20Rik	2.46549e-13			GO: Molecular Function	GO:0036442	proton-exporting ATPase activity		0.0002774	0.21	0.01233	0.08886	5	29	ATP6V1G1,ATP6V1B2,ATP6V1C1,ATP6V1E1,ATP6V0D1
5930403L14Rik	2.71412e-108			GO: Molecular Function	GO:0003779	actin binding		8.332e-11	1.347e-07	7.925e-09	6.313e-08	68	412	EPS8,XIRP1,MAP1A,FMNL2,ADD3,ANTXR1,FLNA,LIMA1,MYO18A,SORBS1,PDLIM5,MSN,SPTBN4,PHACTR4,ENAH,MYO1F,LIMCH1,PALLD,MYH9,MYO6,MYO10,SPTAN1,SPTB,SPTBN1,SPTBN2,WASF3,SSFA2,CYFIP1,DST,FGD4,SVIL,PPP1R9B,TRIOBP,FMNL3,TLN1,MACF1,DAAM2,TNS1,HCLS1,SYNPO2,HIP1,TRPC5,PLEC,MLPH,UTRN,HOMER2,EZR,MICAL1,WIPF1,SHANK3,SIPA1L1,PHACTR3,FMN2,CTNNA1,INPPL1,DAG1,SPIRE1,ITGB1,KCNMA1,DMD,LCP1,ARPC1B,KLHL5,EGFR,MYH14,CLMN,WAS…		9530077C05Rik	1.00919e-18			GO: Molecular Function	GO:0015037	peptide disulfide oxidoreductase activity		0.0002802	0.2121	0.01233	0.08886	3	7	TXN,GSTO1,GLRX
6430562O15Rik	6.08001e-15			GO: Molecular Function	GO:0015267	channel activity		1.172e-10	1.895e-07	1.053e-08	8.384e-08	74	470	TTYH1,KCNH7,RYR1,TPCN1,SLC24A4,TRPM3,SCN2A,SCN5A,SCN8A,LRRC8C,AQP4,SLC1A4,PDPN,SLC14A1,CACNG4,GABRA2,GABRB1,GABRG3,BCL2,HCN2,GJA1,MLC1,ABCC8,CACNA1I,CACNA1H,CACNA1G,DENND5A,CACNA1A,CACNA1B,CACNA1C,CACNA1E,GRIA3,GRID2,GRIK3,GRIK5,GRIN1,TTYH3,GRIN2A,GRIN2B,GRIN2C,GRIN2D,KCNH3,IL1RAPL1,P2RX7,KCNQ4,KCNG4,LRRC8A,CACNA2D2,TRPC5,CLCN6,PKD1,PKD2,FXYD1,CLIC4,PANX2,SLC40A1,PIEZO1,ITPR1,ITPR2,ITPR3,KCNA2,KC…		A330050F15Rik	1.26013e-17			GO: Molecular Function	GO:0004518	nuclease activity		0.0002932	0.2219	0.01233	0.08886	14	230	POP7,SETMAR,RPP38,TDP2,DTD1,RPP40,MRPL44,PELO,EXOSC6,NME1,TSEN15,TEFM,DBR1,ENDOG
9330182L06Rik	2.03856e-21			GO: Molecular Function	GO:0022803	passive transmembrane transporter activity		1.295e-10	2.095e-07	1.102e-08	8.781e-08	74	471	TTYH1,KCNH7,RYR1,TPCN1,SLC24A4,TRPM3,SCN2A,SCN5A,SCN8A,LRRC8C,AQP4,SLC1A4,PDPN,SLC14A1,CACNG4,GABRA2,GABRB1,GABRG3,BCL2,HCN2,GJA1,MLC1,ABCC8,CACNA1I,CACNA1H,CACNA1G,DENND5A,CACNA1A,CACNA1B,CACNA1C,CACNA1E,GRIA3,GRID2,GRIK3,GRIK5,GRIN1,TTYH3,GRIN2A,GRIN2B,GRIN2C,GRIN2D,KCNH3,IL1RAPL1,P2RX7,KCNQ4,KCNG4,LRRC8A,CACNA2D2,TRPC5,CLCN6,PKD1,PKD2,FXYD1,CLIC4,PANX2,SLC40A1,PIEZO1,ITPR1,ITPR2,ITPR3,KCNA2,KC…		A430005L14Rik	2.76616e-23			GO: Molecular Function	GO:0005525	GTP binding		0.0003155	0.2388	0.01257	0.09059	19	378	RAB9B,RERG,OLA1,ARL6,RAB33A,ARL15,ARL4D,RASD1,REM2,RABL3,DRG1,RND1,NME1,RAB3A,RAB3B,RAN,NUDT16,RIT2,GUCY1B1
9830001H06Rik	1.86075e-54			GO: Molecular Function	GO:0005216	ion channel activity		2.999e-10	4.85e-07	2.425e-08	1.932e-07	68	424	TTYH1,KCNH7,RYR1,TPCN1,SLC24A4,TRPM3,SCN2A,SCN5A,SCN8A,LRRC8C,SLC1A4,CACNG4,GABRA2,GABRB1,GABRG3,HCN2,MLC1,ABCC8,CACNA1I,CACNA1H,CACNA1G,DENND5A,CACNA1A,CACNA1B,CACNA1C,CACNA1E,GRIA3,GRID2,GRIK3,GRIK5,GRIN1,TTYH3,GRIN2A,GRIN2B,GRIN2C,GRIN2D,KCNH3,IL1RAPL1,P2RX7,KCNQ4,KCNG4,LRRC8A,CACNA2D2,TRPC5,CLCN6,PKD1,PKD2,FXYD1,CLIC4,SLC40A1,PIEZO1,ITPR1,ITPR2,ITPR3,KCNA2,KCNA3,KCNB1,KCND1,KCNJ9,KCNJ10,KCNJ1…		A730017C20Rik	9.56545e-27			GO: Molecular Function	GO:0051427	hormone receptor binding		0.0004027	0.3048	0.01476	0.1064	12	183	RERG,ZNHIT3,FHL2,MED30,PPID,YWHAH,MED4,ISL1,TAF10,RAN,CCNE1,GTF2B
A230073K19Rik	1.47634e-09			GO: Molecular Function	GO:0019904	protein domain specific binding		4.867e-10	7.871e-07	3.736e-08	2.976e-07	99	729	CRIM1,EFS,NCF1,FZD1,FZD4,FZD7,ACSL3,KIDINS220,ARHGAP31,RAPGEF3,SCN2A,SCN5A,CNTNAP1,SHC4,APP,SKI,ARHGAP5,SHANK2,ENAH,RIMS1,FZD2,ATP2B2,ATP2B3,ATP2B4,PAG1,MYH9,NFASC,NCAM1,BCL2,PLXND1,HCN2,GJA1,AFAP1L2,GNG12,SYK,TACC1,ADAM17,ADGRL2,CACNA1C,RAPGEF1,GRIA3,GRID2,SRCIN1,GRIK5,GRIN2C,CBL,CIT,TGM2,ZNF106,SH3PXD2B,GUSB,CEP250,TLN1,PAX6,HCLS1,TP53BP2,HIVEP1,DLGAP3,SLC9A3R1,CADM1,PKD1,PKD2,TJP2,QKI,HOMER3,H…		AA414768	8.14083e-14			GO: Molecular Function	GO:0051117	ATPase binding		0.0004094	0.3099	0.01476	0.1064	8	87	GABARAPL2,NUFIP1,SNX10,ATP6V1G1,ATP6V1E1,FXYD7,RAB3A,ATP5IF1
A430105I19Rik	3.8783e-27			GO: Molecular Function	GO:0043394	proteoglycan binding		5.083e-10	8.219e-07	3.736e-08	2.976e-07	16	35	GPC4,GPC5,SLIT1,ATP1A3,NID1,SEMA5A,AGRN,CFH,SLIT2,COL5A1,CTSS,ITGAM,PTN,PTPRC,PTPRF,GPC6		Aasdhppt	6.16827e-19			GO: Molecular Function	GO:0016018	cyclosporin A binding		0.0004415	0.3342	0.01519	0.1095	3	8	PPIA,PPID,PPIF
Aass	1.08784e-43			GO: Molecular Function	GO:0008201	heparin binding		5.389e-10	8.714e-07	3.789e-08	3.018e-07	37	167	MDK,FGF1,FGFR1,FGFR2,SFRP1,FN1,CCDC80,APLP2,APOE,APP,SLIT1,SLIT3,SOD3,FGFRL1,NCAM1,NRP2,NRP1,BMP7,THBS2,PCSK6,CFH,ADGRG1,SLIT2,SERPINE2,PLA2G5,COL5A1,ABI3BP,ADAMTS1,ADAMTSL5,PRELP,PTCH1,ITGAM,PTN,PTPRC,PTPRF,HBEGF,TENM1		Abracl	2.35929e-14			GO: Molecular Function	GO:0035258	steroid hormone receptor binding		0.0004776	0.3615	0.01572	0.1133	8	89	RERG,FHL2,PPID,YWHAH,ISL1,TAF10,RAN,CCNE1
Aatk	5.494e-18			GO: Molecular Function	GO:0015085	calcium ion transmembrane transporter activity		7.163e-10	1.158e-06	4.826e-08	3.845e-07	32	132	RYR1,TPCN1,SLC8B1,SLC24A4,TRPM3,ATP13A4,SLC8A2,SLC8A1,CACNG4,ATP2B2,ATP2B3,ATP2B4,CACNA1I,CACNA1H,CACNA1G,DENND5A,CACNA1A,CACNA1B,CACNA1C,CACNA1E,GRIN1,GRIN2A,GRIN2B,IL1RAPL1,CACNA2D2,TRPC5,PKD1,PKD2,ITPR1,ITPR2,ITPR3,JPH3		Acat2	8.21924e-43			GO: Molecular Function	GO:0003735	structural constituent of ribosome		0.0005323	0.403	0.01679	0.121	13	216	RPL22L1,MRPL28,MRPL15,MRPL22,MRPS6,MRPL36,MRPS22,MRPS30,MRPL20,MRPL47,MRPS18C,SLC25A2,MRPL46
Abat	1.62255e-49			GO: Molecular Function	GO:0022804	active transmembrane transporter activity		1.024e-09	1.656e-06	6.624e-08	5.276e-07	60	363	ABCA1,ABCA2,ABCA3,TCIRG1,SLC15A3,ABCA7,ABCA9,SLC12A5,SLC8B1,SLC24A4,ATP13A4,SLC1A2,SLC1A3,SLC1A4,SLC7A14,SLC4A2,SLC6A1,SLC6A9,SLC6A11,SLC7A2,SLC8A2,SLC8A1,SLC9A1,SLC12A4,SLC15A2,SLC20A2,ATP1A2,ATP1A3,SLC41A1,SLC4A4,ATP1A4,ATP1B2,SLC12A7,ATP2B2,ATP2B3,ATP2B4,SLCO1C1,ABCC8,SLC9A7,TAP2,SLC38A3,ATP13A2,SLC7A8,MFSD2A,SLC7A10,ATP6V0A2,SLCO2B1,SLC7A11,ABCB1,ABCB4,CLCN6,SLC4A8,SLC13A3,SLC32A1,SLC13A5,SLC…		Acn9	3.85275e-09			GO: Molecular Function	GO:0043023	ribosomal large subunit binding		0.0006522	0.4938	0.01975	0.1423	3	9	OLA1,RBM3,NMD3
Abca1	2.94319e-61			GO: Molecular Function	GO:0072509	divalent inorganic cation transmembrane transporter activity		1.533e-09	2.478e-06	9.238e-08	7.359e-07	37	173	MAGT1,RYR1,TPCN1,SLC8B1,SLC24A4,TRPM3,ATP13A4,SLC8A2,SLC8A1,CACNG4,SLC41A1,ATP2B2,ATP2B3,ATP2B4,CACNA1I,CACNA1H,CACNA1G,DENND5A,CACNA1A,CACNA1B,CACNA1C,CACNA1E,GRIN1,GRIN2A,GRIN2B,IL1RAPL1,CACNA2D2,TRPC5,PKD1,PKD2,SLC39A2,SLC40A1,ITPR1,ITPR2,ITPR3,SLC39A12,JPH3		Acot7	2.29951e-14			GO: Molecular Function	GO:0003713	transcription coactivator activity		0.000696	0.5269	0.02026	0.1461	16	310	SCAND1,MED21,FHL2,MED30,ZCCHC12,MED4,ISL1,ENY2,SUB1,TAF10,RAN,MED6,MED31,CCNE1,CITED4,PDLIM1
Abca2	8.06577e-51			GO: Molecular Function	GO:0022836	gated channel activity		1.543e-09	2.494e-06	9.238e-08	7.359e-07	56	331	KCNH7,RYR1,TPCN1,TRPM3,SCN2A,SCN5A,SCN8A,CACNG4,GABRA2,GABRB1,GABRG3,HCN2,ABCC8,CACNA1I,CACNA1H,CACNA1G,CACNA1A,CACNA1B,CACNA1C,CACNA1E,GRIA3,GRID2,GRIK3,GRIK5,GRIN1,TTYH3,GRIN2A,GRIN2B,GRIN2C,GRIN2D,KCNH3,IL1RAPL1,P2RX7,KCNQ4,KCNG4,CACNA2D2,CLCN6,PKD2,CLIC4,PIEZO1,ITPR1,ITPR2,ITPR3,KCNA2,KCNA3,KCNB1,KCND1,KCNJ9,KCNJ10,KCNJ16,KCNMA1,KCNN2,KCNN3,KCNQ3,HCN4,JPH3		Acot9	1.74047e-11			GO: Molecular Function	GO:0000989	transcription factor activity, transcription factor binding		0.0008342	0.6315	0.02285	0.1647	25	610	SCAND1,COPS2,MED21,C1D,FHL2,MED10,MED30,ZCCHC12,SIAH2,TDP2,MED19,MED4,ISL1,ENY2,SUB1,C1QBP,JAZF1,TAF10,RAN,MED6,MED31,GMNN,CCNE1,CITED4,PDLIM1
Abca3	6.81262e-48			GO: Molecular Function	GO:0017154	semaphorin receptor activity		2.4e-09	3.881e-06	1.386e-07	1.104e-06	9	11	PLXNA3,PLXND1,NRP2,NRP1,PLXNB2,PLXNA1,PLXNA2,PLXNB1,PLXNA4		Actr6	2.82048e-19			GO: Molecular Function	GO:0016891	endoribonuclease activity, producing 5'-phosphomonoesters		0.0008903	0.6739	0.02285	0.1647	5	37	POP7,RPP38,RPP40,MRPL44,DBR1
Abca7	2.65142e-25			GO: Molecular Function	GO:0022843	voltage-gated cation channel activity		4.174e-09	6.749e-06	2.327e-07	1.854e-06	32	141	KCNH7,RYR1,TPCN1,CACNG4,HCN2,ABCC8,CACNA1I,CACNA1H,CACNA1G,CACNA1A,CACNA1B,CACNA1C,CACNA1E,GRIN1,GRIN2A,GRIN2D,KCNH3,IL1RAPL1,KCNQ4,KCNG4,CACNA2D2,PKD2,KCNA2,KCNA3,KCNB1,KCND1,KCNJ9,KCNJ10,KCNJ16,KCNMA1,KCNQ3,HCN4		AK010878	3.70843e-09			GO: Molecular Function	GO:0016462	pyrophosphatase activity		0.0009114	0.69	0.02285	0.1647	31	827	DDX47,RERG,OLA1,RAB33A,ATP6V1D,ATP6V1G1,NUDT16L1,PPA1,ARL4D,RASD1,DYNLL1,REM2,ATP5PB,ATP6V1B2,ATP6V1C1,ATP6V1E1,PSMC2,BBS4,ITPA,PSMD6,RND1,GNG3,RAB3A,RAB3B,DYNC1I1,RAN,NUDT16,RIT2,ATP6V0D1,EIF4A2,DDX20
Abca9	4.08937e-52			GO: Molecular Function	GO:0005089	Rho guanyl-nucleotide exchange factor activity		5.305e-09	8.578e-06	2.814e-07	2.242e-06	23	80	OBSCN,PLEKHG1,PREX1,FGD2,ITSN1,PREX2,ARHGAP4,ARHGEF40,FGD6,FGD4,MCF2L,ARHGEF12,AKAP13,ALS2CL,VAV1,ARHGEF19,ARHGEF10,ARHGEF26,FGD3,DOCK1,DOCK2,ARHGEF10L,FARP1		Aldoart1	3.97436e-11			GO: Molecular Function	GO:0000988	transcription factor activity, protein binding		0.0009147	0.6924	0.02285	0.1647	25	614	SCAND1,COPS2,MED21,C1D,FHL2,MED10,MED30,ZCCHC12,SIAH2,TDP2,MED19,MED4,ISL1,ENY2,SUB1,C1QBP,JAZF1,TAF10,RAN,MED6,MED31,GMNN,CCNE1,CITED4,PDLIM1
Abcb1a	1.1473e-09			GO: Molecular Function	GO:0050840	extracellular matrix binding		5.396e-09	8.725e-06	2.814e-07	2.242e-06	19	56	FBLN2,SPARC,NID1,AGRN,ADGRG1,SLIT2,COL11A1,CTSS,DAG1,ITGA6,SPOCK2,ITGA7,ITGA9,ITGB1,ITGB3,OLFML2A,DMP1,NTN4,BCAM		Ankdd1b	2.25487e-11			GO: Molecular Function	GO:0016818	hydrolase activity, acting on acid anhydrides, in phosphorus-containing anhydrides		0.0009476	0.7173	0.02285	0.1647	31	829	DDX47,RERG,OLA1,RAB33A,ATP6V1D,ATP6V1G1,NUDT16L1,PPA1,ARL4D,RASD1,DYNLL1,REM2,ATP5PB,ATP6V1B2,ATP6V1C1,ATP6V1E1,PSMC2,BBS4,ITPA,PSMD6,RND1,GNG3,RAB3A,RAB3B,DYNC1I1,RAN,NUDT16,RIT2,ATP6V0D1,EIF4A2,DDX20
Abcb4	1.20863e-19			GO: Molecular Function	GO:0030165	PDZ domain binding		6.002e-09	9.705e-06	3.033e-07	2.416e-06	28	114	CRIM1,FZD1,FZD4,FZD7,KIDINS220,FZD2,ATP2B2,ATP2B3,ATP2B4,HCN2,GJA1,GNG12,ADAM17,ADGRL2,GRIA3,GRID2,GRIK5,GRIN2C,CIT,DLGAP3,SLC9A3R1,CADM1,F11R,KCNJ9,FZD3,DTNA,L1CAM,LPAR1		Ankrd49	1.72498e-17			GO: Molecular Function	GO:0016817	hydrolase activity, acting on acid anhydrides		0.0009661	0.7313	0.02285	0.1647	31	830	DDX47,RERG,OLA1,RAB33A,ATP6V1D,ATP6V1G1,NUDT16L1,PPA1,ARL4D,RASD1,DYNLL1,REM2,ATP5PB,ATP6V1B2,ATP6V1C1,ATP6V1E1,PSMC2,BBS4,ITPA,PSMD6,RND1,GNG3,RAB3A,RAB3B,DYNC1I1,RAN,NUDT16,RIT2,ATP6V0D1,EIF4A2,DDX20
Abcc8	1.49515e-24			GO: Molecular Function	GO:0008066	glutamate receptor activity		9.957e-09	1.61e-05	4.879e-07	3.886e-06	13	27	GRIA3,GRID2,GRIK3,GRIK5,GRIN1,GRIN2A,GRIN2B,GRIN2C,GRIN2D,GRM1,GRM2,GRM3,GRM4		Anxa7	1.02029e-36			GO: Molecular Function	GO:0004521	endoribonuclease activity		0.001064	0.8057	0.02442	0.176	6	57	POP7,RPP38,RPP40,MRPL44,TSEN15,DBR1
Abcd4	1.8676e-13			GO: Molecular Function	GO:0005261	cation channel activity		1.383e-08	2.237e-05	6.579e-07	5.241e-06	51	306	KCNH7,RYR1,TPCN1,SLC24A4,TRPM3,SCN2A,SCN5A,SCN8A,CACNG4,HCN2,ABCC8,CACNA1I,CACNA1H,CACNA1G,DENND5A,CACNA1A,CACNA1B,CACNA1C,CACNA1E,GRIN1,GRIN2A,GRIN2B,GRIN2C,GRIN2D,KCNH3,IL1RAPL1,P2RX7,KCNQ4,KCNG4,CACNA2D2,TRPC5,PKD1,PKD2,SLC40A1,PIEZO1,ITPR1,ITPR2,ITPR3,KCNA2,KCNA3,KCNB1,KCND1,KCNJ9,KCNJ10,KCNJ16,KCNMA1,KCNN2,KCNN3,KCNQ3,HCN4,JPH3		Ap2s1	9.7061e-16			GO: Molecular Function	GO:0000287	magnesium ion binding		0.001145	0.8665	0.02549	0.1837	12	206	AASDHPPT,HPRT1,PPA1,TDP2,PDP1,SNCA,PRPS1,DCK,TESC,NME1,FDXACB1,NUDT16
Abhd2	1.2837e-59			GO: Molecular Function	GO:0008289	lipid binding		2.319e-08	3.75e-05	1.065e-06	8.486e-06	91	701	RIDA,ABCA1,NCF1,PAQR6,FABP7,MFGE8,AMER2,BIN2,ALDH1A1,PREX1,ALOX5AP,ARAP1,AGAP1,PITPNM2,PSD2,FGD2,ANXA3,ANXA4,SHC1,NPC2,APOE,WDFY4,SPTBN4,SLC9A1,SCAP,DAPP1,CYP4F12,ATP1A2,ATP1A3,SOAT1,CYTH4,MYO10,AXL,SPTBN1,SPTBN2,NBEAL2,CPNE3,MCF2L,FERMT2,NPC1,SYT2,ATP13A2,SYT7,SH3PXD2B,ARAP3,P2RX7,TREM2,TNR,ARHGAP33,HIP1,MGLL,TTPA,PLCB2,PLD1,HSD11B1,PLD2,PLEK,PAQR8,PPARA,PPARD,SYT10,MICALL1,PITPNM1,IGF2R,ACOT11,…		Arhgap15	8.58525e-34			GO: Molecular Function	GO:0004526	ribonuclease P activity		0.001243	0.9407	0.02688	0.1937	3	11	POP7,RPP38,RPP40
Abhd3	2.95179e-85			GO: Molecular Function	GO:0019900	kinase binding		2.372e-08	3.835e-05	1.065e-06	8.486e-06	90	691	ACACA,SHC3,ADCY6,ADD3,SLC12A5,ACSL3,KIDINS220,SCN5A,SDC4,AGAP2,FOXO3,FLNA,ANK2,RGCC,SHC1,APC,SHC4,SORBS1,SKI,SLC2A1,PDLIM5,MSN,MST1,ARRB1,SLC12A4,DACT3,IGSF9B,RIMS1,BRSK1,SLC12A7,PEA15,GPRC5B,PAG1,PPP1R12B,SREBF1,CCND1,GFAP,NFATC1,CPNE3,SYK,PPP1R9B,WWC1,KIF13B,ATF7,SASH1,NTRK2,SPAG9,SRCIN1,GRIN2A,CBL,TGFBR2,CEP250,AKAP13,AKAP11,MICALCL,PAX6,CDH2,HCLS1,MAPK8IP2,TRAF3,PDE3B,PDGFRB,PKD1,PLD2,PLEK,UT…		Arl15	4.84788e-26			GO: Molecular Function	GO:0008092	cytoskeletal protein binding		0.001385	1	0.02912	0.2099	32	886	VAPA,CFL2,GABARAPL2,PFN2,FABP3,GABARAPL1,VBP1,RAE1,YWHAH,FRG1,SNCB,SNCA,MYL12B,MSRB1,BBS4,MAP1LC3A,NDN,STMN3,NME1,RAB3A,RAB3B,DYNC1I1,TBCA,CALM2,STMN2,STMN1,RGS2,ARPC3,B9D2,TMSB10,EMD,TNNC1
Abhd4	8.82314e-55			GO: Molecular Function	GO:0019901	protein kinase binding		2.483e-08	4.015e-05	1.085e-06	8.644e-06	83	620	SHC3,ADCY6,ADD3,SLC12A5,ACSL3,KIDINS220,SCN5A,SDC4,AGAP2,FOXO3,FLNA,ANK2,RGCC,SHC1,APC,SHC4,SORBS1,SKI,PDLIM5,MSN,MST1,ARRB1,SLC12A4,DACT3,RIMS1,BRSK1,SLC12A7,PEA15,GPRC5B,PAG1,PPP1R12B,SREBF1,CCND1,NFATC1,CPNE3,SYK,KIF13B,ATF7,SASH1,NTRK2,SPAG9,SRCIN1,GRIN2A,CBL,TGFBR2,CEP250,AKAP11,MICALCL,PAX6,CDH2,HCLS1,MAPK8IP2,TRAF3,PDE3B,PDGFRB,PKD1,PLD2,PLEK,UTRN,EZR,SIPA1L1,CSPG4,PITPNM3,DNAJC3,DAB2IP,HD…		Arl4d	1.84471e-14			GO: Molecular Function	GO:0061630	ubiquitin protein ligase activity		0.001463	1	0.02992	0.2157	12	212	TRIM59,UBE2A,UBE2B,MED21,RNF138,MED10,MED30,SIAH2,SKP1,MED6,MED31,RNF2
Abi3bp	4.5059e-13			GO: Molecular Function	GO:0022853	active ion transmembrane transporter activity		2.611e-08	4.222e-05	1.111e-06	8.851e-06	35	175	TCIRG1,SLC12A5,SLC8B1,SLC24A4,ATP13A4,SLC1A2,SLC4A2,SLC6A1,SLC6A9,SLC6A11,SLC8A2,SLC8A1,SLC9A1,SLC12A4,SLC20A2,ATP1A2,ATP1A3,SLC41A1,SLC4A4,ATP1A4,ATP1B2,SLC12A7,ATP2B2,ATP2B3,ATP2B4,ABCC8,SLC9A7,ATP13A2,ATP6V0A2,SLC7A11,SLC4A8,SLC13A3,SLC13A5,SLC12A9,SLC26A2		Arl6	8.46093e-25			GO: Molecular Function	GO:0044769	ATPase activity, coupled to transmembrane movement of ions, rotational mechanism		0.001555	1	0.03099	0.2233	4	25	ATP5PB,ATP6V1B2,ATP6V1C1,ATP6V1E1
Acaa2	6.09579e-33			GO: Molecular Function	GO:0022832	voltage-gated channel activity		6.817e-08	0.0001102	2.756e-06	2.195e-05	37	198	KCNH7,RYR1,TPCN1,SCN2A,SCN5A,SCN8A,CACNG4,HCN2,ABCC8,CACNA1I,CACNA1H,CACNA1G,CACNA1A,CACNA1B,CACNA1C,CACNA1E,GRIN1,GRIN2A,GRIN2D,KCNH3,IL1RAPL1,KCNQ4,KCNG4,CACNA2D2,CLCN6,PKD2,CLIC4,KCNA2,KCNA3,KCNB1,KCND1,KCNJ9,KCNJ10,KCNJ16,KCNMA1,KCNQ3,HCN4		Arpc3	8.30713e-31			GO: Molecular Function	GO:0019829	cation-transporting ATPase activity		0.001655	1	0.03213	0.2316	6	62	ATP6V1G1,ATP5PB,ATP6V1B2,ATP6V1C1,ATP6V1E1,ATP6V0D1
Acaca	1.45143e-34			GO: Molecular Function	GO:0005244	voltage-gated ion channel activity		6.817e-08	0.0001102	2.756e-06	2.195e-05	37	198	KCNH7,RYR1,TPCN1,SCN2A,SCN5A,SCN8A,CACNG4,HCN2,ABCC8,CACNA1I,CACNA1H,CACNA1G,CACNA1A,CACNA1B,CACNA1C,CACNA1E,GRIN1,GRIN2A,GRIN2D,KCNH3,IL1RAPL1,KCNQ4,KCNG4,CACNA2D2,CLCN6,PKD2,CLIC4,KCNA2,KCNA3,KCNB1,KCND1,KCNJ9,KCNJ10,KCNJ16,KCNMA1,KCNQ3,HCN4		Arpp19	3.51865e-23			GO: Molecular Function	GO:0061659	ubiquitin-like protein ligase activity		0.00178	1	0.03369	0.2428	12	217	TRIM59,UBE2A,UBE2B,MED21,RNF138,MED10,MED30,SIAH2,SKP1,MED6,MED31,RNF2
Acacb	7.24733e-28			GO: Molecular Function	GO:0005201	extracellular matrix structural constituent		8.593e-08	0.0001389	3.389e-06	2.7e-05	21	78	FBLN1,FBLN2,ACAN,BCAN,CHI3L1,COL1A1,COL1A2,COL4A1,COL4A2,COL4A5,COL5A1,COL5A2,COL9A3,COL11A1,COL11A2,COL12A1,COL27A1,PRELP,VCAN,NCAN,LAMC1		Ascl4	5.91914e-12			GO: Molecular Function	GO:0016290	palmitoyl-CoA hydrolase activity		0.002089	1	0.03858	0.278	3	13	ACOT9,ACOT7,THEM4
Acadl	3.39083e-70			GO: Molecular Function	GO:0017124	SH3 domain binding		1.389e-07	0.0002246	5.347e-06	4.259e-05	27	123	EFS,NCF1,ARHGAP31,CNTNAP1,SHANK2,ENAH,RIMS1,GJA1,AFAP1L2,ADAM17,RAPGEF1,GRIK5,CBL,CIT,ZNF106,HCLS1,TP53BP2,QKI,MICAL1,SHANK3,DAB2IP,INPP5D,INPPL1,PTPN6,SHANK1,DOCK1,LYN		Aspa	5.36487e-20			GO: Molecular Function	GO:0001076	transcription factor activity, RNA polymerase II transcription factor binding		0.002634	1	0.04668	0.3364	9	142	MED21,MED10,MED30,MED19,MED4,ISL1,MED6,MED31,CITED4
Acads	1.01815e-14			GO: Molecular Function	GO:0043395	heparan sulfate proteoglycan binding		1.529e-07	0.0002473	5.75e-06	4.581e-05	11	23	GPC4,GPC5,SLIT1,ATP1A3,SEMA5A,AGRN,CFH,SLIT2,ITGAM,PTPRC,GPC6		Atp5f1	8.74576e-29			GO: Molecular Function	GO:0016893	endonuclease activity, active with either ribo- or deoxyribonucleic acids and producing 5'-phosphomonoesters		0.002651	1	0.04668	0.3364	5	47	POP7,RPP38,RPP40,MRPL44,DBR1
Acan	7.71626e-16			GO: Molecular Function	GO:0005516	calmodulin binding		2.201e-07	0.0003558	7.97e-06	6.349e-05	35	190	MAP6,OBSCN,ADCY1,RYR1,ADD3,SCN5A,SLC8A2,SLC8A1,SLC9A1,MYO1F,ATP2B2,ATP2B3,ATP2B4,MYH9,MYO6,MYO10,SPTAN1,SPTBN1,CACNA1A,CACNA1C,CAMK2A,GRIN1,GRM4,SYT7,PCNT,PHKA1,PHKG1,PLCB3,WFS1,ITPKB,KCNN2,KCNN3,KCNQ3,EGFR,MYH14		Atp6v0d1	1.49837e-27			GO: Molecular Function	GO:0043021	ribonucleoprotein complex binding		0.003292	1	0.05664	0.4082	8	120	OLA1,PYM1,SNRPB2,SNRPD1,C1QBP,NME1,RBM3,NMD3
Acot11	9.45733e-85			GO: Molecular Function	GO:0008013	beta-catenin binding		2.218e-07	0.0003587	7.97e-06	6.349e-05	22	89	APC2,AMER2,SALL1,FOXO4,FOXO3,APC,DACT3,BCL9L,KDM6B,KANK1,GLI3,GRIN2B,PTPRT,CDH2,DLG5,SLC9A3R1,CTNNA1,CTNND2,TCF7L1,PXN,MED12,RORA		Atp6v1b2	7.36009e-37			GO: Molecular Function	GO:0016788	hydrolase activity, acting on ester bonds		0.003417	1	0.05747	0.4142	28	788	POP7,ACOT9,ESD,ACOT7,SETMAR,RPP38,PHOSPHO2,UBLCP1,TDP2,THEM4,PPP3R1,SSU72,PDP1,ASPA,DTD1,RPP40,MRPL44,PTP4A1,PELO,EXOSC6,NME1,TSEN15,HRASLS,NUDT16,DUSP14,TEFM,DBR1,ENDOG
Acsbg1	6.69958e-68			GO: Molecular Function	GO:0004713	protein tyrosine kinase activity		2.311e-07	0.0003736	8.122e-06	6.47e-05	34	182	EPHB3,ERBB4,CRIM1,EFEMP1,FGF1,FGFR1,FGFR3,FGFR2,MERTK,ALK,AXL,FGFRL1,NRP2,NRP1,SYK,NTRK2,DDR2,PDGFRA,PDGFRB,YES1,IGF1R,AATK,IGF2R,CSF1R,EIF2AK2,INSR,JAK3,HBEGF,EDNRA,EGFR,TNK2,LYN,EPHA5,EPHB1		Atp6v1c1	7.43763e-36			GO: Molecular Function	GO:0046966	thyroid hormone receptor binding		0.003513	1	0.05781	0.4167	4	31	ZNHIT3,MED30,MED4,GTF2B
Acsf2	8.02124e-44			GO: Molecular Function	GO:0017166	vinculin binding		2.656e-07	0.0004295	9.138e-06	7.279e-05	8	12	SYNM,TLN1,UTRN,CTNNA1,DAG1,PXN,DMD,SORBS3		Atp6v1d	5.82435e-30			GO: Molecular Function	GO:0003755	peptidyl-prolyl cis-trans isomerase activity		0.003799	1	0.06119	0.441	5	51	FKBP1A,PPIA,PPID,PPWD1,PPIF
Acsl3	6.26487e-46			GO: Molecular Function	GO:0005262	calcium channel activity		4.076e-07	0.0006591	1.363e-05	0.0001086	25	114	RYR1,TPCN1,SLC24A4,TRPM3,CACNG4,CACNA1I,CACNA1H,CACNA1G,DENND5A,CACNA1A,CACNA1B,CACNA1C,CACNA1E,GRIN1,GRIN2A,GRIN2B,IL1RAPL1,CACNA2D2,TRPC5,PKD1,PKD2,ITPR1,ITPR2,ITPR3,JPH3		Atp6v1e1	1.8082e-25			GO: Molecular Function	GO:0060590	ATPase regulator activity		0.003951	1	0.06156	0.4437	4	32	PFN2,RAB3A,ATP5IF1,DNAJB6
Acsl6	1.44756e-113			GO: Molecular Function	GO:0032947	protein-containing complex scaffold activity		4.131e-07	0.000668	1.363e-05	0.0001086	20	78	ITSN1,SLC9A1,SHANK2,HCN2,WWC1,SASH1,CAPN3,SPAG9,AKAP13,AKAP11,MAPK8IP2,DLG5,DLGAP3,SLC9A3R1,HOMER2,SHANK3,AKAP12,PXN,SHANK1,AKAP9		Atp6v1g1	2.25377e-21			GO: Molecular Function	GO:0015038	glutathione disulfide oxidoreductase activity		0.004012	1	0.06156	0.4437	2	5	GSTO1,GLRX
Acss1	8.82155e-55			GO: Molecular Function	GO:0015079	potassium ion transmembrane transporter activity		4.657e-07	0.000753	1.506e-05	0.00012	29	146	KCNH7,SLC12A5,SLC24A4,SLC12A4,ATP1A2,ATP1A3,ATP1A4,ATP1B2,SLC12A7,HCN2,ABCC8,SLC9A7,KCNH3,KCNQ4,KCNG4,PKD2,KCNA2,KCNA3,KCNB1,SLC12A9,KCND1,KCNJ9,KCNJ10,KCNJ16,KCNMA1,KCNN2,KCNN3,KCNQ3,HCN4		Atpif1	2.41506e-09			GO: Molecular Function	GO:0042625	ATPase coupled ion transmembrane transporter activity		0.004066	1	0.06156	0.4437	6	74	ATP6V1G1,ATP5PB,ATP6V1B2,ATP6V1C1,ATP6V1E1,ATP6V0D1
Adam17	3.76616e-30			GO: Molecular Function	GO:0015291	secondary active transmembrane transporter activity		8.547e-07	0.001382	2.71e-05	0.0002159	39	236	SLC15A3,SLC12A5,SLC8B1,SLC24A4,SLC1A2,SLC1A3,SLC1A4,SLC7A14,SLC4A2,SLC6A1,SLC6A9,SLC6A11,SLC7A2,SLC8A2,SLC8A1,SLC9A1,SLC12A4,SLC15A2,SLC20A2,SLC41A1,SLC4A4,SLC12A7,SLCO1C1,SLC9A7,SLC38A3,SLC7A8,MFSD2A,SLC7A10,SLCO2B1,SLC7A11,CLCN6,SLC4A8,SLC13A3,SLC32A1,SLC13A5,SLC12A9,TMCO3,SLC25A18,SLC26A2		AU023762	4.31278e-10			GO: Molecular Function	GO:0050699	WW domain binding		0.004425	1	0.06536	0.4711	4	33	TCEAL1,TCEAL6,TCEAL8,TCEAL9
Adamts1	6.30768e-26			GO: Molecular Function	GO:0005543	phospholipid binding		1.698e-06	0.002746	5.281e-05	0.0004207	54	385	ABCA1,NCF1,MFGE8,AMER2,BIN2,PREX1,ARAP1,AGAP1,PITPNM2,PSD2,FGD2,ANXA3,ANXA4,SHC1,APOE,WDFY4,SPTBN4,SLC9A1,DAPP1,MYO10,AXL,SPTBN1,SPTBN2,NBEAL2,CPNE3,MCF2L,FERMT2,SYT2,ATP13A2,SYT7,SH3PXD2B,ARAP3,ARHGAP33,HIP1,TTPA,PLCB2,PLD1,PLD2,PLEK,SYT10,MICALL1,PITPNM1,SH3PXD2A,DAB2IP,PSD,INPPL1,ITPR1,ITPR2,ITPR3,PLA2G7,LPAR1,SNX29,SYTL5,MTSS1L		Auh	1.02532e-27			GO: Molecular Function	GO:0016859	cis-trans isomerase activity		0.00449	1	0.06536	0.4711	5	53	FKBP1A,PPIA,PPID,PPWD1,PPIF
Adamts4	1.25185e-32			GO: Molecular Function	GO:0004970	ionotropic glutamate receptor activity		2.374e-06	0.003839	7.244e-05	0.0005771	9	19	GRIA3,GRID2,GRIK3,GRIK5,GRIN1,GRIN2A,GRIN2B,GRIN2C,GRIN2D		Avpi1	3.53894e-09			GO: Molecular Function	GO:0008134	transcription factor binding		0.004646	1	0.06636	0.4783	22	584	ZNHIT3,GABARAPL1,SUMO1,FHL2,TRAPPC2,MED30,PPID,YWHAZ,MED4,BEX1,PSMC2,BBS4,ISL1,DRG1,C1QBP,MED6,MLX,UBA2,BBS5,GMNN,GTF2B,DDX20
Adamtsl3	9.67423e-24			GO: Molecular Function	GO:0004672	protein kinase activity		2.607e-06	0.004216	7.807e-05	0.0006219	79	649	EPHB3,ERBB4,CRIM1,ERN1,SPEG,OBSCN,LMTK3,EFEMP1,FGF1,MAP3K10,FGFR1,FGFR3,FGFR2,MERTK,ALK,MAP3K19,CDC42BPG,HIPK4,BMP2K,HIPK2,BRSK1,AXL,FGFRL1,CCND1,NRP2,NRP1,STK10,BMPR1A,BMPR1B,BMPR2,TTBK1,CPNE3,SYK,PPP1R9B,NPR2,CAMK2A,NTRK2,DDR2,CIT,KCNH3,TGFB2,TGFBR1,TGFBR2,AKAP13,PDGFRA,PDGFRB,PDK4,SBK1,PRKD3,PHKA1,PHKG1,PIK3CG,MAP4K4,YES1,IGF1R,AATK,IGF2R,CSF1R,PRKD1,FAM20A,EIF2AK2,RELN,RASSF2,INSR,IRAK1,WNK1,…		B630019K06Rik	4.49273e-20			GO: Molecular Function	GO:0004540	ribonuclease activity		0.00526	1	0.07373	0.5314	7	103	POP7,RPP38,RPP40,MRPL44,EXOSC6,TSEN15,DBR1
Adamtsl5	2.04597e-19			GO: Molecular Function	GO:0016717	oxidoreductase activity, acting on paired donors, with oxidation of a pair of donors resulting in the reduction of molecular oxygen to two molecules of water		3.363e-06	0.005437	9.886e-05	0.0007875	6	8	SCD5,SC5D,SCD,FADS2,FADS6,FADS1		B9d2	1.48139e-16			GO: Molecular Function	GO:0003697	single-stranded DNA binding		0.005543	1	0.07629	0.5498	7	104	RNF138,SETMAR,NABP1,TDP2,SUB1,NME1,RPA3
Adcy1	1.76584e-80			GO: Molecular Function	GO:0015081	sodium ion transmembrane transporter activity		3.793e-06	0.006133	0.0001095	0.0008724	26	136	SLC8B1,SLC24A4,SCN2A,SCN5A,SCN8A,SLC1A2,SLC1A3,SLC6A1,SLC6A9,SLC6A11,SLC8A2,SLC8A1,SLC9A1,SLC20A2,ATP1A2,ATP1A3,SLC4A4,ATP1A4,ATP1B2,HCN2,SLC9A7,PKD2,SLC13A3,SLC32A1,SLC13A5,HCN4		Bbs4	5.85201e-38			GO: Molecular Function	GO:0045505	dynein intermediate chain binding		0.005937	1	0.0788	0.568	2	6	DYNLL1,RAN
Adcy2	2.21698e-65			GO: Molecular Function	GO:0005234	extracellularly glutamate-gated ion channel activity		4.042e-06	0.006535	0.0001147	0.0009133	9	20	GRIA3,GRID2,GRIK3,GRIK5,GRIN1,GRIN2A,GRIN2B,GRIN2C,GRIN2D		Bbs5	3.52284e-14			GO: Molecular Function	GO:0016790	thiolester hydrolase activity		0.006071	1	0.0788	0.568	4	36	ACOT9,ESD,ACOT7,THEM4
Adcy5	1.61419e-44			GO: Molecular Function	GO:0097110	scaffold protein binding		5e-06	0.008085	0.0001376	0.001096	15	55	ADCY5,ADCY6,SCN5A,ATP2B4,GJA1,CACNA1H,CACNA1G,GRID2,GRIN2A,CIT,TREM2,DLGAP3,SHANK3,SHANK1,LRP4		BC048546	6.03318e-28			GO: Molecular Function	GO:0019205	nucleobase-containing compound kinase activity		0.006131	1	0.0788	0.568	5	57	NME5,MPP1,DCK,NME1,CLP1
Adcy6	7.24566e-32			GO: Molecular Function	GO:0015297	antiporter activity		5.02e-06	0.008118	0.0001376	0.001096	19	83	SLC8B1,SLC24A4,SLC7A14,SLC4A2,SLC7A2,SLC8A2,SLC8A1,SLC9A1,SLC41A1,SLC9A7,SLC38A3,SLC7A8,SLC7A10,SLC7A11,CLCN6,SLC4A8,SLC32A1,TMCO3,SLC26A2		Best2	2.18239e-07			GO: Molecular Function	GO:0017111	nucleoside-triphosphatase activity		0.006142	1	0.0788	0.568	27	785	DDX47,RERG,OLA1,RAB33A,ATP6V1D,ATP6V1G1,ARL4D,RASD1,DYNLL1,REM2,ATP5PB,ATP6V1B2,ATP6V1C1,ATP6V1E1,PSMC2,BBS4,PSMD6,RND1,GNG3,RAB3A,RAB3B,DYNC1I1,RAN,RIT2,ATP6V0D1,EIF4A2,DDX20
Adcy7	8.68128e-30			GO: Molecular Function	GO:0048407	platelet-derived growth factor binding		5.596e-06	0.009048	0.0001508	0.001201	7	12	PDGFRA,PDGFRB,COL1A1,COL1A2,COL4A1,COL5A1,COL6A1		Bex1	1.87951e-20			GO: Molecular Function	GO:0019003	GDP binding		0.007092	1	0.08851	0.6379	5	59	RAB9B,RERG,PRPS1,RAB3B,RAN
Adcy9	2.22677e-41			GO: Molecular Function	GO:0022834	ligand-gated channel activity		6.248e-06	0.0101	0.000163	0.001298	27	148	KCNH7,RYR1,TPCN1,GABRA2,GABRB1,GABRG3,HCN2,ABCC8,GRIA3,GRID2,GRIK3,GRIK5,GRIN1,GRIN2A,GRIN2B,GRIN2C,GRIN2D,P2RX7,PKD2,ITPR1,ITPR2,ITPR3,KCNJ9,KCNJ10,KCNJ16,HCN4,JPH3		Bex2	1.19371e-20			GO: Molecular Function	GO:0004536	deoxyribonuclease activity		0.007133	1	0.08851	0.6379	7	109	SETMAR,DTD1,PELO,NME1,TEFM,DBR1,ENDOG
Adcyap1r1	2.11232e-116			GO: Molecular Function	GO:0015276	ligand-gated ion channel activity		6.248e-06	0.0101	0.000163	0.001298	27	148	KCNH7,RYR1,TPCN1,GABRA2,GABRB1,GABRG3,HCN2,ABCC8,GRIA3,GRID2,GRIK3,GRIK5,GRIN1,GRIN2A,GRIN2B,GRIN2C,GRIN2D,P2RX7,PKD2,ITPR1,ITPR2,ITPR3,KCNJ9,KCNJ10,KCNJ16,HCN4,JPH3		Bloc1s2a	1.79186e-13			GO: Molecular Function	GO:0042626	ATPase activity, coupled to transmembrane movement of substances		0.007487	1	0.09142	0.6589	7	110	ATP6V1D,ATP6V1G1,ATP5PB,ATP6V1B2,ATP6V1C1,ATP6V1E1,ATP6V0D1
Add3	4.54832e-41			GO: Molecular Function	GO:0051015	actin filament binding		6.882e-06	0.01113	0.0001767	0.001407	25	132	ANTXR1,FLNA,LIMA1,MYO18A,MYH9,MYO6,MYO10,SPTB,SSFA2,CYFIP1,FGD4,SVIL,PPP1R9B,TRIOBP,TLN1,MACF1,UTRN,EZR,WIPF1,SIPA1L1,CTNNA1,LCP1,ARPC1B,EGFR,MYH14		Bloc1s3	8.46735e-15			GO: Molecular Function	GO:0070990	snRNP binding		0.008199	1	0.09852	0.7101	2	7	SNRPB2,SNRPD1
Adhfe1	2.37303e-67			GO: Molecular Function	GO:0015077	monovalent inorganic cation transmembrane transporter activity		7.952e-06	0.01286	0.0001985	0.001581	51	375	KCNH7,TCIRG1,SLC12A5,SLC8B1,SLC24A4,SCN2A,SCN5A,SCN8A,SLC1A2,SLC1A3,SLC6A1,SLC6A9,SLC6A11,SLC8A2,SLC8A1,SLC9A1,SLC12A4,SLC20A2,ATP1A2,ATP1A3,SLC4A4,ATP1A4,ATP1B2,SLC12A7,HCN2,ABCC8,SLC9A7,KCNH3,KCNQ4,KCNG4,NNT,ATP6V0A2,PKD2,SLC13A3,SLC32A1,SLC13A5,KCNA2,KCNA3,KCNB1,SLC12A9,KCND1,KCNJ9,KCNJ10,KCNJ16,KCNMA1,KCNN2,KCNN3,KCNQ3,TMCO3,HCN4,SLC44A2		Bloc1s4	3.73579e-11			GO: Molecular Function	GO:0015662	ATPase activity, coupled to transmembrane movement of ions, phosphorylative mechanism		0.008836	1	0.1045	0.7532	4	40	ATP6V1G1,ATP6V1C1,ATP6V1E1,ATP6V0D1
Adra1a	5.51959e-35			GO: Molecular Function	GO:0043236	laminin binding		7.979e-06	0.0129	0.0001985	0.001581	11	32	NID1,AGRN,SLIT2,CTSS,DAG1,ITGA6,ITGA7,ITGA9,ITGB1,NTN4,BCAM		Bnip1	1.20853e-23			GO: Molecular Function	GO:0003924	GTPase activity		0.009617	1	0.112	0.8072	11	236	RERG,RAB33A,ARL4D,RASD1,REM2,RND1,GNG3,RAB3A,RAB3B,RAN,RIT2
Adra2c	1.55937e-15			GO: Molecular Function	GO:0005245	voltage-gated calcium channel activity		8.129e-06	0.01314	0.0001992	0.001587	13	44	RYR1,TPCN1,CACNG4,CACNA1I,CACNA1H,CACNA1G,CACNA1A,CACNA1B,CACNA1C,CACNA1E,IL1RAPL1,CACNA2D2,PKD2		Bnip3	1.45101e-28			GO: Biological Process	GO:0007005	mitochondrion organization		6.21e-11	2.104e-07	2.104e-07	1.831e-06	46	767	GABARAPL2,MDH1,TOMM5,GABARAPL1,NDUFAF5,COA3,MRPL28,CHCHD6,YWHAH,YWHAZ,NDUFA11,CHCHD4,THEM4,MTX2,PPP3R1,MRPL15,MRPL22,MTERF2,MRPS6,DYNLL1,MRPL40,MRPL36,SNCA,SNRPD1,MRPL44,MAP1LC3A,NDUFB2,NDUFC1,MRPS22,MRPS30,BNIP3,C1QBP,MLLT11,CHCHD1,YWHAQ,RAB3A,MRPL20,ATP5IF1,MRPL47,MRPS18C,PPIF,TEFM,PNPO,TIMM10,PTCD2,MRPL46
Afap1l2	5.20195e-10			GO: Molecular Function	GO:0005001	transmembrane receptor protein tyrosine phosphatase activity		9.411e-06	0.01522	0.0002271	0.001809	8	17	PTPN6,PTPRA,PTPRC,PTPRF,PTPRG,PTPRM,PTPRS,PTPRZ1		Bri3	1.60198e-06			GO: Biological Process	GO:0070125	mitochondrial translational elongation		1.807e-09	6.123e-06	1.825e-06	1.589e-05	14	85	MRPL28,MRPL15,MRPL22,MRPS6,MRPL40,MRPL36,MRPL44,MRPS22,MRPS30,CHCHD1,MRPL20,MRPL47,MRPS18C,MRPL46
Agap1	5.57143e-55			GO: Molecular Function	GO:0042813	Wnt-activated receptor activity		1.049e-05	0.01696	0.0002495	0.001987	9	22	FZD1,FZD4,FZD7,SFRP1,SMO,FZD2,TSPAN12,FZD3,LRP5		Btbd10	1.55648e-29			GO: Biological Process	GO:0070126	mitochondrial translational termination		2.119e-09	7.18e-06	1.825e-06	1.589e-05	14	86	MRPL28,MRPL15,MRPL22,MRPS6,MRPL40,MRPL36,MRPL44,MRPS22,MRPS30,CHCHD1,MRPL20,MRPL47,MRPS18C,MRPL46
Agap2	2.82119e-36			GO: Molecular Function	GO:0004029	aldehyde dehydrogenase (NAD) activity		2.569e-05	0.04154	0.000602	0.004796	8	19	ALDH1A1,ALDH2,ALDH6A1,ALDH4A1,ALDH7A1,ALDH1L1,ALDH1L2,ALDH5A1		C1d	1.1985e-27			GO: Biological Process	GO:0006414	translational elongation		2.155e-09	7.301e-06	1.825e-06	1.589e-05	17	134	EEF1E1,MRPL28,MRPL15,MRPL22,MRPS6,MRPL40,MRPL36,DTD1,MRPL44,MRPS22,MRPS30,CHCHD1,MRPL20,MRPL47,YRDC,MRPS18C,MRPL46
Agl	7.15177e-75			GO: Molecular Function	GO:0042805	actinin binding		2.844e-05	0.04599	0.0006463	0.005148	11	36	PDLIM5,PALLD,PROM1,CACNA1C,PTPRT,SYNPO2,TRPC5,PKD2,DAG1,ITGB1,KCNN2		C1qbp	3.64148e-23			GO: Biological Process	GO:0032543	mitochondrial translation		3.085e-09	1.045e-05	2.091e-06	1.82e-05	16	120	COA3,MRPL28,MRPL15,MRPL22,MRPS6,MRPL40,MRPL36,MRPL44,MRPS22,MRPS30,C1QBP,CHCHD1,MRPL20,MRPL47,MRPS18C,MRPL46
Ago2	2.09201e-32			GO: Molecular Function	GO:0004897	ciliary neurotrophic factor receptor activity		2.878e-05	0.04653	0.0006463	0.005148	4	4	CNTFR,IL6R,IL6ST,LIFR		C730002L08Rik	5.46282e-12			GO: Biological Process	GO:0006415	translational termination		1.395e-08	4.726e-05	7.015e-06	6.107e-05	14	99	MRPL28,MRPL15,MRPL22,MRPS6,MRPL40,MRPL36,MRPL44,MRPS22,MRPS30,CHCHD1,MRPL20,MRPL47,MRPS18C,MRPL46
Agpat3	1.54457e-83			GO: Molecular Function	GO:0030160	GKAP/Homer scaffold activity		2.878e-05	0.04653	0.0006463	0.005148	4	4	SHANK2,HOMER2,SHANK3,SHANK1		Caap1	6.07281e-10			GO: Biological Process	GO:0032984	protein-containing complex disassembly		1.55e-08	5.253e-05	7.015e-06	6.107e-05	23	278	CFL2,MCTS1,MRPL28,PYM1,MRPL15,MRPL22,MRPS6,SMN1,MRPL40,MRPL36,SH3BGRL3,MRPL44,MRPS22,MRPS30,BNIP3,STMN3,CHCHD1,MRPL20,MRPL47,STMN2,MRPS18C,STMN1,MRPL46
Agrn	2.21416e-26			GO: Molecular Function	GO:0042626	ATPase activity, coupled to transmembrane movement of substances		3.226e-05	0.05216	0.0007145	0.005691	21	110	ABCA1,ABCA2,ABCA3,TCIRG1,ABCA7,ABCA9,ATP13A4,ATP1A2,ATP1A3,ATP1A4,ATP1B2,ATP2B2,ATP2B3,ATP2B4,ABCC8,TAP2,ATP13A2,ATP6V0A2,ABCB1,ABCB4,ABCD4		Cacybp	6.13698e-33			GO: Biological Process	GO:0043624	cellular protein complex disassembly		1.656e-08	5.612e-05	7.015e-06	6.107e-05	20	213	CFL2,MRPL28,MRPL15,MRPL22,MRPS6,SMN1,MRPL40,MRPL36,SH3BGRL3,MRPL44,MRPS22,MRPS30,STMN3,CHCHD1,MRPL20,MRPL47,STMN2,MRPS18C,STMN1,MRPL46
Agt	2.05087e-11			GO: Molecular Function	GO:0044325	ion channel binding		3.347e-05	0.05412	0.0007313	0.005826	23	127	RAPGEF3,SCN5A,ANK2,ANK3,SLC8A1,ARRB1,RIMS1,ABCC8,PACS2,PPP1R9B,CACNA1C,KCNG4,AGRN,CBARP,PKD1,PKD2,FXYD1,YES1,RIMS4,KCNB1,KCNQ3,AKAP9,LYN		Calb1	1.06542e-30			GO: Biological Process	GO:0007006	mitochondrial membrane organization		1.297e-06	0.004393	0.0004881	0.004249	12	103	CHCHD6,YWHAH,YWHAZ,THEM4,PPP3R1,DYNLL1,SNCA,BNIP3,YWHAQ,ATP5IF1,PPIF,TIMM10
Agxt2l1	1.59266e-56			GO: Molecular Function	GO:0016215	acyl-CoA desaturase activity		3.534e-05	0.05715	0.000762	0.00607	5	7	SCD5,SCD,FADS2,FADS6,FADS1		Calb2	5.92204e-10			GO: Biological Process	GO:0022411	cellular component disassembly		2.535e-06	0.008588	0.000814	0.007086	33	663	CFL2,GABARAPL2,MDH1,GABARAPL1,RAE1,MCTS1,MRPL28,PYM1,MRPL15,MRPL22,MRPS6,SMN1,MRPL40,MRPL36,SNRPD1,SH3BGRL3,MRPL44,MAP1LC3A,MRPS22,MRPS30,BNIP3,STMN3,CHCHD1,MRPL20,ATP5IF1,MRPL47,STMN2,MRPS18C,STMN1,PNPO,EMD,MRPL46,ENDOG
Ahnak	1.5986e-21			GO: Molecular Function	GO:0019955	cytokine binding		3.827e-05	0.06189	0.0008143	0.006486	20	103	FZD4,NRP2,NRP1,BMPR2,IL1RAPL1,TGFBR1,TGFBR2,TNFRSF1A,AGRN,CNTFR,CSF1R,IL6R,CX3CR1,IL6ST,ITGB1,ITGB3,LIFR,LTBP1,LTBP3,ENG		Calm2	2.77561e-37			GO: Biological Process	GO:0043043	peptide biosynthetic process		2.678e-06	0.009072	0.000814	0.007086	34	696	MAGOH,RPL22L1,COA3,EEF1E1,MCTS1,MRPL28,PYM1,PPA1,MRPL15,MRPL22,MRPS6,MRPL40,MRPL36,DTD1,CHAC2,MRPL44,DAZL,MRPS22,MRPS30,EIF2B3,C1QBP,CHCHD1,FDXACB1,MRPL20,RAN,MRPL47,RBM3,YRDC,MRPS18C,RGS2,SLC25A2,EIF4A2,MRPL46,EIF1
AI464131	5.98143e-62			GO: Molecular Function	GO:0008509	anion transmembrane transporter activity		4.235e-05	0.06848	0.0008893	0.007084	41	297	TTYH1,ABCA1,SLC12A5,LRRC8C,SLC1A2,SLC1A3,SLC1A4,SLC7A14,SLC4A2,SLC6A1,PDPN,SLC6A9,SLC6A11,SLC7A2,SLC12A4,SLC20A2,SLC4A4,SLC12A7,GABRA2,GABRB1,GABRG3,SLCO1C1,ABCC8,SLC38A3,TTYH3,SLC7A8,LRRC8A,SLC7A10,SLCO2B1,SLC7A11,CLCN6,FXYD1,SLC4A8,CLIC4,SLC13A3,SLC32A1,SLC13A5,SLC22A23,SLC12A9,SLC26A2,SFXN5		Cbr1	3.85858e-18			GO: Biological Process	GO:0006412	translation		2.883e-06	0.009768	0.000814	0.007086	33	667	MAGOH,RPL22L1,COA3,EEF1E1,MCTS1,MRPL28,PYM1,PPA1,MRPL15,MRPL22,MRPS6,MRPL40,MRPL36,DTD1,MRPL44,DAZL,MRPS22,MRPS30,EIF2B3,C1QBP,CHCHD1,FDXACB1,MRPL20,RAN,MRPL47,RBM3,YRDC,MRPS18C,RGS2,SLC25A2,EIF4A2,MRPL46,EIF1
Akap11	1.98699e-20			GO: Molecular Function	GO:0016773	phosphotransferase activity, alcohol group as acceptor		4.589e-05	0.07421	0.0009514	0.007578	86	781	EPHB3,ERBB4,CRIM1,ERN1,SPEG,OBSCN,LMTK3,EFEMP1,FGF1,MAP3K10,FGFR1,FGFR3,FGFR2,MERTK,ALK,MAP3K19,CDC42BPG,HIPK4,BMP2K,HIPK2,N4BP2,BRSK1,AXL,NADK2,FGFRL1,CCND1,NRP2,NRP1,STK10,BMPR1A,BMPR1B,BMPR2,TTBK1,CPNE3,SYK,PPP1R9B,NPR2,CAMK2A,NTRK2,DDR2,PAPSS2,CIT,KCNH3,TGFB2,TGFBR1,TGFBR2,AKAP13,HK2,PDGFRA,PDGFRB,PDK4,SBK1,PRKD3,PHKA1,PHKG1,PIK3CG,MAP4K4,VAV1,YES1,IGF1R,AATK,IGF2R,CSF1R,PRKD1,FAM20A,EIF2AK2,…		Ccdc28a	2.03002e-21			GO: Biological Process	GO:0033238	regulation of cellular amine metabolic process		3.438e-06	0.01165	0.000896	0.0078	11	94	FABP3,HPRT1,SNCA,PSMA1,PSMA2,PSMA3,PSMA5,PSMB1,PSMC2,PSMD6,PSMD14
Akap12	6.62391e-30			GO: Molecular Function	GO:0030506	ankyrin binding		6.074e-05	0.09821	0.001243	0.009903	8	21	OBSCN,SCN5A,SPTBN4,SLC8A1,SPTB,SPTBN1,NRCAM,PLEC		Ccdc32	6.24128e-45			GO: Biological Process	GO:0010608	posttranscriptional regulation of gene expression		5.8e-06	0.01965	0.001331	0.01159	26	475	MAGOH,COA3,PYM1,YWHAZ,DTD1,PSMA1,PSMA2,PSMA3,PSMA5,MRPL44,PSMB1,PSMC2,DAZL,PSMD6,EIF2B3,EXOSC6,C1QBP,CLP1,RAN,RBM3,YRDC,RGS2,EIF4A2,ELAVL4,EIF1,PSMD14
Akap13	1.06908e-34			GO: Molecular Function	GO:0015278	calcium-release channel activity		6.253e-05	0.1011	0.001248	0.009943	7	16	RYR1,TPCN1,PKD2,ITPR1,ITPR2,ITPR3,JPH3		Ccdc59	3.74484e-17			GO: Biological Process	GO:1904668	positive regulation of ubiquitin protein ligase activity		5.892e-06	0.01996	0.001331	0.01159	10	81	UBE2D1,SKP1,PSMA1,PSMA2,PSMA3,PSMA5,PSMB1,PSMC2,PSMD6,PSMD14
Akap9	7.43763e-36			GO: Molecular Function	GO:0099604	ligand-gated calcium channel activity		6.253e-05	0.1011	0.001248	0.009943	7	16	RYR1,TPCN1,PKD2,ITPR1,ITPR2,ITPR3,JPH3		Ccne1	1.4872e-15			GO: Biological Process	GO:0043462	regulation of ATPase activity		7.556e-06	0.0256	0.0016	0.01393	9	66	GABARAPL2,PFN2,SUMO1,SETMAR,RAB3A,ATP5IF1,DNAJB6,PPIF,TNNC1
Akna	3.7793e-15			GO: Molecular Function	GO:0004972	NMDA glutamate receptor activity		8.864e-05	0.1433	0.001743	0.01388	5	8	GRIN1,GRIN2A,GRIN2B,GRIN2C,GRIN2D		Cdk17	1.62478e-27			GO: Biological Process	GO:1904666	regulation of ubiquitin protein ligase activity		9.13e-06	0.03093	0.001819	0.01584	10	85	UBE2D1,SKP1,PSMA1,PSMA2,PSMA3,PSMA5,PSMB1,PSMC2,PSMD6,PSMD14
Aldh1a1	7.50535e-71			GO: Molecular Function	GO:0016849	phosphorus-oxygen lyase activity		8.945e-05	0.1446	0.001743	0.01388	8	22	ADCY1,ADCY2,ADCY5,ADCY6,ADCY7,ADCY9,NPR2,CD38		Cend1	5.16159e-16			GO: Biological Process	GO:0043604	amide biosynthetic process		1.215e-05	0.04118	0.002203	0.01918	35	780	MAGOH,RPL22L1,COA3,EEF1E1,MCTS1,MRPL28,PYM1,PPA1,MRPL15,MRPL22,MRPS6,MRPL40,MRPL36,DTD1,CHAC2,MRPL44,DAZL,MRPS22,MRPS30,EIF2B3,C1QBP,CHCHD1,FDXACB1,MRPL20,RAN,ATP5IF1,MRPL47,RBM3,YRDC,MRPS18C,RGS2,SLC25A2,EIF4A2,MRPL46,EIF1
Aldh1l1	1.54907e-56			GO: Molecular Function	GO:0022835	transmitter-gated channel activity		9.823e-05	0.1588	0.001847	0.01471	9	28	GRIA3,GRID2,GRIK3,GRIK5,GRIN1,GRIN2A,GRIN2B,GRIN2C,GRIN2D		Cenpv	1.11257e-12			GO: Biological Process	GO:0046902	regulation of mitochondrial membrane permeability		1.235e-05	0.04186	0.002203	0.01918	9	70	YWHAH,YWHAZ,THEM4,PPP3R1,DYNLL1,BNIP3,YWHAQ,ATP5IF1,PPIF
Aldh1l2	1.28269e-30			GO: Molecular Function	GO:0005520	insulin-like growth factor binding		9.823e-05	0.1588	0.001847	0.01471	9	28	CRIM1,IGF1R,IGF2R,IGFBP5,HTRA1,INSR,ITGA6,ITGB3,HTRA3		Cfl2	9.32578e-22			GO: Biological Process	GO:1904667	negative regulation of ubiquitin protein ligase activity		1.747e-05	0.0592	0.002854	0.02485	9	73	UBE2D1,PSMA1,PSMA2,PSMA3,PSMA5,PSMB1,PSMC2,PSMD6,PSMD14
Aldh2	6.9682e-17			GO: Molecular Function	GO:0022824	transmitter-gated ion channel activity		9.823e-05	0.1588	0.001847	0.01471	9	28	GRIA3,GRID2,GRIK3,GRIK5,GRIN1,GRIN2A,GRIN2B,GRIN2C,GRIN2D		Chac2	1.64473e-11			GO: Biological Process	GO:0090383	phagosome acidification		1.814e-05	0.06146	0.002854	0.02485	6	28	ATP6V1D,ATP6V1G1,ATP6V1B2,ATP6V1C1,ATP6V1E1,ATP6V0D1
Aldh4a1	1.76966e-18			GO: Molecular Function	GO:0005200	structural constituent of cytoskeleton		0.0001007	0.1628	0.001871	0.01491	20	110	ADD3,ANK2,ANK3,MSN,SPTBN4,SPTAN1,SPTB,SPTBN1,SPTBN2,ERBIN,GFAP,SYNM,TLN1,AGRN,HIP1,PLEC,TUBB2B,DMD,ARPC1B,SORBS3		Chchd1	7.78386e-13			GO: Biological Process	GO:2000060	positive regulation of ubiquitin-dependent protein catabolic process		1.853e-05	0.06279	0.002854	0.02485	10	92	UBE2D1,SKP1,PSMA1,PSMA2,PSMA3,PSMA5,PSMB1,PSMC2,PSMD6,PSMD14
Aldh5a1	4.77973e-54			GO: Molecular Function	GO:0015405	P-P-bond-hydrolysis-driven transmembrane transporter activity		0.0001066	0.1723	0.001936	0.01543	21	119	ABCA1,ABCA2,ABCA3,TCIRG1,ABCA7,ABCA9,ATP13A4,ATP1A2,ATP1A3,ATP1A4,ATP1B2,ATP2B2,ATP2B3,ATP2B4,ABCC8,TAP2,ATP13A2,ATP6V0A2,ABCB1,ABCB4,ABCD4		Chchd4	2.97684e-29			GO: Biological Process	GO:0090559	regulation of membrane permeability		2.43e-05	0.08232	0.003579	0.03116	9	76	YWHAH,YWHAZ,THEM4,PPP3R1,DYNLL1,BNIP3,YWHAQ,ATP5IF1,PPIF
Aldh6a1	2.95869e-45			GO: Molecular Function	GO:0015399	primary active transmembrane transporter activity		0.0001066	0.1723	0.001936	0.01543	21	119	ABCA1,ABCA2,ABCA3,TCIRG1,ABCA7,ABCA9,ATP13A4,ATP1A2,ATP1A3,ATP1A4,ATP1B2,ATP2B2,ATP2B3,ATP2B4,ABCC8,TAP2,ATP13A2,ATP6V0A2,ABCB1,ABCB4,ABCD4		Chchd6	3.48809e-14			GO: Biological Process	GO:0031145	anaphase-promoting complex-dependent catabolic process		2.702e-05	0.09156	0.003815	0.03321	9	77	UBE2D1,PSMA1,PSMA2,PSMA3,PSMA5,PSMB1,PSMC2,PSMD6,PSMD14
Aldh7a1	6.86071e-64			GO: Molecular Function	GO:0015296	anion:cation symporter activity		0.000111	0.1794	0.001994	0.01588	12	48	SLC12A5,SLC1A2,SLC6A1,SLC6A9,SLC6A11,SLC12A4,SLC20A2,SLC4A4,SLC12A7,SLC13A3,SLC13A5,SLC12A9		Chordc1	3.48889e-15			GO: Biological Process	GO:1902108	regulation of mitochondrial membrane permeability involved in apoptotic process		2.882e-05	0.09764	0.003905	0.034	8	60	YWHAH,YWHAZ,THEM4,PPP3R1,DYNLL1,BNIP3,YWHAQ,ATP5IF1
Aldoc	2.09783e-47			GO: Molecular Function	GO:0038085	vascular endothelial growth factor binding		0.0001253	0.2027	0.002156	0.01717	4	5	NRP1,PDGFRA,PDGFRB,PTN		Cited4	3.04084e-10			GO: Biological Process	GO:0038095	Fc-epsilon receptor signaling pathway		3.613e-05	0.1224	0.004707	0.04098	12	142	UBE2D1,SKP1,PPP3R1,PSMA1,PSMA2,PSMA3,PSMA5,PSMB1,PSMC2,PSMD6,CALM2,PSMD14
Alk	1.05421e-25			GO: Molecular Function	GO:0004075	biotin carboxylase activity		0.0001253	0.2027	0.002156	0.01717	4	5	ACACA,ACACB,PC,MCCC1		Ckmt1	1.78596e-18			GO: Biological Process	GO:0022613	ribonucleoprotein complex biogenesis		3.82e-05	0.1294	0.004793	0.04172	24	468	DDX47,NUFIP1,C1D,NOP16,GEMIN2,MCTS1,RPP38,THUMPD1,FRG1,SMN1,MRPL36,SNRPD1,RPP40,LSM3,EXOSC6,C1QBP,CLP1,FDXACB1,MRPL20,RAN,NUDT16,NMD3,MRM3,DDX20
Alox5ap	9.1171e-19			GO: Molecular Function	GO:0015379	potassium:chloride symporter activity		0.0001253	0.2027	0.002156	0.01717	4	5	SLC12A5,SLC12A4,SLC12A7,SLC12A9		Clp1	4.31498e-16			GO: Biological Process	GO:0051444	negative regulation of ubiquitin-protein transferase activity		4.068e-05	0.1378	0.004922	0.04285	9	81	UBE2D1,PSMA1,PSMA2,PSMA3,PSMA5,PSMB1,PSMC2,PSMD6,PSMD14
Alpl	4.95013e-30			GO: Molecular Function	GO:0005007	fibroblast growth factor-activated receptor activity		0.0001253	0.2027	0.002156	0.01717	4	5	FGFR1,FGFR3,FGFR2,FGFRL1		Clvs2	1.24049e-30			GO: Biological Process	GO:0002479	antigen processing and presentation of exogenous peptide antigen via MHC class I, TAP-dependent		4.643e-05	0.1573	0.005262	0.0458	8	64	PSMA1,PSMA2,PSMA3,PSMA5,PSMB1,PSMC2,PSMD6,PSMD14
Als2cl	8.81927e-23			GO: Molecular Function	GO:0019902	phosphatase binding		0.00017	0.2749	0.002893	0.02305	28	187	ELFN2,SHC1,SPTBN4,SLC9A1,PHACTR4,ATP2B4,NCAM1,BCL2,PPP1R9B,CACNA1B,CACNA1C,AKAP11,CDH2,TRAF3,SLC9A3R1,PPARA,PPP1R3C,CSF1R,ELFN1,VCAN,PHACTR3,DAB2IP,INSR,PPP1R3G,WNK1,ITPR1,JAK3,EGFR		Cmss1	5.52458e-13			GO: Biological Process	GO:0051352	negative regulation of ligase activity		4.944e-05	0.1675	0.005262	0.0458	9	83	UBE2D1,PSMA1,PSMA2,PSMA3,PSMA5,PSMB1,PSMC2,PSMD6,PSMD14
Amer2	2.16628e-32			GO: Molecular Function	GO:0005217	intracellular ligand-gated ion channel activity		0.0001785	0.2886	0.003007	0.02395	9	30	RYR1,TPCN1,HCN2,PKD2,ITPR1,ITPR2,ITPR3,HCN4,JPH3		Coa3	2.96373e-18			GO: Biological Process	GO:0051443	positive regulation of ubiquitin-protein transferase activity		4.97e-05	0.1684	0.005262	0.0458	10	103	UBE2D1,SKP1,PSMA1,PSMA2,PSMA3,PSMA5,PSMB1,PSMC2,PSMD6,PSMD14
Amot	1.46881e-120			GO: Molecular Function	GO:0033218	amide binding		0.0002133	0.3448	0.003555	0.02832	40	309	ACACA,ACACB,ADCYAP1R1,FASN,FCGRT,FOLH1,APOE,SORL1,ERAP1,KISS1R,TAP2,NPR2,GSAP,OPRD1,GSTM1,TGFB2,SLC7A8,FURIN,PC,MAPK8IP2,HLA-A,GPR37L1,MR1,DLGAP3,TPP1,PLOD1,PTGES,SLC40A1,IGF1R,CST3,INHBA,INSR,MCCC1,ITGB1,ITGB3,FBXO2,SARDH,ECE1,EDNRB,LNPEP		Cops2	8.35688e-13			GO: Biological Process	GO:2000058	regulation of ubiquitin-dependent protein catabolic process		4.97e-05	0.1684	0.005262	0.0458	10	103	UBE2D1,SKP1,PSMA1,PSMA2,PSMA3,PSMA5,PSMB1,PSMC2,PSMD6,PSMD14
Amotl1	1.73566e-38			GO: Molecular Function	GO:0043492	ATPase activity, coupled to movement of substances		0.000218	0.3525	0.003597	0.02865	21	125	ABCA1,ABCA2,ABCA3,TCIRG1,ABCA7,ABCA9,ATP13A4,ATP1A2,ATP1A3,ATP1A4,ATP1B2,ATP2B2,ATP2B3,ATP2B4,ABCC8,TAP2,ATP13A2,ATP6V0A2,ABCB1,ABCB4,ABCD4		Cops3	2.82442e-28			GO: Biological Process	GO:0002223	stimulatory C-type lectin receptor signaling pathway		5.4e-05	0.1829	0.005544	0.04826	10	104	UBE2D1,SKP1,PSMA1,PSMA2,PSMA3,PSMA5,PSMB1,PSMC2,PSMD6,PSMD14
Amt	3.94479e-26			GO: Molecular Function	GO:0004016	adenylate cyclase activity		0.0002274	0.3676	0.003714	0.02958	7	19	ADCY1,ADCY2,ADCY5,ADCY6,ADCY7,ADCY9,NPR2		Coq3	2.2688e-22			GO: Biological Process	GO:0006521	regulation of cellular amino acid metabolic process		5.815e-05	0.197	0.005794	0.05044	8	66	PSMA1,PSMA2,PSMA3,PSMA5,PSMB1,PSMC2,PSMD6,PSMD14
Ank2	8.35493e-87			GO: Molecular Function	GO:0060090	molecular adaptor activity		0.0002345	0.3791	0.003791	0.0302	27	181	EPS8,ANK2,ANK3,CNTNAP1,SHC1,SORBS1,ARHGAP4,GAS2L1,FRMD4A,SLC9A1,ARRB1,PAG1,AFAP1L2,WWC1,SYNM,RAPGEF1,SPAG9,AKAP13,MAPK8IP2,TP53BP2,TJP2,FLRT1,COL1A2,COL11A1,COL11A2,DAB2IP,PTPN11		Cxx1a	1.52699e-07			GO: Biological Process	GO:0006396	RNA processing		6.108e-05	0.2069	0.005912	0.05147	37	913	DDX47,POP7,MAGOH,NUFIP1,METTL1,SCNM1,C1D,SRSF7,TRA2B,GEMIN2,RPP38,THUMPD1,WTAP,SSU72,FRG1,SMN1,SNRPB2,SNRPD1,RPP40,MRPL44,LSM3,EXOSC6,C1QBP,CLP1,TSEN15,FDXACB1,SNRNP27,RBM11,NUDT16,RBM3,YRDC,PPWD1,MRM3,PTCD2,ELAVL4,DDX20,DBR1
Ank3	6.96193e-82			GO: Molecular Function	GO:0005041	low-density lipoprotein particle receptor activity		0.0002473	0.3998	0.003949	0.03146	6	14	LRP1B,STAB2,STAB1,LRP8,LDLR,LRP1		Cxx1b	1.18329e-14			GO: Biological Process	GO:0006518	peptide metabolic process		6.619e-05	0.2242	0.006229	0.05422	35	847	MAGOH,RPL22L1,GSTO1,COA3,EEF1E1,MCTS1,MRPL28,PYM1,PPA1,MRPL15,MRPL22,MRPS6,MRPL40,MRPL36,DTD1,CHAC2,MRPL44,DAZL,MRPS22,MRPS30,EIF2B3,C1QBP,CHCHD1,FDXACB1,MRPL20,RAN,MRPL47,RBM3,YRDC,MRPS18C,RGS2,SLC25A2,EIF4A2,MRPL46,EIF1
Ankrd11	4.37276e-45			GO: Molecular Function	GO:0051393	alpha-actinin binding		0.0002491	0.4028	0.003949	0.03146	8	25	PALLD,CACNA1C,PTPRT,SYNPO2,PKD2,DAG1,ITGB1,KCNN2		Cxx1c	5.12347e-15			GO: Biological Process	GO:0002220	innate immune response activating cell surface receptor signaling pathway		6.886e-05	0.2333	0.006305	0.05489	10	107	UBE2D1,SKP1,PSMA1,PSMA2,PSMA3,PSMA5,PSMB1,PSMC2,PSMD6,PSMD14
Antxr1	4.95956e-45			GO: Molecular Function	GO:0005160	transforming growth factor beta receptor binding		0.0003042	0.4919	0.004774	0.03803	12	53	BMP3,BMP6,BMP7,NODAL,TGFB1,TGFB2,TGFBR1,TGFBR2,INHBA,INHBB,ENG,GDF11		Cygb	1.10673e-15			GO: Biological Process	GO:0042590	antigen processing and presentation of exogenous peptide antigen via MHC class I		7.222e-05	0.2447	0.006439	0.05606	8	68	PSMA1,PSMA2,PSMA3,PSMA5,PSMB1,PSMC2,PSMD6,PSMD14
Anxa3	2.07694e-19			GO: Molecular Function	GO:0017147	Wnt-protein binding		0.0003071	0.4965	0.004774	0.03803	9	32	FZD1,FZD4,FZD7,SFRP1,SMO,FZD2,TRABD2B,FZD3,LRP5		Dazl	3.06057e-07			GO: Biological Process	GO:0051351	positive regulation of ligase activity		8.059e-05	0.273	0.006919	0.06023	10	109	UBE2D1,SKP1,PSMA1,PSMA2,PSMA3,PSMA5,PSMB1,PSMC2,PSMD6,PSMD14
Anxa4	4.40264e-17			GO: Molecular Function	GO:0030159	receptor signaling complex scaffold activity		0.0003373	0.5455	0.005195	0.04138	8	26	SHANK2,SPAG9,DLG5,HOMER2,SHANK3,AKAP12,PXN,SHANK1		Dbr1	2.06227e-25			GO: Biological Process	GO:0033572	transferrin transport		8.169e-05	0.2768	0.006919	0.06023	6	36	ATP6V1D,ATP6V1G1,ATP6V1B2,ATP6V1C1,ATP6V1E1,ATP6V0D1
Aox1	7.96835e-25			GO: Molecular Function	GO:0005024	transforming growth factor beta-activated receptor activity		0.000353	0.5708	0.005301	0.04223	5	10	BMPR1B,TGFBR1,TGFBR2,LTBP1,ENG		Dck	4.69764e-23			GO: Biological Process	GO:1903052	positive regulation of proteolysis involved in cellular protein catabolic process		8.862e-05	0.3002	0.007323	0.06375	13	180	UBE2D1,SUMO1,RNF138,SKP1,PSMA1,PSMA2,PSMA3,PSMA5,PSMB1,PSMC2,PSMD6,ATP5IF1,PSMD14
Apbb1ip	3.41422e-16			GO: Molecular Function	GO:0005432	calcium:sodium antiporter activity		0.000354	0.5725	0.005301	0.04223	4	6	SLC8B1,SLC24A4,SLC8A2,SLC8A1		Dctn3	8.49017e-18			GO: Biological Process	GO:1901030	positive regulation of mitochondrial outer membrane permeabilization involved in apoptotic signaling pathway		9.583e-05	0.3247	0.007667	0.06675	6	37	YWHAH,YWHAZ,PPP3R1,DYNLL1,YWHAQ,ATP5IF1
Apc	5.01159e-62			GO: Molecular Function	GO:0009374	biotin binding		0.000354	0.5725	0.005301	0.04223	4	6	ACACA,ACACB,PC,MCCC1		Ddx20	2.80529e-22			GO: Biological Process	GO:0097345	mitochondrial outer membrane permeabilization		9.731e-05	0.3297	0.007667	0.06675	7	53	YWHAH,YWHAZ,PPP3R1,DYNLL1,BNIP3,YWHAQ,ATP5IF1
Apc2	9.36338e-46			GO: Molecular Function	GO:0005198	structural molecule activity		0.0003867	0.6253	0.005643	0.04495	80	762	MAP1A,SLC25A34,MBP,OBSCN,ADD3,FBLN1,FBLN2,ACAN,JAG1,MOBP,ANK2,ANK3,ITSN1,BCAN,MSN,SPTBN4,SLC9A1,SHANK2,NES,SPTAN1,SPTB,SPTBN1,SPTBN2,HCN2,ERBIN,GFAP,WWC1,SASH1,SYNM,CAPN3,SPAG9,CLDN10,TLN1,AKAP13,AKAP11,AGRN,MAPK8IP2,DLG5,HIP1,CHI3L1,DLGAP3,SLC9A3R1,AHNAK,PLEC,SLC25A23,HOMER2,COL1A1,COL1A2,COL4A1,COL4A2,COL4A5,COL5A1,COL5A2,COL9A3,COL11A1,COL11A2,COL12A1,COL27A1,SHANK3,AKAP12,PRELP,VCAN,NCAN,CTNN…		Ddx47	6.01774e-35			GO: Biological Process	GO:1902110	positive regulation of mitochondrial membrane permeability involved in apoptotic process		0.0001099	0.3722	0.007999	0.06963	7	54	YWHAH,YWHAZ,PPP3R1,DYNLL1,BNIP3,YWHAQ,ATP5IF1
Apln	7.07805e-53			GO: Molecular Function	GO:0001968	fibronectin binding		0.0003955	0.6396	0.005643	0.04495	9	33	FBLN1,MMP9,SDC4,CCDC80,TNC,IGFBP5,CTSS,ITGB1,ITGB3		Dleu7	1.54519e-14			GO: Biological Process	GO:1902686	mitochondrial outer membrane permeabilization involved in programmed cell death		0.0001099	0.3722	0.007999	0.06963	7	54	YWHAH,YWHAZ,PPP3R1,DYNLL1,BNIP3,YWHAQ,ATP5IF1
Aplp2	6.44205e-60			GO: Molecular Function	GO:0015298	solute:cation antiporter activity		0.0003955	0.6396	0.005643	0.04495	9	33	SLC8B1,SLC24A4,SLC8A2,SLC8A1,SLC9A1,SLC41A1,SLC9A7,SLC32A1,TMCO3		Dlx6	8.45648e-11			GO: Biological Process	GO:0016071	mRNA metabolic process		0.0001109	0.3756	0.007999	0.06963	29	664	DDX47,MAGOH,SCNM1,SRSF7,TRA2B,GEMIN2,PYM1,WTAP,SSU72,FRG1,SMN1,SNRPB2,SNRPD1,AUH,LSM3,PELO,EXOSC6,C1QBP,CLP1,TSEN15,SNRNP27,RBM11,NUDT16,PPWD1,EIF4A2,PTCD2,ELAVL4,DDX20,DBR1
Apoe	4.02636e-56			GO: Molecular Function	GO:0005220	inositol 1,4,5-trisphosphate-sensitive calcium-release channel activity		0.0004013	0.6489	0.005643	0.04495	3	3	ITPR1,ITPR2,ITPR3		Dnaja1	7.6247e-21			GO: Biological Process	GO:0006457	protein folding		0.000111	0.3759	0.007999	0.06963	15	236	VAPA,PFDN4,TXN,TXNL1,DNAJA1,FKBP1A,VBP1,CHORDC1,PPIA,PPID,CHCHD4,TBCA,DNAJB6,PPWD1,PPIF
App	1.07323e-32			GO: Molecular Function	GO:0005010	insulin-like growth factor-activated receptor activity		0.0004013	0.6489	0.005643	0.04495	3	3	CRIM1,IGF1R,IGF2R		Dnajb6	1.65533e-24			GO: Biological Process	GO:0090382	phagosome maturation		0.0001299	0.4402	0.009171	0.07984	6	39	ATP6V1D,ATP6V1G1,ATP6V1B2,ATP6V1C1,ATP6V1E1,ATP6V0D1
Appl2	1.9173e-61			GO: Molecular Function	GO:0008332	low voltage-gated calcium channel activity		0.0004013	0.6489	0.005643	0.04495	3	3	CACNA1I,CACNA1H,CACNA1G		Dnajc12	3.98095e-22			GO: Biological Process	GO:0035794	positive regulation of mitochondrial membrane permeability		0.0001389	0.4707	0.009605	0.08362	7	56	YWHAH,YWHAZ,PPP3R1,DYNLL1,BNIP3,YWHAQ,ATP5IF1
Aqp4	1.92474e-49			GO: Molecular Function	GO:0035373	chondroitin sulfate proteoglycan binding		0.0004013	0.6489	0.005643	0.04495	3	3	SEMA5A,PTN,PTPRF		Drg1	3.62674e-34			GO: Biological Process	GO:0006397	mRNA processing		0.0001477	0.5005	0.00979	0.08522	23	479	DDX47,MAGOH,SCNM1,SRSF7,TRA2B,GEMIN2,WTAP,SSU72,FRG1,SMN1,SNRPB2,SNRPD1,LSM3,C1QBP,CLP1,TSEN15,SNRNP27,RBM11,PPWD1,PTCD2,ELAVL4,DDX20,DBR1
Arap1	9.6188e-28			GO: Molecular Function	GO:0015179	L-amino acid transmembrane transporter activity		0.0004378	0.7079	0.006103	0.04861	12	55	SLC1A2,SLC1A3,SLC1A4,SLC7A14,SLC6A9,SLC7A2,SLC38A3,SLC7A8,SLC7A10,SLC7A11,SLC13A3,SLC32A1		Dtd1	2.31333e-34			GO: Biological Process	GO:0015682	ferric iron transport		0.0001503	0.5091	0.00979	0.08522	6	40	ATP6V1D,ATP6V1G1,ATP6V1B2,ATP6V1C1,ATP6V1E1,ATP6V0D1
Arap3	5.92768e-11			GO: Molecular Function	GO:0017134	fibroblast growth factor binding		0.0004494	0.7267	0.006211	0.04948	8	27	SCN5A,FGFR1,FGFR3,FGFR2,FGFRL1,GLG1,ITGB3,PTPRZ1		Dtl	4.19457e-17			GO: Biological Process	GO:0072512	trivalent inorganic cation transport		0.0001503	0.5091	0.00979	0.08522	6	40	ATP6V1D,ATP6V1G1,ATP6V1B2,ATP6V1C1,ATP6V1E1,ATP6V0D1
Arhgap11a	3.5212e-14			GO: Molecular Function	GO:0015171	amino acid transmembrane transporter activity		0.0005107	0.8258	0.006998	0.05575	15	80	SLC1A2,SLC1A3,SLC1A4,SLC7A14,SLC6A1,PDPN,SLC6A9,SLC6A11,SLC7A2,SLC38A3,SLC7A8,SLC7A10,SLC7A11,SLC13A3,SLC32A1		Dtwd1	1.03645e-23			GO: Biological Process	GO:0002478	antigen processing and presentation of exogenous peptide antigen		0.000163	0.5522	0.01042	0.0907	12	166	AP2S1,DYNLL1,PSMA1,PSMA2,PSMA3,PSMA5,PSMB1,PSMC2,PSMD6,DYNC1I1,PSMD14,DCTN3
Arhgap23	3.08081e-21			GO: Molecular Function	GO:0004620	phospholipase activity		0.000527	0.8521	0.007139	0.05687	20	124	SMPD3,DAGLA,GPLD1,ABHD2,PLCD4,PLA2G16,PNPLA7,MGLL,PLA2G5,PLCB2,PLCB3,PLCG2,PLD1,PLD2,ABHD3,PLD4,PLA2G7,LCAT,EDNRA,PLCE1		Dusp14	2.38046e-32			GO: Biological Process	GO:0038061	NIK/NF-kappaB signaling		0.0001679	0.5689	0.01048	0.09125	10	119	SKP1,PSMA1,PSMA2,PSMA3,PSMA5,PSMB1,PSMC2,PSMD6,GLRX,PSMD14
Arhgap30	5.21473e-83			GO: Molecular Function	GO:0005518	collagen binding		0.0005298	0.8567	0.007139	0.05687	14	72	MAP1A,ANTXR1,MMP9,FN1,SPARC,NID1,DDR2,ADGRG1,ABI3BP,CSPG4,CTSS,ITGA9,ITGB1,MRC2		Dync1i1	3.45016e-32			GO: Biological Process	GO:0016236	macroautophagy		0.0001702	0.5765	0.01048	0.09125	21	421	GABARAPL2,MDH1,TOMM5,RAB33A,GABARAPL1,UCHL1,ATP6V1D,RBM18,ATP6V1G1,LAMTOR3,DYNLL1,SNRPB2,SNRPD1,ATP6V1B2,ATP6V1C1,ATP6V1E1,MAP1LC3A,BNIP3,ATP5IF1,PNPO,ATP6V0D1
Arhgap31	6.1882e-26			GO: Molecular Function	GO:0016301	kinase activity		0.0005557	0.8986	0.007384	0.05882	87	853	EPHB3,ERBB4,CRIM1,ERN1,SPEG,OBSCN,LMTK3,EFEMP1,FGF1,MAP3K10,FGFR1,FGFR3,FGFR2,MERTK,ALK,MAP3K19,CDC42BPG,HIPK4,BMP2K,HIPK2,N4BP2,BRSK1,AXL,NADK2,FGFRL1,CCND1,NRP2,NRP1,STK10,BMPR1A,BMPR1B,BMPR2,TTBK1,CPNE3,SYK,PPP1R9B,NPR2,CAMK2A,NTRK2,DDR2,PAPSS2,CIT,KCNH3,TGFB2,TGFBR1,TGFBR2,AKAP13,HK2,PDGFRA,PDGFRB,PDK4,SBK1,PRKD3,PHKA1,PHKG1,PIK3CG,TJP2,MAP4K4,VAV1,YES1,IGF1R,AATK,IGF2R,CSF1R,PRKD1,FAM20A,EIF…		Dynll1	5.34624e-15			GO: Biological Process	GO:0051438	regulation of ubiquitin-protein transferase activity		0.0001799	0.6095	0.01088	0.09475	10	120	UBE2D1,SKP1,PSMA1,PSMA2,PSMA3,PSMA5,PSMB1,PSMC2,PSMD6,PSMD14
Arhgap33	1.5609e-31			GO: Molecular Function	GO:0070851	growth factor receptor binding		0.0005571	0.9009	0.007384	0.05882	22	143	ERBB4,EFEMP1,FGF1,SHC1,APP,ERAP1,ADAM17,GRIN2B,LINGO1,PDGFRA,PDGFRB,SLC9A3R1,FLRT1,YES1,IL6R,IL6ST,DAB2IP,IRAK1,ITGB3,HBEGF,TNK2,LYN		Eef1e1	6.17209e-33			GO: Biological Process	GO:0043488	regulation of mRNA stability		0.0001875	0.6352	0.01096	0.09541	11	144	YWHAZ,PSMA1,PSMA2,PSMA3,PSMA5,PSMB1,PSMC2,PSMD6,EXOSC6,ELAVL4,PSMD14
Arhgap4	1.64323e-16			GO: Molecular Function	GO:0050780	dopamine receptor binding		0.0006357	1	0.00829	0.06604	7	22	GNA13,ATP1A3,PPP1R9B,GNA12,GRIN2B,SLC9A3R1,PTPN11		Eid2	2.19402e-26			GO: Biological Process	GO:1903364	positive regulation of cellular protein catabolic process		0.0001876	0.6357	0.01096	0.09541	13	194	UBE2D1,SUMO1,RNF138,SKP1,PSMA1,PSMA2,PSMA3,PSMA5,PSMB1,PSMC2,PSMD6,ATP5IF1,PSMD14
Arhgap5	1.04342e-08			GO: Molecular Function	GO:0030215	semaphorin receptor binding		0.0006357	1	0.00829	0.06604	7	22	SEMA6D,SEMA6A,SEMA4B,SEMA5A,SEMA5B,PLXNB1,SEMA3D		Eif1	5.3597e-29			GO: Biological Process	GO:0000398	mRNA splicing, via spliceosome		0.000195	0.6605	0.01101	0.09584	17	305	MAGOH,SRSF7,TRA2B,GEMIN2,WTAP,FRG1,SMN1,SNRPB2,SNRPD1,LSM3,C1QBP,CLP1,SNRNP27,RBM11,PPWD1,DDX20,DBR1
Arhgef10	1.01558e-26			GO: Molecular Function	GO:0005249	voltage-gated potassium channel activity		0.0007084	1	0.009164	0.073	16	91	KCNH7,HCN2,ABCC8,KCNH3,KCNQ4,KCNG4,KCNA2,KCNA3,KCNB1,KCND1,KCNJ9,KCNJ10,KCNJ16,KCNMA1,KCNQ3,HCN4		Eif2b3	4.96681e-23			GO: Biological Process	GO:0000377	RNA splicing, via transesterification reactions with bulged adenosine as nucleophile		0.000195	0.6605	0.01101	0.09584	17	305	MAGOH,SRSF7,TRA2B,GEMIN2,WTAP,FRG1,SMN1,SNRPB2,SNRPD1,LSM3,C1QBP,CLP1,SNRNP27,RBM11,PPWD1,DDX20,DBR1
Arhgef10l	1.46255e-21			GO: Molecular Function	GO:1990782	protein tyrosine kinase binding		0.0007288	1	0.009353	0.0745	13	66	SHC3,SHC1,SHC4,MST1,PAG1,CPNE3,NTRK2,CBL,PITPNM3,PTPN11,PTPN14,PTPRF,LRP4		Eif4a2	5.66487e-36			GO: Biological Process	GO:0051340	regulation of ligase activity		0.0002203	0.7463	0.01224	0.1065	10	123	UBE2D1,SKP1,PSMA1,PSMA2,PSMA3,PSMA5,PSMB1,PSMC2,PSMD6,PSMD14
Arhgef12	2.50683e-48			GO: Molecular Function	GO:0004630	phospholipase D activity		0.000779	1	0.009615	0.07659	4	7	GPLD1,PLD1,PLD2,PLD4		Elavl4	8.81599e-13			GO: Biological Process	GO:0000375	RNA splicing, via transesterification reactions		0.0002273	0.7701	0.01242	0.1081	17	309	MAGOH,SRSF7,TRA2B,GEMIN2,WTAP,FRG1,SMN1,SNRPB2,SNRPD1,LSM3,C1QBP,CLP1,SNRNP27,RBM11,PPWD1,DDX20,DBR1
Arhgef19	8.91479e-17			GO: Molecular Function	GO:0001640	adenylate cyclase inhibiting G-protein coupled glutamate receptor activity		0.000779	1	0.009615	0.07659	4	7	GRIK3,GRM2,GRM3,GRM4		Emd	3.49041e-24			GO: Biological Process	GO:0043487	regulation of RNA stability		0.0002383	0.8073	0.01268	0.1104	11	148	YWHAZ,PSMA1,PSMA2,PSMA3,PSMA5,PSMB1,PSMC2,PSMD6,EXOSC6,ELAVL4,PSMD14
Arhgef26	1.2671e-82			GO: Molecular Function	GO:0043237	laminin-1 binding		0.000779	1	0.009615	0.07659	4	7	NID1,SLIT2,DAG1,NTN4		Endog	1.35468e-08			GO: Biological Process	GO:0019884	antigen processing and presentation of exogenous antigen		0.0002395	0.8115	0.01268	0.1104	12	173	AP2S1,DYNLL1,PSMA1,PSMA2,PSMA3,PSMA5,PSMB1,PSMC2,PSMD6,DYNC1I1,PSMD14,DCTN3
Arhgef40	1.01943e-23			GO: Molecular Function	GO:0016885	ligase activity, forming carbon-carbon bonds		0.000779	1	0.009615	0.07659	4	7	ACACA,ACACB,PC,MCCC1		Eny2	4.78599e-13			GO: Biological Process	GO:0000209	protein polyubiquitination		0.0002479	0.84	0.01286	0.1119	15	254	UBE2A,UBE2B,UBE2D1,RNF138,DTL,SIAH2,SKP1,PSMA1,PSMA2,PSMA3,PSMA5,PSMB1,PSMC2,PSMD6,PSMD14
Armcx4	1.25272e-86			GO: Molecular Function	GO:0005138	interleukin-6 receptor binding		0.000779	1	0.009615	0.07659	4	7	ERAP1,ADAM17,IL6R,IL6ST		Esd	1.18883e-20			GO: Biological Process	GO:0008380	RNA splicing		0.0002504	0.8485	0.01286	0.1119	20	402	DDX47,MAGOH,SCNM1,SRSF7,TRA2B,GEMIN2,WTAP,FRG1,SMN1,SNRPB2,SNRPD1,LSM3,C1QBP,CLP1,TSEN15,SNRNP27,RBM11,PPWD1,DDX20,DBR1
Arpc1b	2.12792e-12			GO: Molecular Function	GO:0009975	cyclase activity		0.0008576	1	0.01051	0.08369	7	23	ADCY1,ADCY2,ADCY5,ADCY6,ADCY7,ADCY9,NPR2		Exosc6	8.02695e-07			GO: Biological Process	GO:0032781	positive regulation of ATPase activity		0.000258	0.8739	0.01304	0.1136	6	44	GABARAPL2,PFN2,SUMO1,SETMAR,RAB3A,DNAJB6
Arrb1	9.2882e-41			GO: Molecular Function	GO:0031267	small GTPase binding		0.0009654	1	0.01174	0.0935	37	301	EPS8,ABCA1,FMNL2,ADCYAP1R1,TBC1D16,FLNA,FGD2,GIT1,RHOBTB3,ARHGAP4,BICDL1,RIMS1,FGD6,SORL1,TBC1D9B,CYFIP1,FGD4,DENND5A,RAPGEF4,TRIOBP,CIT,FMNL3,DAAM2,AKAP13,ALS2CL,MLPH,MICAL1,MICALL1,SGSM2,FGD3,LLGL1,APPL2,SYTL5,FARP1,ROCK1,MTSS1L,PLCE1		F8a	2.11024e-13			GO: Biological Process	GO:1901028	regulation of mitochondrial outer membrane permeabilization involved in apoptotic signaling pathway		0.0002926	0.9912	0.01458	0.1269	6	45	YWHAH,YWHAZ,PPP3R1,DYNLL1,YWHAQ,ATP5IF1
Arsb	9.47619e-73			GO: Molecular Function	GO:0031994	insulin-like growth factor I binding		0.0009821	1	0.01176	0.09371	5	12	IGF1R,IGFBP5,INSR,ITGA6,ITGB3		Fabp3	7.42409e-27			GO: Biological Process	GO:0034622	cellular protein-containing complex assembly		0.000313	1	0.01515	0.1319	37	991	PFN2,NUFIP1,ARL6,AP2S1,FKBP1A,VBP1,NDUFAF5,COA3,GEMIN2,EID2,MCTS1,NDUFA11,CENPV,TSPYL5,SMN1,SNCA,SNRPD1,MSRB1,NAP1L5,PSMC2,BBS4,NDUFB2,NDUFC1,LSM3,C1QBP,TAF10,CLP1,TBCA,H1FX,MRPL20,MED6,STMN2,STMN1,RGS2,ARPC3,DDX20,RPA3
Asah2	6.62015e-18			GO: Molecular Function	GO:0031701	angiotensin receptor binding		0.0009821	1	0.01176	0.09371	5	12	AGT,ARAP1,ARRB1,GNA13,EDNRB		Fam122a	2.45385e-18			GO: Biological Process	GO:0019882	antigen processing and presentation		0.0003182	1	0.01515	0.1319	14	232	RAB33A,AP2S1,DYNLL1,PSMA1,PSMA2,PSMA3,PSMA5,PSMB1,PSMC2,PSMD6,RAB3B,DYNC1I1,PSMD14,DCTN3
Asrgl1	5.77214e-164			GO: Molecular Function	GO:0030971	receptor tyrosine kinase binding		0.001001	1	0.0119	0.09481	12	60	SHC3,SHC1,SHC4,MST1,PAG1,CPNE3,NTRK2,PITPNM3,PTPN11,PTPN14,PTPRF,LRP4		Fam131a	1.72706e-26			GO: Biological Process	GO:0008637	apoptotic mitochondrial changes		0.0003241	1	0.01515	0.1319	10	129	YWHAH,YWHAZ,THEM4,PPP3R1,DYNLL1,BNIP3,MLLT11,YWHAQ,ATP5IF1,PPIF
Astn1	4.29905e-56			GO: Molecular Function	GO:0005267	potassium channel activity		0.00111	1	0.0131	0.1043	19	122	KCNH7,HCN2,ABCC8,KCNH3,KCNQ4,KCNG4,PKD2,KCNA2,KCNA3,KCNB1,KCND1,KCNJ9,KCNJ10,KCNJ16,KCNMA1,KCNN2,KCNN3,KCNQ3,HCN4		Fam136a	1.03284e-22			GO: Biological Process	GO:1900740	positive regulation of protein insertion into mitochondrial membrane involved in apoptotic signaling pathway		0.0003264	1	0.01515	0.1319	5	30	YWHAH,YWHAZ,PPP3R1,DYNLL1,YWHAQ
Atf7	4.11983e-14			GO: Molecular Function	GO:0004675	transmembrane receptor protein serine/threonine kinase activity		0.001136	1	0.01332	0.1061	7	24	BMPR1A,BMPR1B,BMPR2,TGFBR1,TGFBR2,LTBP1,ENG		Fank1	1.73989e-15			GO: Biological Process	GO:1900739	regulation of protein insertion into mitochondrial membrane involved in apoptotic signaling pathway		0.0003264	1	0.01515	0.1319	5	30	YWHAH,YWHAZ,PPP3R1,DYNLL1,YWHAQ
Athl1	7.59343e-22			GO: Molecular Function	GO:0003774	motor activity		0.001181	1	0.01374	0.1094	20	132	KIF27,MYO18A,MYO1F,KIF13A,KIF1C,KIF21B,MYH9,KIF1A,MYO6,MYO10,KIF1B,KIF13B,KIFC2,CGNL1,KIF26A,KIF5A,KIF5B,KIF5C,KIF26B,MYH14		Fdxacb1	2.17716e-18			GO: Biological Process	GO:0038093	Fc receptor signaling pathway		0.0003369	1	0.01542	0.1343	13	206	UBE2D1,SKP1,PPP3R1,PSMA1,PSMA2,PSMA3,PSMA5,PSMB1,PSMC2,PSMD6,CALM2,ARPC3,PSMD14
Atp13a2	1.37194e-17			GO: Molecular Function	GO:0050431	transforming growth factor beta binding		0.001191	1	0.01375	0.1095	6	18	TGFBR1,TGFBR2,AGRN,LTBP1,LTBP3,ENG		Fhl2	1.79884e-29			GO: Biological Process	GO:0031397	negative regulation of protein ubiquitination		0.0004139	1	0.01854	0.1614	10	133	UBE2D1,DNAJA1,PSMA1,PSMA2,PSMA3,PSMA5,PSMB1,PSMC2,PSMD6,PSMD14
Atp13a4	1.74763e-56			GO: Molecular Function	GO:0043548	phosphatidylinositol 3-kinase binding		0.001207	1	0.01381	0.11	9	38	PIK3AP1,AXL,CBL,PDGFRA,PDGFRB,IGF1R,DAB2IP,INSR,PTPN13		Fkbp1a	3.18702e-35			GO: Biological Process	GO:0051452	intracellular pH reduction		0.0004187	1	0.01854	0.1614	6	48	ATP6V1D,ATP6V1G1,ATP6V1B2,ATP6V1C1,ATP6V1E1,ATP6V0D1
Atp1a2	1.06334e-139			GO: Molecular Function	GO:0035591	signaling adaptor activity		0.001213	1	0.01381	0.11	14	78	EPS8,CNTNAP1,SHC1,SORBS1,ARHGAP4,PAG1,AFAP1L2,RAPGEF1,SPAG9,AKAP13,MAPK8IP2,TP53BP2,DAB2IP,PTPN11		Frg1	8.69643e-19			GO: Biological Process	GO:1903050	regulation of proteolysis involved in cellular protein catabolic process		0.0004214	1	0.01854	0.1614	15	267	GABARAPL2,UBE2D1,SUMO1,RNF138,SKP1,PSMA1,PSMA2,PSMA3,PSMA5,PSMB1,PSMC2,PSMD6,ATP5IF1,USP14,PSMD14
Atp1a3	1.61174e-16			GO: Molecular Function	GO:0019903	protein phosphatase binding		0.001237	1	0.01399	0.1114	21	142	SHC1,SLC9A1,PHACTR4,ATP2B4,BCL2,PPP1R9B,CACNA1B,CACNA1C,AKAP11,CDH2,TRAF3,PPP1R3C,CSF1R,VCAN,PHACTR3,DAB2IP,INSR,PPP1R3G,ITPR1,JAK3,EGFR		Fxyd7	3.7731e-22			GO: Biological Process	GO:0035567	non-canonical Wnt signaling pathway		0.0004414	1	0.01889	0.1644	11	159	AP2S1,PPP3R1,PSMA1,PSMA2,PSMA3,PSMA5,PSMB1,PSMC2,PSMD6,CALM2,PSMD14
Atp1a4	1.75278e-34			GO: Molecular Function	GO:0051020	GTPase binding		0.001269	1	0.01425	0.1135	39	327	EPS8,ABCA1,FMNL2,ADCYAP1R1,TBC1D16,FLNA,FGD2,GIT1,RHOBTB3,ARHGAP4,BICDL1,RIMS1,FGD6,SORL1,TBC1D9B,SPTBN1,CYFIP1,FGD4,DENND5A,RAPGEF4,TRIOBP,CIT,FMNL3,DAAM2,AKAP13,ALS2CL,MLPH,MICAL1,MICALL1,SGSM2,FGD3,LCP1,LLGL1,APPL2,SYTL5,FARP1,ROCK1,MTSS1L,PLCE1		Fyttd1	2.5615e-18			GO: Biological Process	GO:0048002	antigen processing and presentation of peptide antigen		0.0004418	1	0.01889	0.1644	12	185	AP2S1,DYNLL1,PSMA1,PSMA2,PSMA3,PSMA5,PSMB1,PSMC2,PSMD6,DYNC1I1,PSMD14,DCTN3
Atp1b2	6.12168e-98			GO: Molecular Function	GO:0035254	glutamate receptor binding		0.001331	1	0.01484	0.1182	10	46	SHANK2,ATP2B2,CAMK2A,GRIN1,GRIN2A,GRIN2B,HOMER3,HOMER2,SHANK3,SHANK1		Gabarapl1	2.53429e-29			GO: Biological Process	GO:0001844	protein insertion into mitochondrial membrane involved in apoptotic signaling pathway		0.000446	1	0.01889	0.1644	5	32	YWHAH,YWHAZ,PPP3R1,DYNLL1,YWHAQ
Atp2b2	8.91229e-57			GO: Molecular Function	GO:0046934	phosphatidylinositol-4,5-bisphosphate 3-kinase activity		0.001353	1	0.01484	0.1182	12	62	ERBB4,FGF1,FGFR1,FGFR3,FGFR2,PDGFRA,PDGFRB,PIK3CG,VAV1,PTPN11,HBEGF,EGFR		Gabarapl2	5.65989e-25			GO: Biological Process	GO:0010565	regulation of cellular ketone metabolic process		0.0005105	1	0.02118	0.1844	12	188	FABP3,PDP1,SNCA,PSMA1,PSMA2,PSMA3,PSMA5,PSMB1,PSMC2,COQ3,PSMD6,PSMD14
Atp2b3	4.74225e-46			GO: Molecular Function	GO:0015293	symporter activity		0.001354	1	0.01484	0.1182	21	143	SLC15A3,SLC12A5,SLC24A4,SLC1A2,SLC1A3,SLC1A4,SLC6A1,SLC6A9,SLC6A11,SLC12A4,SLC15A2,SLC20A2,SLC4A4,SLC12A7,SLC38A3,MFSD2A,SLC13A3,SLC32A1,SLC13A5,SLC12A9,SLC25A18		Galk2	1.60236e-28			GO: Biological Process	GO:0051204	protein insertion into mitochondrial membrane		0.0005169	1	0.02118	0.1844	5	33	YWHAH,YWHAZ,PPP3R1,DYNLL1,YWHAQ
Atp2b4	9.89523e-43			GO: Molecular Function	GO:0002020	protease binding		0.001396	1	0.01484	0.1182	18	115	MBP,RYR1,FN1,APC,BCL2,CFLAR,OS9,TIMP3,TIMP4,FURIN,TNFRSF1A,HSPG2,ADAMTS4,CST3,ITGB1,ITGB3,LDLR,LRP1		Gemin2	1.75305e-15			GO: Biological Process	GO:0033522	histone H2A ubiquitination		0.0005239	1	0.02118	0.1844	4	19	UBE2A,UBE2B,SKP1,RNF2
Atp6v0a2	8.47928e-80			GO: Molecular Function	GO:0004768	stearoyl-CoA 9-desaturase activity		0.001404	1	0.01484	0.1182	3	4	SCD5,SCD,FADS2		Glrx	5.9892e-44			GO: Biological Process	GO:0060071	Wnt signaling pathway, planar cell polarity pathway		0.0005251	1	0.02118	0.1844	9	113	AP2S1,PSMA1,PSMA2,PSMA3,PSMA5,PSMB1,PSMC2,PSMD6,PSMD14
AU040320	3.18418e-26			GO: Molecular Function	GO:0051425	PTB domain binding		0.001404	1	0.01484	0.1182	3	4	APP,INPP5D,INSR		Glrx5	1.50007e-11			GO: Biological Process	GO:0031398	positive regulation of protein ubiquitination		0.0005353	1	0.02134	0.1857	12	189	UBE2D1,FKBP1A,SKP1,TSPYL5,PSMA1,PSMA2,PSMA3,PSMA5,PSMB1,PSMC2,PSMD6,PSMD14
AW011738	1.75278e-13			GO: Molecular Function	GO:0015137	citrate transmembrane transporter activity		0.001404	1	0.01484	0.1182	3	4	SLC13A3,SLC13A5,SFXN5		Gm13889	1.21789e-12			GO: Biological Process	GO:0090175	regulation of establishment of planar polarity		0.00056	1	0.02206	0.1921	9	114	AP2S1,PSMA1,PSMA2,PSMA3,PSMA5,PSMB1,PSMC2,PSMD6,PSMD14
Axl	7.96531e-132			GO: Molecular Function	GO:0034714	type III transforming growth factor beta receptor binding		0.001404	1	0.01484	0.1182	3	4	TGFB1,TGFB2,TGFBR2		Gm15421	9.6173e-05			GO: Biological Process	GO:0045851	pH reduction		0.0005836	1	0.02273	0.1978	6	51	ATP6V1D,ATP6V1G1,ATP6V1B2,ATP6V1C1,ATP6V1E1,ATP6V0D1
B230119M05Rik	3.55913e-41			GO: Molecular Function	GO:0015142	tricarboxylic acid transmembrane transporter activity		0.001404	1	0.01484	0.1182	3	4	SLC13A3,SLC13A5,SFXN5		Gm16532	2.72316e-18			GO: Biological Process	GO:0006520	cellular amino acid metabolic process		0.0006646	1	0.02559	0.2227	19	402	AASDHPPT,CKMT1B,EEF1E1,PPA1,ASPA,SMS,DTD1,AUH,PSMA1,PSMA2,PSMA3,PSMA5,PSMB1,PSMC2,PSMD6,FDXACB1,GOT1,ATP5IF1,PSMD14
B2m	3.54474e-42			GO: Molecular Function	GO:0005114	type II transforming growth factor beta receptor binding		0.001469	1	0.01515	0.1207	4	8	TGFB1,TGFB2,TGFBR1,ENG		Gm3230	0.0118634			GO: Biological Process	GO:0002474	antigen processing and presentation of peptide antigen via MHC class I		0.0006864	1	0.02613	0.2275	8	94	PSMA1,PSMA2,PSMA3,PSMA5,PSMB1,PSMC2,PSMD6,PSMD14
Baalc	1.00187e-51			GO: Molecular Function	GO:0008046	axon guidance receptor activity		0.001469	1	0.01515	0.1207	4	8	EPHB3,SEMA5A,ROBO1,EPHB1		Gm3258	3.93871e-15			GO: Biological Process	GO:1903321	negative regulation of protein modification by small protein conjugation or removal		0.0007319	1	0.02741	0.2386	10	143	UBE2D1,DNAJA1,PSMA1,PSMA2,PSMA3,PSMA5,PSMB1,PSMC2,PSMD6,PSMD14
Bahcc1	3.56182e-29			GO: Molecular Function	GO:0015377	cation:chloride symporter activity		0.001469	1	0.01515	0.1207	4	8	SLC12A5,SLC12A4,SLC12A7,SLC12A9		Gmnn	1.11882e-08			GO: Biological Process	GO:0010822	positive regulation of mitochondrion organization		0.0007361	1	0.02741	0.2386	11	169	COA3,YWHAH,YWHAZ,PPP3R1,DYNLL1,BNIP3,C1QBP,MLLT11,YWHAQ,ATP5IF1,PPIF
Bai1	2.7036e-18			GO: Molecular Function	GO:0016620	oxidoreductase activity, acting on the aldehyde or oxo group of donors, NAD or NADP as acceptor		0.001471	1	0.01515	0.1207	9	39	ALDH1A1,ALDH2,ALDH6A1,ALDH4A1,ALDH7A1,ALDH1L1,SUCLG2,ALDH1L2,ALDH5A1		Gmpr	7.47712e-18			GO: Biological Process	GO:0051348	negative regulation of transferase activity		0.0008392	1	0.03091	0.269	18	378	PCP4,UBE2D1,UCHL1,DNAJA1,CHORDC1,PSMA1,PSMA2,PSMA3,PSMA5,PSMB1,PSMC2,PSMD6,TESC,DUSP14,RGS2,RGS4,EIF4A2,PSMD14
Bai2	6.61731e-33			GO: Molecular Function	GO:0044548	S100 protein binding		0.001502	1	0.01518	0.1209	5	13	S100A1,S100B,FGF1,AHNAK,EZR		Gng3	2.81434e-20			GO: Biological Process	GO:1903362	regulation of cellular protein catabolic process		0.0008874	1	0.03233	0.2814	15	287	GABARAPL2,UBE2D1,SUMO1,RNF138,SKP1,PSMA1,PSMA2,PSMA3,PSMA5,PSMB1,PSMC2,PSMD6,ATP5IF1,USP14,PSMD14
Bcam	3.45208e-08			GO: Molecular Function	GO:0016595	glutamate binding		0.001502	1	0.01518	0.1209	5	13	SLC1A3,GLUL,GRIN1,GRIN2A,GRIN2D		Gnpnat1	3.88361e-16			GO: Biological Process	GO:0001682	tRNA 5'-leader removal		0.0009161	1	0.03302	0.2874	3	10	POP7,RPP38,RPP40
Bcan	1.21554e-54			GO: Molecular Function	GO:0045295	gamma-catenin binding		0.001502	1	0.01518	0.1209	5	13	APC2,APC,PTPRT,CDH2,CTNNA1		Got1	7.51362e-31			GO: Biological Process	GO:0042254	ribosome biogenesis		0.001033	1	0.03686	0.3209	16	322	DDX47,C1D,NOP16,RPP38,THUMPD1,FRG1,MRPL36,RPP40,EXOSC6,C1QBP,FDXACB1,MRPL20,RAN,NUDT16,NMD3,MRM3
Bcas1	4.34398e-118			GO: Molecular Function	GO:0099516	ion antiporter activity		0.001605	1	0.01603	0.1277	11	55	SLC8B1,SLC24A4,SLC4A2,SLC8A2,SLC8A1,SLC9A1,SLC41A1,SLC9A7,SLC7A11,SLC4A8,SLC26A2		Gpank1	1.1615e-13			GO: Biological Process	GO:0032402	melanosome transport		0.001122	1	0.0396	0.3447	4	23	ARL6,BLOC1S3,BBS4,BBS5
Bcl2	2.5473e-14			GO: Molecular Function	GO:0015294	solute:cation symporter activity		0.001606	1	0.01603	0.1277	16	98	SLC15A3,SLC12A5,SLC1A2,SLC1A3,SLC6A1,SLC6A9,SLC6A11,SLC12A4,SLC15A2,SLC20A2,SLC4A4,SLC12A7,SLC13A3,SLC32A1,SLC13A5,SLC12A9		Grasp	4.2055e-12			GO: Biological Process	GO:1903322	positive regulation of protein modification by small protein conjugation or removal		0.001139	1	0.03961	0.3448	12	206	UBE2D1,FKBP1A,SKP1,TSPYL5,PSMA1,PSMA2,PSMA3,PSMA5,PSMB1,PSMC2,PSMD6,PSMD14
Bcl9l	3.28381e-24			GO: Molecular Function	GO:0030228	lipoprotein particle receptor activity		0.001635	1	0.01603	0.1277	6	19	LRP1B,STAB2,STAB1,LRP8,LDLR,LRP1		Gskip	3.25228e-30			GO: Biological Process	GO:0001736	establishment of planar polarity		0.001149	1	0.03961	0.3448	9	126	AP2S1,PSMA1,PSMA2,PSMA3,PSMA5,PSMB1,PSMC2,PSMD6,PSMD14
Begain	9.26571e-14			GO: Molecular Function	GO:0070696	transmembrane receptor protein serine/threonine kinase binding		0.001635	1	0.01603	0.1277	6	19	BMP3,BMP6,BMP7,NEO1,NODAL,INHBA		Gsto1	1.42571e-14			GO: Biological Process	GO:0006914	autophagy		0.001157	1	0.03961	0.3448	24	590	GABARAPL2,MDH1,TOMM5,RAB33A,GABARAPL1,UCHL1,ATP6V1D,RBM18,ANXA7,ATP6V1G1,LAMTOR3,DYNLL1,SNCA,SNRPB2,SNRPD1,ATP6V1B2,ATP6V1C1,ATP6V1E1,MAP1LC3A,BNIP1,BNIP3,ATP5IF1,PNPO,ATP6V0D1
Bin2	2.06375e-37			GO: Molecular Function	GO:0016638	oxidoreductase activity, acting on the CH-NH2 group of donors		0.001635	1	0.01603	0.1277	6	19	MAOB,DDO,GLDC,GLUD1,LOXL3,VCAM1		Gtf2b	3.53776e-28			GO: Biological Process	GO:0007164	establishment of tissue polarity		0.001215	1	0.04081	0.3552	9	127	AP2S1,PSMA1,PSMA2,PSMA3,PSMA5,PSMB1,PSMC2,PSMD6,PSMD14
Bmp2k	2.56876e-20			GO: Molecular Function	GO:0042277	peptide binding		0.001653	1	0.0161	0.1282	34	278	ADCYAP1R1,FCGRT,FOLH1,APOE,SORL1,ERAP1,KISS1R,TAP2,NPR2,GSAP,OPRD1,GSTM1,TGFB2,SLC7A8,FURIN,MAPK8IP2,HLA-A,GPR37L1,MR1,DLGAP3,TPP1,PLOD1,PTGES,SLC40A1,IGF1R,CST3,INHBA,INSR,ITGB1,ITGB3,FBXO2,ECE1,EDNRB,LNPEP		Gtf2e2	1.18475e-21			GO: Biological Process	GO:0006399	tRNA metabolic process		0.001233	1	0.04081	0.3552	11	180	POP7,METTL1,EEF1E1,RPP38,PPA1,DTD1,RPP40,CLP1,TSEN15,FDXACB1,YRDC
Bmp3	1.87451e-21			GO: Molecular Function	GO:0060589	nucleoside-triphosphatase regulator activity		0.001783	1	0.01726	0.1375	40	344	TBC1D16,ARHGAP31,ALDH1A1,PREX1,ARAP1,AGAP1,AGAP2,ARHGAP23,GIT1,PRR5,SIPA1,PREX2,ARHGAP4,ARHGAP5,ARRB1,RIMS1,ATP1B2,TBC1D9B,DNAJC1,ARHGEF12,ARAP3,ARHGAP45,AGRN,ARHGAP33,NCKAP1L,ARHGAP30,ALS2CL,SLIT2,RIN2,PLXNB1,ARHGEF19,SIPA1L1,TOR1AIP1,DAB2IP,ARHGAP11A,SGSM2,DOCK1,DOCK2,LLGL1,TNK2		Gtl3	7.66606e-29			GO: Biological Process	GO:0031329	regulation of cellular catabolic process		0.001235	1	0.04081	0.3552	26	663	GABARAPL2,RAB33A,UBE2D1,SUMO1,UCHL1,ATP6V1D,RNF138,ATP6V1G1,SKP1,SNCA,ATP6V1B2,ATP6V1C1,ATP6V1E1,PSMA1,PSMA2,PSMA3,PSMA5,PSMB1,PSMC2,PSMD6,BNIP3,ATP5IF1,USP14,ATP6V0D1,ENDOG,PSMD14
Bmp6	1.59269e-15			GO: Molecular Function	GO:0015491	cation:cation antiporter activity		0.001903	1	0.01832	0.1459	7	26	SLC8B1,SLC24A4,SLC8A2,SLC8A1,SLC9A1,SLC41A1,SLC9A7		Gucy1b3	2.09235e-33			GO: Biological Process	GO:0031115	negative regulation of microtubule polymerization		0.001241	1	0.04081	0.3552	3	11	SNCA,STMN2,STMN1
Bmp7	2.51605e-18			GO: Molecular Function	GO:0016298	lipase activity		0.002044	1	0.01956	0.1558	20	138	SMPD3,DAGLA,GPLD1,ABHD2,PLCD4,PLA2G16,PNPLA7,MGLL,PLA2G5,PLCB2,PLCB3,PLCG2,PLD1,PLD2,ABHD3,PLD4,PLA2G7,LCAT,EDNRA,PLCE1		H1fx	1.9203e-09			GO: Biological Process	GO:0031396	regulation of protein ubiquitination		0.001265	1	0.04119	0.3586	14	267	UBE2D1,DNAJA1,FKBP1A,SIAH2,SKP1,TSPYL5,PSMA1,PSMA2,PSMA3,PSMA5,PSMB1,PSMC2,PSMD6,PSMD14
Bmpr1a	1.1152e-30			GO: Molecular Function	GO:0008047	enzyme activator activity		0.00206	1	0.01959	0.1561	55	515	TBC1D16,FBLN1,ARHGAP31,AGT,ALDH1A1,MMP14,MMP15,PREX1,ALOX5AP,ARAP1,AGAP1,AGAP2,FN1,ARHGAP23,GIT1,ITSN1,RGCC,PRR5,APOE,SIPA1,APP,PREX2,ARHGAP4,ARHGAP5,ARRB1,PHACTR4,ATP1B2,GPRC5B,TBC1D9B,PPP1R12B,CFLAR,AFAP1L2,DNAJC1,ARHGEF12,TGFB1,ARAP3,ARHGAP45,ARHGAP33,MAPK8IP2,NCKAP1L,ARHGAP30,ALS2CL,RIN2,PLXNB1,ARHGEF19,PPARD,SIPA1L1,FAM20A,TOR1AIP1,DAB2IP,ARHGAP11A,SGSM2,DOCK1,DOCK2,LLGL1		Hist3h2ba	6.36234e-12			GO: Biological Process	GO:0044106	cellular amine metabolic process		0.001289	1	0.04156	0.3618	12	209	FABP3,HPRT1,SMS,SNCA,PSMA1,PSMA2,PSMA3,PSMA5,PSMB1,PSMC2,PSMD6,PSMD14
Bmpr1b	9.51659e-68			GO: Molecular Function	GO:0031406	carboxylic acid binding		0.002154	1	0.02037	0.1622	30	240	RIDA,ACACA,ACACB,FABP7,MFGE8,ALOX5AP,SLC1A3,CYP4F12,AXL,GLDC,GLUD1,GLUL,PLOD3,GRIN1,GRIN2A,GRIN2B,GRIN2D,PC,AGRN,DDAH1,PLOD1,PPARD,IGF2R,PRODH,INSR,MCCC1,SARDH,ALDH5A1,L1CAM,LPAR1		Hprt	6.69917e-53			GO: Biological Process	GO:0046128	purine ribonucleoside metabolic process		0.001308	1	0.04156	0.3618	17	361	ACOT7,OLA1,HPRT1,NME5,MPP1,NDUFA11,SNCA,PRPS1,ATP5PB,ATP6V1B2,NDUFB2,NDUFC1,NME1,ATP5IF1,MAT2B,PPIF,TEFM
Bmpr2	4.98996e-15			GO: Molecular Function	GO:0015645	fatty acid ligase activity		0.002195	1	0.0205	0.1633	6	20	ACSL3,ACSF2,SUCLG2,ACSBG1,ACSL6,SLC27A1		Hrasls	1.26739e-20			GO: Biological Process	GO:0032401	establishment of melanosome localization		0.001325	1	0.04156	0.3618	4	24	ARL6,BLOC1S3,BBS4,BBS5
Boc	4.20612e-17			GO: Molecular Function	GO:0033612	receptor serine/threonine kinase binding		0.002195	1	0.0205	0.1633	6	20	BMP3,BMP6,BMP7,NEO1,NODAL,INHBA		Hyls1	2.34141e-14			GO: Biological Process	GO:0051904	pigment granule transport		0.001325	1	0.04156	0.3618	4	24	ARL6,BLOC1S3,BBS4,BBS5
Brsk1	7.50956e-33			GO: Molecular Function	GO:0016903	oxidoreductase activity, acting on the aldehyde or oxo group of donors		0.002206	1	0.0205	0.1633	10	49	ALDH1A1,ALDH2,ALDH6A1,AOX1,ALDH4A1,ALDH7A1,ALDH1L1,SUCLG2,ALDH1L2,ALDH5A1		Ica1	1.92224e-26			GO: Biological Process	GO:0060271	cilium assembly		0.001357	1	0.04218	0.3672	14	269	TRIM59,ARL6,UBE2B,ATP6V1D,NME5,SNX10,VDAC3,SPAG6,CFAP20,DYNLL1,BBS4,BBS5,B9D2,ATP6V0D1
Bsn	2.45986e-46			GO: Molecular Function	GO:0015108	chloride transmembrane transporter activity		0.002247	1	0.02076	0.1654	15	92	TTYH1,SLC12A5,SLC1A4,SLC4A2,SLC12A4,SLC12A7,GABRA2,GABRB1,GABRG3,TTYH3,CLCN6,FXYD1,CLIC4,SLC12A9,SLC26A2		Ilf2	1.16944e-36			GO: Biological Process	GO:0034660	ncRNA metabolic process		0.001379	1	0.04247	0.3697	23	563	DDX47,POP7,METTL1,C1D,EEF1E1,RPP38,THUMPD1,PPA1,NABP1,NIFK,FRG1,DTD1,RPP40,MRPL44,EXOSC6,CLP1,TSEN15,FDXACB1,NUDT16,YRDC,MRM3,GTF2B,GTF2E2
Btbd17	3.48159e-13			GO: Molecular Function	GO:0103116	alpha-D-galactofuranose transporter activity		0.002495	1	0.02292	0.1826	4	9	ATP13A4,ATP1A2,ATP1A3,ATP13A2		Irak1bp1	7.45626e-13			GO: Biological Process	GO:0042278	purine nucleoside metabolic process		0.001429	1	0.04362	0.3798	17	364	ACOT7,OLA1,HPRT1,NME5,MPP1,NDUFA11,SNCA,PRPS1,ATP5PB,ATP6V1B2,NDUFB2,NDUFC1,NME1,ATP5IF1,MAT2B,PPIF,TEFM
Bzrap1	1.13259e-37			GO: Molecular Function	GO:0043177	organic acid binding		0.002603	1	0.02378	0.1894	30	243	RIDA,ACACA,ACACB,FABP7,MFGE8,ALOX5AP,SLC1A3,CYP4F12,AXL,GLDC,GLUD1,GLUL,PLOD3,GRIN1,GRIN2A,GRIN2B,GRIN2D,PC,AGRN,DDAH1,PLOD1,PPARD,IGF2R,PRODH,INSR,MCCC1,SARDH,ALDH5A1,L1CAM,LPAR1		Isl1	1.31833e-15			GO: Biological Process	GO:0009144	purine nucleoside triphosphate metabolic process		0.001455	1	0.04401	0.3832	14	271	OLA1,NME5,NDUFA11,SNCA,ATP5PB,ATP6V1B2,NDUFB2,NDUFC1,ITPA,NME1,ATP5IF1,NUDT16,PPIF,TEFM
C030018K13Rik	6.56625e-35			GO: Molecular Function	GO:0046943	carboxylic acid transmembrane transporter activity		0.002646	1	0.02404	0.1915	20	141	SLC1A2,SLC1A3,SLC1A4,SLC7A14,SLC6A1,PDPN,SLC6A9,SLC6A11,SLC7A2,SLCO1C1,SLC38A3,SLC7A8,SLC7A10,SLCO2B1,SLC7A11,SLC13A3,SLC32A1,SLC13A5,SLC26A2,SFXN5		Itpa	1.88645e-31			GO: Biological Process	GO:0006826	iron ion transport		0.001516	1	0.04546	0.3958	6	61	ATP6V1D,ATP6V1G1,ATP6V1B2,ATP6V1C1,ATP6V1E1,ATP6V0D1
C030023E24Rik	2.46186e-06			GO: Molecular Function	GO:0005230	extracellular ligand-gated ion channel activity		0.002793	1	0.02521	0.2008	13	76	GABRA2,GABRB1,GABRG3,GRIA3,GRID2,GRIK3,GRIK5,GRIN1,GRIN2A,GRIN2B,GRIN2C,GRIN2D,P2RX7		Jazf1	9.91212e-27			GO: Biological Process	GO:0051905	establishment of pigment granule localization		0.001552	1	0.04613	0.4016	4	25	ARL6,BLOC1S3,BBS4,BBS5
C130030K03Rik	2.32706e-07			GO: Molecular Function	GO:0050662	coenzyme binding		0.002806	1	0.02521	0.2008	25	192	ACADL,MAOB,ACADS,FASN,ALDH2,ALDH6A1,FMO2,AOX1,DDO,SOAT1,GLUD1,HADHA,HADHB,HADH,NNT,HSD11B1,MICAL1,IDH2,HACL1,PRODH,INSR,PHGDH,DECR1,SARDH,ALDH5A1		Kcnip4	6.84339e-19			GO: Biological Process	GO:0006662	glycerol ether metabolic process		0.001629	1	0.04678	0.4072	3	12	TXN,TXNL1,HRASLS
C1qa	4.2699e-29			GO: Molecular Function	GO:1905030	voltage-gated ion channel activity involved in regulation of postsynaptic membrane potential		0.002889	1	0.02567	0.2045	6	21	SCN2A,SCN5A,SCN8A,HCN2,PKD2,HCN4		Kctd4	5.3731e-21			GO: Biological Process	GO:0006995	cellular response to nitrogen starvation		0.001629	1	0.04678	0.4072	3	12	GABARAPL2,GABARAPL1,MAP1LC3A
C1qb	4.39309e-32			GO: Molecular Function	GO:0005248	voltage-gated sodium channel activity		0.002889	1	0.02567	0.2045	6	21	SCN2A,SCN5A,SCN8A,HCN2,PKD2,HCN4		Khdrbs2	3.91767e-23			GO: Biological Process	GO:0043562	cellular response to nitrogen levels		0.001629	1	0.04678	0.4072	3	12	GABARAPL2,GABARAPL1,MAP1LC3A
C1qc	6.46595e-30			GO: Molecular Function	GO:0048037	cofactor binding		0.002928	1	0.02587	0.2061	33	277	ABAT,ACADL,MAOB,ACADS,FASN,ALDH2,ALDH6A1,FMO2,AOX1,DDO,HHIPL1,SOAT1,GLDC,GLUD1,GPT,CBS,HADHA,HADHB,HADH,NNT,HSD11B1,MICAL1,ETNPPL,IDH2,HACL1,PRODH,INSR,PHGDH,DECR1,PYGB,PYGM,SARDH,ALDH5A1		Krt222	1.28707e-17			GO: Biological Process	GO:0060315	negative regulation of ryanodine-sensitive calcium-release channel activity		0.001629	1	0.04678	0.4072	3	12	GSTO1,FKBP1A,CALM2
C230081A13Rik	4.96652e-27			GO: Molecular Function	GO:0045499	chemorepellent activity		0.003019	1	0.02639	0.2102	7	28	SEMA6D,SEMA6A,SEMA4B,SEMA5A,SLIT2,SEMA5B,SEMA3D		Lamtor3	2.38081e-27			GO: Biological Process	GO:0051168	nuclear export		0.001746	1	0.0497	0.4327	11	188	MAGOH,TXN,FYTTD1,RAE1,SRSF7,CHCHD4,ENY2,RAN,NMD3,EMD,NUTF2
C4b	1.80401e-40			GO: Molecular Function	GO:0004435	phosphatidylinositol phospholipase C activity		0.003019	1	0.02639	0.2102	7	28	PLCD4,PLCB2,PLCB3,PLCG2,PLD4,EDNRA,PLCE1		Lce1a2	7.06146e-27			GO: Biological Process	GO:0009308	amine metabolic process		0.001841	1	0.05198	0.4525	12	218	FABP3,HPRT1,SMS,SNCA,PSMA1,PSMA2,PSMA3,PSMA5,PSMB1,PSMC2,PSMD6,PSMD14
C77080	8.57273e-22			GO: Molecular Function	GO:0046982	protein heterodimerization activity		0.003071	1	0.0267	0.2127	59	571	IKZF1,TENM2,ADCY2,ADCY5,FZD1,FZD4,ADRA1A,ADRA2C,HIST2H2BE,ALOX5AP,SOX6,SCUBE1,TENM3,FZD2,ZHX3,AXL,ZNF423,SPTAN1,SPTB,BCL2,SUCLG2,CFLAR,BMP6,TAP2,NOTCH1,GRIN1,GRIN2A,GRIN2B,GSTM1,TGFB1,TGFB2,TGFBR1,HEXB,HGF,HLA-A,NTSR2,JAM2,HOMER2,SYCP3,PPARA,PANX2,PPARD,SYT10,CTNNA1,IL6ST,INHBA,INHBB,IRAK1,ITGA7,ITGAM,ITGB1,ITGB2,KCNB1,KCNN3,LIFR,HEYL,EGFR,TENM1,EPAS1		Lsm3	1.7162e-11			GO: Biological Process	GO:0032400	melanosome localization		0.002085	1	0.05803	0.5052	4	27	ARL6,BLOC1S3,BBS4,BBS5
Cabp7	2.49214e-16			GO: Molecular Function	GO:0030674	protein binding, bridging		0.003136	1	0.02705	0.2154	22	163	EPS8,ANK2,ANK3,CNTNAP1,SHC1,SORBS1,ARHGAP4,GAS2L1,FRMD4A,SLC9A1,ARRB1,PAG1,WWC1,SYNM,RAPGEF1,TP53BP2,TJP2,FLRT1,COL1A2,COL11A1,COL11A2,PTPN11		Magoh	2.23857e-26			GO: Biological Process	GO:0006839	mitochondrial transport		0.002106	1	0.05803	0.5052	14	282	TOMM5,YWHAH,YWHAZ,CHCHD4,THEM4,MTX2,PPP3R1,DYNLL1,ATP5PB,BNIP3,YWHAQ,ATP5IF1,PPIF,TIMM10
Cachd1	3.76746e-50			GO: Molecular Function	GO:0003777	microtubule motor activity		0.003145	1	0.02705	0.2154	13	77	KIF27,KIF13A,KIF1C,KIF21B,KIF1A,KIF1B,KIF13B,KIFC2,KIF26A,KIF5A,KIF5B,KIF5C,KIF26B		Map1lc3a	2.76062e-10			GO: Biological Process	GO:0030521	androgen receptor signaling pathway		0.002107	1	0.05803	0.5052	6	65	FHL2,DNAJA1,MED30,MED4,RAN,CCNE1
Cacna1a	2.41336e-72			GO: Molecular Function	GO:0008294	calcium- and calmodulin-responsive adenylate cyclase activity		0.003316	1	0.02793	0.2225	3	5	ADCY1,ADCY5,ADCY6		Mat2b	2.587e-42			GO: Biological Process	GO:0070585	protein localization to mitochondrion		0.002146	1	0.0581	0.5058	11	193	TOMM5,DNAJA1,YWHAH,YWHAZ,CHCHD4,MTX2,PPP3R1,DYNLL1,YWHAQ,ATP5IF1,TIMM10
Cacna1b	4.83498e-36			GO: Molecular Function	GO:0019960	C-X3-C chemokine binding		0.003316	1	0.02793	0.2225	3	5	CX3CR1,ITGB1,ITGB3		Mblac2	5.4898e-17			GO: Biological Process	GO:0090090	negative regulation of canonical Wnt signaling pathway		0.002157	1	0.0581	0.5058	10	165	SIAH2,PSMA1,PSMA2,PSMA3,PSMA5,PSMB1,PSMC2,ISL1,PSMD6,PSMD14
Cacna1c	1.65692e-34			GO: Molecular Function	GO:0070290	N-acylphosphatidylethanolamine-specific phospholipase D activity		0.003316	1	0.02793	0.2225	3	5	PLD1,PLD2,PLD4		Mcat	8.03356e-23			GO: Biological Process	GO:0009108	coenzyme biosynthetic process		0.002161	1	0.0581	0.5058	9	138	ACOT9,ACOT7,THEM4,PDP1,SNCA,COQ3,ATP5IF1,MAT2B,PNPO
Cacna1e	4.44713e-31			GO: Molecular Function	GO:0015185	gamma-aminobutyric acid transmembrane transporter activity		0.003316	1	0.02793	0.2225	3	5	SLC6A1,SLC6A11,SLC32A1		Mcts1	6.04289e-20			GO: Biological Process	GO:0009116	nucleoside metabolic process		0.002243	1	0.05985	0.521	18	413	ACOT7,OLA1,HPRT1,NME5,MPP1,NDUFA11,SNCA,PRPS1,ATP5PB,ATP6V1B2,DCK,NDUFB2,NDUFC1,NME1,ATP5IF1,MAT2B,PPIF,TEFM
Cacna1g	6.44672e-32			GO: Molecular Function	GO:0030695	GTPase regulator activity		0.003337	1	0.02796	0.2227	36	312	TBC1D16,ARHGAP31,ALDH1A1,PREX1,ARAP1,AGAP1,AGAP2,ARHGAP23,GIT1,PRR5,SIPA1,PREX2,ARHGAP4,ARHGAP5,ARRB1,RIMS1,TBC1D9B,ARHGEF12,ARAP3,ARHGAP45,ARHGAP33,NCKAP1L,ARHGAP30,ALS2CL,SLIT2,RIN2,PLXNB1,ARHGEF19,SIPA1L1,DAB2IP,ARHGAP11A,SGSM2,DOCK1,DOCK2,LLGL1,TNK2		Mcts2	1.85277e-13			GO: Biological Process	GO:0051875	pigment granule localization		0.002394	1	0.06336	0.5516	4	28	ARL6,BLOC1S3,BBS4,BBS5
Cacna1h	6.10503e-31			GO: Molecular Function	GO:0005342	organic acid transmembrane transporter activity		0.00339	1	0.02825	0.2251	20	144	SLC1A2,SLC1A3,SLC1A4,SLC7A14,SLC6A1,PDPN,SLC6A9,SLC6A11,SLC7A2,SLCO1C1,SLC38A3,SLC7A8,SLC7A10,SLCO2B1,SLC7A11,SLC13A3,SLC32A1,SLC13A5,SLC26A2,SFXN5		Mdh1	4.53493e-30			GO: Biological Process	GO:0006533	aspartate catabolic process		0.002437	1	0.06401	0.5573	2	4	ASPA,GOT1
Cacna1i	8.10739e-46			GO: Molecular Function	GO:0001540	amyloid-beta binding		0.003437	1	0.0285	0.227	8	36	APOE,SORL1,GSAP,TGFB2,MAPK8IP2,DLGAP3,CST3,FBXO2		Med10	8.18116e-17			GO: Biological Process	GO:0042180	cellular ketone metabolic process		0.002466	1	0.06428	0.5596	13	256	FABP3,PDP1,SNCA,PSMA1,PSMA2,PSMA3,PSMA5,PSMB1,PSMC2,COQ3,PSMD6,CBR1,PSMD14
Cacna2d2	6.99664e-39			GO: Molecular Function	GO:0035091	phosphatidylinositol binding		0.003715	1	0.03065	0.2442	27	217	NCF1,AMER2,ARAP1,FGD2,SLC9A1,DAPP1,MYO10,MCF2L,FERMT2,ATP13A2,SYT7,SH3PXD2B,ARAP3,ARHGAP33,HIP1,TTPA,PLD1,PLD2,PLEK,SH3PXD2A,DAB2IP,INPPL1,ITPR1,ITPR2,ITPR3,SNX29,MTSS1L		Med19	4.87093e-23			GO: Biological Process	GO:0001738	morphogenesis of a polarized epithelium		0.002501	1	0.06468	0.5631	9	141	AP2S1,PSMA1,PSMA2,PSMA3,PSMA5,PSMB1,PSMC2,PSMD6,PSMD14
Cacng4	2.96711e-30			GO: Molecular Function	GO:0031702	type 1 angiotensin receptor binding		0.003922	1	0.03203	0.2552	4	10	AGT,ARAP1,GNA13,EDNRB		Med21	7.64589e-21			GO: Biological Process	GO:0031331	positive regulation of cellular catabolic process		0.00256	1	0.0657	0.572	16	352	UBE2D1,SUMO1,RNF138,SKP1,SNCA,PSMA1,PSMA2,PSMA3,PSMA5,PSMB1,PSMC2,PSMD6,BNIP3,ATP5IF1,ENDOG,PSMD14
Cadm1	2.32673e-41			GO: Molecular Function	GO:0015368	calcium:cation antiporter activity		0.003922	1	0.03203	0.2552	4	10	SLC8B1,SLC24A4,SLC8A2,SLC8A1		Med30	5.21351e-07			GO: Biological Process	GO:0018904	ether metabolic process		0.002615	1	0.06608	0.5753	3	14	TXN,TXNL1,HRASLS
Camk2a	8.42948e-62			GO: Molecular Function	GO:0005096	GTPase activator activity		0.004093	1	0.03326	0.2649	33	283	TBC1D16,ARHGAP31,ALDH1A1,PREX1,ARAP1,AGAP1,AGAP2,ARHGAP23,GIT1,PRR5,SIPA1,PREX2,ARHGAP4,ARHGAP5,ARRB1,TBC1D9B,ARHGEF12,ARAP3,ARHGAP45,ARHGAP33,NCKAP1L,ARHGAP30,ALS2CL,RIN2,PLXNB1,ARHGEF19,SIPA1L1,DAB2IP,ARHGAP11A,SGSM2,DOCK1,DOCK2,LLGL1		Med31	1.06273e-26			GO: Biological Process	GO:0021762	substantia nigra development		0.002645	1	0.06608	0.5753	5	47	YWHAH,DYNLL1,ATP5PB,YWHAQ,CALM2
Capn3	1.41216e-18			GO: Molecular Function	GO:0034185	apolipoprotein binding		0.004252	1	0.03404	0.2711	5	16	ABCA1,LRP8,LCAT,LRP1,LRP4		Med4	3.50834e-26			GO: Biological Process	GO:0032410	negative regulation of transporter activity		0.002653	1	0.06608	0.5753	6	68	SUMO1,GSTO1,FKBP1A,SNCA,CALM2,PPIF
Car5b	4.91906e-18			GO: Molecular Function	GO:0005416	amino acid:cation symporter activity		0.004252	1	0.03404	0.2711	5	16	SLC1A2,SLC6A1,SLC6A9,SLC6A11,SLC32A1		Med6	2.2554e-24			GO: Biological Process	GO:0090502	RNA phosphodiester bond hydrolysis, endonucleolytic		0.002653	1	0.06608	0.5753	6	68	POP7,RPP38,RPP40,MRPL44,TSEN15,DBR1
Car8	2.31705e-38			GO: Molecular Function	GO:0031402	sodium ion binding		0.004252	1	0.03404	0.2711	5	16	SLC24A4,SCN2A,SCN8A,ATP1A2,CAPN3		Mettl1	7.31399e-18			GO: Biological Process	GO:1903320	regulation of protein modification by small protein conjugation or removal		0.002718	1	0.0672	0.585	14	290	UBE2D1,DNAJA1,FKBP1A,SIAH2,SKP1,TSPYL5,PSMA1,PSMA2,PSMA3,PSMA5,PSMB1,PSMC2,PSMD6,PSMD14
Caskin2	1.9211e-24			GO: Molecular Function	GO:0019829	cation-transporting ATPase activity		0.004304	1	0.03428	0.2731	11	62	TCIRG1,ATP13A4,ATP1A2,ATP1A3,ATP1A4,ATP1B2,ATP2B2,ATP2B3,ATP2B4,ATP13A2,ATP6V0A2		Micu3	1.28767e-12			GO: Biological Process	GO:0010498	proteasomal protein catabolic process		0.002824	1	0.06934	0.6036	18	422	GABARAPL2,UBE2A,UBE2B,UBE2D1,SUMO1,UCHL1,RNF138,SIAH2,SKP1,PSMA1,PSMA2,PSMA3,PSMA5,PSMB1,PSMC2,PSMD6,USP14,PSMD14
Cbl	3.07442e-20			GO: Molecular Function	GO:0001618	virus receptor activity		0.00442	1	0.03503	0.2791	12	71	SLC20A2,AXL,NCAM1,NPC1,SCARB2,XPR1,DAG1,ITGB1,ITGB3,ITGB5,F11R,LDLR		Mki67ip	5.59598e-25			GO: Biological Process	GO:0051205	protein insertion into membrane		0.002904	1	0.07077	0.6161	5	48	YWHAH,YWHAZ,PPP3R1,DYNLL1,YWHAQ
Cbs	1.06023e-42			GO: Molecular Function	GO:0016645	oxidoreductase activity, acting on the CH-NH group of donors		0.004576	1	0.0361	0.2875	7	30	ALDH4A1,ALDH1L1,ALDH1L2,SMOX,PRODH,SARDH,AASS		Mllt11	4.17581e-53			GO: Biological Process	GO:0008033	tRNA processing		0.002958	1	0.07157	0.6231	8	118	POP7,METTL1,RPP38,RPP40,CLP1,TSEN15,FDXACB1,YRDC
Ccdc141	1.55933e-38			GO: Molecular Function	GO:0031420	alkali metal ion binding		0.004749	1	0.03728	0.2969	6	23	SLC24A4,SCN2A,SCN8A,ATP1A2,CAPN3,HDAC4		Mlx	1.06448e-27			GO: Biological Process	GO:0009119	ribonucleoside metabolic process		0.003014	1	0.07242	0.6305	17	391	ACOT7,OLA1,HPRT1,NME5,MPP1,NDUFA11,SNCA,PRPS1,ATP5PB,ATP6V1B2,NDUFB2,NDUFC1,NME1,ATP5IF1,MAT2B,PPIF,TEFM
Ccdc47	5.14085e-50			GO: Molecular Function	GO:0052813	phosphatidylinositol bisphosphate kinase activity		0.004965	1	0.03879	0.309	12	72	ERBB4,FGF1,FGFR1,FGFR3,FGFR2,PDGFRA,PDGFRB,PIK3CG,VAV1,PTPN11,HBEGF,EGFR		Mob4	4.79374e-16			GO: Biological Process	GO:0044782	cilium organization		0.00311	1	0.07369	0.6415	13	263	TRIM59,ARL6,UBE2B,ATP6V1D,NME5,SNX10,VDAC3,SPAG6,DYNLL1,BBS4,BBS5,B9D2,ATP6V0D1
Ccdc64	8.08046e-23			GO: Molecular Function	GO:0016887	ATPase activity		0.005358	1	0.04166	0.3318	47	446	ABCA1,ABCA2,ABCA3,TCIRG1,ABCA7,ABCA9,ATP13A4,KIF27,RHOBTB3,MYO18A,ATP1A2,ATP1A3,ATP1A4,ATP1B2,KIF13A,ATP2B2,ATP2B3,ATP2B4,KIF1C,KIF21B,MYH9,KIF1A,VWA8,MYO10,KIF1B,ABCC8,TAP2,KIF13B,ATP13A2,KIFC2,NUDT6,ENTPD1,ENTPD2,MACF1,ATP6V0A2,CHD3,ABCB1,ABCB4,CLU,KIF26A,ABCD4,KIF5A,KIF5B,KIF5C,KIF26B,MYH14,LONRF3		Morf4l2	1.03511e-43			GO: Biological Process	GO:0009205	purine ribonucleoside triphosphate metabolic process		0.00311	1	0.07369	0.6415	13	263	OLA1,NME5,NDUFA11,SNCA,ATP5PB,ATP6V1B2,NDUFB2,NDUFC1,ITPA,NME1,ATP5IF1,PPIF,TEFM
Ccdc80	1.69051e-47			GO: Molecular Function	GO:0042803	protein homodimerization activity		0.005464	1	0.04228	0.3368	79	826	RIDA,ABAT,ERBB4,ERN1,MAOB,TENM2,DSCAML1,S100A1,FZD1,FZD4,S100B,FASN,ADRA2C,SLC8B1,CPQ,MAP3K10,FGFR1,FGFR2,ALOX5AP,FLNA,GIT1,MYOM3,BCAS1,APOE,TENM3,ZHX3,MYH9,ZNF423,NADK2,BCL2,STK10,BMPR1A,DST,HPGDS,GLDC,SLC9A7,C1QB,TAP2,ACSL6,CAMK2A,NTRK2,CBS,GSTM1,TGFB1,TGFB2,P2RX7,NACC2,HEXB,PDGFRA,NTSR2,MGLL,PLEKHB1,SLIT2,CADM1,PKD2,PLEK,PLOD1,HOMER2,WWTR1,SYT10,TENM4,CSF1R,IL6R,IL6ST,DAB2IP,INHBB,IRAK1,OLFML2…		Mpp1	3.55913e-41			GO: Biological Process	GO:0009141	nucleoside triphosphate metabolic process		0.003169	1	0.07417	0.6457	14	295	OLA1,NME5,NDUFA11,SNCA,ATP5PB,ATP6V1B2,NDUFB2,NDUFC1,ITPA,NME1,ATP5IF1,NUDT16,PPIF,TEFM
Ccdc85c	8.01818e-26			GO: Molecular Function	GO:0008574	ATP-dependent microtubule motor activity, plus-end-directed		0.005671	1	0.04367	0.3479	5	17	KIF26A,KIF5A,KIF5B,KIF5C,KIF26B		Mrpl15	1.1059e-20			GO: Biological Process	GO:0043161	proteasome-mediated ubiquitin-dependent protein catabolic process		0.003174	1	0.07417	0.6457	17	393	UBE2A,UBE2B,UBE2D1,SUMO1,UCHL1,RNF138,SIAH2,SKP1,PSMA1,PSMA2,PSMA3,PSMA5,PSMB1,PSMC2,PSMD6,USP14,PSMD14
Ccdc88b	4.89944e-13			GO: Molecular Function	GO:0070700	BMP receptor binding		0.005816	1	0.04374	0.3484	4	11	BMP3,BMP6,BMP7,NEO1		Mrpl20	8.15497e-18			GO: Biological Process	GO:0072521	purine-containing compound metabolic process		0.003279	1	0.07559	0.6581	23	603	ACOT7,OLA1,HPRT1,NME5,MPP1,NDUFA11,SNCA,PRPS1,ATP5PB,ATP6V1B2,DCK,NDUFB2,NDUFC1,ITPA,GMPR,NME1,ATP5IF1,NUDT16,CALM2,MAT2B,PPIF,TEFM,GUCY1B1
Ccnd1	1.28799e-33			GO: Molecular Function	GO:0008331	high voltage-gated calcium channel activity		0.005816	1	0.04374	0.3484	4	11	CACNA1A,CACNA1B,CACNA1C,CACNA1E		Mrpl22	1.47614e-10			GO: Biological Process	GO:0048024	regulation of mRNA splicing, via spliceosome		0.003298	1	0.07559	0.6581	6	71	MAGOH,SRSF7,TRA2B,WTAP,C1QBP,RBM11
Ccr6	1.13243e-33			GO: Molecular Function	GO:0043121	neurotrophin binding		0.005816	1	0.04374	0.3484	4	11	FSTL4,NTRK2,FURIN,PCSK6		Mrpl28	2.67088e-15			GO: Biological Process	GO:0050852	T cell receptor signaling pathway		0.003302	1	0.07559	0.6581	10	175	UBE2D1,SKP1,PSMA1,PSMA2,PSMA3,PSMA5,PSMB1,PSMC2,PSMD6,PSMD14
Cd38	3.45549e-18			GO: Molecular Function	GO:0005388	calcium-transporting ATPase activity		0.005816	1	0.04374	0.3484	4	11	ATP13A4,ATP2B2,ATP2B3,ATP2B4		Mrpl36	3.077e-17			GO: Biological Process	GO:0000413	protein peptidyl-prolyl isomerization		0.003475	1	0.07866	0.6847	5	50	FKBP1A,PPIA,PPID,PPWD1,PPIF
Cd63	6.42616e-14			GO: Molecular Function	GO:0005391	sodium:potassium-exchanging ATPase activity		0.005816	1	0.04374	0.3484	4	11	ATP1A2,ATP1A3,ATP1A4,ATP1B2		Mrpl40	1.04837e-20			GO: Biological Process	GO:0032446	protein modification by small protein conjugation		0.003495	1	0.07866	0.6847	31	903	TRIM59,UBE2A,UBE2B,UBE2D1,SUMO1,MED21,DNAJA1,FKBP1A,RNF138,MED10,MED30,RAE1,DTL,ZC3HC1,SIAH2,SKP1,TSPYL5,NSMCE4A,PSMA1,PSMA2,PSMA3,PSMA5,PSMB1,PSMC2,PSMD6,NAE1,MED6,MED31,UBA2,RNF2,PSMD14
Cd84	4.00683e-33			GO: Molecular Function	GO:0015928	fucosidase activity		0.005953	1	0.04419	0.352	6	24	MAN2A2,MAN2B1,MYORG,PGGHG,FUCA2,MAN2B2		Mrpl44	2.17554e-26			GO: Biological Process	GO:0061512	protein localization to cilium		0.003506	1	0.07866	0.6847	4	31	ARL6,ATP6V1D,SNX10,BBS4
Cdc42bpg	3.75946e-49			GO: Molecular Function	GO:0005540	hyaluronic acid binding		0.005953	1	0.04419	0.352	6	24	ACAN,STAB2,BCAN,STAB1,VCAN,NCAN		Mrpl46	1.00302e-23			GO: Biological Process	GO:0045732	positive regulation of protein catabolic process		0.00365	1	0.08135	0.7082	13	268	UBE2D1,SUMO1,RNF138,SKP1,PSMA1,PSMA2,PSMA3,PSMA5,PSMB1,PSMC2,PSMD6,ATP5IF1,PSMD14
Cdh19	1.24566e-19			GO: Molecular Function	GO:0008017	microtubule binding		0.005957	1	0.04419	0.352	26	214	MAP1A,MAP6,APC2,KIF27,CEP290,APC,GAS2L1,KIF13A,KIF1C,KIF21B,KIF1A,KIF1B,DST,PSRC1,KIF13B,KIFC2,MACF1,MLPH,EZR,FMN2,NDE1,KIF26A,KIF5A,KIF5B,KIF5C,KIF26B		Mrpl47	3.62737e-16			GO: Biological Process	GO:0033059	cellular pigmentation		0.00379	1	0.08392	0.7305	5	51	BLOC1S4,ARL6,BLOC1S3,BBS4,BBS5
Cdh2	1.76275e-69			GO: Molecular Function	GO:0005231	excitatory extracellular ligand-gated ion channel activity		0.006058	1	0.04469	0.356	10	56	GRIA3,GRID2,GRIK3,GRIK5,GRIN1,GRIN2A,GRIN2B,GRIN2C,GRIN2D,P2RX7		Mrps18c	1.74517e-12			GO: Biological Process	GO:1901657	glycosyl compound metabolic process		0.003881	1	0.08476	0.7378	18	435	ACOT7,OLA1,HPRT1,NME5,MPP1,NDUFA11,SNCA,PRPS1,ATP5PB,ATP6V1B2,DCK,NDUFB2,NDUFC1,NME1,ATP5IF1,MAT2B,PPIF,TEFM
Cdh20	2.12823e-34			GO: Molecular Function	GO:0042562	hormone binding		0.00608	1	0.04469	0.356	13	83	ALDH1A1,SHC1,ATP1A2,ATP1A3,NPR2,ABHD2,SLC40A1,IGF1R,INHBA,INSR,ECE1,EDNRB,EGFR		Mrps22	6.70196e-17			GO: Biological Process	GO:0009199	ribonucleoside triphosphate metabolic process		0.003885	1	0.08476	0.7378	13	270	OLA1,NME5,NDUFA11,SNCA,ATP5PB,ATP6V1B2,NDUFB2,NDUFC1,ITPA,NME1,ATP5IF1,PPIF,TEFM
Cdh22	2.78202e-19			GO: Molecular Function	GO:0042625	ATPase coupled ion transmembrane transporter activity		0.006216	1	0.04492	0.3578	12	74	TCIRG1,ATP13A4,ATP1A2,ATP1A3,ATP1A4,ATP1B2,ATP2B2,ATP2B3,ATP2B4,ABCC8,ATP13A2,ATP6V0A2		Mrps30	5.53707e-19			GO: Biological Process	GO:0043101	purine-containing compound salvage		0.003903	1	0.08476	0.7378	3	16	HPRT1,DCK,GMPR
Cdh4	4.9983e-43			GO: Molecular Function	GO:0038132	neuregulin binding		0.006279	1	0.04492	0.3578	3	6	ERBB4,ITGA6,ITGB3		Mrps6	2.0904e-13			GO: Biological Process	GO:0003016	respiratory system process		0.003943	1	0.08508	0.7407	4	32	ZFAND5,NDN,RAB3A,TNNC1
Cdh6	2.15871e-19			GO: Molecular Function	GO:0047184	1-acylglycerophosphocholine O-acyltransferase activity		0.006279	1	0.04492	0.3578	3	6	MBOAT2,LPCAT2,LPCAT3		Msl3l2	2.01019e-19			GO: Biological Process	GO:0090263	positive regulation of canonical Wnt signaling pathway		0.004007	1	0.08539	0.7434	8	124	PSMA1,PSMA2,PSMA3,PSMA5,PSMB1,PSMC2,PSMD6,PSMD14
Cdr1	2.77943e-10			GO: Molecular Function	GO:0016421	CoA carboxylase activity		0.006279	1	0.04492	0.3578	3	6	ACACA,ACACB,MCCC1		Msrb1	1.3402e-13			GO: Biological Process	GO:0046101	hypoxanthine biosynthetic process		0.004007	1	0.08539	0.7434	2	5	HPRT1,PRPS1
Cds2	3.53262e-39			GO: Molecular Function	GO:0030020	extracellular matrix structural constituent conferring tensile strength		0.006279	1	0.04492	0.3578	3	6	COL9A3,COL11A2,COL12A1		Mterfd3	2.31556e-13			GO: Biological Process	GO:0009123	nucleoside monophosphate metabolic process		0.004136	1	0.08758	0.7624	14	304	OLA1,HPRT1,MPP1,NDUFA11,SNCA,PRPS1,ATP5PB,ATP6V1B2,DCK,NDUFB2,NDUFC1,ATP5IF1,PPIF,TEFM
Cecr2	4.41546e-13			GO: Molecular Function	GO:0005225	volume-sensitive anion channel activity		0.006279	1	0.04492	0.3578	3	6	TTYH1,LRRC8C,LRRC8A		Mtx2	1.52839e-26			GO: Biological Process	GO:0031113	regulation of microtubule polymerization		0.004415	1	0.09177	0.7989	4	33	SNCA,STMN2,STMN1,RGS2
Celsr1	3.72247e-90			GO: Molecular Function	GO:0015103	inorganic anion transmembrane transporter activity		0.006385	1	0.04548	0.3623	18	132	TTYH1,SLC12A5,SLC1A4,SLC4A2,SLC12A4,SLC20A2,SLC4A4,SLC12A7,GABRA2,GABRB1,GABRG3,TTYH3,CLCN6,FXYD1,SLC4A8,CLIC4,SLC12A9,SLC26A2		Myl12b	1.88711e-22			GO: Biological Process	GO:0015991	ATP hydrolysis coupled proton transport		0.004415	1	0.09177	0.7989	4	33	ATP6V1B2,ATP6V1C1,ATP6V1E1,ATP6V0D1
Celsr2	4.52356e-55			GO: Molecular Function	GO:0045296	cadherin binding		0.006673	1	0.04733	0.377	7	32	ANK3,APC,PROM1,NEO1,PTPRT,CTNNA1,PTPRM		N6amt2	1.26112e-11			GO: Biological Process	GO:0015988	energy coupled proton transmembrane transport, against electrochemical gradient		0.004415	1	0.09177	0.7989	4	33	ATP6V1B2,ATP6V1C1,ATP6V1E1,ATP6V0D1
Celsr3	7.81029e-08			GO: Molecular Function	GO:0015662	ATPase activity, coupled to transmembrane movement of ions, phosphorylative mechanism		0.006769	1	0.04759	0.3791	8	40	ATP13A4,ATP1A2,ATP1A3,ATP1A4,ATP1B2,ATP2B2,ATP2B3,ATP2B4		Naa20	2.72964e-28			GO: Biological Process	GO:1901070	guanosine-containing compound biosynthetic process		0.004668	1	0.09546	0.831	3	17	HPRT1,NME5,NME1
Cenpb	2.52024e-35			GO: Molecular Function	GO:0019198	transmembrane receptor protein phosphatase activity		0.006769	1	0.04759	0.3791	8	40	PTPN6,PTPRA,PTPRC,PTPRF,PTPRG,PTPRM,PTPRS,PTPRZ1		Naa38	1.54593e-17			GO: Biological Process	GO:0051280	negative regulation of release of sequestered calcium ion into cytosol		0.004668	1	0.09546	0.831	3	17	GSTO1,FKBP1A,CALM2
Cep128	6.27609e-20			GO: Molecular Function	GO:0051287	NAD binding		0.006885	1	0.0482	0.3839	10	57	ALDH2,AOX1,GLUD1,HADHA,HADHB,HADH,NNT,IDH2,PHGDH,ALDH5A1		Nabp1	4.81414e-11			GO: Biological Process	GO:0032104	regulation of response to extracellular stimulus		0.004705	1	0.09546	0.831	10	184	RAB33A,UCHL1,ATP6V1D,ATP6V1G1,ATP6V1B2,ATP6V1C1,ATP6V1E1,BBS4,BNIP3,ATP6V0D1
Cep170b	2.44141e-15			GO: Molecular Function	GO:0005343	organic acid:sodium symporter activity		0.007365	1	0.05132	0.4088	6	25	SLC1A2,SLC6A1,SLC6A9,SLC6A11,SLC13A3,SLC13A5		Nae1	1.01974e-21			GO: Biological Process	GO:0032107	regulation of response to nutrient levels		0.004705	1	0.09546	0.831	10	184	RAB33A,UCHL1,ATP6V1D,ATP6V1G1,ATP6V1B2,ATP6V1C1,ATP6V1E1,BBS4,BNIP3,ATP6V0D1
Cep250	5.53011e-45			GO: Molecular Function	GO:0036041	long-chain fatty acid binding		0.007395	1	0.05132	0.4088	5	18	RIDA,ALOX5AP,CYP4F12,PPARD,LPAR1		Nap1l5	3.12693e-40			GO: Biological Process	GO:0042451	purine nucleoside biosynthetic process		0.004972	1	0.09967	0.8677	7	102	ACOT7,HPRT1,NME5,PRPS1,ATP5PB,NME1,MAT2B
Cep290	3.62889e-09			GO: Molecular Function	GO:0005154	epidermal growth factor receptor binding		0.007955	1	0.05474	0.436	7	33	ERBB4,EFEMP1,SHC1,LINGO1,YES1,HBEGF,TNK2		Ndn	4.17012e-17			GO: Biological Process	GO:0046129	purine ribonucleoside biosynthetic process		0.004972	1	0.09967	0.8677	7	102	ACOT7,HPRT1,NME5,PRPS1,ATP5PB,NME1,MAT2B
Cfh	3.09595e-44			GO: Molecular Function	GO:0015175	neutral amino acid transmembrane transporter activity		0.007955	1	0.05474	0.436	7	33	SLC1A4,SLC6A9,SLC38A3,SLC7A8,SLC7A10,SLC7A11,SLC32A1		Ndufa11	2.52441e-11			GO: Biological Process	GO:0009167	purine ribonucleoside monophosphate metabolic process		0.005104	1	0.1017	0.8855	13	279	OLA1,HPRT1,MPP1,NDUFA11,SNCA,PRPS1,ATP5PB,ATP6V1B2,NDUFB2,NDUFC1,ATP5IF1,PPIF,TEFM
Cflar	3.57544e-53			GO: Molecular Function	GO:0008083	growth factor activity		0.008088	1	0.05524	0.44	21	166	MDK,EFEMP1,JAG1,AGT,FGF1,CSPG5,BMP3,BMP6,BMP7,NODAL,GRN,TGFB1,TGFB2,NUDT6,HGF,VGF,INHBA,INHBB,PTN,HBEGF,GDF11		Ndufaf5	3.95096e-30			GO: Biological Process	GO:0009126	purine nucleoside monophosphate metabolic process		0.005257	1	0.1041	0.9058	13	280	OLA1,HPRT1,MPP1,NDUFA11,SNCA,PRPS1,ATP5PB,ATP6V1B2,NDUFB2,NDUFC1,ATP5IF1,PPIF,TEFM
Cgnl1	2.64189e-16			GO: Molecular Function	GO:0015271	outward rectifier potassium channel activity		0.008233	1	0.05524	0.44	4	12	KCNA2,KCNA3,KCNB1,KCND1		Ndufb2	5.21312e-16			GO: Biological Process	GO:0016241	regulation of macroautophagy		0.005307	1	0.1041	0.9058	9	158	RAB33A,UCHL1,ATP6V1D,ATP6V1G1,ATP6V1B2,ATP6V1C1,ATP6V1E1,BNIP3,ATP6V0D1
Chd3	1.28732e-60			GO: Molecular Function	GO:0008556	potassium-transporting ATPase activity		0.008233	1	0.05524	0.44	4	12	ATP1A2,ATP1A3,ATP1A4,ATP1B2		Ndufc1	3.23579e-09			GO: Biological Process	GO:0006163	purine nucleotide metabolic process		0.005313	1	0.1041	0.9058	21	555	ACOT7,OLA1,HPRT1,NME5,MPP1,NDUFA11,SNCA,PRPS1,ATP5PB,ATP6V1B2,NDUFB2,NDUFC1,ITPA,GMPR,NME1,ATP5IF1,NUDT16,CALM2,PPIF,TEFM,GUCY1B1
Chd7	6.14787e-50			GO: Molecular Function	GO:0008179	adenylate cyclase binding		0.008233	1	0.05524	0.44	4	12	ADCY2,ADCY5,ADCYAP1R1,AKAP12		Necap1	4.21051e-53			GO: Biological Process	GO:0072655	establishment of protein localization to mitochondrion		0.005463	1	0.1064	0.926	10	188	TOMM5,YWHAH,YWHAZ,CHCHD4,MTX2,PPP3R1,DYNLL1,YWHAQ,ATP5IF1,TIMM10
Chi3l1	2.82797e-56			GO: Molecular Function	GO:0005283	amino acid:sodium symporter activity		0.008233	1	0.05524	0.44	4	12	SLC1A2,SLC6A1,SLC6A9,SLC6A11		Neurod6	2.26592e-31			GO: Biological Process	GO:0051284	positive regulation of sequestering of calcium ion		0.005517	1	0.1068	0.9298	3	18	GSTO1,FKBP1A,CALM2
Chpt1	2.16213e-30			GO: Molecular Function	GO:0036312	phosphatidylinositol 3-kinase regulatory subunit binding		0.008233	1	0.05524	0.44	4	12	PIK3AP1,CBL,DAB2IP,PTPN13		Ngrn	7.42261e-31			GO: Biological Process	GO:0009163	nucleoside biosynthetic process		0.005571	1	0.107	0.9312	8	131	ACOT7,HPRT1,NME5,PRPS1,ATP5PB,DCK,NME1,MAT2B
Chrdl1	9.77464e-53			GO: Molecular Function	GO:0046332	SMAD binding		0.008547	1	0.05687	0.453	12	77	FLNA,RGCC,HIPK2,SKI,PRDM16,BMPR1A,BMPR1B,TGFBR1,TGFBR2,PAX6,COL1A2,COL5A2		Nipsnap1	5.52045e-37			GO: Biological Process	GO:0051453	regulation of intracellular pH		0.005588	1	0.107	0.9312	6	79	ATP6V1D,ATP6V1G1,ATP6V1B2,ATP6V1C1,ATP6V1E1,ATP6V0D1
Chst11	5.15751e-64			GO: Molecular Function	GO:0035004	phosphatidylinositol 3-kinase activity		0.008547	1	0.05687	0.453	12	77	ERBB4,FGF1,FGFR1,FGFR3,FGFR2,PDGFRA,PDGFRB,PIK3CG,VAV1,PTPN11,HBEGF,EGFR		Nmd3	1.24546e-15			GO: Biological Process	GO:0030091	protein repair		0.00593	1	0.1115	0.971	2	6	TXN,MSRB1
Chst2	2.15279e-65			GO: Molecular Function	GO:0071814	protein-lipid complex binding		0.009004	1	0.0591	0.4708	6	26	STAB2,APOE,SORL1,STAB1,LRP8,LDLR		Nme1	1.68021e-27			GO: Biological Process	GO:0009146	purine nucleoside triphosphate catabolic process		0.00593	1	0.1115	0.971	2	6	ITPA,NUDT16
Cic	1.97202e-25			GO: Molecular Function	GO:0071813	lipoprotein particle binding		0.009004	1	0.0591	0.4708	6	26	STAB2,APOE,SORL1,STAB1,LRP8,LDLR		Nme5	3.57661e-14			GO: Biological Process	GO:0046100	hypoxanthine metabolic process		0.00593	1	0.1115	0.971	2	6	HPRT1,PRPS1
Cit	2.09125e-24			GO: Molecular Function	GO:0017048	Rho GTPase binding		0.009028	1	0.0591	0.4708	13	87	EPS8,FMNL2,FLNA,ARHGAP4,CYFIP1,TRIOBP,CIT,FMNL3,DAAM2,AKAP13,FARP1,ROCK1,MTSS1L		Nop16	3.50313e-17			GO: Biological Process	GO:0044265	cellular macromolecule catabolic process		0.006034	1	0.1115	0.971	32	977	MAGOH,GABARAPL2,UBE2A,UBE2B,UBE2D1,SUMO1,UCHL1,RNF138,SETMAR,DTL,SIAH2,PYM1,COPS3,SKP1,AUH,PSMA1,PSMA2,PSMA3,PSMA5,PSMB1,PSMC2,LSM3,PSMD6,BNIP3,PELO,EXOSC6,ATP5IF1,NUDT16,USP14,EIF4A2,ENDOG,PSMD14
Clcn6	7.10864e-36			GO: Molecular Function	GO:0051117	ATPase binding		0.009028	1	0.0591	0.4708	13	87	ABCA1,TCIRG1,S100A1,ANK2,ATP1B2,GRIN2A,ATP6V0A2,TRPC5,PKD2,FXYD1,EZR,WFS1,TOR1AIP1		Nrgn	3.04264e-18			GO: Biological Process	GO:2001258	negative regulation of cation channel activity		0.006058	1	0.1115	0.971	4	36	SUMO1,GSTO1,FKBP1A,CALM2
Cldn10	4.37142e-19			GO: Molecular Function	GO:0015026	coreceptor activity		0.00915	1	0.05942	0.4733	8	42	GPC4,NRP1,IGSF1,ITGB1,ITGB3,RGMA,GPC6,LRP5		Nsmce4a	5.54897e-26			GO: Biological Process	GO:0042769	DNA damage response, detection of DNA damage		0.006058	1	0.1115	0.971	4	36	UBE2B,DNAJA1,DTL,RPA3
Clic4	6.019e-36			GO: Molecular Function	GO:0019894	kinesin binding		0.00915	1	0.05942	0.4733	8	42	KIF1B,PLEKHM2,SPAG9,MAPK8IP2,ARHGEF10,LRP8,KCNA2,KTN1		Nudt16	1.62974e-20			GO: Biological Process	GO:0000381	regulation of alternative mRNA splicing, via spliceosome		0.006058	1	0.1115	0.971	4	36	MAGOH,TRA2B,WTAP,RBM11
Clmn	2.72321e-83			GO: Molecular Function	GO:0042169	SH2 domain binding		0.00941	1	0.06086	0.4848	7	34	ARHGAP5,PAG1,AFAP1L2,SH3PXD2B,INPPL1,DAG1,PTPN6		Nudt16l1	3.69928e-19			GO: Biological Process	GO:1901659	glycosyl compound biosynthetic process		0.006093	1	0.1115	0.971	8	133	ACOT7,HPRT1,NME5,PRPS1,ATP5PB,DCK,NME1,MAT2B
Clstn2	2.20917e-51			GO: Molecular Function	GO:1990939	ATP-dependent microtubule motor activity		0.009452	1	0.06089	0.485	5	19	KIF26A,KIF5A,KIF5B,KIF5C,KIF26B		Nufip1	7.68991e-20			GO: Biological Process	GO:0030004	cellular monovalent inorganic cation homeostasis		0.006124	1	0.1115	0.971	7	106	ATP6V1D,ATP6V1G1,ATP6V1B2,ATP6V1C1,ATP6V1E1,TESC,ATP6V0D1
Clstn3	1.73611e-20			GO: Biological Process	GO:0000904	cell morphogenesis involved in differentiation		1.619e-45	1.173e-41	1.066e-41	1.009e-40	186	840	EPHB3,MAP6,MBP,ETV4,LINGO3,ZFPM1,RREB1,ADCY1,TENM2,DSCAML1,FZD4,FZD7,UNC5A,S100B,FBLN1,HEG1,KIDINS220,SALL1,SEMA6D,ANTXR1,SEMA6A,FGFR3,FGFR2,MERTK,PREX1,PLXNA3,FLNA,SEMA4B,LRFN1,SFRP1,FN1,ANK3,CARMIL1,RGCC,APC,APOE,APP,SLC1A3,PREX2,PDLIM5,SPTBN4,ARHGAP4,SLIT1,SLIT3,ENAH,DACT3,SMO,BRSK1,ATP2B2,PALLD,BCL9L,MYH9,AXL,SPTAN1,SPTB,SPTBN1,SPTBN2,ADGRB1,FSTL4,FGFRL1,NFASC,NCAM1,BCL2,PLXND1,NRP2,NRP1,GJA1…		Nutf2	6.29707e-14			GO: Biological Process	GO:0030641	regulation of cellular pH		0.006308	1	0.1143	0.9948	6	81	ATP6V1D,ATP6V1G1,ATP6V1B2,ATP6V1C1,ATP6V1E1,ATP6V0D1
Clu	1.16351e-72			GO: Biological Process	GO:0031175	neuron projection development		2.943e-45	2.133e-41	1.066e-41	1.009e-40	200	953	EPHB3,MAP6,MBP,ETV4,LINGO3,ADCY1,TENM2,DSCAML1,ADCY6,SLC12A5,UNC5A,S100B,EFEMP1,KIDINS220,SEMA6D,FGFR1,SEMA6A,FGFR3,FGFR2,PREX1,PLXNA3,SEMA4B,LRFN1,SFRP1,FN1,ANK3,GIT1,CNTNAP1,SHC1,APC,APOE,APP,PREX2,PDLIM5,SPTBN4,ARHGAP4,BICDL1,ARSB,TRIM67,TENM3,SLIT1,SLIT3,ENAH,SMO,RIMS1,BRSK1,PALLD,GPRC5B,MYO6,SPTAN1,SPTB,B2M,SPTBN1,SPTBN2,ADGRB1,FSTL4,NFASC,NCAM1,BCL2,PLXND1,GFAP,GFRA1,NRP2,NRP1,XYLT1,GJA1,BM…		Ola1	1.06805e-21			GO: Biological Process	GO:0050849	negative regulation of calcium-mediated signaling		0.006453	1	0.1163	1	3	19	GSTO1,FKBP1A,CALM2
Cmtm5	2.31201e-20			GO: Biological Process	GO:0048667	cell morphogenesis involved in neuron differentiation		5.257e-37	3.809e-33	1.27e-33	1.202e-32	139	590	EPHB3,MAP6,MBP,ETV4,LINGO3,ADCY1,TENM2,DSCAML1,UNC5A,S100B,KIDINS220,SEMA6D,SEMA6A,FGFR3,FGFR2,PLXNA3,SEMA4B,LRFN1,FN1,ANK3,APC,APOE,APP,SLC1A3,PREX2,PDLIM5,SPTBN4,ARHGAP4,SLIT1,SLIT3,ENAH,SMO,BRSK1,ATP2B2,SPTAN1,SPTB,SPTBN1,SPTBN2,ADGRB1,FSTL4,NFASC,NCAM1,BCL2,PLXND1,NRP2,NRP1,BMP7,BMPR1B,BMPR2,NEO1,CYFIP1,GLI2,GLI3,NOTCH1,CNTN2,CACNA1A,KIF13B,NRCAM,CAMK2A,NTRK2,NTN3,SEMA5A,SRCIN1,GRIN1,CIT,RNF1…		Orc6	7.77234e-35			GO: Biological Process	GO:2001235	positive regulation of apoptotic signaling pathway		0.00654	1	0.1172	1	10	193	EEF1E1,YWHAH,YWHAZ,PPP3R1,DYNLL1,BNIP3,MLLT11,YWHAQ,ATP5IF1,PPIF
Cmtm6	2.78398e-96			GO: Biological Process	GO:0007156	homophilic cell adhesion via plasma membrane adhesion molecules		1.396e-36	1.012e-32	2.529e-33	2.394e-32	69	160	DSCAML1,FAT1,PCDH10,PCDHB16,TENM3,PCDHGB4,DCHS1,IGSF9B,CLSTN2,PCDH17,CD84,SDK1,PCDHGC5,PCDHGC4,PCDHGB7,PCDHGB6,PCDHGB3,PCDHGB2,PCDHGB1,PCDHGA11,PCDHGA10,PCDHGA9,PCDHGA7,PCDHGA6,PCDHGA4,PCDHGA3,PCDHGA2,PCDHGA1,PCDHB15,PCDHB11,PCDHB8,PCDHB2,PCDHAC2,PCDHA12,PCDHA10,PCDHA3,PCDHA2,PCDHA1,PTPRT,CDH22,CDH2,PCDH1,CDH4,PCDHGC3,PCDH7,CDH6,PCDH8,CADM1,PKD1,SDK2,FAT3,CELSR1,PCDHGA8,CLSTN3,PCDHB5,ITGB1,FREM2,…		Pak1ip1	1.94216e-33			GO: Biological Process	GO:0016055	Wnt signaling pathway		0.006615	1	0.118	1	19	494	ARL6,AP2S1,UBE2B,RNF138,SIAH2,SKP1,PPP3R1,PSMA1,PSMA2,PSMA3,PSMA5,PSMB1,PSMC2,ISL1,PSMD6,CALM2,CCNE1,EMD,PSMD14
Cnnm3	5.42716e-34			GO: Biological Process	GO:0048812	neuron projection morphogenesis		3.933e-36	2.85e-32	5.699e-33	5.395e-32	143	630	EPHB3,MAP6,MBP,ETV4,LINGO3,ADCY1,TENM2,DSCAML1,UNC5A,S100B,KIDINS220,SEMA6D,SEMA6A,FGFR3,FGFR2,PLXNA3,SEMA4B,LRFN1,FN1,ANK3,CNTNAP1,APC,APOE,APP,PREX2,PDLIM5,SPTBN4,ARHGAP4,SLIT1,SLIT3,ENAH,SMO,RIMS1,BRSK1,SPTAN1,SPTB,SPTBN1,SPTBN2,ADGRB1,FSTL4,NFASC,NCAM1,BCL2,PLXND1,NRP2,NRP1,GJA1,BMP7,BMPR1B,BMPR2,NEO1,CYFIP1,GLI2,GLI3,NOTCH1,CNTN2,CACNA1A,KIF13B,NRCAM,CAMK2A,NTRK2,NTN3,SEMA5A,SRCIN1,GRIN1,SYT…		Pcgf6	1.49082e-10			GO: Biological Process	GO:0090662	ATP hydrolysis coupled transmembrane transport		0.006685	1	0.1186	1	4	37	ATP6V1B2,ATP6V1C1,ATP6V1E1,ATP6V0D1
Cntfr	1.03036e-27			GO: Biological Process	GO:0051960	regulation of nervous system development		4.416e-35	3.2e-31	5.333e-32	5.048e-31	173	881	EPHB3,ERBB4,MBP,ADCY6,FZD1,ADRA2C,EFEMP1,KIDINS220,SALL1,SEMA6D,YAP1,JAG1,MIB1,DISP3,FGFR1,SEMA6A,FGFR3,PREX1,FOXO3,PLXNA3,SEMA4B,SFRP1,FN1,ADGRL1,CHD7,APOE,APP,SKI,PDLIM5,ARHGAP4,ARSB,TRIM67,TENM3,SLIT1,SLIT3,ZFHX3,SMO,RIMS1,MDGA1,SPEN,FZD2,GPRC5B,SORL1,ZCCHC24,B2M,WASF3,ADGRB1,ADGRB2,FSTL4,BCL2,CLSTN2,PLXND1,GFAP,NRP1,XYLT1,BMP6,BMP7,BMPR1A,BMPR2,KANK1,GLI2,GLI3,ADGRL2,SDK1,NOTCH1,CNTN2,ADGRL3,…		Pcp4	1.94463e-18			GO: Biological Process	GO:0010821	regulation of mitochondrion organization		0.006815	1	0.1203	1	11	225	COA3,YWHAH,YWHAZ,PPP3R1,DYNLL1,BNIP3,C1QBP,MLLT11,YWHAQ,ATP5IF1,PPIF
Cntn1	4.87325e-37			GO: Biological Process	GO:0007409	axonogenesis		3.996e-33	2.895e-29	4.136e-30	3.915e-29	117	475	EPHB3,MBP,ETV4,LINGO3,ADCY1,TENM2,DSCAML1,UNC5A,S100B,SEMA6D,SEMA6A,FGFR3,FGFR2,PLXNA3,SEMA4B,LRFN1,FN1,ANK3,APC,APOE,APP,SPTBN4,ARHGAP4,SLIT1,SLIT3,ENAH,SMO,BRSK1,SPTAN1,SPTB,SPTBN1,SPTBN2,ADGRB1,FSTL4,NFASC,NCAM1,BCL2,PLXND1,NRP2,NRP1,BMP7,BMPR1B,BMPR2,NEO1,CYFIP1,GLI2,GLI3,NOTCH1,CNTN2,CACNA1A,KIF13B,NRCAM,NTRK2,NTN3,SEMA5A,GRIN1,RNF165,TGFB2,LINGO1,NR2E1,MACF1,PAX6,TNR,CDH2,CDH4,AGRN,TRPC5,MG…		Pdcd2	3.59686e-13			GO: Biological Process	GO:0030518	intracellular steroid hormone receptor signaling pathway		0.006946	1	0.1219	1	8	136	FHL2,DNAJA1,MED30,YWHAH,MED4,ISL1,RAN,CCNE1
Cntn2	1.13923e-24			GO: Biological Process	GO:0060284	regulation of cell development		2.588e-32	1.876e-28	2.344e-29	2.219e-28	180	985	EPHB3,ERBB4,MBP,RREB1,ADCY6,FBLN1,ADRA2C,EFEMP1,KIDINS220,SALL1,SEMA6D,YAP1,JAG1,MIB1,DISP3,FGFR1,SEMA6A,FGFR3,PREX1,FOXO3,PLXNA3,FLNA,SEMA4B,SFRP1,FN1,CARMIL1,RGCC,CHD7,APOE,APP,SKI,PDLIM5,ARHGAP4,ARSB,TRIM67,TENM3,SLIT1,SLIT3,DACT3,ZFHX3,SMO,RIMS1,SPEN,GPRC5B,SORL1,ZCCHC24,BCL9L,B2M,FSTL4,BCL2,PLXND1,GFAP,NRP1,XYLT1,BMP6,BMP7,BMPR1A,BMPR2,KANK1,GLI2,GLI3,NODAL,SDK1,NOTCH1,CNTN2,NOTCH3,CACNA1A,K…		Pdlim1	3.33456e-09			GO: Biological Process	GO:0043484	regulation of RNA splicing		0.00711	1	0.1242	1	7	109	MAGOH,SRSF7,TRA2B,WTAP,SMN1,C1QBP,RBM11
Cntnap1	1.85973e-38			GO: Biological Process	GO:0061564	axon development		3.294e-32	2.387e-28	2.652e-29	2.51e-28	121	514	EPHB3,MBP,ETV4,LINGO3,ADCY1,TENM2,DSCAML1,UNC5A,S100B,SEMA6D,SEMA6A,FGFR3,FGFR2,PLXNA3,SEMA4B,LRFN1,FN1,ANK3,APC,APOE,APP,SPTBN4,ARHGAP4,SLIT1,SLIT3,ENAH,SMO,BRSK1,SPTAN1,SPTB,SPTBN1,SPTBN2,ADGRB1,FSTL4,NFASC,NCAM1,BCL2,PLXND1,NRP2,NRP1,XYLT1,BMP7,BMPR1B,BMPR2,NEO1,CYFIP1,GLI2,GLI3,NOTCH1,CNTN2,CACNA1A,KIF13B,NRCAM,NTRK2,NTN3,SEMA5A,GRIN1,RNF165,TGFB2,LINGO1,NR2E1,MACF1,PAX6,TNR,CDH2,CDH4,AGRN,TR…		Pdp1	1.7095e-20			GO: Biological Process	GO:0009161	ribonucleoside monophosphate metabolic process		0.007187	1	0.1249	1	13	291	OLA1,HPRT1,MPP1,NDUFA11,SNCA,PRPS1,ATP5PB,ATP6V1B2,NDUFB2,NDUFC1,ATP5IF1,PPIF,TEFM
Cntnap5b	2.78311e-08			GO: Biological Process	GO:0098742	cell-cell adhesion via plasma-membrane adhesion molecules		1.195e-31	8.659e-28	8.659e-29	8.196e-28	77	230	TENM2,DSCAML1,FAT1,PCDH10,ADGRL1,PCDHB16,TENM3,PCDHGB4,DCHS1,IGSF9B,FGFRL1,CLSTN2,PCDH17,CD84,SDK1,PCDHGC5,PCDHGC4,PCDHGB7,PCDHGB6,PCDHGB3,PCDHGB2,PCDHGB1,PCDHGA11,PCDHGA10,PCDHGA9,PCDHGA7,PCDHGA6,PCDHGA4,PCDHGA3,PCDHGA2,PCDHGA1,PCDHB15,PCDHB11,PCDHB8,PCDHB2,PCDHAC2,PCDHA12,PCDHA10,GRID2,PCDHA3,PCDHA2,PCDHA1,CLDN10,PTPRT,IL1RAPL1,CDH22,CDH2,PCDH1,CDH4,PCDHGC3,PCDH7,CDH6,PCDH8,CADM1,NRXN1,PKD1,VCA…		Pef1	1.52803e-21			GO: Biological Process	GO:0009150	purine ribonucleotide metabolic process		0.007464	1	0.129	1	20	536	ACOT7,OLA1,HPRT1,NME5,MPP1,NDUFA11,SNCA,PRPS1,ATP5PB,ATP6V1B2,NDUFB2,NDUFC1,ITPA,NME1,ATP5IF1,NUDT16,CALM2,PPIF,TEFM,GUCY1B1
Col11a1	7.19682e-09			GO: Biological Process	GO:0098609	cell-cell adhesion		1.323e-31	9.588e-28	8.717e-29	8.251e-28	178	980	EPHB3,TTYH1,ABAT,ETS1,IKZF1,ZFPM1,KIRREL2,TENM2,DSCAML1,FZD7,FAT1,PCDH10,PREX1,FLNA,ANK3,PKP4,RGCC,PRR5,SHC1,APC,ADGRL1,CCDC80,GPAM,CHD7,PCDHB16,MSN,PDPN,TENM3,PLPP3,PCDHGB4,DCHS1,ASTN1,IGSF9B,MEGF10,PAG1,MYH9,SWAP70,MYO10,B2M,FGFRL1,NFASC,NCAM1,NCAM2,BCL2,CLSTN2,CCDC88B,PCDH17,CD84,STK10,BMP7,GLI2,GLI3,SYK,ADAM17,NODAL,SDK1,ADGRL3,KIF13B,ZEB1,NRCAM,PCDHGC5,PCDHGC4,PCDHGB7,PCDHGB6,PCDHGB3,PCDHGB2…		Pelo	1.55423e-12			GO: Biological Process	GO:0043086	negative regulation of catalytic activity		0.00773	1	0.1329	1	29	877	PCP4,UBE2D1,UCHL1,DNAJA1,FKBP1A,SIAH2,CHORDC1,NIFK,SNCB,SNCA,ARPP19,PSMA1,PSMA2,PSMA3,PSMA5,PSMB1,PSMC2,BBS4,PSMD6,TESC,ATP5IF1,DUSP14,DNAJB6,RGS2,RGS4,PPIF,USP14,EIF4A2,PSMD14
Col11a2	4.03697e-41			GO: Biological Process	GO:0050767	regulation of neurogenesis		1.121e-30	8.124e-27	6.77e-28	6.408e-27	153	784	EPHB3,ERBB4,MBP,ADCY6,ADRA2C,EFEMP1,KIDINS220,SALL1,SEMA6D,YAP1,JAG1,MIB1,DISP3,FGFR1,SEMA6A,FGFR3,PREX1,FOXO3,PLXNA3,SEMA4B,SFRP1,FN1,CHD7,APOE,APP,SKI,PDLIM5,ARHGAP4,ARSB,TRIM67,TENM3,SLIT1,SLIT3,ZFHX3,SMO,RIMS1,SPEN,GPRC5B,SORL1,ZCCHC24,B2M,FSTL4,BCL2,PLXND1,GFAP,NRP1,XYLT1,BMP6,BMP7,BMPR1A,BMPR2,KANK1,GLI2,GLI3,SDK1,NOTCH1,CNTN2,NOTCH3,CACNA1A,KIF13B,ACSL6,ZEB1,NRCAM,NTRK2,RAPGEF4,RAPGEF1,CRT…		Pfdn4	1.45141e-21			GO: Biological Process	GO:0050684	regulation of mRNA processing		0.007831	1	0.134	1	7	111	MAGOH,SRSF7,TRA2B,WTAP,C1QBP,RBM11,PTCD2
Col12a1	2.1554e-12			GO: Biological Process	GO:0007411	axon guidance		1.962e-29	1.421e-25	1.093e-26	1.035e-25	76	240	EPHB3,ETV4,TENM2,UNC5A,SEMA6D,SEMA6A,PLXNA3,SEMA4B,ANK3,APP,SPTBN4,SLIT1,SLIT3,ENAH,SMO,SPTAN1,SPTB,SPTBN1,SPTBN2,NFASC,NCAM1,PLXND1,NRP2,NRP1,BMP7,BMPR1B,BMPR2,NEO1,GLI2,GLI3,CNTN2,NRCAM,NTN3,SEMA5A,RNF165,TGFB2,PAX6,TNR,CDH4,AGRN,PLXNB2,SLIT2,LHX2,NRXN1,SEMA5B,NTN1,PLXNA1,PLXNA2,PLXNB1,EZR,CSF1R,PLXNA4,BOC,RELN,KIF26A,DAG1,DCC,PTPRA,PTPRM,KIF5A,KIF5B,KIF5C,DSCAM,FZD3,KIF26B,L1CAM,LAMA2,LAMB2,VA…		Pfn2	7.34736e-30			GO: Biological Process	GO:0055086	nucleobase-containing small molecule metabolic process		0.007908	1	0.134	1	26	763	ACOT7,OLA1,MDH1,TXN,HPRT1,NME5,MPP1,NDUFA11,SNCA,PRPS1,ATP5PB,ATP6V1B2,DCK,NDUFB2,NDUFC1,ITPA,GLRX,GMPR,NME1,ATP5IF1,NUDT16,CALM2,MAT2B,PPIF,TEFM,GUCY1B1
Col16a1	1.33763e-22			GO: Biological Process	GO:0097485	neuron projection guidance		2.67e-29	1.935e-25	1.382e-26	1.308e-25	76	241	EPHB3,ETV4,TENM2,UNC5A,SEMA6D,SEMA6A,PLXNA3,SEMA4B,ANK3,APP,SPTBN4,SLIT1,SLIT3,ENAH,SMO,SPTAN1,SPTB,SPTBN1,SPTBN2,NFASC,NCAM1,PLXND1,NRP2,NRP1,BMP7,BMPR1B,BMPR2,NEO1,GLI2,GLI3,CNTN2,NRCAM,NTN3,SEMA5A,RNF165,TGFB2,PAX6,TNR,CDH4,AGRN,PLXNB2,SLIT2,LHX2,NRXN1,SEMA5B,NTN1,PLXNA1,PLXNA2,PLXNB1,EZR,CSF1R,PLXNA4,BOC,RELN,KIF26A,DAG1,DCC,PTPRA,PTPRM,KIF5A,KIF5B,KIF5C,DSCAM,FZD3,KIF26B,L1CAM,LAMA2,LAMB2,VA…		Phospho2	4.6104e-19			GO: Biological Process	GO:0000387	spliceosomal snRNP assembly		0.008064	1	0.134	1	4	39	GEMIN2,SMN1,SNRPD1,DDX20
Col1a1	2.78773e-27			GO: Biological Process	GO:0098916	anterograde trans-synaptic signaling		4.546e-29	3.294e-25	1.937e-26	1.834e-25	137	678	ABAT,ERBB4,MBP,SHC3,SLC12A5,S100B,ADRA1A,AGT,MMP9,LRFN1,ADGRL1,BCAN,APOE,PPFIA3,SLC1A2,SLC1A3,SLC1A4,PCDHB16,SLC6A1,SLC6A9,SLC6A11,SLC8A2,SHANK2,SLC12A4,CSPG5,SV2C,CACNG4,IGSF9B,RIMS1,ATP1A2,BRSK1,SLC12A7,ATP2B2,GABRA2,JPH4,NAAA,MYO6,KIF1B,IQSEC2,SPTBN2,NCAM1,CLSTN2,GFAP,PCDH17,KISS1R,GLUL,PPP1R9B,CACNA1G,GNAI2,BSN,CNTN2,CACNA1A,CACNA1B,CACNA1C,GPM6B,CACNA1E,CAMK2A,NTRK2,PCDHB11,RAPGEF4,PCDHB8,PC…		Pnck	3.54217e-21			GO: Biological Process	GO:0031110	regulation of microtubule polymerization or depolymerization		0.008134	1	0.134	1	5	61	SNCA,STMN3,STMN2,STMN1,RGS2
Col1a2	5.35393e-30			GO: Biological Process	GO:0007268	chemical synaptic transmission		4.546e-29	3.294e-25	1.937e-26	1.834e-25	137	678	ABAT,ERBB4,MBP,SHC3,SLC12A5,S100B,ADRA1A,AGT,MMP9,LRFN1,ADGRL1,BCAN,APOE,PPFIA3,SLC1A2,SLC1A3,SLC1A4,PCDHB16,SLC6A1,SLC6A9,SLC6A11,SLC8A2,SHANK2,SLC12A4,CSPG5,SV2C,CACNG4,IGSF9B,RIMS1,ATP1A2,BRSK1,SLC12A7,ATP2B2,GABRA2,JPH4,NAAA,MYO6,KIF1B,IQSEC2,SPTBN2,NCAM1,CLSTN2,GFAP,PCDH17,KISS1R,GLUL,PPP1R9B,CACNA1G,GNAI2,BSN,CNTN2,CACNA1A,CACNA1B,CACNA1C,GPM6B,CACNA1E,CAMK2A,NTRK2,PCDHB11,RAPGEF4,PCDHB8,PC…		Pnpo	8.38231e-26			GO: Biological Process	GO:0000055	ribosomal large subunit export from nucleus		0.00819	1	0.134	1	2	7	RAN,NMD3
Col27a1	4.1928e-27			GO: Biological Process	GO:0099537	trans-synaptic signaling		4.546e-29	3.294e-25	1.937e-26	1.834e-25	137	678	ABAT,ERBB4,MBP,SHC3,SLC12A5,S100B,ADRA1A,AGT,MMP9,LRFN1,ADGRL1,BCAN,APOE,PPFIA3,SLC1A2,SLC1A3,SLC1A4,PCDHB16,SLC6A1,SLC6A9,SLC6A11,SLC8A2,SHANK2,SLC12A4,CSPG5,SV2C,CACNG4,IGSF9B,RIMS1,ATP1A2,BRSK1,SLC12A7,ATP2B2,GABRA2,JPH4,NAAA,MYO6,KIF1B,IQSEC2,SPTBN2,NCAM1,CLSTN2,GFAP,PCDH17,KISS1R,GLUL,PPP1R9B,CACNA1G,GNAI2,BSN,CNTN2,CACNA1A,CACNA1B,CACNA1C,GPM6B,CACNA1E,CAMK2A,NTRK2,PCDHB11,RAPGEF4,PCDHB8,PC…		Pnrc1	1.16689e-18			GO: Biological Process	GO:1902019	regulation of cilium-dependent cell motility		0.00819	1	0.134	1	2	7	CFAP20,BBS4
Col4a1	5.46915e-13			GO: Biological Process	GO:0099536	synaptic signaling		1.829e-28	1.325e-24	7.25e-26	6.863e-25	137	687	ABAT,ERBB4,MBP,SHC3,SLC12A5,S100B,ADRA1A,AGT,MMP9,LRFN1,ADGRL1,BCAN,APOE,PPFIA3,SLC1A2,SLC1A3,SLC1A4,PCDHB16,SLC6A1,SLC6A9,SLC6A11,SLC8A2,SHANK2,SLC12A4,CSPG5,SV2C,CACNG4,IGSF9B,RIMS1,ATP1A2,BRSK1,SLC12A7,ATP2B2,GABRA2,JPH4,NAAA,MYO6,KIF1B,IQSEC2,SPTBN2,NCAM1,CLSTN2,GFAP,PCDH17,KISS1R,GLUL,PPP1R9B,CACNA1G,GNAI2,BSN,CNTN2,CACNA1A,CACNA1B,CACNA1C,GPM6B,CACNA1E,CAMK2A,NTRK2,PCDHB11,RAPGEF4,PCDHB8,PC…		Pop7	9.10492e-11			GO: Biological Process	GO:0060296	regulation of cilium beat frequency involved in ciliary motility		0.00819	1	0.134	1	2	7	CFAP20,BBS4
Col4a2	1.79798e-15			GO: Biological Process	GO:0045664	regulation of neuron differentiation		1.901e-28	1.378e-24	7.25e-26	6.863e-25	133	655	EPHB3,MBP,ADCY6,ADRA2C,EFEMP1,KIDINS220,SALL1,SEMA6D,JAG1,MIB1,DISP3,FGFR1,SEMA6A,PREX1,FOXO3,PLXNA3,SEMA4B,SFRP1,FN1,APOE,APP,PDLIM5,ARHGAP4,ARSB,TRIM67,TENM3,SLIT1,SLIT3,ZFHX3,RIMS1,GPRC5B,B2M,FSTL4,BCL2,PLXND1,GFAP,NRP1,XYLT1,BMP6,BMP7,BMPR2,KANK1,GLI2,GLI3,SDK1,NOTCH1,CNTN2,NOTCH3,CACNA1A,KIF13B,ACSL6,ZEB1,NRCAM,NTRK2,RAPGEF4,RAPGEF1,CRTC1,SEMA5A,CTDSP1,GRID2,GRN,SPAG9,SRCIN1,GRIN1,SYT2,CIT,I…		Ppa1	4.64789e-42			GO: Biological Process	GO:0060295	regulation of cilium movement involved in cell motility		0.00819	1	0.134	1	2	7	CFAP20,BBS4
Col4a5	7.67118e-25			GO: Biological Process	GO:0048858	cell projection morphogenesis		4.723e-28	3.422e-24	1.711e-25	1.62e-24	162	904	EPHB3,MAP6,MBP,ETV4,LINGO3,RREB1,ADCY1,TENM2,DSCAML1,TBC1D16,UNC5A,S100B,KIDINS220,SEMA6D,SEMA6A,FGFR3,FGFR2,PLXNA3,FLNA,SEMA4B,LRFN1,KIF27,FN1,ANK3,CEP290,CNTNAP1,APC,DZIP1,APOE,APP,PREX2,PDLIM5,SPTBN4,ARHGAP4,SLIT1,SLIT3,ENAH,SMO,RIMS1,BRSK1,NES,TBC1D9B,SPTAN1,SPTB,SPTBN1,SPTBN2,ADGRB1,FSTL4,NFASC,NCAM1,BCL2,PLXND1,NRP2,NRP1,GJA1,BMP7,BMPR1B,BMPR2,NEO1,KANK1,CYFIP1,GLI2,GLI3,NOTCH1,CNTN2,CACNA1…		Ppia	5.60009e-24			GO: Biological Process	GO:0009204	deoxyribonucleoside triphosphate catabolic process		0.00819	1	0.134	1	2	7	ITPA,NUDT16
Col5a1	1.368e-10			GO: Biological Process	GO:0010975	regulation of neuron projection development		6.942e-28	5.03e-24	2.395e-25	2.267e-24	111	492	EPHB3,MBP,ADCY6,EFEMP1,KIDINS220,SEMA6D,FGFR1,SEMA6A,PREX1,PLXNA3,SEMA4B,SFRP1,FN1,APOE,PDLIM5,ARHGAP4,ARSB,TRIM67,TENM3,SLIT1,SLIT3,RIMS1,GPRC5B,B2M,FSTL4,PLXND1,GFAP,NRP1,XYLT1,BMP7,BMPR2,KANK1,SDK1,CNTN2,CACNA1A,KIF13B,ACSL6,NRCAM,NTRK2,RAPGEF4,RAPGEF1,CRTC1,SEMA5A,GRID2,GRN,SRCIN1,GRIN1,SYT2,CIT,IL1RAPL1,LINGO1,NEURL1,NR2E1,MACF1,PAX6,TNR,CDH2,CDH4,AGRN,HGF,HLA-A,TRPC5,MGLL,PLXNB2,SLIT2,SERPI…		Ppid	1.16164e-23			GO: Biological Process	GO:0090324	negative regulation of oxidative phosphorylation		0.00819	1	0.134	1	2	7	SNCA,PPIF
Col5a2	2.62802e-15			GO: Biological Process	GO:0032990	cell part morphogenesis		2.239e-27	1.622e-23	7.375e-25	6.98e-24	163	925	EPHB3,MAP6,MBP,ETV4,LINGO3,RREB1,ADCY1,TENM2,DSCAML1,TBC1D16,UNC5A,S100B,KIDINS220,SEMA6D,SEMA6A,FGFR3,FGFR2,PLXNA3,FLNA,SEMA4B,LRFN1,KIF27,FN1,ANK3,CEP290,CNTNAP1,APC,DZIP1,APOE,APP,PREX2,PDLIM5,SPTBN4,ARHGAP4,SLIT1,SLIT3,ENAH,SMO,RIMS1,BRSK1,NES,TBC1D9B,SPTAN1,SPTB,SPTBN1,SPTBN2,ADGRB1,FSTL4,NFASC,NCAM1,BCL2,PLXND1,NRP2,NRP1,GJA1,BMP7,BMPR1B,BMPR2,NEO1,KANK1,CYFIP1,GLI2,GLI3,NOTCH1,CNTN2,CACNA1…		Ppif	4.14472e-28			GO: Biological Process	GO:0034470	ncRNA processing		0.008384	1	0.1366	1	16	399	DDX47,POP7,METTL1,C1D,RPP38,THUMPD1,FRG1,RPP40,MRPL44,EXOSC6,CLP1,TSEN15,FDXACB1,NUDT16,YRDC,MRM3
Col6a1	1.21952e-11			GO: Biological Process	GO:0050808	synapse organization		3.821e-27	2.769e-23	1.204e-24	1.139e-23	76	258	EPHB3,ERBB4,FZD1,FGFR2,ANK3,ADGRL1,APOE,APP,PDLIM5,PCDHB16,SHANK2,SLIT1,MDGA1,ATP2B2,MYO6,SPTBN2,ADGRB1,ADGRB2,NFASC,CLSTN2,PLXND1,PCDH17,NFIA,BSN,ADGRL2,SDK1,CNTN2,ADGRL3,CACNA1A,NRCAM,PCDHGC5,PCDHGC4,NTRK2,PCDHB11,PCDHB8,PCDHB2,GRIN1,IL1RAPL1,THBS2,NEURL1,TNR,CDH2,PCDHGC3,AGRN,SEZ6L,CACNA2D2,CADM1,NRXN1,NRXN2,FLRT1,UTRN,COL4A1,COL4A5,SDK2,TNC,WNT7A,SHANK3,ELFN1,NCAN,CTNND2,DAB2IP,RELN,CLSTN3,PC…		Ppp2r3c	5.14372e-20			GO: Biological Process	GO:0010523	negative regulation of calcium ion transport into cytosol		0.008594	1	0.1393	1	3	21	GSTO1,FKBP1A,CALM2
Col6a2	3.76468e-20			GO: Biological Process	GO:0060322	head development		5.352e-27	3.878e-23	1.616e-24	1.53e-23	148	802	EPHB3,RIDA,ABAT,ERBB4,MAOB,MBP,ETS1,IKZF1,MDK,NDRG2,DSCAML1,FABP7,S100A1,FZD1,FZD4,ACSL3,SALL1,SEMA6D,RAPGEF3,SCN5A,FGFR1,FGFR3,FGFR2,FOXO3,PLXNA3,SELENOP,SFRP1,KIF27,ANXA3,CEP290,CCDC85C,APLP2,BCAN,CHD7,APP,SKI,CCDC141,SLC1A2,SLC6A11,SLC8A1,SLIT1,SLIT3,ANKRD11,ZFHX3,SMO,MDGA1,ATP2B2,ATP2B4,NES,SALL3,AXL,SPTBN2,NCAM1,BCL2,KDM6B,NRP2,NRP1,BMPR1A,BMPR2,TTBK1,GNG12,GLI2,NFIX,GLI3,GLUD1,TACC1,NODAL,S…		Ppp3r1	4.21928e-23			GO: Biological Process	GO:0035384	thioester biosynthetic process		0.008702	1	0.1397	1	5	62	ACOT9,ACOT7,THEM4,PDP1,SNCA
Col6a3	1.22413e-16			GO: Biological Process	GO:0006935	chemotaxis		2.861e-26	2.073e-22	8.009e-24	7.581e-23	119	575	EPHB3,ETV4,TENM2,UNC5A,SEMA6D,FCGR2A,FGF1,BIN2,FGFR1,SEMA6A,PREX1,PLXNA3,SEMA4B,FN1,ANK3,APP,SPTBN4,MST1,SLIT1,SLIT3,ENAH,SMO,SWAP70,SPTAN1,SPTB,SPTBN1,SPTBN2,NFASC,NCAM1,PLXND1,NRP2,NRP1,BMP7,BMPR1B,BMPR2,NEO1,GLI2,GLI3,SYK,ADAM17,NOTCH1,CNTN2,NRCAM,NTN3,SEMA5A,TGFB1,RNF165,TGFB2,PAX6,SCRIB,TNR,PADI2,CDH4,AGRN,NCKAP1L,HGF,PDGFRA,PDGFRB,PLXNB2,SLIT2,LHX2,NRXN1,SEMA5B,AMOT,PIK3CG,NTN1,CCR6,PLD1,PL…		Ppwd1	1.40468e-11			GO: Biological Process	GO:0071616	acyl-CoA biosynthetic process		0.008702	1	0.1397	1	5	62	ACOT9,ACOT7,THEM4,PDP1,SNCA
Col9a3	4.37142e-19			GO: Biological Process	GO:0007420	brain development		2.874e-26	2.082e-22	8.009e-24	7.581e-23	141	755	EPHB3,RIDA,ABAT,ERBB4,MAOB,MBP,ETS1,IKZF1,MDK,NDRG2,DSCAML1,FABP7,S100A1,FZD1,FZD4,ACSL3,SALL1,SEMA6D,RAPGEF3,SCN5A,FGFR1,FGFR3,FGFR2,FOXO3,PLXNA3,SELENOP,SFRP1,KIF27,ANXA3,CEP290,CCDC85C,APLP2,BCAN,CHD7,APP,SKI,CCDC141,SLC1A2,SLC6A11,SLC8A1,SLIT1,SLIT3,ZFHX3,SMO,MDGA1,ATP2B2,ATP2B4,NES,SALL3,AXL,SPTBN2,NCAM1,BCL2,KDM6B,NRP2,NRP1,BMPR1A,BMPR2,TTBK1,GNG12,GLI2,NFIX,GLI3,GLUD1,TACC1,NODAL,SLC38A3,N…		Prps1	2.06038e-37			GO: Biological Process	GO:0030178	negative regulation of Wnt signaling pathway		0.009184	1	0.1468	1	10	203	SIAH2,PSMA1,PSMA2,PSMA3,PSMA5,PSMB1,PSMC2,ISL1,PSMD6,PSMD14
Cpe	6.43706e-144			GO: Biological Process	GO:0042330	taxis		3.951e-26	2.863e-22	1.06e-23	1.004e-22	119	577	EPHB3,ETV4,TENM2,UNC5A,SEMA6D,FCGR2A,FGF1,BIN2,FGFR1,SEMA6A,PREX1,PLXNA3,SEMA4B,FN1,ANK3,APP,SPTBN4,MST1,SLIT1,SLIT3,ENAH,SMO,SWAP70,SPTAN1,SPTB,SPTBN1,SPTBN2,NFASC,NCAM1,PLXND1,NRP2,NRP1,BMP7,BMPR1B,BMPR2,NEO1,GLI2,GLI3,SYK,ADAM17,NOTCH1,CNTN2,NRCAM,NTN3,SEMA5A,TGFB1,RNF165,TGFB2,PAX6,SCRIB,TNR,PADI2,CDH4,AGRN,NCKAP1L,HGF,PDGFRA,PDGFRB,PLXNB2,SLIT2,LHX2,NRXN1,SEMA5B,AMOT,PIK3CG,NTN1,CCR6,PLD1,PL…		Psma1	6.99989e-31			GO: Biological Process	GO:0032272	negative regulation of protein polymerization		0.009298	1	0.1479	1	5	63	PFN2,SNCA,BBS4,STMN2,STMN1
Cpne3	8.79543e-13			GO: Biological Process	GO:0031344	regulation of cell projection organization		1.235e-25	8.947e-22	3.195e-23	3.024e-22	128	657	EPHB3,MBP,RREB1,TENM2,ADCY6,TBC1D16,EFEMP1,KIDINS220,SEMA6D,FGFR1,SEMA6A,PREX1,ARAP1,PLXNA3,SEMA4B,SFRP1,FN1,CARMIL1,APC,APOE,PDLIM5,ARHGAP4,ARSB,TRIM67,TENM3,SLIT1,SLIT3,RIMS1,GPRC5B,TBC1D9B,MYO10,B2M,FSTL4,PLXND1,GFAP,NRP1,XYLT1,BMP7,BMPR2,KANK1,SDK1,CNTN2,CACNA1A,KIF13B,ACSL6,NRCAM,NTRK2,RAPGEF4,RAPGEF1,CRTC1,SEMA5A,GRID2,GRN,SRCIN1,GRIN1,SYT2,CIT,IL1RAPL1,TGFBR1,LINGO1,P2RX7,NEURL1,NR2E1,MACF…		Psma2	4.29217e-23			GO: Biological Process	GO:1903047	mitotic cell cycle process		0.009603	1	0.1515	1	30	931	ORC6,UBE2D1,SETMAR,RAE1,ZC3HC1,NABP1,SKP1,YWHAH,CENPV,DYNLL1,ARPP19,PSMA1,PSMA2,PSMA3,PSMA5,PSMB1,PSMC2,BBS4,PSMD6,NAE1,TAF10,RAN,CALM2,STMN1,ZWINT,CCNE1,EMD,PSMD14,RPA3,DCTN3
Cpq	1.65155e-43			GO: Biological Process	GO:0030334	regulation of cell migration		1.557e-25	1.128e-21	3.89e-23	3.682e-22	138	742	ERBB4,ETS1,RREB1,FBLN1,EFEMP1,SEMA6D,RAPGEF3,JAG1,AGT,FGF1,FOXO4,FGFR1,SEMA6A,MMP9,MMP14,SDC4,PLXNA3,FLNA,SEMA4B,MIA3,SFRP1,FN1,ANXA3,CARMIL1,RGCC,VASH1,PRR5,APC,APOE,MSN,MST1,PDPN,ARHGAP4,ARHGAP5,SLC8A1,ARSB,PLPP3,GNA13,MYO1F,SORL1,SPARC,SWAP70,BCL2,PLXND1,NRP2,NRP1,STK10,BMPR2,KANK1,KISS1R,CPNE3,GNA12,ADAM17,NODAL,NOTCH1,GPLD1,SASH1,ABHD2,DDR2,RAPGEF4,SEMA5A,SPAG9,SRCIN1,TGFB1,TGFB2,TGFBR1,TGFB…		Psma3	4.48409e-20			GO: Biological Process	GO:0016574	histone ubiquitination		0.009617	1	0.1515	1	4	41	UBE2A,UBE2B,SKP1,RNF2
Cpt1a	1.24041e-114			GO: Biological Process	GO:0051270	regulation of cellular component movement		9.957e-25	7.215e-21	2.405e-22	2.276e-21	150	860	ERBB4,ETS1,RREB1,FBLN1,EFEMP1,SEMA6D,RAPGEF3,JAG1,AGT,SCN5A,FGF1,FOXO4,FGFR1,SEMA6A,MMP9,MMP14,SDC4,ARAP1,PLXNA3,FLNA,SEMA4B,MIA3,SFRP1,ANK2,FN1,ANXA3,CARMIL1,RGCC,VASH1,PRR5,APC,APOE,MSN,MST1,PDPN,ARHGAP4,ARHGAP5,SLC8A1,ARSB,PLPP3,GNA13,SLIT1,MYO1F,ATP1A2,SORL1,SPARC,SWAP70,BCL2,PLXND1,NRP2,NRP1,STK10,BMPR2,KANK1,KISS1R,CPNE3,GNA12,ADAM17,NODAL,NOTCH1,GPLD1,CACNA1C,SASH1,ABHD2,DDR2,RAPGEF4,SEMA5…		Psma5	2.26438e-18			GO: Biological Process	GO:0006144	purine nucleobase metabolic process		0.009803	1	0.1529	1	3	22	HPRT1,PRPS1,GMPR
Creb3l2	6.15691e-25			GO: Biological Process	GO:0022604	regulation of cell morphogenesis		1.628e-24	1.18e-20	3.806e-22	3.603e-21	120	609	EPHB3,EPS8,MBP,RREB1,FMNL2,TBC1D16,S100B,FBLN1,SALL1,SEMA6D,SEMA6A,PREX1,ARAP1,PLXNA3,FLNA,SEMA4B,SFRP1,FN1,FGD2,CARMIL1,RGCC,APOE,PDLIM5,MSN,PDPN,ARHGAP4,GNA13,SLIT1,SLIT3,DACT3,RIMS1,FGD6,BCL9L,MYH9,TBC1D9B,SPARC,MYO10,WASF3,FSTL4,PLXND1,NRP1,BMPR2,KANK1,CYFIP1,TTBK1,FGD4,GNA12,FERMT2,NOTCH1,CNTN2,CACNA1A,KIF13B,NRCAM,LIMD1,NTRK2,TRIOBP,SEMA5A,SRCIN1,GRIN1,SYT2,CIT,TGFB1,TGFB2,FMNL3,IL1RAPL1,TG…		Psmb1	6.22693e-27			GO: Biological Process	GO:0009894	regulation of catabolic process		0.009859	1	0.1529	1	26	777	GABARAPL2,RAB33A,UBE2D1,SUMO1,UCHL1,ATP6V1D,RNF138,ATP6V1G1,SKP1,SNCA,ATP6V1B2,ATP6V1C1,ATP6V1E1,PSMA1,PSMA2,PSMA3,PSMA5,PSMB1,PSMC2,PSMD6,BNIP3,ATP5IF1,USP14,ATP6V0D1,ENDOG,PSMD14
Crim1	6.2903e-44			GO: Biological Process	GO:0001568	blood vessel development		1.872e-24	1.356e-20	4.238e-22	4.012e-21	125	651	EPHB3,ETS1,FZD4,MFGE8,HEG1,RAPGEF3,YAP1,JAG1,AGT,MIB1,FGF1,ANTXR1,FOXO4,FGFR1,FGFR2,MMP9,MMP14,FLNA,SFRP1,STAB2,FN1,ANXA3,RGCC,VASH1,SHC1,HIPK2,CCDC80,CHD7,APOE,PLPP3,GNA13,SMO,MYH9,SPARC,ERAP1,ADGRB1,ADGRB2,PLXND1,NRP2,NRP1,STAB1,GJA1,BMP7,BMPR2,GLI3,SYK,NODAL,NOTCH1,NOTCH2,NOTCH3,GPLD1,SASH1,NRCAM,NTRK2,RAPGEF1,SEMA5A,TGFB2,FMNL3,TGFBR1,TGFBR2,THBS2,NR2E1,PAX6,TNFRSF1A,CDH2,TSPAN12,HGF,PDE3B,DD…		Psmc2	2.38219e-44			GO: Biological Process	GO:0006611	protein export from nucleus		0.009921	1	0.1529	1	5	64	TXN,CHCHD4,RAN,EMD,NUTF2
Crot	3.18466e-27			GO: Biological Process	GO:0001944	vasculature development		2.17e-24	1.572e-20	4.765e-22	4.51e-21	128	677	EPHB3,ETS1,FZD4,MFGE8,HEG1,RAPGEF3,YAP1,JAG1,AGT,MIB1,FGF1,ANTXR1,FOXO4,FGFR1,FGFR2,MMP9,MMP14,FLNA,SFRP1,STAB2,FN1,ANXA3,RGCC,VASH1,SHC1,HIPK2,CCDC80,CHD7,APOE,PDPN,PLPP3,GNA13,SMO,MYH9,SPARC,ERAP1,ADGRB1,ADGRB2,PLXND1,NRP2,NRP1,STAB1,GJA1,BMP7,BMPR2,NFATC1,GLI3,SYK,NODAL,NOTCH1,NOTCH2,NOTCH3,GPLD1,SASH1,NRCAM,NTRK2,RAPGEF1,SEMA5A,TGFB2,FMNL3,TGFBR1,TGFBR2,THBS2,NR2E1,PAX6,TNFRSF1A,CDH2,TSPAN12,…		Psmd14	1.1728e-33			GO: Biological Process	GO:0018208	peptidyl-proline modification		0.009921	1	0.1529	1	5	64	FKBP1A,PPIA,PPID,PPWD1,PPIF
Crtc1	2.93115e-22			GO: Biological Process	GO:2000145	regulation of cell motility		1.278e-23	9.262e-20	2.724e-21	2.579e-20	140	793	ERBB4,ETS1,RREB1,FBLN1,EFEMP1,SEMA6D,RAPGEF3,JAG1,AGT,FGF1,FOXO4,FGFR1,SEMA6A,MMP9,MMP14,SDC4,PLXNA3,FLNA,SEMA4B,MIA3,SFRP1,FN1,ANXA3,CARMIL1,RGCC,VASH1,PRR5,APC,APOE,MSN,MST1,PDPN,ARHGAP4,ARHGAP5,SLC8A1,ARSB,PLPP3,GNA13,MYO1F,SORL1,SPARC,SWAP70,BCL2,PLXND1,NRP2,NRP1,STK10,BMPR2,KANK1,KISS1R,CPNE3,GNA12,ADAM17,NODAL,NOTCH1,GPLD1,SASH1,ABHD2,DDR2,RAPGEF4,SEMA5A,SPAG9,SRCIN1,TGFB1,TGFB2,TGFBR1,TGFB…		Psmd6	2.19295e-31			GO: Biological Process	GO:0009259	ribonucleotide metabolic process		0.009931	1	0.1529	1	20	551	ACOT7,OLA1,HPRT1,NME5,MPP1,NDUFA11,SNCA,PRPS1,ATP5PB,ATP6V1B2,NDUFB2,NDUFC1,ITPA,NME1,ATP5IF1,NUDT16,CALM2,PPIF,TEFM,GUCY1B1
Csf1r	8.60084e-140			GO: Biological Process	GO:0030198	extracellular matrix organization		7.498e-23	5.433e-19	1.552e-20	1.469e-19	84	354	THSD4,ETS1,FBLN1,ACAN,AGT,ANTXR1,MMP9,MMP14,MMP15,MIA3,FN1,RGCC,CCDC80,APLP2,BCAN,APP,SPARC,MATN4,GFAP,SULF2,NFKB2,NID1,NOTCH1,GPM6B,PLOD3,DDR2,SEMA5A,TGFB1,TGFB2,TGFBR1,SH3PXD2B,FURIN,NR2E1,TNR,AGRN,PDGFRA,JAM2,VCAM1,COL1A1,COL1A2,COL4A1,COL4A2,COL4A5,COL5A1,COL5A2,COL6A1,HSPG2,COL6A2,COL6A3,COL9A3,COL11A1,COL11A2,COL12A1,COL16A1,ABI3BP,ADAMTS4,TNC,COL27A1,VCAN,NCAN,CST3,CTSS,HTRA1,DAG1,ITGA6,SP…		Psmg3	5.22338e-09			GO: Cellular Component	GO:0005730	nucleolus		4.062e-10	2.019e-07	2.019e-07	1.37e-06	48	891	DDX47,POP7,ACAT2,OLA1,ZNRD1,NUFIP1,METTL1,SCNM1,SUMO1,C1D,RAE1,NOP16,GEMIN2,RPAIN,BTBD10,DTL,RPP38,PYM1,PPID,UBLCP1,TDP2,ARL4D,NIFK,MORF4L2,FRG1,RPS19BP1,SMN1,MRPL40,SNRPB2,ILF2,RPP40,SUB1,EXOSC6,C1QBP,JAZF1,CHCHD1,PAK1IP1,TSEN15,TBCA,YPEL3,H1FX,RAN,NUDT16,ZNF354A,RBM3,RGS2,NMD3,GTF2B
Csf3r	3.05334e-13			GO: Biological Process	GO:0043062	extracellular structure organization		9.153e-23	6.632e-19	1.842e-20	1.744e-19	84	355	THSD4,ETS1,FBLN1,ACAN,AGT,ANTXR1,MMP9,MMP14,MMP15,MIA3,FN1,RGCC,CCDC80,APLP2,BCAN,APP,SPARC,MATN4,GFAP,SULF2,NFKB2,NID1,NOTCH1,GPM6B,PLOD3,DDR2,SEMA5A,TGFB1,TGFB2,TGFBR1,SH3PXD2B,FURIN,NR2E1,TNR,AGRN,PDGFRA,JAM2,VCAM1,COL1A1,COL1A2,COL4A1,COL4A2,COL4A5,COL5A1,COL5A2,COL6A1,HSPG2,COL6A2,COL6A3,COL9A3,COL11A1,COL11A2,COL12A1,COL16A1,ABI3BP,ADAMTS4,TNC,COL27A1,VCAN,NCAN,CST3,CTSS,HTRA1,DAG1,ITGA6,SP…		Ptcd2	1.03228e-24			GO: Cellular Component	GO:1990904	ribonucleoprotein complex		1.468e-09	7.294e-07	3.284e-07	2.228e-06	42	745	POP7,MAGOH,NUFIP1,RPL22L1,VBP1,GEMIN2,MCTS1,RPP38,MRPL28,NAA38,MRPL15,MRPL22,FRG1,MRPS6,SMN1,MRPL40,MRPL36,SNCA,SNRPB2,SNRPD1,ILF2,RPP40,PSMA1,PSMA2,MRPL44,PSMC2,SRP14,DAZL,MRPS22,LSM3,DRG1,MRPS30,DYNC1I1,SNRNP27,MRPL20,MRPL47,RBM3,MRPS18C,PPWD1,TEFM,ELAVL4,MRPL46
Csmd1	5.335e-19			GO: Biological Process	GO:0040012	regulation of locomotion		1.385e-22	1.004e-18	2.713e-20	2.568e-19	146	866	ERBB4,ETS1,RREB1,FBLN1,EFEMP1,SEMA6D,RAPGEF3,JAG1,AGT,FGF1,FOXO4,FGFR1,SEMA6A,MMP9,MMP14,SDC4,PLXNA3,FLNA,SEMA4B,MIA3,SFRP1,FN1,ANXA3,CARMIL1,RGCC,VASH1,PRR5,APC,APOE,MSN,MST1,PDPN,ARHGAP4,ARHGAP5,SLC8A1,ARSB,PLPP3,GNA13,SLIT1,MYO1F,FUCA2,SORL1,SPARC,SWAP70,BCL2,PLXND1,NRP2,NRP1,STK10,BMPR2,KANK1,KISS1R,CPNE3,GNA12,ADAM17,NODAL,NOTCH1,GPLD1,SASH1,ABHD2,DDR2,RAPGEF4,SEMA5A,SPAG9,SRCIN1,TGFB1,TGFB2…		Ptp4a1	7.75166e-14			GO: Cellular Component	GO:0005743	mitochondrial inner membrane		2.93e-09	1.456e-06	3.284e-07	2.228e-06	33	507	CKMT1B,VDAC3,NDUFAF5,COA3,NIPSNAP1,MRPL28,CHCHD6,NDUFA11,THEM4,MRPL15,MRPL22,MRPS6,MRPL40,MRPL36,SNCA,ATP5PB,MRPL44,COQ3,NDUFB2,NDUFC1,MRPS22,MRPS30,CHCHD1,SFXN4,MRPL20,ATP5IF1,MRPL47,MRPS18C,ATP5MD,PPIF,TIMM10,SLC25A2,MRPL46
Cspg4	1.06529e-23			GO: Biological Process	GO:0051093	negative regulation of developmental process		1.91e-22	1.384e-18	3.643e-20	3.448e-19	151	914	ERBB4,ABCA1,MBP,TMEM176A,ETV4,ZFPM1,ADCY6,FZD7,S100B,FBLN1,EFEMP1,SALL1,SEMA6D,RAPGEF3,YAP1,JAG1,AGT,MIB1,DISP3,FOXO4,FGFR1,SEMA6A,FGFR3,FOXO3,PLXNA3,SEMA4B,SFRP1,TMEM176B,RGCC,VASH1,APC,APOE,APP,SKI,ARHGAP4,GAS2L1,SLIT1,DACT3,ZFHX3,SMO,MDGA1,PRDM16,SORL1,SPARC,B2M,ADGRB1,ADGRB2,FSTL4,CCND1,BCL2,DLK1,GFAP,NRP1,STAB1,XYLT1,CFLAR,GJA1,BMP7,BMPR1A,KANK1,NFATC1,GLI2,GLI3,C1QC,NODAL,NOTCH1,CNTN2,NOTCH…		Pvalb	3.73577e-31			GO: Cellular Component	GO:0019866	organelle inner membrane		3.296e-09	1.638e-06	3.284e-07	2.228e-06	35	564	CKMT1B,VDAC3,NDUFAF5,COA3,TRA2B,NIPSNAP1,MRPL28,CHCHD6,NDUFA11,THEM4,MRPL15,MRPL22,MRPS6,MRPL40,MRPL36,SNCA,ATP5PB,MRPL44,COQ3,NDUFB2,NDUFC1,MRPS22,MRPS30,CHCHD1,SFXN4,MRPL20,ATP5IF1,MRPL47,MRPS18C,ATP5MD,PPIF,TIMM10,SLC25A2,EMD,MRPL46
Cspg5	3.11734e-38			GO: Biological Process	GO:0048514	blood vessel morphogenesis		5.977e-22	4.331e-18	1.11e-19	1.051e-18	108	551	EPHB3,ETS1,FZD4,MFGE8,HEG1,RAPGEF3,YAP1,JAG1,AGT,FGF1,FOXO4,FGFR1,FGFR2,MMP9,MMP14,FLNA,SFRP1,STAB2,FN1,ANXA3,RGCC,VASH1,SHC1,HIPK2,CCDC80,CHD7,APOE,GNA13,SMO,MYH9,SPARC,ERAP1,ADGRB1,ADGRB2,PLXND1,NRP2,NRP1,STAB1,GJA1,SYK,NODAL,NOTCH1,NOTCH3,GPLD1,SASH1,NRCAM,NTRK2,SEMA5A,TGFB2,FMNL3,TGFBR1,TGFBR2,THBS2,NR2E1,TNFRSF1A,CDH2,TSPAN12,HGF,PDE3B,DDAH1,PDGFRA,PDGFRB,ADGRG1,CHI3L1,SLIT2,NRXN1,AMOT,PIK3C…		Rab33a	7.07742e-19			GO: Cellular Component	GO:0005740	mitochondrial envelope		3.303e-09	1.642e-06	3.284e-07	2.228e-06	41	736	TOMM5,CKMT1B,VDAC3,NDUFAF5,COA3,NIPSNAP1,MRPL28,CHCHD6,NDUFA11,CHCHD4,THEM4,MTX2,MRPL15,MRPL22,MRPS6,MRPL40,MRPL36,SNCA,ATP5PB,MRPL44,COQ3,NDUFB2,NDUFC1,MRPS22,MRPS30,BNIP3,SDHAF3,GLRX,CHCHD1,NME1,SFXN4,MRPL20,ATP5IF1,NRGN,MRPL47,MRPS18C,ATP5MD,PPIF,TIMM10,SLC25A2,MRPL46
Cst3	4.51841e-46			GO: Biological Process	GO:0045596	negative regulation of cell differentiation		1.933e-21	1.401e-17	3.502e-19	3.315e-18	124	694	ERBB4,ABCA1,MBP,TMEM176A,ZFPM1,ADCY6,FZD7,S100B,FBLN1,EFEMP1,SALL1,SEMA6D,YAP1,JAG1,MIB1,DISP3,FOXO4,FGFR1,SEMA6A,FGFR3,FOXO3,PLXNA3,SEMA4B,SFRP1,TMEM176B,APOE,APP,SKI,ARHGAP4,GAS2L1,SLIT1,DACT3,ZFHX3,SMO,PRDM16,SORL1,B2M,FSTL4,CCND1,BCL2,DLK1,GFAP,NRP1,XYLT1,CFLAR,BMP7,BMPR1A,KANK1,NFATC1,GLI2,GLI3,C1QC,NODAL,NOTCH1,CNTN2,NOTCH3,NPR2,ZEB1,LIMD1,CAPN3,SEMA5A,CTDSP1,CIT,TGFB1,TGFB2,TGFBR1,SOX21,LI…		Rab3a	1.23854e-20			GO: Cellular Component	GO:0044429	mitochondrial part		1.118e-08	5.557e-06	9.261e-07	6.285e-06	48	987	GLRX5,ACOT9,TOMM5,CKMT1B,VDAC3,NDUFAF5,COA3,NIPSNAP1,MRPL28,CHCHD6,NDUFA11,CHCHD4,THEM4,MTX2,MRPL15,MRPL22,MTERF2,PDP1,MRPS6,MRPL40,MRPL36,SNCA,ATP5PB,AUH,MRPL44,COQ3,NDUFB2,NDUFC1,MRPS22,MRPS30,BNIP3,SDHAF3,GLRX,C1QBP,CHCHD1,NME1,SFXN4,MRPL20,ATP5IF1,NRGN,MRPL47,MRPS18C,ATP5MD,PPIF,TEFM,TIMM10,SLC25A2,MRPL46
Ctdsp1	1.37154e-23			GO: Biological Process	GO:0050804	modulation of chemical synaptic transmission		2.291e-21	1.66e-17	4.05e-19	3.833e-18	82	357	ABAT,ERBB4,S100B,ADRA1A,AGT,MMP9,BCAN,APOE,PPFIA3,SLC1A3,SLC6A1,SLC8A2,SHANK2,CSPG5,CACNG4,IGSF9B,RIMS1,ATP1A2,ATP2B2,JPH4,MYO6,IQSEC2,NCAM1,CLSTN2,GFAP,PCDH17,KISS1R,GLUL,PPP1R9B,GNAI2,CNTN2,CACNA1A,CACNA1B,GPM6B,CAMK2A,NTRK2,RAPGEF4,CRTC1,GRIK3,GRIK5,GRIN1,GRIN2A,GRIN2B,GRM1,GRM2,GRM3,GRM4,KCNQ4,CD38,NEURL1,NR2E1,GSG1L,TNR,MAPK8IP2,CACNA2D2,MGLL,SERPINE2,NRXN1,SHISA6,VGF,WNT7A,SHANK3,CELSR1,NSM…		Rab3b	2.58671e-29			GO: Cellular Component	GO:0031966	mitochondrial membrane		2.044e-08	1.016e-05	1.452e-06	9.852e-06	38	694	TOMM5,CKMT1B,VDAC3,NDUFAF5,COA3,NIPSNAP1,MRPL28,CHCHD6,NDUFA11,THEM4,MTX2,MRPL15,MRPL22,MRPS6,MRPL40,MRPL36,SNCA,ATP5PB,MRPL44,COQ3,NDUFB2,NDUFC1,MRPS22,MRPS30,BNIP3,CHCHD1,NME1,SFXN4,MRPL20,ATP5IF1,NRGN,MRPL47,MRPS18C,ATP5MD,PPIF,TIMM10,SLC25A2,MRPL46
Ctnna1	9.29973e-40			GO: Biological Process	GO:0050803	regulation of synapse structure or activity		1.088e-20	7.884e-17	1.877e-18	1.777e-17	69	272	EPHB3,S100B,AGT,MMP9,ADGRL1,BCAN,APOE,PPFIA3,APP,PDLIM5,SLC8A2,SHANK2,SLIT1,RIMS1,MDGA1,ATP2B2,JPH4,MYO6,IQSEC2,ADGRB1,ADGRB2,NCAM1,CLSTN2,GFAP,PCDH17,ADGRL2,CNTN2,ADGRL3,CAMK2A,NTRK2,CRTC1,GRIN1,GRIN2A,GRIN2B,THBS2,CD38,NEURL1,NR2E1,TNR,CDH2,AGRN,MGLL,SERPINE2,NRXN1,FLRT1,SHISA6,VGF,WNT7A,SHANK3,NSMF,SIPA1L1,NCAN,CTNND2,CX3CR1,DAB2IP,RELN,CLSTN3,ITPR3,PTN,PTPRF,KCNB1,KCNJ10,DMPK,LRRC4B,EIF4EBP2,…		Rab9b	1.82672e-18			GO: Cellular Component	GO:0016469	proton-transporting two-sector ATPase complex		3.01e-08	1.496e-05	1.87e-06	1.269e-05	10	48	ATP6V1D,ATP6V1G1,ATP5PB,ATP6V1B2,ATP6V1C1,ATP6V1E1,ATP5IF1,ATP5MD,PPIF,ATP6V0D1
Ctnnd2	2.31946e-31			GO: Biological Process	GO:0010769	regulation of cell morphogenesis involved in differentiation		1.342e-20	9.727e-17	2.262e-18	2.141e-17	83	374	EPHB3,MBP,RREB1,FBLN1,SALL1,SEMA6D,SEMA6A,PREX1,PLXNA3,FLNA,SEMA4B,SFRP1,FN1,CARMIL1,RGCC,APOE,PDLIM5,ARHGAP4,SLIT1,SLIT3,DACT3,BCL9L,FSTL4,PLXND1,NRP1,BMPR2,KANK1,NOTCH1,CNTN2,CACNA1A,KIF13B,NRCAM,NTRK2,TRIOBP,SEMA5A,SRCIN1,GRIN1,CIT,TGFB1,TGFB2,IL1RAPL1,TGFBR1,TGFBR2,LINGO1,NR2E1,MACF1,TNR,CDH2,CDH4,AGRN,TRPC5,MGLL,PLXNB2,SLIT2,METRN,SEMA5B,NTN1,PLXNA1,PLXNA2,PLXNB1,COL1A1,WNT7A,WWTR1,SHANK3,AA…		Rabl3	1.36153e-33			GO: Cellular Component	GO:0005840	ribosome		2.831e-07	0.0001407	1.563e-05	0.0001061	19	235	NUFIP1,RPL22L1,MCTS1,MRPL28,MRPL15,MRPL22,MRPS6,MRPL40,MRPL36,SNCA,MRPL44,MRPS22,MRPS30,MRPL20,MRPL47,RBM3,MRPS18C,ELAVL4,MRPL46
Ctso	7.26598e-63			GO: Biological Process	GO:0010721	negative regulation of cell development		8.155e-20	5.909e-16	1.343e-17	1.271e-16	79	354	ERBB4,MBP,ADCY6,FBLN1,EFEMP1,SALL1,SEMA6D,JAG1,MIB1,DISP3,SEMA6A,FGFR3,FOXO3,PLXNA3,SEMA4B,SFRP1,APOE,APP,SKI,ARHGAP4,SLIT1,DACT3,SORL1,B2M,FSTL4,BCL2,GFAP,NRP1,XYLT1,BMP7,BMPR1A,KANK1,GLI3,NODAL,NOTCH1,CNTN2,NOTCH3,NPR2,SEMA5A,CTDSP1,CIT,TGFB1,TGFB2,SOX21,LINGO1,NR2E1,PAX6,TNR,HLA-A,TRPC5,GPR37L1,ADGRG1,TTPA,SLIT2,SEMA5B,TJP2,NTN1,MAP4K4,FAT3,WNT7A,AATK,CSPG4,CTNNA1,DAB2IP,INPPL1,DCC,ITGB1,RGMA,…		Rae1	3.82602e-34			GO: Cellular Component	GO:0000502	proteasome complex		4.133e-07	0.0002054	1.953e-05	0.0001326	11	78	TXNL1,PSMG3,PSMA1,PSMA2,PSMA3,PSMA5,PSMB1,PSMC2,PSMD6,USP14,PSMD14
Ctss	5.63821e-89			GO: Biological Process	GO:0048589	developmental growth		9.321e-20	6.754e-16	1.501e-17	1.421e-16	118	673	ERBB4,ACACB,EVC,IKZF1,SLC12A5,FZD7,ADRA1A,HEG1,SALL1,SEMA6D,CPQ,YAP1,AGT,FGF1,FGFR1,SEMA6A,FGFR3,FGFR2,FOXO3,PLXNA3,SEMA4B,SFRP1,FN1,GPAM,CHD7,APOE,APP,SLC1A2,PDLIM5,SPTBN4,MST1,ARHGAP4,SLIT1,SLIT3,ANKRD11,SMO,RIMS1,SPTBN2,FSTL4,NCAM1,BCL2,PLXND1,NRP2,NRP1,CFLAR,GJA1,BMPR1A,BMPR1B,BMPR2,CYFIP1,GLI2,GLI3,NOTCH1,NOTCH2,WWC1,GPD2,CACNA1C,NRCAM,CAPN3,DDR2,SEMA5A,SYT2,TGFB1,TGFB2,TGFBR2,TIMP3,MACF1,TN…		Ralyl	3.05055e-40			GO: Cellular Component	GO:0000313	organellar ribosome		4.716e-07	0.0002344	1.953e-05	0.0001326	11	79	MRPL28,MRPL15,MRPL22,MRPS6,MRPL40,MRPL36,MRPS22,MRPL20,MRPL47,MRPS18C,MRPL46
Cul9	1.67616e-21			GO: Biological Process	GO:0001525	angiogenesis		3.47e-19	2.514e-15	5.466e-17	5.174e-16	92	464	EPHB3,ETS1,MFGE8,RAPGEF3,JAG1,AGT,FGF1,FOXO4,FGFR1,FGFR2,MMP9,MMP14,FLNA,SFRP1,STAB2,FN1,ANXA3,RGCC,VASH1,SHC1,HIPK2,CCDC80,GNA13,MYH9,SPARC,ERAP1,ADGRB1,ADGRB2,PLXND1,NRP2,NRP1,STAB1,SYK,NODAL,NOTCH1,NOTCH3,GPLD1,SASH1,NRCAM,SEMA5A,TGFB2,FMNL3,TGFBR1,TGFBR2,THBS2,NR2E1,TNFRSF1A,TSPAN12,HGF,PDE3B,DDAH1,PDGFRA,PDGFRB,ADGRG1,CHI3L1,SLIT2,NRXN1,AMOT,PIK3CG,COL4A1,COL4A2,HSPG2,ADAMTS1,WNT7A,CLIC4,CSP…		Ran	5.71788e-40			GO: Cellular Component	GO:0005761	mitochondrial ribosome		4.716e-07	0.0002344	1.953e-05	0.0001326	11	79	MRPL28,MRPL15,MRPL22,MRPS6,MRPL40,MRPL36,MRPS22,MRPL20,MRPL47,MRPS18C,MRPL46
Cx3cr1	1.36519e-93			GO: Biological Process	GO:0030036	actin cytoskeleton organization		1.432e-18	1.038e-14	2.208e-16	2.09e-15	106	591	EPS8,XIRP1,OBSCN,FMNL2,FAT1,RAPGEF3,ANTXR1,PREX1,SDC4,ARAP1,AGAP2,MAP3K19,CDC42BPG,FLNA,LIMA1,SFRP1,MRAS,FGD2,CARMIL1,RGCC,PRR5,SHC1,MYO18A,SORBS1,SPTBN4,SLC9A1,ARRB1,PHACTR4,ENAH,MYO1F,LIMCH1,FGD6,PALLD,MYH9,SWAP70,SPTAN1,SPTB,SPTBN1,IQSEC2,SPTBN2,WASF3,BCL2,CFLAR,KANK1,CYFIP1,KISS1R,FGD4,PPP1R9B,GPM6B,CAPN3,TRIOBP,SEMA5A,FRYL,CIT,TGFB1,TGFB2,FMNL3,TLN1,DAAM2,AKAP13,HCLS1,NCKAP1L,PDGFRA,PDGFRB,S…		Rasd1	7.72532e-12			GO: Cellular Component	GO:0070847	core mediator complex		2.284e-06	0.001135	8.731e-05	0.0005925	4	6	MED10,MED4,MED6,MED31
Cybrd1	4.87121e-46			GO: Biological Process	GO:0048729	tissue morphogenesis		2.028e-18	1.47e-14	3.062e-16	2.898e-15	125	762	ETV4,LGR4,IKZF1,ZFPM1,RREB1,FZD1,FZD4,FZD7,HEG1,SALL1,ZNRF3,YAP1,JAG1,AGT,MIB1,GPC4,FGF1,FGFR1,FGFR3,FGFR2,ALDH1A1,MMP14,SDC4,FLNA,SFRP1,CEP290,HIPK2,CHD7,SKI,MSN,MST1,GNA13,PHACTR4,ENAH,DCHS1,SMO,FZD2,BCL2,PLXND1,KDM6B,NRP2,NRP1,GJA1,PROM1,BMP7,BMPR1A,BMPR2,GLI2,GLI3,ADAM17,NODAL,SDK1,NOTCH1,NOTCH2,PLOD3,CECR2,SEMA5A,TEAD1,TGFB1,TGFB2,TGFBR2,TGM2,SCRIB,PCDH8,TSPAN12,HGF,DLG5,PLXNB2,SLIT2,LHX2,SL…		Rbm11	1.91628e-34			GO: Cellular Component	GO:0016592	mediator complex		5.007e-06	0.002488	0.0001777	0.001206	7	35	MED21,MED10,MED30,MED19,MED4,MED6,MED31
Cyfip1	5.39945e-61			GO: Biological Process	GO:0050768	negative regulation of neurogenesis		3.094e-18	2.242e-14	4.576e-16	4.331e-15	67	285	ERBB4,MBP,ADCY6,EFEMP1,SEMA6D,JAG1,MIB1,DISP3,SEMA6A,FGFR3,FOXO3,PLXNA3,SEMA4B,APOE,APP,SKI,ARHGAP4,SLIT1,SORL1,B2M,FSTL4,GFAP,NRP1,XYLT1,BMP7,BMPR1A,KANK1,GLI3,NOTCH1,CNTN2,NOTCH3,SEMA5A,CTDSP1,CIT,TGFB1,SOX21,LINGO1,NR2E1,PAX6,TNR,HLA-A,TRPC5,GPR37L1,ADGRG1,SLIT2,SEMA5B,NTN1,MAP4K4,FAT3,WNT7A,AATK,CSPG4,CTNNA1,INPPL1,DCC,ITGB1,RGMA,PTN,PTPRG,PTPRZ1,NTM,LPAR1,EDNRB,SEMA3D,LRP1,LRP4,GDF11		Rbm18	3.40144e-24			GO: Cellular Component	GO:0044455	mitochondrial membrane part		6.393e-06	0.003177	0.0002118	0.001437	15	189	TOMM5,NDUFAF5,COA3,CHCHD6,NDUFA11,SNCA,ATP5PB,COQ3,NDUFB2,NDUFC1,BNIP3,ATP5IF1,ATP5MD,PPIF,TIMM10
Cyp2d22	2.54439e-62			GO: Biological Process	GO:0043269	regulation of ion transport		3.864e-18	2.8e-14	5.6e-16	5.3e-15	114	669	TTYH1,ABAT,KCNH7,MAOB,ABCA7,ADCYAP1R1,TPCN1,S100A1,RAPGEF3,SCN2A,AGT,SCN5A,SCN8A,MMP9,LRRC8C,ANK2,ANK3,CHD7,APOE,SLC6A1,SPTBN4,SLC8A1,SLC9A1,CACNG4,ATP1A2,ATP1B2,ATP2B2,ATP2B4,JPH4,B2M,BCL2,HCN2,CD84,GJA1,ABCC8,SYK,CACNA1I,CACNA1H,CACNA1G,GNAI2,SLC38A3,CACNA1A,CACNA1B,CACNA1C,GPM6B,ACSL6,CACNA1E,CAMK2A,CAPN3,GRIN1,GRIN2A,GRIN2B,GRIN2D,KCNH3,OPRD1,TGFB1,TGFB2,P2RX7,KCNQ4,KCNG4,ENTPD1,LRRC8A,CD63,G…		Rbm3	1.64635e-21			GO: Cellular Component	GO:0000315	organellar large ribosomal subunit		7.406e-06	0.003681	0.0002165	0.001469	7	37	MRPL28,MRPL15,MRPL22,MRPL36,MRPL20,MRPL47,MRPL46
Cyp2j6	3.3802e-29			GO: Biological Process	GO:0051961	negative regulation of nervous system development		4.583e-18	3.321e-14	6.512e-16	6.164e-15	70	309	ERBB4,MBP,ADCY6,EFEMP1,SEMA6D,JAG1,MIB1,DISP3,SEMA6A,FGFR3,FOXO3,PLXNA3,SEMA4B,APOE,APP,SKI,ARHGAP4,SLIT1,MDGA1,SORL1,B2M,FSTL4,GFAP,NRP1,XYLT1,BMP7,BMPR1A,KANK1,GLI3,NOTCH1,CNTN2,NOTCH3,SEMA5A,CTDSP1,CIT,TGFB1,SOX21,LINGO1,NR2E1,PAX6,TNR,HLA-A,TRPC5,GPR37L1,ADGRG1,SLIT2,SEMA5B,NTN1,MAP4K4,FAT3,WNT7A,CPE,AATK,CSPG4,CTNNA1,INPPL1,DCC,ITGB1,RGMA,PTN,PTPRG,PTPRZ1,NTM,RFX4,LPAR1,EDNRB,SEMA3D,LRP1,LRP…		Rbm43	7.66974e-31			GO: Cellular Component	GO:0005762	mitochondrial large ribosomal subunit		7.406e-06	0.003681	0.0002165	0.001469	7	37	MRPL28,MRPL15,MRPL22,MRPL36,MRPL20,MRPL47,MRPL46
Cyp2j9	1.68674e-87			GO: Biological Process	GO:0007416	synapse assembly		5.979e-18	4.332e-14	8.331e-16	7.886e-15	46	148	EPHB3,FZD1,ADGRL1,APP,PDLIM5,PCDHB16,SHANK2,SLIT1,MDGA1,MYO6,SPTBN2,ADGRB1,ADGRB2,CLSTN2,PLXND1,BSN,ADGRL2,SDK1,ADGRL3,CACNA1A,NRCAM,NTRK2,PCDHB11,PCDHB8,PCDHB2,GRIN1,IL1RAPL1,THBS2,CDH2,AGRN,CADM1,NRXN1,NRXN2,FLRT1,SDK2,WNT7A,SHANK3,RELN,CLSTN3,PCDHB5,SPOCK2,DSCAM,LRRC4B,FARP1,LRP4,EPHB1		Rem2	1.38349e-13			GO: Cellular Component	GO:0019773	proteasome core complex, alpha-subunit complex		1.032e-05	0.005131	0.000285	0.001934	4	8	PSMA1,PSMA2,PSMA3,PSMA5
Cyp4f14	2.76786e-70			GO: Biological Process	GO:0060560	developmental growth involved in morphogenesis		1.223e-17	8.863e-14	1.672e-15	1.583e-14	60	242	SALL1,SEMA6D,YAP1,FGF1,SEMA6A,FGFR2,PLXNA3,SEMA4B,SFRP1,FN1,APOE,APP,MST1,ARHGAP4,SLIT1,SLIT3,SMO,RIMS1,FSTL4,PLXND1,NRP2,NRP1,BMPR2,CYFIP1,NOTCH1,NRCAM,SEMA5A,SYT2,TGFB1,TGFBR2,MACF1,TNR,CDH4,TRPC5,MGLL,SLIT2,LHX2,CADM1,SEMA5B,NTN1,FLRT1,PLXNA1,PLXNA2,PLXNB1,TNC,AATK,PLXNA4,DCC,ITGB1,RGMA,MED12,DSCAM,KIF26B,L1CAM,LAMB2,S1PR1,VANGL2,SEMA3D,MEGF8,ROBO1		Rerg	1.92981e-24			GO: Cellular Component	GO:0005759	mitochondrial matrix		1.679e-05	0.008345	0.0004392	0.002981	23	425	GLRX5,ACOT9,MRPL28,THEM4,MRPL15,MRPL22,MTERF2,PDP1,MRPS6,MRPL40,MRPL36,ATP5PB,AUH,COQ3,MRPS22,SDHAF3,C1QBP,MRPL20,MRPL47,MRPS18C,PPIF,TEFM,MRPL46
Cyp4f15	9.3078e-40			GO: Biological Process	GO:0030029	actin filament-based process		2.393e-17	1.734e-13	3.212e-15	3.04e-14	114	685	EPS8,XIRP1,OBSCN,FMNL2,FAT1,RAPGEF3,SCN5A,ANTXR1,PREX1,SDC4,ARAP1,AGAP2,MAP3K19,CDC42BPG,FLNA,LIMA1,SFRP1,MRAS,ANK2,FGD2,CARMIL1,RGCC,PRR5,SHC1,MYO18A,SORBS1,SPTBN4,SLC9A1,ARRB1,PHACTR4,ENAH,MYO1F,LIMCH1,ATP1A2,FGD6,PALLD,MYH9,SWAP70,MYO6,SPTAN1,SPTB,SPTBN1,IQSEC2,SPTBN2,WASF3,BCL2,CFLAR,GJA1,KANK1,CYFIP1,KISS1R,FGD4,PPP1R9B,CACNA1C,GPM6B,CAPN3,TRIOBP,SEMA5A,FRYL,CIT,TGFB1,TGFB2,FMNL3,TLN1,DAAM2,…		Rgs2	3.08074e-35			GO: Cellular Component	GO:0005839	proteasome core complex		3.762e-05	0.0187	0.0009349	0.006345	5	20	PSMA1,PSMA2,PSMA3,PSMA5,PSMB1
Cyp4v3	1.16227e-61			GO: Biological Process	GO:0045665	negative regulation of neuron differentiation		4.295e-17	3.112e-13	5.659e-15	5.356e-14	57	227	MBP,ADCY6,EFEMP1,SEMA6D,JAG1,MIB1,DISP3,SEMA6A,FOXO3,PLXNA3,SEMA4B,APOE,APP,ARHGAP4,SLIT1,B2M,FSTL4,GFAP,NRP1,XYLT1,BMP7,KANK1,GLI3,NOTCH1,CNTN2,NOTCH3,SEMA5A,CTDSP1,CIT,SOX21,LINGO1,NR2E1,PAX6,TNR,HLA-A,TRPC5,GPR37L1,SLIT2,SEMA5B,NTN1,MAP4K4,FAT3,AATK,CSPG4,INPPL1,DCC,ITGB1,RGMA,PTPRG,PTPRZ1,NTM,LPAR1,EDNRB,SEMA3D,LRP1,LRP4,GDF11		Rgs4	1.40407e-37			GO: Cellular Component	GO:0044391	ribosomal subunit		5.263e-05	0.02616	0.001246	0.008454	13	175	RPL22L1,MCTS1,MRPL28,MRPL15,MRPL22,MRPS6,MRPL36,MRPS22,MRPL20,MRPL47,RBM3,MRPS18C,MRPL46
Cyp51	6.29567e-87			GO: Biological Process	GO:0090066	regulation of anatomical structure size		1.947e-16	1.411e-12	2.519e-14	2.385e-13	96	544	EPS8,ADCY6,ADRA1A,ADRA2C,SEMA6D,RAPGEF3,AGT,SEMA6A,SMPD3,PREX1,PLXNA3,SEMA4B,LIMA1,FN1,CARMIL1,SHC1,APOE,AQP4,MSN,SPTBN4,ARHGAP4,ARHGAP5,SLC8A1,SLC12A4,SLIT1,ATP1A2,SLC12A7,ATP2B2,MYH9,SWAP70,SPTAN1,SPTB,SPTBN1,SPTBN2,FSTL4,PLXND1,NRP1,GJA1,BMPR2,KANK1,CYFIP1,APLN,CACNA1G,CNTN2,CACNA1C,PLOD3,NRCAM,TRIOBP,SEMA5A,ATP13A2,CIT,CBS,P2RX7,CD38,LRRC8A,MACF1,TNR,CDH4,HCLS1,NCKAP1L,TRPC5,MGLL,SLIT2,SLC9A3…		Rit2	2.08479e-34			GO: Cellular Component	GO:0033176	proton-transporting V-type ATPase complex		7.772e-05	0.03863	0.001756	0.01192	5	23	ATP6V1D,ATP6V1G1,ATP6V1B2,ATP6V1C1,ATP6V0D1
Cyth4	2.13331e-20			GO: Biological Process	GO:0001503	ossification		2.823e-16	2.046e-12	3.589e-14	3.397e-13	79	404	LGR4,RRBP1,RYR1,FZD1,FASN,JAG1,FGFR1,FGFR3,FGFR2,MMP9,MMP14,ALPL,MIA3,SFRP1,BMP2K,APC,SKI,SLC8A1,DCHS1,SMO,ZHX3,SPARC,BCL2,GJA1,BMP3,BMP6,BMP7,BMPR1A,BMPR1B,BMPR2,NFATC1,GLI2,GLI3,NOTCH1,GPLD1,GPM6B,NPR2,LIMD1,DDR2,TMEM119,CBS,TGFB1,TGFB2,P2RX7,HGF,TP53INP2,PLXNB1,COL1A1,COL5A2,COL6A1,HSPG2,COL11A1,COL11A2,TNC,WWTR1,IGFBP5,VCAN,PRKD1,IL6R,IL6ST,HDAC4,RASSF2,INPPL1,GDPD2,PTCH1,PTN,CCDC47,MRC2,CHRD…		Rnd1	3.35516e-24			GO: Cellular Component	GO:0098800	inner mitochondrial membrane protein complex		8.381e-05	0.04166	0.001811	0.01229	10	112	CHCHD6,NDUFA11,SNCA,ATP5PB,NDUFB2,NDUFC1,ATP5IF1,ATP5MD,PPIF,TIMM10
D030047H15Rik	2.54664e-08			GO: Biological Process	GO:0050770	regulation of axonogenesis		2.963e-16	2.147e-12	3.702e-14	3.504e-13	50	188	EPHB3,MBP,SEMA6D,SEMA6A,PLXNA3,SEMA4B,FN1,APOE,ARHGAP4,SLIT1,SLIT3,FSTL4,PLXND1,NRP1,BMPR2,CNTN2,CACNA1A,KIF13B,NRCAM,NTRK2,SEMA5A,GRIN1,LINGO1,MACF1,TNR,CDH2,CDH4,AGRN,TRPC5,MGLL,PLXNB2,SLIT2,METRN,SEMA5B,NTN1,PLXNA1,PLXNA2,PLXNB1,WNT7A,AATK,SIPA1L1,PLXNA4,DCC,RGMA,DSCAM,L1CAM,SEMA3D,MEGF8,LRP4,ROBO1		Rnf138	2.79249e-11			GO: Cellular Component	GO:0098798	mitochondrial protein complex		0.0002073	0.103	0.004293	0.02914	11	149	TOMM5,CHCHD6,NDUFA11,SNCA,ATP5PB,NDUFB2,NDUFC1,ATP5IF1,ATP5MD,PPIF,TIMM10
D430041D05Rik	8.6664e-37			GO: Biological Process	GO:0021537	telencephalon development		4.605e-16	3.337e-12	5.656e-14	5.354e-13	60	260	EPHB3,ERBB4,MDK,SALL1,SCN5A,FGFR1,PLXNA3,ANXA3,CCDC85C,BCAN,CHD7,SKI,CCDC141,SLC1A2,SLC8A1,SLIT1,SLIT3,SMO,MDGA1,ATP2B4,SALL3,KDM6B,NRP2,NRP1,GNG12,GLI3,TACC1,CNTN2,FUT10,NTRK2,GRIN1,NR2E1,PAX6,TNR,CDH2,ADGRG1,SLIT2,LHX2,POU3F3,SHANK3,SLC32A1,NCOR2,CSF1R,PLXNA4,CX3CR1,DAB2IP,RELN,NDE1,INHBA,LRP8,PTPRS,PTPRZ1,FAT4,RFX4,LPAR1,EGFR,LRP1,ROBO1,EMX2,EPHA5		Rnf2	1.44087e-17			GO: Cellular Component	GO:0015934	large ribosomal subunit		0.0002573	0.1279	0.005116	0.03472	9	105	RPL22L1,MRPL28,MRPL15,MRPL22,MRPL36,MRPL20,MRPL47,RBM3,MRPL46
D630003M21Rik	1.33611e-20			GO: Biological Process	GO:0030001	metal ion transport		5.622e-16	4.074e-12	6.79e-14	6.427e-13	129	855	TTYH1,KCNH7,TCIRG1,MAGT1,ADCYAP1R1,RYR1,SLC12A5,TPCN1,S100A1,ADRA1A,SLC8B1,SLC24A4,TRPM3,RAPGEF3,SCN2A,AGT,SCN5A,SCN8A,ANK2,ANK3,CHD7,CACHD1,SPTBN4,SLC8A2,SLC8A1,SLC9A1,SLC12A4,SLC20A2,CACNG4,ATP1A2,ATP1A3,SLC41A1,SLC4A4,ATP1A4,ATP1B2,SLC12A7,ATP2B2,ATP2B3,ATP2B4,JPH4,B2M,BCL2,HCN2,CD84,GJA1,NFATC1,ABCC8,SLC9A7,CACNA1I,CACNA1H,CACNA1G,GNAI2,DENND5A,SLC38A3,CACNA1A,CACNA1B,CACNA1C,CACNA1E,TCN2,CAM…		Rnmtl1	3.76731e-18			GO: Cellular Component	GO:0034719	SMN-Sm protein complex		0.0003043	0.1512	0.005816	0.03947	4	17	GEMIN2,SMN1,SNRPD1,DDX20
D630045J12Rik	7.53875e-41			GO: Biological Process	GO:0051962	positive regulation of nervous system development		9.594e-16	6.951e-12	1.14e-13	1.079e-12	93	531	EPHB3,ADRA2C,KIDINS220,SALL1,FGFR1,SEMA6A,FN1,ADGRL1,APOE,ARSB,TRIM67,TENM3,SMO,RIMS1,SPEN,GPRC5B,WASF3,ADGRB1,ADGRB2,BCL2,CLSTN2,GFAP,NRP1,BMP6,BMP7,BMPR2,GLI2,GLI3,ADGRL2,NOTCH1,ADGRL3,ACSL6,ZEB1,NRCAM,NTRK2,RAPGEF1,CRTC1,SEMA5A,GRN,SPAG9,SYT2,IL1RAPL1,THBS2,NEURL1,MACF1,PAX6,CDH4,AGRN,HGF,TRPC5,GPR37L1,PLXNB2,SLIT2,SERPINE2,METRN,NRXN1,NTN1,FLRT1,QKI,PLXNB1,CNTN1,ADAMTS1,WNT7A,SHANK3,IGF1R,TEN…		Rpa3	6.58216e-14			GO: Cellular Component	GO:0030677	ribonuclease P complex		0.0004118	0.2047	0.006874	0.04665	3	8	POP7,RPP38,RPP40
D830031N03Rik	5.68452e-48			GO: Biological Process	GO:0001934	positive regulation of protein phosphorylation		1.103e-15	7.989e-12	1.289e-13	1.22e-12	139	959	ERBB4,ERN1,ABCA7,ADCY1,ADCY2,ADCY5,ADCY6,ADCY7,ADCY9,FZD1,FZD4,FZD7,ADRA1A,ADRA2C,KIDINS220,RAPGEF3,AGT,FGF1,MAP3K10,TNFRSF19,FGFR1,FGFR3,FGFR2,MMP9,ALK,SDC4,AGAP2,FGD2,RGCC,PRR5,SHC1,HIPK2,ARRB1,PLPP3,PEA15,ATP2B4,GPRC5B,CCND1,BCL2,NRP1,CD84,BMP3,BMP6,BMP7,BMPR1A,BMPR2,AFAP1L2,KISS1R,FGD4,SYK,GNAI2,ADAM17,NODAL,PSRC1,WWC1,SASH1,NTRK2,DDR2,RAPGEF1,SPAG9,SRCIN1,TEAD1,GRM1,GRM4,OPRD1,TGFB1,TGFB2,HA…		Rpain	1.89547e-15			GO: Cellular Component	GO:0030681	multimeric ribonuclease P complex		0.0004118	0.2047	0.006874	0.04665	3	8	POP7,RPP38,RPP40
Daam2	6.01384e-110			GO: Biological Process	GO:0035295	tube development		1.34e-15	9.713e-12	1.542e-13	1.459e-12	110	686	EPHB3,RIDA,ETV4,LGR4,FZD1,HEG1,SALL1,YAP1,JAG1,AGT,MIB1,FGF1,FGFR1,FGFR3,FGFR2,MMP14,SDC4,SFRP1,CHD7,SKI,SLC4A2,MST1,PDPN,SLC8A1,GNA13,PHACTR4,ENAH,DCHS1,SMO,FZD2,SPARC,SREBF1,BCL2,PLXND1,CIC,NRP1,GJA1,PROM1,BMP7,BMPR1A,BMPR2,GLI2,GLI3,NODAL,NOTCH1,NOTCH2,ZEB1,PLOD3,CECR2,SEMA5A,TEAD1,TMBIM6,TGFB1,TGFB2,TGFBR2,TGM2,PAX6,SCRIB,DLG5,PDGFRA,CHI3L1,PLXNB2,SLIT2,LHX2,SERPINE2,PKD1,PKD2,NTN1,HSD11B1,PL…		Rpl22l1	4.59851e-07			GO: Cellular Component	GO:0005655	nucleolar ribonuclease P complex		0.0004118	0.2047	0.006874	0.04665	3	8	POP7,RPP38,RPP40
Dab2ip	3.73684e-20			GO: Biological Process	GO:0098771	inorganic ion homeostasis		1.791e-15	1.297e-11	2.027e-13	1.919e-12	111	698	CYBRD1,TCIRG1,ADCY5,ADCYAP1R1,RYR1,SLC12A5,TPCN1,S100B,ADRA1A,SLC8B1,SLC24A4,AGT,SMPD3,ATP13A4,ANK2,ANK3,APLP2,CHD7,APOE,APP,SLC4A2,SLC8A2,SLC8A1,SLC9A1,GNA13,CYP4F12,ATP1A2,ATP1A3,SLC41A1,SLC4A4,ATP1A4,ATP1B2,FZD2,ATP2B2,ATP2B3,ATP2B4,JPH4,SWAP70,B2M,TMTC2,BCL2,GJA1,BMP6,NEO1,SLC9A7,CACNA1I,CACNA1G,CACNA1A,CACNA1C,CAPN3,GRIN1,GRM1,TMBIM6,ATP13A2,TGFB1,TGFB2,SLC7A8,TGM2,P2RX7,CD38,ATP6V0A2,XPR1,H…		Rpp38	4.72321e-13			GO: Cellular Component	GO:0005844	polysome		0.0004149	0.2062	0.006874	0.04665	6	49	VBP1,NAA38,PSMA1,DAZL,DRG1,ELAVL4
Dact3	6.73406e-16			GO: Biological Process	GO:0032535	regulation of cellular component size		2.055e-15	1.489e-11	2.291e-13	2.168e-12	74	377	EPS8,SEMA6D,RAPGEF3,SEMA6A,PREX1,PLXNA3,SEMA4B,LIMA1,FN1,CARMIL1,APOE,AQP4,MSN,SPTBN4,ARHGAP4,ARHGAP5,SLC12A4,SLIT1,SLC12A7,ATP2B2,MYH9,SWAP70,SPTAN1,SPTB,SPTBN1,SPTBN2,FSTL4,PLXND1,NRP1,BMPR2,KANK1,CYFIP1,CNTN2,NRCAM,TRIOBP,SEMA5A,ATP13A2,CIT,P2RX7,LRRC8A,MACF1,TNR,CDH4,HCLS1,NCKAP1L,TRPC5,MGLL,SLIT2,SLC9A3R1,CLCN6,SEMA5B,AMOT,NTN1,PLEK,PLXNA1,VAV1,PLXNA2,EZR,WIPF1,WNT7A,SHANK3,AATK,PLXNA4,FMN2,…		Rpp40	1.40812e-07			GO: Cellular Component	GO:0031970	organelle envelope lumen		0.0004747	0.2359	0.00761	0.05165	8	91	CHCHD4,THEM4,CACYBP,SDHAF3,GLRX,HRASLS,GRASP,TIMM10
Dag1	5.87427e-60			GO: Biological Process	GO:0055080	cation homeostasis		2.296e-15	1.664e-11	2.521e-13	2.386e-12	109	682	CYBRD1,TCIRG1,ADCY5,ADCYAP1R1,RYR1,SLC12A5,TPCN1,S100B,ADRA1A,SLC8B1,SLC24A4,AGT,SMPD3,ATP13A4,ANK2,ANK3,APLP2,CHD7,APOE,APP,SLC4A2,SLC8A2,SLC8A1,SLC9A1,GNA13,CYP4F12,ATP1A2,ATP1A3,SLC41A1,SLC4A4,ATP1A4,ATP1B2,FZD2,ATP2B2,ATP2B3,ATP2B4,JPH4,SWAP70,B2M,TMTC2,BCL2,GJA1,BMP6,NEO1,SLC9A7,CACNA1I,CACNA1G,CACNA1A,CACNA1C,CAPN3,GRIN1,GRM1,TMBIM6,ATP13A2,TGFB1,TGFB2,SLC7A8,TGM2,P2RX7,CD38,ATP6V0A2,HEXB,P…		Rps19bp1	1.27296e-12			GO: Cellular Component	GO:0034464	BBSome		0.0006086	0.3025	0.009452	0.06415	3	9	ARL6,BBS4,BBS5
Dagla	2.7048e-38			GO: Biological Process	GO:0098655	cation transmembrane transport		2.394e-15	1.735e-11	2.589e-13	2.451e-12	115	738	TTYH1,KCNH7,ACACA,ACACB,TCIRG1,RYR1,SLC12A5,TPCN1,S100A1,SLC8B1,SLC24A4,TRPM3,RAPGEF3,SCN2A,AGT,SCN5A,SCN8A,MMP9,ATP13A4,ANK2,ANK3,CHD7,SLC1A4,SLC7A2,SLC8A2,SLC8A1,SLC9A1,SLC12A4,SLC20A2,CACNG4,ATP1A2,ATP1A3,SLC41A1,SLC4A4,ATP1A4,ATP1B2,SLC12A7,ATP2B2,ATP2B3,ATP2B4,JPH4,HCN2,ABCC8,SLC9A7,CACNA1I,CACNA1H,CACNA1G,DENND5A,SLC38A3,CACNA1A,CACNA1B,CACNA1C,CACNA1E,CAPN3,GRIN1,GRIN2A,GRIN2C,GRIN2D,ATP13…		Rundc3b	4.43576e-21			GO: Cellular Component	GO:1990234	transferase complex		0.0006748	0.3354	0.01016	0.06897	28	722	ZNRD1,METTL1,PCGF6,UBE2A,UBE2B,UBE2D1,MED21,DNAJA1,MED10,MED30,DTL,NAA38,SKP1,WTAP,MED4,MORF4L2,SNRPD1,PRPS1,ENY2,TAF10,MED6,MAT2B,MED31,CCNE1,GTF2E2,RNF2,NAA20,MSL3P1
Dapp1	1.19005e-13			GO: Biological Process	GO:0030900	forebrain development		4.468e-15	3.238e-11	4.761e-13	4.507e-12	77	407	EPHB3,ERBB4,ETS1,IKZF1,MDK,FABP7,SALL1,SCN5A,FGFR1,FGFR3,FGFR2,PLXNA3,ANXA3,CCDC85C,APLP2,BCAN,CHD7,APP,SKI,CCDC141,SLC1A2,SLC8A1,SLIT1,SLIT3,SMO,MDGA1,ATP2B4,SALL3,AXL,NCAM1,KDM6B,NRP2,NRP1,BMPR1A,GNG12,GLI2,GLI3,TACC1,NOTCH1,CNTN2,NOTCH3,FUT10,NTRK2,SEMA5A,GRIN1,NR2E1,PAX6,TNR,CDH2,ADGRG1,SLIT2,LHX2,NDST1,WNT7A,POU3F3,SHANK3,SLC32A1,NCOR2,CSF1R,PLXNA4,CX3CR1,DAB2IP,RELN,NDE1,INHBA,LRP8,PTN,PTPR…		S100a10	7.30134e-21			GO: Cellular Component	GO:0005753	mitochondrial proton-transporting ATP synthase complex		0.0007183	0.357	0.0102	0.06922	4	21	ATP5PB,ATP5IF1,ATP5MD,PPIF
Dbt	6.86175e-30			GO: Biological Process	GO:0002009	morphogenesis of an epithelium		5.98e-15	4.333e-11	6.279e-13	5.944e-12	100	609	ETV4,LGR4,RREB1,FZD1,FZD4,FZD7,SALL1,ZNRF3,YAP1,JAG1,AGT,MIB1,GPC4,FGF1,FGFR1,FGFR3,FGFR2,ALDH1A1,MMP14,SDC4,FLNA,SFRP1,CEP290,SKI,MSN,MST1,GNA13,PHACTR4,ENAH,DCHS1,SMO,FZD2,BCL2,PLXND1,NRP1,GJA1,BMP7,GLI2,GLI3,ADAM17,NODAL,NOTCH1,NOTCH2,PLOD3,CECR2,SEMA5A,TEAD1,TGFB1,TGFB2,TGFBR2,TGM2,SCRIB,PCDH8,HGF,DLG5,PLXNB2,SLIT2,LHX2,SLC9A3R1,PKD1,PKD2,NTN1,PLXNA1,COL4A1,EZR,COL5A1,ARHGEF19,TNC,WNT7A,CLIC4…		Saysd1	8.26356e-16			GO: Cellular Component	GO:1902555	endoribonuclease complex		0.0007183	0.357	0.0102	0.06922	4	21	POP7,RPP38,RPP40,CLP1
Dcc	3.48022e-16			GO: Biological Process	GO:0040017	positive regulation of locomotion		6.204e-15	4.495e-11	6.422e-13	6.078e-12	85	477	ERBB4,ETS1,RREB1,FBLN1,SEMA6D,RAPGEF3,AGT,FGF1,FOXO4,FGFR1,SEMA6A,MMP9,MMP14,SEMA4B,MIA3,FN1,ANXA3,CARMIL1,PRR5,APC,PDPN,ARHGAP5,SLC8A1,PLPP3,MYO1F,SPARC,SWAP70,BCL2,NRP2,NRP1,BMPR2,CPNE3,ADAM17,NOTCH1,GPLD1,SASH1,DDR2,RAPGEF4,SEMA5A,SPAG9,TGFB1,TGFB2,TGFBR1,TGFBR2,FURIN,PAX6,NCKAP1L,HGF,PDGFRA,PDGFRB,SLIT2,SEMA5B,AMOT,AMOTL1,NTN1,CCR6,PLD1,PLD2,COL1A1,WNT7A,IGF1R,CSF1R,NSMF,PRKD1,IL6R,IL6ST,DAB2…		Scand1	0.00117355			GO: Cellular Component	GO:0044451	nucleoplasm part		0.0008325	0.4138	0.01149	0.07801	28	732	MAGOH,NUFIP1,SCNM1,SUMO1,MED21,MED10,MED30,ZCCHC12,FYTTD1,GEMIN2,RPAIN,TDP2,WTAP,MED19,MED4,MORF4L2,FRG1,SMN1,ENY2,TAF10,CLP1,MED6,RBM11,MED31,GTF2E2,RNF2,MSL3P1,DDX20
Dchs1	3.82868e-33			GO: Biological Process	GO:0050801	ion homeostasis		7.39e-15	5.355e-11	7.51e-13	7.109e-12	116	759	ABCA1,CYBRD1,TCIRG1,ADCY5,ADCYAP1R1,RYR1,SLC12A5,TPCN1,S100B,ADRA1A,SLC8B1,SLC24A4,AGT,SCN5A,SMPD3,ATP13A4,ANK2,ANK3,APLP2,GPAM,CHD7,APOE,APP,SLC4A2,SLC8A2,SLC8A1,SLC9A1,GNA13,CYP4F12,ATP1A2,ATP1A3,SLC41A1,SLC4A4,ATP1A4,ATP1B2,FZD2,ATP2B2,ATP2B3,ATP2B4,JPH4,SWAP70,B2M,TMTC2,BCL2,GJA1,BMP6,NEO1,SLC9A7,CACNA1I,CACNA1G,CACNA1A,CACNA1C,CAPN3,GRIN1,GRM1,TMBIM6,ATP13A2,TGFB1,TGFB2,SLC7A8,TGM2,P2RX7,CD3…		Scnm1	1.32461e-12			GO: Cellular Component	GO:0005635	nuclear envelope		0.0008702	0.4325	0.01169	0.07933	20	454	VAPA,SUMO1,GSTO1,RAE1,TRA2B,ANXA7,DTL,ZC3HC1,WTAP,CACYBP,SNCA,ENY2,BNIP1,BNIP3,RAN,HRASLS,GRASP,ELAVL4,EMD,NUTF2
Ddah1	3.18263e-112			GO: Biological Process	GO:0055065	metal ion homeostasis		7.466e-15	5.41e-11	7.51e-13	7.109e-12	98	593	CYBRD1,ADCY5,ADCYAP1R1,RYR1,TPCN1,S100B,ADRA1A,SLC8B1,SLC24A4,AGT,SMPD3,ATP13A4,ANK2,ANK3,APLP2,CHD7,APOE,APP,SLC8A2,SLC8A1,SLC9A1,GNA13,CYP4F12,ATP1A2,ATP1A3,SLC41A1,ATP1A4,ATP1B2,FZD2,ATP2B2,ATP2B3,ATP2B4,JPH4,SWAP70,B2M,TMTC2,BCL2,GJA1,BMP6,NEO1,CACNA1I,CACNA1G,CACNA1A,CACNA1C,CAPN3,GRIN1,GRM1,TMBIM6,ATP13A2,TGFB1,TGFB2,SLC7A8,TGM2,P2RX7,CD38,HEXB,PDGFRA,TRPC5,PIK3CG,PKD1,PKD2,CCR6,PLCG2,FXYD1…		Sertad1	7.55381e-11			GO: Cellular Component	GO:0045259	proton-transporting ATP synthase complex		0.00103	0.5118	0.01347	0.0914	4	23	ATP5PB,ATP5IF1,ATP5MD,PPIF
Ddn	1.69068e-37			GO: Biological Process	GO:0051272	positive regulation of cellular component movement		7.566e-15	5.482e-11	7.51e-13	7.109e-12	84	470	ERBB4,ETS1,RREB1,FBLN1,SEMA6D,RAPGEF3,AGT,FGF1,FOXO4,FGFR1,SEMA6A,MMP9,MMP14,SEMA4B,MIA3,FN1,ANXA3,CARMIL1,PRR5,APC,PDPN,ARHGAP5,SLC8A1,PLPP3,MYO1F,SPARC,SWAP70,BCL2,NRP2,NRP1,BMPR2,CPNE3,ADAM17,NOTCH1,GPLD1,SASH1,DDR2,RAPGEF4,SEMA5A,SPAG9,TGFB1,TGFB2,TGFBR1,TGFBR2,FURIN,PAX6,NCKAP1L,HGF,PDGFRA,PDGFRB,SEMA5B,AMOT,AMOTL1,NTN1,CCR6,PLD1,PLD2,COL1A1,WNT7A,IGF1R,CSF1R,NSMF,PRKD1,IL6R,IL6ST,DAB2IP,REL…		Setmar	2.44141e-15			GO: Cellular Component	GO:0097504	Gemini of coiled bodies		0.00116	0.5767	0.01479	0.1004	3	11	GEMIN2,SMN1,DDX20
Ddo	1.25449e-43			GO: Biological Process	GO:0030335	positive regulation of cell migration		8.147e-15	5.903e-11	7.978e-13	7.551e-12	81	445	ERBB4,ETS1,RREB1,FBLN1,SEMA6D,RAPGEF3,AGT,FGF1,FOXO4,FGFR1,SEMA6A,MMP9,MMP14,SEMA4B,MIA3,FN1,ANXA3,CARMIL1,PRR5,APC,PDPN,ARHGAP5,SLC8A1,PLPP3,MYO1F,SPARC,SWAP70,BCL2,NRP2,NRP1,BMPR2,CPNE3,ADAM17,NOTCH1,GPLD1,SASH1,DDR2,RAPGEF4,SEMA5A,SPAG9,TGFB1,TGFB2,TGFBR1,TGFBR2,FURIN,PAX6,NCKAP1L,HGF,PDGFRA,PDGFRB,SEMA5B,AMOT,AMOTL1,CCR6,PLD1,PLD2,COL1A1,WNT7A,IGF1R,CSF1R,NSMF,PRKD1,IL6R,IL6ST,DAB2IP,RELN,HDA…		Sfxn4	1.58323e-18			GO: Cellular Component	GO:0005813	centrosome		0.001218	0.6051	0.01513	0.1027	21	501	OLA1,MDH1,TRIM59,ATP6V1D,SNX10,DTL,SKP1,CFAP20,DYNLL1,PSMA1,BBS4,NDN,HYLS1,NME1,PPP2R3C,RAN,CALM2,CCNE1,B9D2,ATP6V0D1,DCTN3
Ddr2	7.68943e-47			GO: Biological Process	GO:0007423	sensory organ development		8.331e-15	6.037e-11	8.049e-13	7.619e-12	98	594	IKZF1,FZD4,EFEMP1,SALL1,JAG1,FGFR1,FGFR3,FGFR2,ALDH1A1,MERTK,SDC4,CEP290,APC,HIPK2,CHD7,SKI,TENM3,PHACTR4,DCHS1,FZD2,PRDM16,ATP2B2,ATP2B4,NES,SPARC,MYO6,GJB6,BCL2,NRP1,GJA1,PROM1,BMP6,BMP7,BMPR1B,BMPR2,GLI2,GLI3,C1QB,SDK1,NOTCH1,NOTCH2,GPD2,CACNA1C,ZEB1,CECR2,NTRK2,GRIN2B,TGFB1,TGFB2,TGFBR1,TGFBR2,SH3PXD2B,KCNQ4,NR2E1,PAX6,SCRIB,TSPAN12,HLA-A,PDGFRA,PDGFRB,SLC7A11,TRIP11,LHX2,KMT2C,SLC9A3R1,TMIE,…		Sh3bgrl3	1.58794e-13			GO: Cellular Component	GO:0005641	nuclear envelope lumen		0.001524	0.7575	0.01848	0.1254	3	12	CACYBP,HRASLS,GRASP
Decr1	9.33908e-29			GO: Biological Process	GO:0007265	Ras protein signal transduction		1.282e-14	9.291e-11	1.222e-12	1.157e-11	67	333	EPS8,ABCA1,OBSCN,RREB1,SHC3,PLEKHG1,ADRA1A,RAPGEF3,PREX1,MRAS,PSD2,FGD2,ITSN1,SHC1,APOE,PREX2,ARHGAP4,ARHGAP5,ARHGEF40,ARRB1,TRIM67,GNA13,PHACTR4,FGD6,CYTH4,IQSEC2,KANK1,CYFIP1,FGD4,GNA12,MCF2L,NOTCH2,ARHGEF12,RAPGEF1,TGFB2,ARAP3,AKAP13,CDH2,PDGFRB,ADGRG1,ALS2CL,NTN1,PLD1,VAV1,COL1A2,ARHGEF19,CELSR1,AATK,ARHGEF10,PRKD1,ARHGEF26,DAB2IP,PSD,ITGB1,ITPKB,FGD3,DOCK2,IQSEC3,LPAR1,EDNRA,ARHGEF10L,VANGL2…		Siah2	6.7796e-32			GO: Cellular Component	GO:0032797	SMN complex		0.001952	0.9703	0.0231	0.1568	3	13	GEMIN2,SMN1,DDX20
Dennd5a	4.07385e-57			GO: Biological Process	GO:2000147	positive regulation of cell motility		1.445e-14	1.047e-10	1.36e-12	1.287e-11	82	458	ERBB4,ETS1,RREB1,FBLN1,SEMA6D,RAPGEF3,AGT,FGF1,FOXO4,FGFR1,SEMA6A,MMP9,MMP14,SEMA4B,MIA3,FN1,ANXA3,CARMIL1,PRR5,APC,PDPN,ARHGAP5,SLC8A1,PLPP3,MYO1F,SPARC,SWAP70,BCL2,NRP2,NRP1,BMPR2,CPNE3,ADAM17,NOTCH1,GPLD1,SASH1,DDR2,RAPGEF4,SEMA5A,SPAG9,TGFB1,TGFB2,TGFBR1,TGFBR2,FURIN,PAX6,NCKAP1L,HGF,PDGFRA,PDGFRB,SEMA5B,AMOT,AMOTL1,NTN1,CCR6,PLD1,PLD2,COL1A1,WNT7A,IGF1R,CSF1R,NSMF,PRKD1,IL6R,IL6ST,DAB2IP,REL…		Skp1a	2.4811e-26			GO: Cellular Component	GO:0044306	neuron projection terminus		0.00228	1	0.02635	0.1789	11	199	PFN2,UCHL1,FKBP1A,SNCB,SNCA,PVALB,RAB3A,GOT1,CALB1,CALB2,ATP6V0D1
Diap1	6.61203e-73			GO: Biological Process	GO:0008361	regulation of cell size		1.592e-14	1.153e-10	1.479e-12	1.4e-11	49	199	SEMA6D,RAPGEF3,SEMA6A,PLXNA3,SEMA4B,FN1,APOE,AQP4,MSN,ARHGAP4,ARHGAP5,SLC12A4,SLIT1,SLC12A7,ATP2B2,FSTL4,PLXND1,NRP1,BMPR2,NRCAM,SEMA5A,P2RX7,LRRC8A,MACF1,TNR,CDH4,TRPC5,MGLL,SLIT2,SLC9A3R1,CLCN6,SEMA5B,AMOT,NTN1,PLEK,PLXNA1,VAV1,PLXNA2,EZR,SHANK3,AATK,PLXNA4,DCC,RGMA,KCNMA1,DSCAM,L1CAM,SEMA3D,MEGF8		Slc25a2	1.85695e-08			GO: Cellular Component	GO:0000151	ubiquitin ligase complex		0.003624	1	0.04009	0.2721	13	274	PCGF6,UBE2A,UBE2B,UBE2D1,MED21,DNAJA1,MED10,MED30,DTL,SKP1,MED6,MED31,RNF2
Dio2	5.67443e-71			GO: Biological Process	GO:0007507	heart development		1.992e-14	1.444e-10	1.827e-12	1.73e-11	97	593	ERBB4,XIRP1,ACACB,SPEG,ZFPM1,RYR1,FZD1,ADRA1A,HEG1,SALL1,YAP1,JAG1,AGT,SCN5A,MIB1,FGF1,FGFR1,FGFR2,MMP9,SOX6,FLNA,ANK2,CEP290,SHC1,CHD7,PDLIM5,PDPN,SLC8A1,SCUBE1,SLC9A1,DCHS1,SMO,FZD2,SPARC,FGFRL1,NCAM1,PLXND1,KDM6B,NRP2,NRP1,GJA1,BMPR1A,NFATC1,GLI2,GLI3,NODAL,NOTCH1,NOTCH2,CACNA1C,TEAD1,TGFB1,TGFB2,TGFBR1,TGFBR2,SH3PXD2B,AKAP13,TP53BP2,PDGFRA,PDGFRB,TRIP11,PKD1,PKD2,VCAM1,COL5A1,HSPG2,NDST1,COL1…		Smn1	9.61448e-22			GO: Cellular Component	GO:0000803	sex chromosome		0.00363	1	0.04009	0.2721	4	32	UBE2A,UBE2B,SUMO1,RNF2
Disp2	3.68071e-44			GO: Biological Process	GO:0030155	regulation of cell adhesion		2.094e-14	1.517e-10	1.897e-12	1.795e-11	109	704	EPHB3,ABAT,ETS1,IKZF1,RREB1,DSCAML1,FZD4,FZD7,FBLN1,FBLN2,MMP14,PREX1,SDC4,FLNA,MIA3,SFRP1,FN1,ANK3,CARMIL1,PKP4,RGCC,PRR5,APC,CCDC80,GPAM,SIPA1,SLC9A1,PLPP3,MYO1F,PAG1,SWAP70,MYO10,BCL2,CCDC88B,BMP7,KANK1,GLI2,GLI3,SYK,NID1,NODAL,NOTCH1,GPM6B,ZEB1,TRIOBP,SEMA5A,SRCIN1,TGFB1,TGFB2,HAVCR2,TGFBR2,TGM2,CD63,MACF1,TNR,NCKAP1L,PDE3B,HLA-A,ADGRG1,PLXNB2,JAM2,SERPINE2,PIK3CG,PKD1,PLD2,UTRN,VAV1,PLXNB1,V…		Sms	1.4283e-20			GO: Cellular Component	GO:0033503	HULC complex		0.003829	1	0.04049	0.2748	2	5	UBE2A,UBE2B
Dlg5	4.47085e-35			GO: Biological Process	GO:0034765	regulation of ion transmembrane transport		2.909e-14	2.108e-10	2.602e-12	2.463e-11	81	455	KCNH7,TPCN1,S100A1,RAPGEF3,SCN2A,AGT,SCN5A,SCN8A,MMP9,ANK2,ANK3,CHD7,SLC8A1,SLC9A1,CACNG4,ATP1A2,ATP1B2,ATP2B4,JPH4,HCN2,GJA1,CACNA1I,CACNA1H,CACNA1G,CACNA1A,CACNA1B,CACNA1C,ACSL6,CACNA1E,CAPN3,GRIN1,GRIN2A,GRIN2D,KCNH3,TGFB1,TGFB2,P2RX7,KCNQ4,KCNG4,GSG1L,AGRN,MAPK8IP2,CACNA2D2,PDGFRB,CBARP,SLC9A3R1,CLCN6,NRXN1,PIK3CG,AHNAK,PKD2,PLCG2,FXYD1,UTRN,CLIC4,SHANK3,PRKD1,CTSS,RELN,WNK1,ITGB3,PTPN6,KCNA2…		Snca	9.95371e-37			GO: Cellular Component	GO:0031313	extrinsic component of endosome membrane		0.003829	1	0.04049	0.2748	2	5	SNX10,SNX16
Dlgap3	5.75338e-26			GO: Biological Process	GO:0001667	ameboidal-type cell migration		3.138e-14	2.274e-10	2.773e-12	2.625e-11	68	347	ERBB4,ETS1,RREB1,SEMA6D,AGT,FGF1,FGFR1,SEMA6A,MMP9,SDC4,SEMA4B,ANXA3,RGCC,VASH1,APOE,ARHGAP4,SLC8A1,ARSB,PLPP3,PHACTR4,SMO,MYH9,SPARC,PLXND1,NRP2,NRP1,BMPR2,GNA12,NODAL,NOTCH1,GPLD1,SASH1,DDR2,SEMA5A,TGFB1,TGFB2,TGFBR1,TGFBR2,NR2E1,CD63,MACF1,PAX6,TNS1,SLIT2,SEMA5B,AMOT,AMOTL1,CCR6,WNT7A,PPARD,PRKD1,DAB2IP,ITGB1,ITGB2,ITGB3,PTPN11,PTPRG,PTPRM,HDAC5,HBEGF,LAMA5,EDNRB,SEMA3D,MEGF8,WASF2,LRP5,ROBO1,…		Sncb	7.00719e-16			GO: Cellular Component	GO:0031312	extrinsic component of organelle membrane		0.004067	1	0.04211	0.2858	4	33	SNX10,NDUFAF5,SNX16,COQ3
Dlk1	1.10901e-12			GO: Biological Process	GO:0007169	transmembrane receptor protein tyrosine kinase signaling pathway		3.528e-14	2.557e-10	3.08e-12	2.916e-11	108	700	EPHB3,EPS8,ERBB4,CRIM1,NCF1,TCIRG1,SHC3,MYORG,FZD4,ADRA2C,EFEMP1,AGT,FGF1,FOXO4,FGFR1,FGFR3,FGFR2,MMP9,ALK,ARAP1,GIT1,ITSN1,SHC1,SHC4,APLP2,SORBS1,APP,MST1,PAG1,AXL,SREBF1,FSTL4,FGFRL1,ERBIN,GFRA1,NRP2,NRP1,BMPR2,KANK1,CYFIP1,SULF2,AFAP1L2,CPNE3,SYK,ADAM17,NOTCH1,GPLD1,RHBDF1,NTRK2,DDR2,RAPGEF1,GRIN1,GRIN2B,CBL,PTPRT,TGFB1,ZNF106,NEURL1,CD63,ATP6V0A2,NCKAP1L,HGF,PDGFRA,PDGFRB,PDK4,SLC9A3R1,FLRT1,…		Snrnp27	1.92942e-19			GO: Cellular Component	GO:0043679	axon terminus		0.004324	1	0.04263	0.2893	10	186	PFN2,FKBP1A,SNCB,SNCA,PVALB,RAB3A,GOT1,CALB1,CALB2,ATP6V0D1
Dmd	1.3819e-26			GO: Biological Process	GO:0007266	Rho protein signal transduction		3.874e-14	2.807e-10	3.342e-12	3.163e-11	43	162	ABCA1,OBSCN,PLEKHG1,ADRA1A,PREX1,FGD2,ITSN1,APOE,PREX2,ARHGAP4,ARHGAP5,ARHGEF40,ARRB1,GNA13,PHACTR4,FGD6,KANK1,FGD4,GNA12,MCF2L,ARHGEF12,ARAP3,AKAP13,CDH2,PDGFRB,ADGRG1,ALS2CL,NTN1,VAV1,COL1A2,ARHGEF19,CELSR1,ARHGEF10,ARHGEF26,ITGB1,FGD3,LPAR1,EDNRA,ARHGEF10L,VANGL2,FARP1,ROBO1,ROCK1		Snrpb2	6.873e-21			GO: Cellular Component	GO:0033178	proton-transporting two-sector ATPase complex, catalytic domain		0.004375	1	0.04263	0.2893	3	17	ATP6V1B2,ATP6V1C1,ATP6V1E1
Dmp1	1.14441e-125			GO: Biological Process	GO:0042391	regulation of membrane potential		4.728e-14	3.426e-10	4.03e-12	3.815e-11	73	391	ABAT,XIRP1,KCNH7,TPCN1,ADRA1A,SLC8B1,SCN2A,AGT,SCN5A,SCN8A,ANK2,ANK3,CNTNAP1,SLC8A1,SLC9A1,CACNG4,IGSF9B,RIMS1,ATP1A2,ATP1A3,ATP1A4,ATP1B2,B2M,BCL2,HCN2,GJA1,CACNA1I,CACNA1H,CACNA1G,CACNA1A,CACNA1B,CACNA1C,CACNA1E,NRCAM,RAPGEF4,CRTC1,GRID2,GRIK3,GRIK5,GRIN1,GRIN2A,GRIN2B,GRIN2C,GRIN2D,KCNH3,OPRD1,P2RX7,AGRN,MAPK8IP2,TRPC5,NTSR2,NRXN1,PKD2,FXYD1,WNT7A,SHANK3,RIMS4,RELN,PIEZO1,PTN,KCNA2,KCNB1,KCNJ1…		Snrpd1	2.16136e-18			GO: Cellular Component	GO:0001741	XY body		0.004375	1	0.04263	0.2893	3	17	UBE2A,UBE2B,SUMO1
Dmpk	2.80985e-22			GO: Biological Process	GO:0001501	skeletal system development		5.265e-14	3.815e-10	4.436e-12	4.199e-11	89	530	EVC,ZFPM1,DSCAML1,RYR1,EFEMP1,ACAN,FGFR1,FGFR3,FGFR2,MMP9,MMP14,ALPL,SOX6,MIA3,SFRP1,BCAN,CHD7,SKI,DCHS1,ANKRD11,SPARC,FGFRL1,DLK1,BMP3,BMP6,BMP7,BMPR1A,BMPR1B,BMPR2,SULF2,GLG1,GLI2,GLI3,NBEAL2,NODAL,GPLD1,NPR2,ZEB1,TMEM119,PAPSS2,CBS,TGFB1,TGFB2,TGFBR1,TGFBR2,SH3PXD2B,P2RX7,AKAP13,HEXB,PDGFRA,PDGFRB,CHI3L1,TRIP11,CADM1,PKD1,TJP2,PLXNB1,CREB3L2,COL1A1,COL1A2,COL5A2,HSPG2,NDST1,PRRX1,COL11A1,COL11…		Snx10	2.69323e-27			GO: Cellular Component	GO:0090575	RNA polymerase II transcription factor complex		0.005142	1	0.04915	0.3336	7	105	MED10,MED4,ASCL4,TAF10,MED6,MED31,GTF2E2
Dnajb14	1.84496e-12			GO: Biological Process	GO:0098662	inorganic cation transmembrane transport		5.417e-14	3.925e-10	4.512e-12	4.27e-11	104	667	TTYH1,KCNH7,ACACA,ACACB,TCIRG1,RYR1,SLC12A5,TPCN1,S100A1,SLC8B1,SLC24A4,TRPM3,RAPGEF3,SCN2A,AGT,SCN5A,SCN8A,ANK2,ANK3,CHD7,SLC8A2,SLC8A1,SLC9A1,SLC12A4,SLC20A2,CACNG4,ATP1A2,ATP1A3,SLC4A4,ATP1A4,ATP1B2,SLC12A7,ATP2B2,ATP2B3,ATP2B4,JPH4,HCN2,ABCC8,SLC9A7,CACNA1I,CACNA1H,CACNA1G,DENND5A,CACNA1A,CACNA1B,CACNA1C,CACNA1E,CAPN3,GRIN1,GRIN2A,KCNH3,TGFB1,TGFB2,IL1RAPL1,P2RX7,KCNQ4,KCNG4,NNT,AGRN,ATP6V0A2…		Snx16	8.18019e-30			GO: Cellular Component	GO:0005815	microtubule organizing center		0.005675	1	0.05321	0.3612	23	646	OLA1,MDH1,TRIM59,ATP6V1D,SNX10,DTL,SKP1,CFAP20,DYNLL1,PSMA1,BBS4,NDN,HYLS1,MLLT11,NME1,PPP2R3C,RAN,CALM2,BBS5,CCNE1,B9D2,ATP6V0D1,DCTN3
Dnajc1	6.74427e-21			GO: Biological Process	GO:0048675	axon extension		7.137e-14	5.172e-10	5.877e-12	5.563e-11	38	132	SEMA6D,SEMA6A,PLXNA3,SEMA4B,FN1,APOE,ARHGAP4,SLIT1,SLIT3,SMO,FSTL4,PLXND1,NRP2,NRP1,BMPR2,CYFIP1,NRCAM,SEMA5A,MACF1,TNR,CDH4,TRPC5,MGLL,SLIT2,LHX2,SEMA5B,NTN1,PLXNA1,PLXNA2,PLXNB1,AATK,PLXNA4,ITGB1,DSCAM,L1CAM,LAMB2,SEMA3D,MEGF8		Snx7	3.46224e-35			GO: Cellular Component	GO:0043195	terminal bouton		0.007275	1	0.06696	0.4545	7	112	PFN2,SNCB,SNCA,PVALB,RAB3A,CALB1,CALB2
Dnajc3	1.17964e-43			GO: Biological Process	GO:0023014	signal transduction by protein phosphorylation		8.519e-14	6.173e-10	6.936e-12	6.565e-11	134	962	PIK3AP1,ERBB4,ERN1,NDRG2,ABCA7,SHC3,FZD4,FZD7,FBLN1,ADRA1A,ADRA2C,KIDINS220,AGT,PPM1L,FGF1,MAP3K10,TNFRSF19,FGFR1,FGFR3,FGFR2,ALK,MAP3K19,SFRP1,FN1,FGD2,SHC1,APC,HIPK2,APOE,SPTBN4,ARRB1,PEA15,SORL1,SPTAN1,SPTB,SPTBN1,SPTBN2,NCAM1,GFRA1,NRP1,CD84,STK10,BMP3,BMP6,BMP7,BMPR1A,BMPR1B,BMPR2,KISS1R,FGD4,SYK,GNAI2,NODAL,WWC1,SASH1,CAMK2A,NTRK2,RAPGEF1,SPAG9,GRIN1,GRIN2A,GRIN2B,GRIN2C,GRIN2D,GRM1,GRM4,CB…		Spag6	1.63299e-18			GO: Cellular Component	GO:0016272	prefoldin complex		0.00783	1	0.07076	0.4802	2	7	PFDN4,VBP1
Dock1	1.19308e-108			GO: Biological Process	GO:0034762	regulation of transmembrane transport		9.091e-14	6.588e-10	7.295e-12	6.905e-11	82	473	KCNH7,TPCN1,S100A1,RAPGEF3,SCN2A,AGT,SCN5A,SCN8A,MMP9,ANK2,ANK3,CHD7,SLC8A1,SLC9A1,CACNG4,ATP1A2,ATP1B2,ATP2B4,JPH4,BCL2,HCN2,GJA1,CACNA1I,CACNA1H,CACNA1G,CACNA1A,CACNA1B,CACNA1C,ACSL6,CACNA1E,CAPN3,GRIN1,GRIN2A,GRIN2D,KCNH3,TGFB1,TGFB2,P2RX7,KCNQ4,KCNG4,GSG1L,AGRN,MAPK8IP2,CACNA2D2,PDGFRB,CBARP,SLC9A3R1,CLCN6,NRXN1,PIK3CG,AHNAK,PKD2,PLCG2,FXYD1,UTRN,CLIC4,SHANK3,PRKD1,CTSS,RELN,WNK1,ITGB3,PTPN6,…		Spryd4	2.18717e-18			GO: Cellular Component	GO:0005838	proteasome regulatory particle		0.008066	1	0.07159	0.4858	3	21	PSMC2,PSMD6,PSMD14
Dock2	1.07643e-89			GO: Biological Process	GO:0031589	cell-substrate adhesion		9.162e-14	6.638e-10	7.295e-12	6.905e-11	64	322	EPHB3,TTYH1,RREB1,FZD4,FZD7,FBLN1,FBLN2,AGT,ANTXR1,MERTK,MMP14,PREX1,SDC4,FLNA,SFRP1,FN1,CARMIL1,CCDC80,SORBS1,SLC9A1,TMEM8B,AXL,FGFRL1,BCL2,KANK1,NID1,FERMT2,NOTCH1,CNTN2,GPM6B,TRIOBP,SRCIN1,CD63,MACF1,PKD1,UTRN,VCAM1,COL1A1,COL16A1,ABI3BP,PPARD,SNED1,DAG1,ITGA6,SPOCK2,ITGA7,ITGB1,ITGB2,ITGB3,ITGB5,ITGB8,PTN,PTPRZ1,PXN,DMD,DMP1,FERMT3,LAMA5,LAMC1,SORBS3,ROCK1,BCAM,EMP2,EPHB1		Spryd7	2.00199e-24			GO: Cellular Component	GO:0071013	catalytic step 2 spliceosome		0.009342	1	0.08146	0.5528	6	90	MAGOH,FRG1,SNRPB2,SNRPD1,LSM3,PPWD1
Dock6	2.52943e-10			GO: Biological Process	GO:0072507	divalent inorganic cation homeostasis		1.214e-13	8.8e-10	9.565e-12	9.054e-11	80	458	ADCY5,ADCYAP1R1,RYR1,TPCN1,S100B,ADRA1A,SLC8B1,SLC24A4,AGT,SMPD3,ATP13A4,ANK2,ANK3,CHD7,APOE,APP,SLC8A2,SLC8A1,GNA13,ATP1A2,SLC41A1,FZD2,ATP2B2,ATP2B3,ATP2B4,JPH4,SWAP70,TMTC2,BCL2,GJA1,CACNA1I,CACNA1G,CACNA1A,CACNA1C,CAPN3,GRIN1,GRM1,TMBIM6,ATP13A2,TGFB1,TGFB2,TGM2,P2RX7,CD38,HEXB,PDGFRA,TRPC5,PIK3CG,PKD1,PKD2,CCR6,PLCG2,FXYD1,SLC25A23,WFS1,PRKD1,FAM20A,IL6ST,ITGB1,ITGB3,ITPR1,ITPR2,ITPR3,JAK3,P…		Srp14	8.43413e-24			GO: Cellular Component	GO:0033267	axon part		0.009633	1	0.08255	0.5602	13	309	BLOC1S4,PFN2,UCHL1,FKBP1A,BLOC1S3,SNCB,SNCA,PVALB,RAB3A,GOT1,CALB1,CALB2,ATP6V0D1
Dock8	5.30444e-51			GO: Biological Process	GO:0016358	dendrite development		1.349e-13	9.777e-10	1.051e-11	9.951e-11	53	239	EPHB3,MAP6,SLC12A5,KIDINS220,PREX1,GIT1,APOE,APP,PREX2,PDLIM5,MYO6,FSTL4,NRP1,BMP7,PPP1R9B,SDK1,CACNA1A,CAMK2A,NTRK2,RAPGEF4,CRTC1,GRN,SRCIN1,GRIN1,CIT,IL1RAPL1,NEURL1,NR2E1,MAPK8IP2,TRPC5,FLRT1,FAT3,WNT7A,SHANK3,NSMF,SIPA1L1,CTNND2,DAB2IP,RELN,DCC,ITGB1,LRP8,PTPRF,PTPRZ1,SHANK1,DSCAM,LPAR1,CELSR2,FARP1,LRP4,ROBO1,EPHA5,EPHB1		Srsf7	2.29926e-30			Pathway	1268843	Mitochondrial translation initiation	BioSystems: REACTOME	1.676e-09	1.557e-06	6.051e-07	4.485e-06	14	88	MRPL28,MRPL15,MRPL22,MRPS6,MRPL40,MRPL36,MRPL44,MRPS22,MRPS30,CHCHD1,MRPL20,MRPL47,MRPS18C,MRPL46
Dok6	8.33857e-34			GO: Biological Process	GO:0055074	calcium ion homeostasis		1.46e-13	1.058e-09	1.125e-11	1.065e-10	76	425	ADCY5,ADCYAP1R1,RYR1,TPCN1,S100B,ADRA1A,SLC8B1,SLC24A4,AGT,SMPD3,ATP13A4,ANK2,CHD7,APOE,APP,SLC8A2,SLC8A1,GNA13,ATP1A2,FZD2,ATP2B2,ATP2B3,ATP2B4,JPH4,SWAP70,TMTC2,BCL2,GJA1,CACNA1I,CACNA1G,CACNA1A,CACNA1C,CAPN3,GRIN1,GRM1,TMBIM6,ATP13A2,TGFB1,TGFB2,TGM2,P2RX7,CD38,HEXB,PDGFRA,TRPC5,PIK3CG,PKD1,PKD2,CCR6,PLCG2,FXYD1,SLC25A23,WFS1,PRKD1,FAM20A,IL6ST,ITGB1,ITGB3,ITPR1,ITPR2,ITPR3,JAK3,PTPN6,PTPRC,CC…		Ssu72	4.04574e-24			Pathway	1268845	Mitochondrial translation termination	BioSystems: REACTOME	1.676e-09	1.557e-06	6.051e-07	4.485e-06	14	88	MRPL28,MRPL15,MRPL22,MRPS6,MRPL40,MRPL36,MRPL44,MRPS22,MRPS30,CHCHD1,MRPL20,MRPL47,MRPS18C,MRPL46
Dos	6.36114e-17			GO: Biological Process	GO:0098660	inorganic ion transmembrane transport		1.583e-13	1.147e-09	1.207e-11	1.143e-10	112	754	TTYH1,KCNH7,ACACA,ACACB,TCIRG1,RYR1,SLC12A5,TPCN1,S100A1,SLC8B1,SLC24A4,TRPM3,RAPGEF3,SCN2A,AGT,SCN5A,SCN8A,ANK2,ANK3,CHD7,SLC1A4,SLC4A2,SLC8A2,SLC8A1,SLC9A1,SLC12A4,SLC20A2,CACNG4,ATP1A2,ATP1A3,SLC4A4,ATP1A4,ATP1B2,SLC12A7,ATP2B2,ATP2B3,ATP2B4,GABRA2,GABRB1,GABRG3,JPH4,HCN2,ABCC8,SLC9A7,CACNA1I,CACNA1H,CACNA1G,DENND5A,CACNA1A,CACNA1B,CACNA1C,CACNA1E,CAPN3,GRIN1,TTYH3,GRIN2A,KCNH3,TGFB1,TGFB2,IL1…		Stmn1	4.81032e-31			Pathway	1268844	Mitochondrial translation elongation	BioSystems: REACTOME	1.954e-09	1.815e-06	6.051e-07	4.485e-06	14	89	MRPL28,MRPL15,MRPL22,MRPS6,MRPL40,MRPL36,MRPL44,MRPS22,MRPS30,CHCHD1,MRPL20,MRPL47,MRPS18C,MRPL46
Dpf3	9.99741e-32			GO: Biological Process	GO:0006873	cellular ion homeostasis		2.232e-13	1.617e-09	1.685e-11	1.595e-10	96	607	CYBRD1,TCIRG1,ADCY5,ADCYAP1R1,RYR1,SLC12A5,TPCN1,S100B,ADRA1A,SLC8B1,SLC24A4,AGT,SMPD3,ATP13A4,ANK2,APLP2,CHD7,APOE,APP,SLC4A2,SLC8A2,SLC8A1,SLC9A1,GNA13,ATP1A2,ATP1A3,SLC41A1,SLC4A4,ATP1A4,ATP1B2,FZD2,ATP2B2,ATP2B3,ATP2B4,JPH4,SWAP70,BCL2,GJA1,BMP6,CACNA1I,CACNA1G,CACNA1A,CACNA1C,CAPN3,GRIN1,GRM1,TMBIM6,ATP13A2,TGFB1,TGFB2,TGM2,P2RX7,CD38,ATP6V0A2,XPR1,HEXB,PDGFRA,TRPC5,TTPA,SLC9A3R1,PIK3CG,PKD1…		Stmn2	1.18476e-28			Pathway	1268842	Mitochondrial translation	BioSystems: REACTOME	4.71e-09	4.375e-06	1.094e-06	8.108e-06	14	95	MRPL28,MRPL15,MRPL22,MRPS6,MRPL40,MRPL36,MRPL44,MRPS22,MRPS30,CHCHD1,MRPL20,MRPL47,MRPS18C,MRPL46
Dpy19l3	6.81262e-48			GO: Biological Process	GO:0055082	cellular chemical homeostasis		2.341e-13	1.696e-09	1.749e-11	1.655e-10	113	768	CYBRD1,ERN1,TCIRG1,ADCY5,ADCYAP1R1,RYR1,SLC12A5,TPCN1,S100B,ADRA1A,SLC8B1,SLC24A4,AGT,SMPD3,ATP13A4,ANK2,FN1,APLP2,CHD7,APOE,APP,AQP4,SLC4A2,SLC8A2,SLC8A1,SLC9A1,ARRB1,GNA13,ATP1A2,ATP1A3,SLC41A1,SLC4A4,ATP1A4,ATP1B2,FZD2,ATP2B2,ATP2B3,ATP2B4,JPH4,SWAP70,GJB6,BCL2,GJA1,BMP6,CACNA1I,CACNA1G,CACNA1A,GPLD1,CACNA1C,CACNA1E,CAPN3,GRIK5,GRIN1,GRM1,TMBIM6,ATP13A2,TGFB1,TGFB2,TGM2,P2RX7,CD38,ATP6V0A2,XPR…		Stmn3	4.51629e-18			Pathway	1270170	Metabolism of polyamines	BioSystems: REACTOME	1.673e-07	0.0001554	3.109e-05	0.0002304	12	89	CKMT1B,SMS,PSMA1,PSMA2,PSMA3,PSMA5,PSMB1,PSMC2,PSMD6,GOT1,SLC25A2,PSMD14
Dpy19l4	3.37419e-15			GO: Biological Process	GO:0045597	positive regulation of cell differentiation		2.565e-13	1.858e-09	1.896e-11	1.795e-10	133	966	ETS1,IKZF1,RREB1,ADRA2C,KIDINS220,SALL1,YAP1,JAG1,AGT,FGFR1,SEMA6A,FGFR3,MMP14,PREX1,SOX6,FOXO3,FLNA,SFRP1,FN1,CARMIL1,RGCC,APC,APOE,ARSB,TRIM67,TENM3,ZFHX3,SMO,RIMS1,SPEN,PRDM16,GPRC5B,BCL9L,ZHX3,AXL,BCL2,GFAP,NRP1,GJA1,PROM1,BMP6,BMP7,BMPR1A,BMPR1B,BMPR2,GLI2,GLI3,SYK,NOTCH1,NOTCH2,ACSL6,ZEB1,NRCAM,NTRK2,DDR2,TRIOBP,RAPGEF1,CRTC1,SEMA5A,GRN,TMEM119,SPAG9,SYT2,TEAD1,TGFB1,TGFB2,IL1RAPL1,TGFBR2,S…		Sub1	2.01324e-22			Pathway	1269836	CDT1 association with the CDC6:ORC:origin complex	BioSystems: REACTOME	3.297e-07	0.0003063	5.105e-05	0.0003784	10	62	ORC6,PSMA1,PSMA2,PSMA3,PSMA5,PSMB1,PSMC2,PSMD6,GMNN,PSMD14
Dscam	1.60581e-41			GO: Biological Process	GO:0009611	response to wounding		2.772e-13	2.009e-09	2.029e-11	1.92e-10	133	967	PIK3AP1,ABAT,ERBB4,ETS1,ZFPM1,RREB1,MDK,FZD7,FBLN1,ADRA2C,CPQ,FCGR2A,AGT,FGFR3,MERTK,DOCK6,ALOX5AP,SDC4,FLNA,MIA3,STAB2,FN1,CARMIL1,VASH1,APOE,SLC1A2,SLC1A3,PDPN,SLC7A2,SCUBE1,ARRB1,PLPP3,GNA13,GPRC5B,MYH9,SPARC,AXL,MATN4,BCL2,GFAP,NRP1,XYLT1,CFLAR,GJA1,KANK1,SULF2,DST,GLI3,NBEAL2,SYK,GNA12,C4B,ADAM17,NOTCH1,NOTCH2,FUT10,GPR17,ABHD2,CAPN3,GRIN2A,GRIN2C,PAPSS2,SYT7,TGFB1,TGFB2,TGFBR1,TGFBR2,TGM2,P…		Sumo1	1.71924e-18			Pathway	1269770	SCF(Skp2)-mediated degradation of p27/p21	BioSystems: REACTOME	3.852e-07	0.0003579	5.112e-05	0.0003789	10	63	SKP1,PSMA1,PSMA2,PSMA3,PSMA5,PSMB1,PSMC2,PSMD6,CCNE1,PSMD14
Dscaml1	1.91664e-42			GO: Biological Process	GO:0030003	cellular cation homeostasis		3.162e-13	2.291e-09	2.291e-11	2.169e-10	94	592	CYBRD1,TCIRG1,ADCY5,ADCYAP1R1,RYR1,SLC12A5,TPCN1,S100B,ADRA1A,SLC8B1,SLC24A4,AGT,SMPD3,ATP13A4,ANK2,APLP2,CHD7,APOE,APP,SLC4A2,SLC8A2,SLC8A1,SLC9A1,GNA13,ATP1A2,ATP1A3,SLC41A1,SLC4A4,ATP1A4,ATP1B2,FZD2,ATP2B2,ATP2B3,ATP2B4,JPH4,SWAP70,BCL2,GJA1,BMP6,CACNA1I,CACNA1G,CACNA1A,CACNA1C,CAPN3,GRIN1,GRM1,TMBIM6,ATP13A2,TGFB1,TGFB2,TGM2,P2RX7,CD38,ATP6V0A2,HEXB,PDGFRA,TRPC5,TTPA,PIK3CG,PKD1,PKD2,CCR6,PLC…		Taf10	9.07036e-05			Pathway	1269304	CLEC7A (Dectin-1) signaling	BioSystems: REACTOME	8.442e-07	0.0007842	9.38e-05	0.0006953	12	103	UBE2D1,SKP1,PPP3R1,PSMA1,PSMA2,PSMA3,PSMA5,PSMB1,PSMC2,PSMD6,CALM2,PSMD14
Dst	3.43974e-125			GO: Biological Process	GO:0035239	tube morphogenesis		3.571e-13	2.588e-09	2.562e-11	2.425e-10	74	415	EPHB3,ETV4,LGR4,FZD1,SALL1,YAP1,AGT,MIB1,FGF1,FGFR3,FGFR2,MMP14,SDC4,SFRP1,CHD7,SKI,MST1,PDPN,GNA13,PHACTR4,ENAH,DCHS1,SMO,FZD2,BCL2,PLXND1,NRP1,GJA1,BMP7,GLI2,GLI3,NODAL,NOTCH1,NOTCH2,ZEB1,CECR2,SEMA5A,TEAD1,TGFB1,TGFBR2,TGM2,SCRIB,DLG5,PDGFRA,PLXNB2,SLIT2,LHX2,PKD1,PKD2,NTN1,COL4A1,TNC,CLIC4,SHANK3,CELSR1,CSF1R,DAB2IP,DAG1,PTCH1,RGMA,PXN,MED12,FAT4,HDAC5,FZD3,KIF26B,LAMA5,EDNRA,VANGL2,MEGF8,EGF…		Tagln3	1.21818e-24			Pathway	1269107	Vpu mediated degradation of CD4	BioSystems: REACTOME	1.142e-06	0.001061	9.38e-05	0.0006953	9	55	SKP1,PSMA1,PSMA2,PSMA3,PSMA5,PSMB1,PSMC2,PSMD6,PSMD14
Dtna	1.47018e-50			GO: Biological Process	GO:0006874	cellular calcium ion homeostasis		6.321e-13	4.58e-09	4.479e-11	4.24e-10	73	411	ADCY5,ADCYAP1R1,RYR1,TPCN1,S100B,ADRA1A,SLC8B1,SLC24A4,AGT,SMPD3,ATP13A4,ANK2,CHD7,APOE,APP,SLC8A2,SLC8A1,GNA13,ATP1A2,FZD2,ATP2B2,ATP2B3,ATP2B4,JPH4,SWAP70,BCL2,GJA1,CACNA1I,CACNA1G,CACNA1A,CACNA1C,CAPN3,GRIN1,GRM1,TMBIM6,ATP13A2,TGFB1,TGFB2,TGM2,P2RX7,CD38,HEXB,PDGFRA,TRPC5,PIK3CG,PKD1,PKD2,CCR6,PLCG2,FXYD1,SLC25A23,WFS1,PRKD1,IL6ST,ITGB1,ITGB3,ITPR1,ITPR2,ITPR3,JAK3,PTPN6,PTPRC,PYGM,DMD,DMPK,S…		Tbca	3.84622e-16			Pathway	1269832	DNA Replication Pre-Initiation	BioSystems: REACTOME	1.2e-06	0.001115	9.38e-05	0.0006953	11	88	ORC6,PSMA1,PSMA2,PSMA3,PSMA5,PSMB1,PSMC2,PSMD6,GMNN,PSMD14,RPA3
Dzip1	1.85386e-34			GO: Biological Process	GO:0042063	gliogenesis		6.367e-13	4.613e-09	4.479e-11	4.24e-10	57	279	S100B,EFEMP1,AGT,FGFR3,MMP14,SOX6,FN1,SKI,PLPP3,SMO,ZCCHC24,WASF3,GFAP,NFIX,GLI3,NOTCH1,CNTN2,NTRK2,TGFB1,TGFB2,LINGO1,NR2E1,PAX6,SCRIB,CDH2,HEXB,GPR37L1,ADGRG1,SERPINE2,METRN,CLU,QKI,P2RY12,LGI4,TENM4,ARHGEF10,VCAN,CSPG4,IL6ST,DAB2IP,RELN,DAG1,ITGAM,PHGDH,LRP8,PTN,PTPN11,PTPRA,PTPRZ1,KCNJ10,DMD,MED12,LAMA2,LAMB2,LPAR1,EGFR,LYN		Tceal1	8.07757e-23			Pathway	1269831	M/G1 Transition	BioSystems: REACTOME	1.2e-06	0.001115	9.38e-05	0.0006953	11	88	ORC6,PSMA1,PSMA2,PSMA3,PSMA5,PSMB1,PSMC2,PSMD6,GMNN,PSMD14,RPA3
E030003E18Rik	3.55704e-28			GO: Biological Process	GO:0051056	regulation of small GTPase mediated signal transduction		6.506e-13	4.714e-09	4.533e-11	4.291e-10	59	295	ABCA1,OBSCN,PLEKHG1,ADRA1A,ARHGAP31,PREX1,ARAP1,PSD2,FGD2,ARHGAP23,ITSN1,APOE,SIPA1,PREX2,ARHGAP4,ARHGAP5,ARHGEF40,ARRB1,TRIM67,FGD6,CYTH4,IQSEC2,KANK1,FGD4,MCF2L,NOTCH2,ARHGEF12,RAPGEF1,TGFB2,ARAP3,AKAP13,ARHGAP45,CDH2,ARHGAP33,PDGFRB,ADGRG1,ARHGAP30,ALS2CL,SLIT2,AMOT,VAV1,ARHGEF19,ARHGEF10,SIPA1L1,ARHGEF26,DAB2IP,RELN,PSD,ARHGAP11A,ITGB1,ITPKB,FGD3,DOCK2,IQSEC3,LPAR1,ARHGEF10L,FARP1,ROBO1,PLCE1		Tceal6	1.85094e-19			Pathway	1269833	Assembly of the pre-replicative complex	BioSystems: REACTOME	1.212e-06	0.001126	9.38e-05	0.0006953	10	71	ORC6,PSMA1,PSMA2,PSMA3,PSMA5,PSMB1,PSMC2,PSMD6,GMNN,PSMD14
E330009J07Rik	1.14484e-17			GO: Biological Process	GO:0010720	positive regulation of cell development		6.858e-13	4.969e-09	4.733e-11	4.48e-10	91	572	RREB1,ADRA2C,KIDINS220,SALL1,YAP1,FGFR1,SEMA6A,PREX1,FLNA,FN1,CARMIL1,RGCC,APOE,ARSB,TRIM67,TENM3,SMO,RIMS1,SPEN,GPRC5B,BCL9L,BCL2,GFAP,NRP1,BMP6,BMP7,BMPR2,GLI2,GLI3,NOTCH1,ACSL6,ZEB1,NRCAM,NTRK2,TRIOBP,RAPGEF1,CRTC1,SEMA5A,GRN,SPAG9,SYT2,TEAD1,TGFB1,TGFB2,IL1RAPL1,TGFBR2,NEURL1,MACF1,PAX6,CDH4,HGF,TRPC5,PLXNB2,SLIT2,SERPINE2,METRN,NTN1,QKI,PLXNB1,CNTN1,COL1A1,ADAMTS1,WWTR1,SHANK3,IGF1R,TENM4,NS…		Tceal8	5.58694e-17			Pathway	177876	RNA transport	BioSystems: KEGG	1.462e-06	0.001358	9.924e-05	0.0007356	15	171	POP7,MAGOH,SUMO1,RAE1,GEMIN2,RPP38,PYM1,SMN1,RPP40,EIF2B3,RAN,NMD3,EIF4A2,DDX20,EIF1
Ece1	2.20243e-33			GO: Biological Process	GO:0006875	cellular metal ion homeostasis		7.32e-13	5.304e-09	5.004e-11	4.737e-10	85	518	CYBRD1,ADCY5,ADCYAP1R1,RYR1,TPCN1,S100B,ADRA1A,SLC8B1,SLC24A4,AGT,SMPD3,ATP13A4,ANK2,APLP2,CHD7,APOE,APP,SLC8A2,SLC8A1,SLC9A1,GNA13,ATP1A2,ATP1A3,SLC41A1,ATP1A4,ATP1B2,FZD2,ATP2B2,ATP2B3,ATP2B4,JPH4,SWAP70,BCL2,GJA1,BMP6,CACNA1I,CACNA1G,CACNA1A,CACNA1C,CAPN3,GRIN1,GRM1,TMBIM6,ATP13A2,TGFB1,TGFB2,TGM2,P2RX7,CD38,HEXB,PDGFRA,TRPC5,PIK3CG,PKD1,PKD2,CCR6,PLCG2,FXYD1,SLC25A23,WFS1,SLC40A1,PRKD1,IL6ST,…		Tctex1d2	1.37136e-22			Pathway	1269778	Cyclin A:Cdk2-associated events at S phase entry	BioSystems: REACTOME	1.575e-06	0.001463	9.924e-05	0.0007356	10	73	SKP1,PSMA1,PSMA2,PSMA3,PSMA5,PSMB1,PSMC2,PSMD6,CCNE1,PSMD14
Eci1	6.41086e-12			GO: Biological Process	GO:0048167	regulation of synaptic plasticity		8.604e-13	6.235e-09	5.827e-11	5.515e-10	42	169	S100B,AGT,MMP9,BCAN,APOE,PPFIA3,SLC8A2,SHANK2,RIMS1,ATP2B2,JPH4,MYO6,IQSEC2,NCAM1,GFAP,CNTN2,CAMK2A,NTRK2,CRTC1,GRIN1,GRIN2A,GRIN2B,CD38,NEURL1,NR2E1,TNR,MGLL,SERPINE2,SHISA6,VGF,SHANK3,NSMF,SIPA1L1,CTNND2,CX3CR1,RELN,ITPR3,PTN,KCNB1,KCNJ10,EIF4EBP2,JPH3		Tdp2	1.38665e-23			Pathway	1269769	Cyclin E associated events during G1/S transition	BioSystems: REACTOME	1.79e-06	0.001663	9.924e-05	0.0007356	10	74	SKP1,PSMA1,PSMA2,PSMA3,PSMA5,PSMB1,PSMC2,PSMD6,CCNE1,PSMD14
Ednra	1.64425e-41			GO: Biological Process	GO:0043087	regulation of GTPase activity		9.735e-13	7.054e-09	6.531e-11	6.182e-10	103	688	EPHB3,ERBB4,OBSCN,SHC3,TBC1D16,PLEKHG1,ARHGAP31,RAPGEF3,FGF1,FGFR1,FGFR3,FGFR2,ALDH1A1,DOCK6,PREX1,ARAP1,AGAP1,AGAP2,SFRP1,PSD2,FGD2,ARHGAP23,GIT1,ITSN1,PKP4,SHC1,SIPA1,PREX2,SPTBN4,ARHGAP4,ARHGAP5,ARHGEF40,ARRB1,FGD6,CYTH4,TBC1D9B,SPTAN1,SPTB,SPTBN1,IQSEC2,SPTBN2,NCAM1,GFRA1,FGD4,DENND5A,HERC2,MCF2L,CAMK2A,NTRK2,RAPGEF4,ARHGEF12,RAPGEF1,GRIN1,GRIN2A,GRIN2B,GRIN2C,GRIN2D,ARAP3,AKAP13,SCRIB,ARHGAP…		Tefm	1.82977e-11			Pathway	1269841	SCF-beta-TrCP mediated degradation of Emi1	BioSystems: REACTOME	1.816e-06	0.001687	9.924e-05	0.0007356	9	58	SKP1,PSMA1,PSMA2,PSMA3,PSMA5,PSMB1,PSMC2,PSMD6,PSMD14
Ednrb	1.78637e-69			GO: Biological Process	GO:0019725	cellular homeostasis		1.139e-12	8.251e-09	7.57e-11	7.165e-10	123	885	CYBRD1,ERN1,NCF1,TCIRG1,MAGT1,ADCY5,ADCYAP1R1,RYR1,SLC12A5,TPCN1,S100B,ADRA1A,SLC8B1,SLC24A4,AGT,SMPD3,TXNDC2,ATP13A4,ANK2,FN1,APC,APLP2,CHD7,APOE,APP,AQP4,SLC4A2,SLC8A2,SLC8A1,SLC9A1,ARRB1,SLC12A4,GNA13,ATP1A2,ATP1A3,SLC41A1,SLC4A4,ATP1A4,ATP1B2,SLC12A7,FZD2,ATP2B2,ATP2B3,ATP2B4,JPH4,SWAP70,GJB6,BCL2,GJA1,BMP6,CACNA1I,CACNA1G,CACNA1A,GPLD1,CACNA1C,CACNA1E,CAPN3,GRIK5,GRIN1,GRM1,TMBIM6,ATP13A2,TG…		Tesc	2.52321e-25			Pathway	1457807	FBXL7 down-regulates AURKA during mitotic entry and in early mitosis	BioSystems: REACTOME	1.816e-06	0.001687	9.924e-05	0.0007356	9	58	SKP1,PSMA1,PSMA2,PSMA3,PSMA5,PSMB1,PSMC2,PSMD6,PSMD14
Efcab14	2.16847e-42			GO: Biological Process	GO:0072503	cellular divalent inorganic cation homeostasis		1.415e-12	1.026e-08	9.324e-11	8.825e-10	75	435	ADCY5,ADCYAP1R1,RYR1,TPCN1,S100B,ADRA1A,SLC8B1,SLC24A4,AGT,SMPD3,ATP13A4,ANK2,CHD7,APOE,APP,SLC8A2,SLC8A1,GNA13,ATP1A2,SLC41A1,FZD2,ATP2B2,ATP2B3,ATP2B4,JPH4,SWAP70,BCL2,GJA1,CACNA1I,CACNA1G,CACNA1A,CACNA1C,CAPN3,GRIN1,GRM1,TMBIM6,ATP13A2,TGFB1,TGFB2,TGM2,P2RX7,CD38,HEXB,PDGFRA,TRPC5,PIK3CG,PKD1,PKD2,CCR6,PLCG2,FXYD1,SLC25A23,WFS1,PRKD1,IL6ST,ITGB1,ITGB3,ITPR1,ITPR2,ITPR3,JAK3,PTPN6,PTPRC,PYGM,DM…		Them4	2.02155e-16			Pathway	1269796	Removal of licensing factors from origins	BioSystems: REACTOME	2.297e-06	0.002134	0.0001162	0.0008612	10	76	ORC6,PSMA1,PSMA2,PSMA3,PSMA5,PSMB1,PSMC2,PSMD6,GMNN,PSMD14
Efcab2	1.76012e-25			GO: Biological Process	GO:0032970	regulation of actin filament-based process		1.59e-12	1.152e-08	1.038e-10	9.827e-10	64	342	EPS8,RAPGEF3,SCN5A,PREX1,SDC4,ARAP1,FLNA,LIMA1,SFRP1,ANK2,CARMIL1,RGCC,SPTBN4,SLC9A1,MYO1F,ATP1A2,MYH9,SWAP70,SPTAN1,SPTB,SPTBN1,SPTBN2,KANK1,CYFIP1,KISS1R,CACNA1C,GPM6B,TRIOBP,SEMA5A,CIT,TGFB1,TGFB2,AKAP13,HCLS1,NCKAP1L,PDGFRA,PDGFRB,SLIT2,AMOT,PLEK,FXYD1,EZR,ARHGEF19,WIPF1,KANK2,SHANK3,CELSR1,CSF1R,ARHGEF10,FMN2,SPIRE1,ITGB3,F11R,SHANK1,S1PR1,LPAR1,ARPC1B,VANGL2,WASF2,SORBS3,TENM1,LRP1,ROCK1,EP…		Thumpd1	1.93793e-29			Pathway	83040	Proteasome	BioSystems: KEGG	2.376e-06	0.002208	0.0001162	0.0008612	8	45	PSMA1,PSMA2,PSMA3,PSMA5,PSMB1,PSMC2,PSMD6,PSMD14
Efemp1	3.04114e-18			GO: Biological Process	GO:0032956	regulation of actin cytoskeleton organization		1.841e-12	1.334e-08	1.191e-10	1.128e-09	59	302	EPS8,RAPGEF3,PREX1,SDC4,ARAP1,FLNA,LIMA1,SFRP1,CARMIL1,RGCC,SPTBN4,SLC9A1,MYO1F,MYH9,SWAP70,SPTAN1,SPTB,SPTBN1,SPTBN2,KANK1,CYFIP1,KISS1R,GPM6B,TRIOBP,SEMA5A,CIT,TGFB1,TGFB2,AKAP13,HCLS1,NCKAP1L,PDGFRA,PDGFRB,SLIT2,AMOT,PLEK,EZR,ARHGEF19,WIPF1,KANK2,SHANK3,CELSR1,CSF1R,ARHGEF10,FMN2,SPIRE1,ITGB3,F11R,SHANK1,S1PR1,LPAR1,ARPC1B,VANGL2,WASF2,SORBS3,TENM1,LRP1,ROCK1,EPHA5		Tigd3	5.98121e-09			Pathway	1269091	Host Interactions of HIV factors	BioSystems: REACTOME	2.859e-06	0.002656	0.0001266	0.0009381	13	136	AP2S1,RAE1,SKP1,PPIA,PSMA1,PSMA2,PSMA3,PSMA5,PSMB1,PSMC2,PSMD6,RAN,PSMD14
Efs	4.4801e-10			GO: Biological Process	GO:0010977	negative regulation of neuron projection development		1.907e-12	1.382e-08	1.223e-10	1.158e-09	39	152	MBP,ADCY6,EFEMP1,SEMA6D,SEMA6A,PLXNA3,SEMA4B,APOE,ARHGAP4,SLIT1,B2M,FSTL4,GFAP,NRP1,XYLT1,KANK1,SEMA5A,CIT,LINGO1,TNR,HLA-A,TRPC5,SLIT2,SEMA5B,NTN1,MAP4K4,FAT3,AATK,CSPG4,INPPL1,DCC,RGMA,PTPRG,PTPRZ1,NTM,LPAR1,SEMA3D,LRP1,LRP4		Timm10	1.78624e-24			Pathway	1269742	Cell Cycle Checkpoints	BioSystems: REACTOME	2.861e-06	0.002658	0.0001266	0.0009381	16	204	ORC6,UBE2D1,SUMO1,YWHAH,YWHAZ,PSMA1,PSMA2,PSMA3,PSMA5,PSMB1,PSMC2,PSMD6,YWHAQ,CCNE1,PSMD14,RPA3
Egfr	9.19585e-62			GO: Biological Process	GO:0007229	integrin-mediated signaling pathway		2.17e-12	1.573e-08	1.379e-10	1.306e-09	30	95	FBLN1,FLNA,PHACTR4,MYH9,ERBIN,DST,SYK,FERMT2,CD63,PLEK,VAV1,COL16A1,ADAMTS1,PRKD1,CTNNA1,ITGA6,ITGA7,ITGA9,ITGAM,ITGB1,ITGB2,ITGB3,ITGB5,ITGB8,PTPN11,PXN,FERMT3,DOCK1,LAMA5,EMP2		Tmem160	3.29159e-05			Pathway	1269331	NIK-->noncanonical NF-kB signaling	BioSystems: REACTOME	3.23e-06	0.003	0.0001323	0.0009809	9	62	SKP1,PSMA1,PSMA2,PSMA3,PSMA5,PSMB1,PSMC2,PSMD6,PSMD14
Eif2ak2	9.46077e-35			GO: Biological Process	GO:0022612	gland morphogenesis		2.384e-12	1.727e-08	1.502e-10	1.422e-09	39	153	ETV4,FGFR1,FGFR2,SFRP1,MSN,MST1,BCL2,PLXND1,NRP1,BMP7,SULF2,GLI2,GLI3,NOTCH1,NOTCH2,TGFB1,TGFB2,TGFBR2,TGM2,PAX6,SCRIB,HGF,SLIT2,SLC9A3R1,NTN1,PLXNA1,EZR,TNC,IGF1R,CSF1R,IGFBP5,DAG1,PTCH1,PTN,LAMA5,NTN4,EGFR,LRP5,ROBO1		Tmem199	1.70412e-21			Pathway	1269794	Regulation of DNA replication	BioSystems: REACTOME	3.292e-06	0.003058	0.0001323	0.0009809	10	79	ORC6,PSMA1,PSMA2,PSMA3,PSMA5,PSMB1,PSMC2,PSMD6,GMNN,PSMD14
Eif4ebp2	1.40805e-69			GO: Biological Process	GO:1990138	neuron projection extension		2.466e-12	1.787e-08	1.54e-10	1.458e-09	41	167	SEMA6D,SEMA6A,PLXNA3,SEMA4B,FN1,APOE,ARHGAP4,SLIT1,SLIT3,SMO,RIMS1,FSTL4,PLXND1,NRP2,NRP1,BMPR2,CYFIP1,NRCAM,SEMA5A,SYT2,MACF1,TNR,CDH4,TRPC5,MGLL,SLIT2,LHX2,SEMA5B,NTN1,FLRT1,PLXNA1,PLXNA2,PLXNB1,AATK,PLXNA4,ITGB1,DSCAM,L1CAM,LAMB2,SEMA3D,MEGF8		Tmem251	3.24257e-17			Pathway	1269638	Degradation of GLI2 by the proteasome	BioSystems: REACTOME	3.704e-06	0.003441	0.0001323	0.0009809	9	63	SKP1,PSMA1,PSMA2,PSMA3,PSMA5,PSMB1,PSMC2,PSMD6,PSMD14
Elfn1	2.81414e-28			GO: Biological Process	GO:0043547	positive regulation of GTPase activity		2.549e-12	1.847e-08	1.579e-10	1.494e-09	96	632	ERBB4,OBSCN,SHC3,TBC1D16,PLEKHG1,ARHGAP31,RAPGEF3,FGF1,FGFR1,FGFR3,FGFR2,ALDH1A1,DOCK6,PREX1,ARAP1,AGAP1,AGAP2,SFRP1,PSD2,FGD2,ARHGAP23,GIT1,ITSN1,PKP4,SHC1,SIPA1,PREX2,SPTBN4,ARHGAP4,ARHGAP5,ARHGEF40,ARRB1,FGD6,CYTH4,TBC1D9B,SPTAN1,SPTB,SPTBN1,IQSEC2,SPTBN2,NCAM1,GFRA1,FGD4,DENND5A,HERC2,MCF2L,CAMK2A,RAPGEF4,ARHGEF12,RAPGEF1,GRIN1,GRIN2A,GRIN2B,GRIN2C,GRIN2D,ARAP3,AKAP13,SCRIB,ARHGAP45,AGRN,ARHG…		Tmem69	1.11655e-14			Pathway	1269306	Dectin-1 mediated noncanonical NF-kB signaling	BioSystems: REACTOME	3.704e-06	0.003441	0.0001323	0.0009809	9	63	SKP1,PSMA1,PSMA2,PSMA3,PSMA5,PSMB1,PSMC2,PSMD6,PSMD14
Elfn2	8.48245e-41			GO: Biological Process	GO:0033674	positive regulation of kinase activity		2.607e-12	1.889e-08	1.601e-10	1.515e-09	85	530	ERBB4,ERN1,ADCY1,ADCY2,ADCY5,ADCY6,ADCY7,ADCY9,FZD4,ADRA2C,KIDINS220,AGT,FGF1,MAP3K10,FGFR1,FGFR3,ALK,SDC4,AGAP2,FGD2,RGCC,SHC1,ARRB1,PEA15,ATP2B4,GPRC5B,CCND1,AFAP1L2,KISS1R,FGD4,SYK,GNAI2,ADAM17,PSRC1,SASH1,DDR2,RAPGEF1,SPAG9,SRCIN1,TEAD1,GRM1,GRM4,TGFB1,TGFB2,TGFBR1,TGFBR2,P2RX7,TLR3,NEURL1,AKAP13,AGRN,MAPK8IP2,NCKAP1L,HGF,PDGFRA,PDGFRB,CHI3L1,CLU,PIK3CG,PKD1,PKD2,MDFIC,CSF1R,CSPG4,FAM20A,EIF2…		Tmsb10	7.40169e-14			Pathway	1269637	GLI3 is processed to GLI3R by the proteasome	BioSystems: REACTOME	3.704e-06	0.003441	0.0001323	0.0009809	9	63	SKP1,PSMA1,PSMA2,PSMA3,PSMA5,PSMB1,PSMC2,PSMD6,PSMD14
Elk3	9.7118e-15			GO: Biological Process	GO:0000165	MAPK cascade		3.081e-12	2.232e-08	1.876e-10	1.776e-09	126	928	PIK3AP1,ERBB4,ERN1,NDRG2,ABCA7,SHC3,FZD4,FZD7,FBLN1,ADRA1A,ADRA2C,KIDINS220,AGT,PPM1L,FGF1,MAP3K10,TNFRSF19,FGFR1,FGFR3,FGFR2,ALK,SFRP1,FN1,FGD2,SHC1,APC,HIPK2,APOE,SPTBN4,ARRB1,PEA15,SORL1,SPTAN1,SPTB,SPTBN1,SPTBN2,NCAM1,GFRA1,NRP1,CD84,BMP3,BMP6,BMP7,KISS1R,FGD4,SYK,GNAI2,NODAL,WWC1,SASH1,CAMK2A,NTRK2,RAPGEF1,SPAG9,GRIN1,GRIN2A,GRIN2B,GRIN2C,GRIN2D,GRM1,GRM4,CBS,TGFB1,TGFB2,HAVCR2,TGFBR1,P2RX7,…		Tnnc1	3.33077e-08			Pathway	1268838	Organelle biogenesis and maintenance	BioSystems: REACTOME	4.055e-06	0.003768	0.0001395	0.001034	21	341	ARL6,MRPL28,MRPL15,MRPL22,MRPS6,DYNLL1,MRPL40,MRPL36,MRPL44,BBS4,MRPS22,MRPS30,CHCHD1,MRPL20,TCTEX1D2,MRPL47,MRPS18C,BBS5,B9D2,MRPL46,DCTN3
Elovl2	3.55009e-42			GO: Biological Process	GO:0045860	positive regulation of protein kinase activity		3.338e-12	2.418e-08	2.015e-10	1.908e-09	81	496	ERN1,ADCY1,ADCY2,ADCY5,ADCY6,ADCY7,ADCY9,FZD4,ADRA2C,KIDINS220,AGT,FGF1,MAP3K10,FGFR1,ALK,SDC4,AGAP2,FGD2,RGCC,SHC1,ARRB1,PEA15,ATP2B4,GPRC5B,CCND1,AFAP1L2,KISS1R,FGD4,SYK,GNAI2,ADAM17,PSRC1,SASH1,DDR2,RAPGEF1,SPAG9,SRCIN1,TEAD1,GRM1,GRM4,TGFB1,TGFB2,TGFBR1,TGFBR2,P2RX7,TLR3,NEURL1,AKAP13,AGRN,MAPK8IP2,NCKAP1L,HGF,PDGFRB,CHI3L1,CLU,PIK3CG,PKD1,PKD2,MDFIC,CSF1R,CSPG4,FAM20A,EIF2AK2,IL6R,DAB2IP,REL…		Tomm5	4.7693e-15			Pathway	1269639	Degradation of GLI1 by the proteasome	BioSystems: REACTOME	4.237e-06	0.003936	0.0001406	0.001042	9	64	SKP1,PSMA1,PSMA2,PSMA3,PSMA5,PSMB1,PSMC2,PSMD6,PSMD14
Elovl5	9.77394e-64			GO: Biological Process	GO:0007264	small GTPase mediated signal transduction		3.375e-12	2.446e-08	2.021e-10	1.913e-09	91	588	EPS8,ABCA1,OBSCN,RREB1,SHC3,PLEKHG1,ADRA1A,ARHGAP31,RAPGEF3,DOCK6,PREX1,ARAP1,AGAP1,AGAP2,MRAS,PSD2,FGD2,ARHGAP23,RHOBTB3,ITSN1,SHC1,APOE,SIPA1,PREX2,ARHGAP4,ARHGAP5,ARHGEF40,ARRB1,TRIM67,GNA13,PHACTR4,FGD6,CYTH4,IQSEC2,KANK1,CYFIP1,FGD4,GNA12,MCF2L,NOTCH2,RAB31,RAPGEF4,ARHGEF12,RAPGEF1,TGFB2,ARAP3,AKAP13,ARHGAP45,CDH2,ARHGAP33,PDGFRB,ADGRG1,ARHGAP30,ALS2CL,SLIT2,AMOT,RIN2,NTN1,PLD1,PLD2,VAV1,COL…		Tra2b	2.58705e-12			Pathway	1269768	G1/S Transition	BioSystems: REACTOME	4.72e-06	0.004385	0.0001512	0.001121	12	121	ORC6,SKP1,PSMA1,PSMA2,PSMA3,PSMA5,PSMB1,PSMC2,PSMD6,CCNE1,PSMD14,RPA3
Emc1	4.07581e-29			GO: Biological Process	GO:0016049	cell growth		4.068e-12	2.948e-08	2.416e-10	2.287e-09	88	562	CRIM1,EXTL3,ADRA1A,SEMA6D,AGT,KIAA1109,SEMA6A,MMP14,PLXNA3,SEMA4B,SFRP1,FN1,APOE,SIPA1,APP,PDLIM5,ARHGAP4,GAS2L1,SLC9A1,SLIT1,SLIT3,DACT3,SMO,RIMS1,FSTL4,BCL2,PLXND1,ERBIN,NRP2,NRP1,GJA1,BMPR2,CYFIP1,PPP1R9B,ADAM17,PSRC1,NOTCH2,CACNA1A,NRCAM,SEMA5A,SYT2,TGFB1,TGFB2,TGFBR1,TGFBR2,FAM107A,CD38,ENTPD5,MACF1,TNR,CDH4,TRPC5,MGLL,SLIT2,LHX2,SERPINE2,CADM1,SEMA5B,NTN1,FLRT1,PLXNA1,PLXNA2,PLXNB1,PPARD,AA…		Trappc2	1.34651e-17			Pathway	1269839	Regulation of APC/C activators between G1/S and early anaphase	BioSystems: REACTOME	5.187e-06	0.004818	0.0001606	0.00119	10	83	UBE2D1,SKP1,PSMA1,PSMA2,PSMA3,PSMA5,PSMB1,PSMC2,PSMD6,PSMD14
Emp2	6.12739e-147			GO: Biological Process	GO:0031346	positive regulation of cell projection organization		4.639e-12	3.361e-08	2.733e-10	2.587e-09	66	367	RREB1,TENM2,EFEMP1,KIDINS220,FGFR1,ARAP1,FN1,CARMIL1,APC,APOE,ARSB,TRIM67,TENM3,RIMS1,GPRC5B,NRP1,BMP7,BMPR2,ACSL6,NTRK2,RAPGEF1,CRTC1,SEMA5A,GRN,SYT2,IL1RAPL1,TGFBR1,P2RX7,NEURL1,MACF1,CDH4,AGRN,HGF,TRPC5,PLXNB2,SLIT2,SERPINE2,METRN,NTN1,QKI,PLXNB1,CNTN1,ADAMTS1,SHANK3,IGF1R,PRKD1,DAB2IP,RELN,HDAC4,DCC,ITGB1,LRP8,RGMA,PTN,PTPRF,PTPRZ1,DMD,SHANK1,DSCAM,L1CAM,LPAR1,MEGF8,WASF2,TENM1,ROBO1,LYN		Trim59	1.32363e-09			Pathway	1269852	Autodegradation of Cdh1 by Cdh1:APC/C	BioSystems: REACTOME	5.502e-06	0.005111	0.0001649	0.001222	9	66	UBE2D1,PSMA1,PSMA2,PSMA3,PSMA5,PSMB1,PSMC2,PSMD6,PSMD14
Emr1	3.05045e-54			GO: Biological Process	GO:0048588	developmental cell growth		5.081e-12	3.682e-08	2.969e-10	2.811e-09	48	222	SEMA6D,AGT,SEMA6A,PLXNA3,SEMA4B,FN1,APOE,APP,PDLIM5,ARHGAP4,SLIT1,SLIT3,SMO,RIMS1,FSTL4,PLXND1,NRP2,NRP1,BMPR2,CYFIP1,NRCAM,SEMA5A,SYT2,TGFBR2,MACF1,TNR,CDH4,TRPC5,MGLL,SLIT2,LHX2,SEMA5B,NTN1,FLRT1,PLXNA1,PLXNA2,PLXNB1,AATK,PLXNA4,DCC,ITGB1,RGMA,DSCAM,L1CAM,LAMB2,SEMA3D,KMT2D,MEGF8		Tsen15	2.15441e-16			Pathway	1269744	p53-Dependent G1/S DNA damage checkpoint	BioSystems: REACTOME	6.247e-06	0.005803	0.0001759	0.001303	9	67	PSMA1,PSMA2,PSMA3,PSMA5,PSMB1,PSMC2,PSMD6,CCNE1,PSMD14
Emx2	5.16547e-27			GO: Biological Process	GO:0048638	regulation of developmental growth		5.552e-12	4.023e-08	3.199e-10	3.028e-09	63	343	ERBB4,ACACB,IKZF1,SEMA6D,YAP1,AGT,FGFR1,SEMA6A,FGFR3,FGFR2,PLXNA3,SEMA4B,SFRP1,FN1,GPAM,CHD7,APOE,APP,SPTBN4,ARHGAP4,SLIT1,SMO,RIMS1,FSTL4,NCAM1,BCL2,PLXND1,NRP1,GJA1,BMPR2,NOTCH1,WWC1,CACNA1C,NRCAM,CAPN3,SEMA5A,SYT2,TGFBR2,MACF1,TNR,CDH4,AGRN,CACNA2D2,TRPC5,MGLL,SLIT2,SEMA5B,NTN1,PLXNA1,PLXNA2,EZR,PPARD,AATK,PLXNA4,INSR,DCC,PTCH1,RGMA,PTPN11,DSCAM,L1CAM,SEMA3D,MEGF8		Tspyl5	7.88917e-31			Pathway	1269745	p53-Dependent G1 DNA Damage Response	BioSystems: REACTOME	6.247e-06	0.005803	0.0001759	0.001303	9	67	PSMA1,PSMA2,PSMA3,PSMA5,PSMB1,PSMC2,PSMD6,CCNE1,PSMD14
Enah	9.70061e-55			GO: Biological Process	GO:0046578	regulation of Ras protein signal transduction		5.562e-12	4.03e-08	3.199e-10	3.028e-09	45	200	ABCA1,OBSCN,PLEKHG1,ADRA1A,PREX1,PSD2,FGD2,ITSN1,APOE,PREX2,ARHGEF40,ARRB1,TRIM67,FGD6,CYTH4,IQSEC2,KANK1,FGD4,MCF2L,NOTCH2,ARHGEF12,RAPGEF1,TGFB2,ARAP3,AKAP13,CDH2,PDGFRB,ADGRG1,ALS2CL,VAV1,ARHGEF19,ARHGEF10,ARHGEF26,DAB2IP,PSD,ITGB1,ITPKB,FGD3,DOCK2,IQSEC3,LPAR1,ARHGEF10L,FARP1,ROBO1,PLCE1		Tstd3	6.98701e-22			Pathway	1269753	G2/M Checkpoints	BioSystems: REACTOME	7.893e-06	0.007332	0.0001945	0.001442	14	172	ORC6,SUMO1,YWHAH,YWHAZ,PSMA1,PSMA2,PSMA3,PSMA5,PSMB1,PSMC2,PSMD6,YWHAQ,PSMD14,RPA3
Endov	3.18537e-33			GO: Biological Process	GO:0007215	glutamate receptor signaling pathway		5.731e-12	4.152e-08	3.27e-10	3.095e-09	26	75	APP,CACNG4,ATP1A3,CAMK2A,GRIA3,GRID2,GRIK3,GRIK5,GRIN1,GRIN2A,GRIN2B,GRIN2C,GRIN2D,GRM1,GRM2,GRM3,GRM4,GSG1L,MAPK8IP2,NRXN1,HOMER3,HOMER2,SHANK3,RELN,KCNB1,SHANK1		Txn1	9.97987e-19			Pathway	1269301	FCERI mediated NF-kB activation	BioSystems: REACTOME	7.961e-06	0.007396	0.0001945	0.001442	10	87	UBE2D1,SKP1,PSMA1,PSMA2,PSMA3,PSMA5,PSMB1,PSMC2,PSMD6,PSMD14
Eng	1.26442e-19			GO: Biological Process	GO:0007610	behavior		6.596e-12	4.78e-08	3.726e-10	3.527e-09	99	671	EPS8,ABAT,MAN2B1,MDK,ABCA7,ADCY1,SHC3,ADCY5,SLC12A5,FZD4,S100B,AGT,SCN8A,SELENOP,HIPK2,APLP2,DDO,CHD7,APP,SLC1A2,SLC1A3,PREX2,SLC6A1,SPTBN4,SLC8A2,SHANK2,ASTN1,ZFHX3,ATP1A2,ATP1A3,ATP2B2,GPRC5B,JPH4,MYO6,SPTBN2,NCAM1,BCL2,PCDH17,GJA1,APLN,HPGDS,NQO2,GNG7,SDK1,CNTN2,ADGRL3,NPC1,CACNA1A,CACNA1B,CACNA1C,CACNA1E,NTRK2,CRTC1,GRN,GRIN1,GRIN2A,GRIN2B,GRIN2D,GRM1,GRM4,OPRD1,NR2E1,TNR,MAPK8IP2,SEZ6L,HEXB,…		Txnl1	8.3525e-30			Pathway	1269743	G1/S DNA Damage Checkpoints	BioSystems: REACTOME	8e-06	0.007432	0.0001945	0.001442	9	69	PSMA1,PSMA2,PSMA3,PSMA5,PSMB1,PSMC2,PSMD6,CCNE1,PSMD14
Entpd1	1.48828e-22			GO: Biological Process	GO:0031345	negative regulation of cell projection organization		6.634e-12	4.807e-08	3.726e-10	3.527e-09	42	179	MBP,ADCY6,EFEMP1,SEMA6D,SEMA6A,PLXNA3,SEMA4B,APOE,ARHGAP4,SLIT1,B2M,FSTL4,GFAP,NRP1,XYLT1,KANK1,SEMA5A,CIT,LINGO1,TNR,HLA-A,TRPC5,SLIT2,NRXN1,SEMA5B,NTN1,MAP4K4,FAT3,AATK,CSPG4,INPPL1,DCC,ITGB1,RGMA,PTPRF,PTPRG,PTPRZ1,NTM,LPAR1,SEMA3D,LRP1,LRP4		Uba2	9.63706e-33			Pathway	1270418	Oxygen-dependent proline hydroxylation of Hypoxia-inducible Factor Alpha	BioSystems: REACTOME	8e-06	0.007432	0.0001945	0.001442	9	69	UBE2D1,PSMA1,PSMA2,PSMA3,PSMA5,PSMB1,PSMC2,PSMD6,PSMD14
Entpd2	1.81674e-12			GO: Biological Process	GO:0051480	regulation of cytosolic calcium ion concentration		1.038e-11	7.524e-08	5.788e-10	5.479e-09	58	306	ADCY5,ADCYAP1R1,RYR1,TPCN1,ADRA1A,SLC8B1,AGT,SMPD3,ANK2,CHD7,SLC8A2,SLC8A1,GNA13,ATP1A2,FZD2,ATP2B2,ATP2B4,JPH4,SWAP70,BCL2,GJA1,CACNA1I,CACNA1G,CACNA1A,CACNA1C,CAPN3,GRM1,TGFB1,TGFB2,TGM2,P2RX7,CD38,PDGFRA,TRPC5,PIK3CG,PKD1,PKD2,CCR6,PLCG2,FXYD1,PRKD1,IL6ST,ITGB3,ITPR1,ITPR2,ITPR3,JAK3,PTPN6,PTPRC,DMD,S1PR1,LPAR1,S1PR3,EDNRA,EDNRB,LYN,JPH3,PLCE1		Ube2a	5.164e-30			Pathway	1269199	Cross-presentation of soluble exogenous antigens (endosomes)	BioSystems: REACTOME	8.526e-06	0.007921	0.0001945	0.001442	8	53	PSMA1,PSMA2,PSMA3,PSMA5,PSMB1,PSMC2,PSMD6,PSMD14
Entpd5	1.84694e-51			GO: Biological Process	GO:0043408	regulation of MAPK cascade		1.087e-11	7.878e-08	6.014e-10	5.692e-09	105	735	PIK3AP1,ERBB4,ERN1,NDRG2,ABCA7,FZD4,FZD7,FBLN1,ADRA1A,ADRA2C,KIDINS220,AGT,FGF1,MAP3K10,TNFRSF19,FGFR1,FGFR3,FGFR2,ALK,SFRP1,FN1,FGD2,SHC1,APC,HIPK2,APOE,ARRB1,PEA15,SORL1,NRP1,CD84,BMP3,BMP6,BMP7,KISS1R,FGD4,SYK,GNAI2,NODAL,WWC1,SASH1,NTRK2,RAPGEF1,SPAG9,GRIN2B,GRM1,GRM4,CBS,TGFB1,TGFB2,HAVCR2,TGFBR1,P2RX7,TIMP3,TLR3,TREM2,AKAP13,CDH2,MAPK8IP2,HGF,PDGFRA,PDGFRB,GPR37L1,NTSR2,CHI3L1,SLC9A3R1,PIK3…		Ube2b	8.26519e-29			Pathway	1270296	Regulation of activated PAK-2p34 by proteasome mediated degradation	BioSystems: REACTOME	8.526e-06	0.007921	0.0001945	0.001442	8	53	PSMA1,PSMA2,PSMA3,PSMA5,PSMB1,PSMC2,PSMD6,PSMD14
Eogt	1.96696e-23			GO: Biological Process	GO:0035637	multicellular organismal signaling		1.244e-11	9.012e-08	6.755e-10	6.394e-09	44	197	RYR1,SCN2A,AGT,SCN5A,SCN8A,ANK2,ANK3,CNTNAP1,SPTBN4,SLC8A2,SLC8A1,SLC9A1,CACNG4,ATP1A2,ATP1A3,ATP1A4,ATP1B2,ATP2B2,ATP2B3,ATP2B4,NFASC,GJA1,CACNA1I,CACNA1G,CACNA1A,CACNA1C,CACNA1E,NPR2,NRCAM,RAPGEF4,TNR,CACNA2D2,FXYD1,ITPR1,ITPR2,ITPR3,KCNA2,KCND1,KCNMA1,DMPK,HCN4,S1PR1,AKAP9,MYH14		Ube2d1	1.57494e-28			Pathway	1269186	Activation of NF-kappaB in B cells	BioSystems: REACTOME	9.024e-06	0.008384	0.0001945	0.001442	9	70	SKP1,PSMA1,PSMA2,PSMA3,PSMA5,PSMB1,PSMC2,PSMD6,PSMD14
Epas1	5.18378e-114			GO: Biological Process	GO:1902284	neuron projection extension involved in neuron projection guidance		1.249e-11	9.052e-08	6.755e-10	6.394e-09	20	46	SEMA6D,SEMA6A,PLXNA3,SEMA4B,SLIT1,SLIT3,SMO,PLXND1,NRP2,NRP1,BMPR2,SEMA5A,SLIT2,SEMA5B,PLXNA1,PLXNA2,PLXNA4,DSCAM,SEMA3D,MEGF8		Ublcp1	2.34423e-23			Pathway	1269849	APC/C:Cdc20 mediated degradation of Securin	BioSystems: REACTOME	9.024e-06	0.008384	0.0001945	0.001442	9	70	UBE2D1,PSMA1,PSMA2,PSMA3,PSMA5,PSMB1,PSMC2,PSMD6,PSMD14
Epb4.1l1	3.46518e-44			GO: Biological Process	GO:0048846	axon extension involved in axon guidance		1.249e-11	9.052e-08	6.755e-10	6.394e-09	20	46	SEMA6D,SEMA6A,PLXNA3,SEMA4B,SLIT1,SLIT3,SMO,PLXND1,NRP2,NRP1,BMPR2,SEMA5A,SLIT2,SEMA5B,PLXNA1,PLXNA2,PLXNA4,DSCAM,SEMA3D,MEGF8		Uchl1	1.9011e-25			Pathway	1269838	APC/C-mediated degradation of cell cycle proteins	BioSystems: REACTOME	9.775e-06	0.009081	0.0001945	0.001442	10	89	UBE2D1,SKP1,PSMA1,PSMA2,PSMA3,PSMA5,PSMB1,PSMC2,PSMD6,PSMD14
Epb4.1l2	7.06457e-138			GO: Biological Process	GO:0050769	positive regulation of neurogenesis		1.519e-11	1.101e-07	8.154e-10	7.718e-09	76	465	ADRA2C,KIDINS220,SALL1,FGFR1,SEMA6A,FN1,APOE,ARSB,TRIM67,TENM3,SMO,RIMS1,SPEN,GPRC5B,BCL2,GFAP,NRP1,BMP6,BMP7,BMPR2,GLI2,GLI3,NOTCH1,ACSL6,ZEB1,NRCAM,NTRK2,RAPGEF1,CRTC1,SEMA5A,GRN,SPAG9,SYT2,IL1RAPL1,NEURL1,MACF1,PAX6,CDH4,HGF,TRPC5,PLXNB2,SLIT2,SERPINE2,METRN,NTN1,QKI,PLXNB1,CNTN1,ADAMTS1,SHANK3,IGF1R,TENM4,NSMF,PRKD1,CX3CR1,IL6ST,DAB2IP,RELN,DCC,ITGB1,LRP8,RGMA,PTN,PTPRA,PTPRF,PTPRZ1,DMD,SHANK…		Usmg5	2.21147e-08			Pathway	1269837	Regulation of mitotic cell cycle	BioSystems: REACTOME	9.775e-06	0.009081	0.0001945	0.001442	10	89	UBE2D1,SKP1,PSMA1,PSMA2,PSMA3,PSMA5,PSMB1,PSMC2,PSMD6,PSMD14
Epb4.1l4b	2.32044e-20			GO: Biological Process	GO:0070848	response to growth factor		1.536e-11	1.113e-07	8.182e-10	7.745e-09	98	671	ERN1,FZD1,FZD4,KIDINS220,RAPGEF3,AGT,FGF1,FGFR1,FGFR3,FGFR2,SOX6,SFRP1,FN1,ANXA3,SHC1,APC,HIPK2,APP,SKI,ZFHX3,PRDM16,BCL9L,SPARC,ZNF423,FGFRL1,NRP2,NRP1,BMP3,BMP6,BMP7,BMPR1A,BMPR1B,BMPR2,NEO1,SULF2,GLG1,CPNE3,ADAM17,FERMT2,NODAL,NOTCH1,NOTCH2,ZEB1,NTRK2,RAPGEF1,CBL,OPRD1,TGFB1,RNF165,TGFB2,TGFBR1,TGFBR2,FURIN,PCSK6,CD63,HGF,PDGFRA,PDGFRB,SLIT2,CLU,FLRT1,VCAM1,COL1A1,COL1A2,COL4A2,NDST1,TNC,WNT7A…		Usp14	1.09302e-23			Pathway	1269792	Ubiquitin-dependent degradation of Cyclin D1	BioSystems: REACTOME	9.84e-06	0.009141	0.0001945	0.001442	8	54	PSMA1,PSMA2,PSMA3,PSMA5,PSMB1,PSMC2,PSMD6,PSMD14
Epb4.1l5	2.28233e-23			GO: Biological Process	GO:0071363	cellular response to growth factor stimulus		1.658e-11	1.201e-07	8.761e-10	8.293e-09	95	643	ERN1,FZD1,FZD4,KIDINS220,RAPGEF3,AGT,FGF1,FGFR1,FGFR3,FGFR2,SOX6,SFRP1,FN1,SHC1,APC,HIPK2,APP,SKI,PRDM16,BCL9L,SPARC,ZNF423,FGFRL1,NRP2,NRP1,BMP3,BMP6,BMP7,BMPR1A,BMPR1B,BMPR2,NEO1,SULF2,GLG1,CPNE3,ADAM17,FERMT2,NODAL,NOTCH1,NOTCH2,ZEB1,NTRK2,RAPGEF1,CBL,OPRD1,TGFB1,RNF165,TGFB2,TGFBR1,TGFBR2,FURIN,PCSK6,CD63,HGF,PDGFRA,PDGFRB,SLIT2,CLU,FLRT1,VCAM1,COL1A1,COL1A2,COL4A2,NDST1,WNT7A,CHST11,YES1,MIC…		Vapa	2.33976e-17			Pathway	1269791	Ubiquitin-dependent degradation of Cyclin D	BioSystems: REACTOME	9.84e-06	0.009141	0.0001945	0.001442	8	54	PSMA1,PSMA2,PSMA3,PSMA5,PSMB1,PSMC2,PSMD6,PSMD14
Epha5	5.18143e-24			GO: Biological Process	GO:0044057	regulation of system process		1.669e-11	1.209e-07	8.761e-10	8.293e-09	89	586	ABAT,NCF1,ADCY6,RYR1,S100A1,ADRA1A,ADRA2C,AGT,SCN5A,FGFR1,ANK2,SHC1,SPTBN4,SLC8A2,SLC8A1,SLC9A1,CACNG4,ATP1A2,ATP1A3,ATP1A4,ATP1B2,ATP2B2,ATP2B3,ATP2B4,PPP1R12B,WASF3,SREBF1,NCAM1,HCN2,GJA1,BMP6,BMPR2,APLN,NFATC1,CACNA1H,CACNA1G,GNAI2,CACNA1B,CACNA1C,CACNA1E,NPR2,RAPGEF4,GRIN2A,GRIN2D,TEAD1,GRM1,GRM3,OPRD1,TGFB2,CD38,AKAP13,TNR,AGRN,HGF,CACNA2D2,MGLL,SLC9A3R1,PIK3CG,FXYD1,PPARD,TENM4,IGFBP5,CTSS,…		Vbp1	1.22971e-15			Pathway	1270174	Regulation of ornithine decarboxylase (ODC)	BioSystems: REACTOME	9.84e-06	0.009141	0.0001945	0.001442	8	54	PSMA1,PSMA2,PSMA3,PSMA5,PSMB1,PSMC2,PSMD6,PSMD14
Ephb1	6.37733e-65			GO: Biological Process	GO:0035023	regulation of Rho protein signal transduction		1.806e-11	1.308e-07	9.413e-10	8.91e-09	32	115	ABCA1,OBSCN,PLEKHG1,ADRA1A,PREX1,FGD2,ITSN1,APOE,PREX2,ARHGEF40,ARRB1,FGD6,KANK1,FGD4,MCF2L,ARHGEF12,ARAP3,AKAP13,CDH2,PDGFRB,ADGRG1,ALS2CL,VAV1,ARHGEF19,ARHGEF10,ARHGEF26,ITGB1,FGD3,LPAR1,ARHGEF10L,FARP1,ROBO1		Vdac3	4.40622e-34			Pathway	1269783	CDK-mediated phosphorylation and removal of Cdc6	BioSystems: REACTOME	9.84e-06	0.009141	0.0001945	0.001442	8	54	PSMA1,PSMA2,PSMA3,PSMA5,PSMB1,PSMC2,PSMD6,PSMD14
Ephb3	1.32542e-17			GO: Biological Process	GO:0072511	divalent inorganic cation transport		1.887e-11	1.367e-07	9.765e-10	9.243e-09	75	458	MAGT1,ADCYAP1R1,RYR1,TPCN1,S100A1,ADRA1A,SLC8B1,SLC24A4,TRPM3,RAPGEF3,AGT,ANK2,CHD7,CACHD1,SLC8A2,SLC8A1,SLC9A1,CACNG4,ATP1A2,SLC41A1,ATP2B2,ATP2B3,ATP2B4,JPH4,B2M,BCL2,CD84,GJA1,NFATC1,CACNA1I,CACNA1H,CACNA1G,GNAI2,DENND5A,CACNA1A,CACNA1B,CACNA1C,CACNA1E,TCN2,CAMK2A,CAPN3,GRIN1,GRIN2A,GRIN2B,OPRD1,TGFB1,TGFB2,IL1RAPL1,P2RX7,CACNA2D2,PDGFRB,TRPC5,CBARP,PIK3CG,AHNAK,PKD1,PKD2,PLCG2,SLC39A2,P2RY12,…		Vsnl1	6.80222e-35			Pathway	1269747	Autodegradation of the E3 ubiquitin ligase COP1	BioSystems: REACTOME	1.132e-05	0.01052	0.0002126	0.001576	8	55	PSMA1,PSMA2,PSMA3,PSMA5,PSMB1,PSMC2,PSMD6,PSMD14
Eps8	3.9714e-88			GO: Biological Process	GO:0048864	stem cell development		1.933e-11	1.401e-07	9.935e-10	9.404e-09	43	192	ERBB4,SEMA6D,JAG1,SEMA6A,FGFR2,FLNA,SEMA4B,SFRP1,RGCC,PHACTR4,DACT3,SMO,BCL9L,BCL2,NRP2,NRP1,GJA1,BMP7,BMPR1A,NFATC1,LOXL3,NOTCH1,SEMA5A,TGFB1,TGFB2,TGFBR1,TGFBR2,PAX6,HGF,SEMA5B,COL1A1,WNT7A,WWTR1,DAB2IP,DAG1,MSI2,PTPRC,LAMA5,EDNRA,EDNRB,VANGL2,HEYL,SEMA3D		Wbp5	2.02809e-30			Pathway	1269777	S Phase	BioSystems: REACTOME	1.162e-05	0.0108	0.0002126	0.001576	12	132	ORC6,SKP1,PSMA1,PSMA2,PSMA3,PSMA5,PSMB1,PSMC2,PSMD6,CCNE1,PSMD14,RPA3
Erap1	4.14695e-26			GO: Biological Process	GO:0045446	endothelial cell differentiation		2.005e-11	1.453e-07	1.023e-09	9.682e-09	31	109	HEG1,RAPGEF3,JAG1,AGT,MSN,SCUBE1,KDM6B,NRP1,BMP6,BMPR1A,BMPR2,NOTCH1,PLOD3,RAPGEF1,TGFBR1,TNFRSF1A,TJP2,EZR,WNT7A,CLIC4,PPP1R16B,ARHGEF26,PTN,F11R,PTPRS,DMD,LAMA5,S1PR1,S1PR3,ROCK1,ENG		Wibg	1.12179e-14			Pathway	1269442	Insulin receptor recycling	BioSystems: REACTOME	1.17e-05	0.01087	0.0002126	0.001576	6	27	ATP6V1D,ATP6V1G1,ATP6V1B2,ATP6V1C1,ATP6V1E1,ATP6V0D1
Erbb2ip	2.55247e-20			GO: Biological Process	GO:0048863	stem cell differentiation		2.143e-11	1.553e-07	1.086e-09	1.028e-08	57	303	ERBB4,ETV4,FZD1,SEMA6D,YAP1,JAG1,FOXO4,FGFR1,SEMA6A,FGFR2,SOX6,FLNA,SEMA4B,SFRP1,RGCC,SHC4,PHACTR4,DACT3,SMO,BCL9L,BCL2,NRP2,NRP1,GJA1,BMP7,BMPR1A,NFATC1,LOXL3,NODAL,NOTCH1,SEMA5A,TEAD1,TGFB1,TGFB2,TGFBR1,TGFBR2,SOX21,PAX6,HGF,PDGFRA,SEMA5B,COL1A1,WNT7A,WWTR1,EIF2AK2,TCF7L1,DAB2IP,DAG1,MSI2,PTPRC,LAMA5,EDNRA,EDNRB,VANGL2,HEYL,SEMA3D,LTBP3		Wtap	2.14338e-22			Pathway	147586	Collecting duct acid secretion	BioSystems: KEGG	1.17e-05	0.01087	0.0002126	0.001576	6	27	ATP6V1D,ATP6V1G1,ATP6V1B2,ATP6V1C1,ATP6V1E1,ATP6V0D1
Erbb4	1.39666e-20			GO: Biological Process	GO:0042060	wound healing		2.178e-11	1.578e-07	1.09e-09	1.032e-08	87	570	ABAT,ERBB4,ETS1,ZFPM1,RREB1,FZD7,FBLN1,ADRA2C,CPQ,MERTK,DOCK6,SDC4,FLNA,MIA3,STAB2,FN1,CARMIL1,APOE,PDPN,SCUBE1,ARRB1,PLPP3,GNA13,MYH9,SPARC,AXL,CFLAR,GJA1,KANK1,GLI3,NBEAL2,SYK,GNA12,ADAM17,NOTCH1,NOTCH2,FUT10,CAPN3,PAPSS2,SYT7,TGFB1,TGFB2,TGFBR1,TGFBR2,P2RX7,TIMP3,TLN1,ENTPD1,ENTPD2,MACF1,SCRIB,PDGFRA,PDGFRB,SLC7A11,SERPINE2,PIK3CG,PLCG2,PLEK,VAV1,COL1A1,COL1A2,COL5A1,ARHGEF19,P2RY12,TNC,WNT7A,…		Ypel3	2.27022e-19			Pathway	1269875	DNA Replication	BioSystems: REACTOME	1.19e-05	0.01105	0.0002126	0.001576	11	111	ORC6,PSMA1,PSMA2,PSMA3,PSMA5,PSMB1,PSMC2,PSMD6,GMNN,PSMD14,RPA3
Ern1	9.66965e-31			GO: Biological Process	GO:0001649	osteoblast differentiation		2.181e-11	1.581e-07	1.09e-09	1.032e-08	47	223	LGR4,RRBP1,FZD1,FASN,JAG1,FGFR1,FGFR2,ALPL,SFRP1,APC,SKI,SMO,ZHX3,GJA1,BMP3,BMP6,BMP7,BMPR1A,BMPR1B,BMPR2,NFATC1,GLI2,GLI3,NOTCH1,LIMD1,DDR2,TMEM119,HGF,TP53INP2,COL1A1,COL6A1,TNC,WWTR1,IGFBP5,VCAN,PRKD1,IL6R,IL6ST,HDAC4,RASSF2,GDPD2,PTCH1,CCDC47,MRC2,HDAC5,LRP5,SMAD5		Ypel5	1.14616e-29			Pathway	1269752	Ubiquitin Mediated Degradation of Phosphorylated Cdc25A	BioSystems: REACTOME	1.298e-05	0.01206	0.0002154	0.001596	8	56	PSMA1,PSMA2,PSMA3,PSMA5,PSMB1,PSMC2,PSMD6,PSMD14
Ets1	1.72375e-30			GO: Biological Process	GO:0003158	endothelium development		2.225e-11	1.612e-07	1.104e-09	1.045e-08	34	129	HEG1,RAPGEF3,JAG1,AGT,FGF1,MSN,SCUBE1,KDM6B,NRP1,GJA1,BMP6,BMPR1A,BMPR2,NOTCH1,PLOD3,RAPGEF1,TGFBR1,TNFRSF1A,TJP2,EZR,WNT7A,CLIC4,SLC40A1,PPP1R16B,ARHGEF26,PTN,F11R,PTPRS,DMD,LAMA5,S1PR1,S1PR3,ROCK1,ENG		Yrdc	8.58525e-34			Pathway	1270295	Regulation of Apoptosis	BioSystems: REACTOME	1.298e-05	0.01206	0.0002154	0.001596	8	56	PSMA1,PSMA2,PSMA3,PSMA5,PSMB1,PSMC2,PSMD6,PSMD14
Etv4	5.12641e-10			GO: Biological Process	GO:0070588	calcium ion transmembrane transport		2.38e-11	1.724e-07	1.173e-09	1.11e-08	53	271	RYR1,TPCN1,S100A1,SLC8B1,SLC24A4,TRPM3,RAPGEF3,ANK2,CHD7,SLC8A2,SLC8A1,SLC9A1,CACNG4,ATP1A2,ATP2B2,ATP2B3,ATP2B4,JPH4,CACNA1I,CACNA1H,CACNA1G,DENND5A,CACNA1A,CACNA1B,CACNA1C,CACNA1E,CAPN3,GRIN1,GRIN2A,TGFB1,TGFB2,IL1RAPL1,P2RX7,CACNA2D2,TRPC5,CBARP,PIK3CG,AHNAK,PKD1,PKD2,PLCG2,P2RY12,PRKD1,ITGB3,ITPR1,ITPR2,ITPR3,PTPN6,PTPRC,DMD,EDNRA,LYN,JPH3		Ywhah	1.01158e-33			Pathway	1269750	p53-Independent G1/S DNA damage checkpoint	BioSystems: REACTOME	1.298e-05	0.01206	0.0002154	0.001596	8	56	PSMA1,PSMA2,PSMA3,PSMA5,PSMB1,PSMC2,PSMD6,PSMD14
Eva1a	9.20687e-28			GO: Biological Process	GO:0048598	embryonic morphogenesis		2.576e-11	1.866e-07	1.261e-09	1.194e-08	95	648	DSCAML1,FZD1,FZD7,EFEMP1,SALL1,YAP1,MIB1,FGFR1,FGFR2,ALDH1A1,MMP9,MMP14,MMP15,SDC4,SFRP1,FN1,CEP290,HIPK2,CHD7,SKI,PLPP3,PHACTR4,ENAH,SMO,FZD2,ATP2B2,MYO6,GJB6,KDM6B,NRP1,GJA1,BMP7,BMPR1A,BMPR2,GLI2,GLI3,GNA12,NODAL,NOTCH1,NOTCH2,CACNA1C,ZEB1,CECR2,TEAD1,TGFB2,TGFBR1,TGFBR2,KCNQ4,PAX6,SCRIB,PCDH8,PDGFRA,PLXNB2,LHX2,SLC9A3R1,TMIE,AMOT,PKD2,NTN1,VCAM1,COL4A2,COL5A1,COL5A2,COL6A1,HSPG2,NDST1,PRRX1,C…		Ywhaq	1.32731e-24			Pathway	1269751	p53-Independent DNA Damage Response	BioSystems: REACTOME	1.298e-05	0.01206	0.0002154	0.001596	8	56	PSMA1,PSMA2,PSMA3,PSMA5,PSMB1,PSMC2,PSMD6,PSMD14
Evc	2.44391e-51			GO: Biological Process	GO:0051493	regulation of cytoskeleton organization		2.608e-11	1.89e-07	1.268e-09	1.201e-08	74	452	EPS8,MAP1A,APC2,RAPGEF3,PREX1,SDC4,ARAP1,PLXNA3,FLNA,LIMA1,SFRP1,CARMIL1,RGCC,APC,SPTBN4,GAS2L1,SLC9A1,MYO1F,NES,MYH9,SWAP70,SPTAN1,SPTB,SPTBN1,SPTBN2,KANK1,CYFIP1,KISS1R,PSRC1,GPM6B,TRIOBP,SEMA5A,CIT,TGFB1,TGFB2,P2RX7,CEP250,AKAP13,AGRN,HCLS1,NCKAP1L,PDGFRA,PDGFRB,SLIT2,MID1IP1,AMOT,PKD1,PLEK,PLXNB1,EZR,ARHGEF19,WIPF1,CLIC4,KANK2,SHANK3,CELSR1,CSF1R,ARHGEF10,FMN2,SPIRE1,ITGB3,F11R,SHANK1,S1PR1,L…		Ywhaz	2.91166e-41			Pathway	1269781	Switching of origins to a post-replicative state	BioSystems: REACTOME	1.432e-05	0.0133	0.0002282	0.001692	9	74	ORC6,PSMA1,PSMA2,PSMA3,PSMA5,PSMB1,PSMC2,PSMD6,PSMD14
Extl3	4.60775e-52			GO: Biological Process	GO:0010243	response to organonitrogen compound		2.693e-11	1.951e-07	1.301e-09	1.231e-08	117	866	ABAT,TCIRG1,ADCY1,ADCY2,ADCY5,ADCY6,ADCY7,ADCY9,RYR1,FZD1,RAPGEF3,JAG1,AGT,FOXO4,SFRP1,SHC1,SESN3,GPAM,SORBS1,APP,SLC1A2,SLC1A3,SLC6A1,SLC8A1,SLC9A1,SCAP,ATP1A2,PEA15,ATP2B4,GABRB1,SPARC,SREBF1,NCAM1,CCND1,BCL2,HCN2,ERBIN,GJA1,BMP7,KANK1,GNG12,ABCC8,PPP1R9B,GNG7,SDK1,NOTCH1,ADGRL3,GPLD1,RAB31,ZEB1,CAMK2A,NTRK2,RAPGEF1,GRIN1,GRIN2A,TMBIM6,CBS,ZNF106,P2RX7,TIMP3,TIMP4,NEURL1,TREM2,HADHA,HADH,ATP6V0…		Zc2hc1a	1.12742e-21			Pathway	1269782	Orc1 removal from chromatin	BioSystems: REACTOME	1.432e-05	0.0133	0.0002282	0.001692	9	74	ORC6,PSMA1,PSMA2,PSMA3,PSMA5,PSMB1,PSMC2,PSMD6,PSMD14
Ezr	1.3296e-111			GO: Biological Process	GO:0060562	epithelial tube morphogenesis		2.809e-11	2.035e-07	1.348e-09	1.276e-08	65	373	ETV4,LGR4,FZD1,SALL1,YAP1,AGT,MIB1,FGF1,FGFR2,MMP14,SDC4,SFRP1,SKI,MST1,GNA13,PHACTR4,ENAH,DCHS1,SMO,FZD2,BCL2,PLXND1,NRP1,GJA1,BMP7,GLI2,GLI3,NODAL,NOTCH1,NOTCH2,CECR2,SEMA5A,TEAD1,TGFB1,TGFBR2,SCRIB,DLG5,PLXNB2,SLIT2,LHX2,PKD1,PKD2,NTN1,COL4A1,TNC,CLIC4,SHANK3,CELSR1,CSF1R,DAG1,PTCH1,RGMA,PXN,MED12,FAT4,HDAC5,FZD3,KIF26B,LAMA5,EDNRA,VANGL2,MEGF8,LRP5,ROBO1,ENG		Zc3hc1	2.58385e-19			Pathway	1269725	Regulation of mRNA stability by proteins that bind AU-rich elements	BioSystems: REACTOME	1.449e-05	0.01347	0.0002282	0.001692	10	93	YWHAZ,PSMA1,PSMA2,PSMA3,PSMA5,PSMB1,PSMC2,PSMD6,EXOSC6,PSMD14
F11r	7.75166e-14			GO: Biological Process	GO:0030516	regulation of axon extension		2.849e-11	2.065e-07	1.358e-09	1.286e-08	30	104	SEMA6D,SEMA6A,PLXNA3,SEMA4B,FN1,APOE,ARHGAP4,SLIT1,FSTL4,PLXND1,NRP1,BMPR2,NRCAM,SEMA5A,MACF1,TNR,CDH4,TRPC5,MGLL,SLIT2,SEMA5B,NTN1,PLXNA1,PLXNA2,AATK,PLXNA4,DSCAM,L1CAM,SEMA3D,MEGF8		Zc4h2	3.97333e-23			Pathway	1269098	Vif-mediated degradation of APOBEC3G	BioSystems: REACTOME	1.485e-05	0.01379	0.0002299	0.001704	8	57	PSMA1,PSMA2,PSMA3,PSMA5,PSMB1,PSMC2,PSMD6,PSMD14
Fabp7	2.13873e-18			GO: Biological Process	GO:0070838	divalent metal ion transport		3.593e-11	2.604e-07	1.702e-09	1.611e-08	74	455	MAGT1,ADCYAP1R1,RYR1,TPCN1,S100A1,ADRA1A,SLC8B1,SLC24A4,TRPM3,RAPGEF3,AGT,ANK2,CHD7,CACHD1,SLC8A2,SLC8A1,SLC9A1,CACNG4,ATP1A2,SLC41A1,ATP2B2,ATP2B3,ATP2B4,JPH4,B2M,BCL2,CD84,GJA1,NFATC1,CACNA1I,CACNA1H,CACNA1G,GNAI2,DENND5A,CACNA1A,CACNA1B,CACNA1C,CACNA1E,CAMK2A,CAPN3,GRIN1,GRIN2A,GRIN2B,OPRD1,TGFB1,TGFB2,IL1RAPL1,P2RX7,CACNA2D2,PDGFRB,TRPC5,CBARP,PIK3CG,AHNAK,PKD1,PKD2,PLCG2,SLC39A2,P2RY12,WFS1,…		Zcchc10	7.65538e-19			Pathway	1269846	Cdc20:Phospho-APC/C mediated degradation of Cyclin A	BioSystems: REACTOME	1.6e-05	0.01486	0.0002397	0.001776	9	75	UBE2D1,PSMA1,PSMA2,PSMA3,PSMA5,PSMB1,PSMC2,PSMD6,PSMD14
Fads1	3.02241e-200			GO: Biological Process	GO:0061387	regulation of extent of cell growth		3.806e-11	2.758e-07	1.791e-09	1.695e-08	32	118	SEMA6D,SEMA6A,PLXNA3,SEMA4B,FN1,APOE,ARHGAP4,SLIT1,FSTL4,PLXND1,NRP1,BMPR2,NRCAM,SEMA5A,MACF1,TNR,CDH4,TRPC5,MGLL,SLIT2,SEMA5B,NTN1,PLXNA1,PLXNA2,AATK,PLXNA4,DCC,RGMA,DSCAM,L1CAM,SEMA3D,MEGF8		Zcchc12	4.99397e-33			Pathway	1269851	APC/C:Cdh1 mediated degradation of Cdc20 and other APC/C:Cdh1 targeted proteins in late mitosis/early G1	BioSystems: REACTOME	1.6e-05	0.01486	0.0002397	0.001776	9	75	UBE2D1,PSMA1,PSMA2,PSMA3,PSMA5,PSMB1,PSMC2,PSMD6,PSMD14
Fads2	1.98086e-119			GO: Biological Process	GO:0021543	pallium development		4.991e-11	3.616e-07	2.319e-09	2.195e-08	40	175	MDK,FGFR1,PLXNA3,ANXA3,CCDC85C,BCAN,CCDC141,SMO,MDGA1,ATP2B4,KDM6B,NRP2,NRP1,GNG12,GLI3,TACC1,FUT10,NTRK2,GRIN1,NR2E1,PAX6,CDH2,ADGRG1,SLIT2,LHX2,POU3F3,SLC32A1,CX3CR1,DAB2IP,RELN,NDE1,LRP8,PTPRS,PTPRZ1,FAT4,EGFR,LRP1,ROBO1,EMX2,EPHA5		Zfand5	1.15208e-15			Pathway	1269606	Degradation of AXIN	BioSystems: REACTOME	1.693e-05	0.01573	0.0002458	0.001822	8	58	PSMA1,PSMA2,PSMA3,PSMA5,PSMB1,PSMC2,PSMD6,PSMD14
Fads6	8.23733e-25			GO: Biological Process	GO:0003013	circulatory system process		4.993e-11	3.618e-07	2.319e-09	2.195e-08	85	560	ABAT,ADCY6,RYR1,S100A1,ADRA1A,HEG1,ADRA2C,AGT,SCN5A,SMPD3,ANK2,SHC1,CHD7,APOE,SPTBN4,SLC8A2,SLC8A1,SLC9A1,CYP4F12,CACNG4,ATP1A2,ATP1A3,ATP1A4,ATP1B2,ATP2B2,ATP2B3,ATP2B4,ERAP1,SREBF1,HCN2,GJA1,BMPR2,APLN,CACNA1H,CACNA1G,GNAI2,CACNA1B,CACNA1C,CACNA1E,NPR2,PLOD3,CBS,TGFB1,TGFB2,CD38,AKAP13,AGRN,DDAH1,CACNA2D2,SLIT2,AMOT,PIK3CG,PLCB3,FXYD1,COL1A2,PPARA,PPARD,YES1,RASL10B,HDAC4,CYP2J2,WNK1,PTGS1,ITPR…		Zfand6	9.9594e-22			Pathway	1269746	Stabilization of p53	BioSystems: REACTOME	1.693e-05	0.01573	0.0002458	0.001822	8	58	PSMA1,PSMA2,PSMA3,PSMA5,PSMB1,PSMC2,PSMD6,PSMD14
Fam107a	1.03335e-109			GO: Biological Process	GO:0006816	calcium ion transport		5.424e-11	3.93e-07	2.503e-09	2.37e-08	68	405	ADCYAP1R1,RYR1,TPCN1,S100A1,ADRA1A,SLC8B1,SLC24A4,TRPM3,RAPGEF3,AGT,ANK2,CHD7,CACHD1,SLC8A2,SLC8A1,SLC9A1,CACNG4,ATP1A2,ATP2B2,ATP2B3,ATP2B4,JPH4,BCL2,CD84,GJA1,NFATC1,CACNA1I,CACNA1H,CACNA1G,GNAI2,DENND5A,CACNA1A,CACNA1B,CACNA1C,CACNA1E,CAMK2A,CAPN3,GRIN1,GRIN2A,GRIN2B,OPRD1,TGFB1,TGFB2,IL1RAPL1,P2RX7,CACNA2D2,PDGFRB,TRPC5,CBARP,PIK3CG,AHNAK,PKD1,PKD2,PLCG2,P2RY12,WFS1,PRKD1,ITGB3,ITPR1,ITPR2,IT…		Zfp354a	1.03767e-16			Pathway	1269845	APC:Cdc20 mediated degradation of cell cycle proteins prior to satisfation of the cell cycle checkpoint	BioSystems: REACTOME	1.784e-05	0.01657	0.0002549	0.001889	9	76	UBE2D1,PSMA1,PSMA2,PSMA3,PSMA5,PSMB1,PSMC2,PSMD6,PSMD14
Fam114a1	2.56437e-23			GO: Biological Process	GO:0030278	regulation of ossification		5.982e-11	4.335e-07	2.744e-09	2.597e-08	44	206	FZD1,JAG1,FGFR1,FGFR3,FGFR2,MIA3,SFRP1,BMP2K,APC,SKI,SLC8A1,ZHX3,BCL2,GJA1,BMP6,BMP7,BMPR1A,BMPR1B,BMPR2,NFATC1,GLI3,NOTCH1,GPM6B,LIMD1,DDR2,TMEM119,TGFB1,TGFB2,P2RX7,HGF,IGFBP5,PRKD1,IL6R,IL6ST,HDAC4,RASSF2,GDPD2,PTCH1,HDAC5,S1PR1,LRP4,LRP5,LTBP3,SMAD5		Zfp472	2.68414e-16			Pathway	1269726	AUF1 (hnRNP D0) binds and destabilizes mRNA	BioSystems: REACTOME	1.926e-05	0.01789	0.0002711	0.002009	8	59	PSMA1,PSMA2,PSMA3,PSMA5,PSMB1,PSMC2,PSMD6,PSMD14
Fam129b	1.90488e-20			GO: Biological Process	GO:0007015	actin filament organization		6.229e-11	4.513e-07	2.836e-09	2.684e-08	61	345	EPS8,FAT1,RAPGEF3,PREX1,SDC4,ARAP1,FLNA,LIMA1,SFRP1,CARMIL1,RGCC,SORBS1,SPTBN4,SLC9A1,ARRB1,ENAH,MYH9,SWAP70,SPTAN1,SPTB,SPTBN1,SPTBN2,WASF3,BCL2,KANK1,CYFIP1,KISS1R,PPP1R9B,TRIOBP,SEMA5A,FRYL,CIT,HCLS1,NCKAP1L,SLIT2,AMOT,PLEK,EZR,MICAL1,WIPF1,KANK2,SHANK3,ARHGEF10,FMN2,CTNNA1,INPPL1,GDPD2,SPIRE1,ITGB1,ITGB5,PCDH15,SHANK1,LCP1,S1PR1,LPAR1,ARPC1B,WASF2,SORBS3,TENM1,ROCK1,EMP2		Zfp637	1.31068e-23			Pathway	1268928	Hh mutants that don't undergo autocatalytic processing are degraded by ERAD	BioSystems: REACTOME	2.185e-05	0.0203	0.0002982	0.00221	8	60	PSMA1,PSMA2,PSMA3,PSMA5,PSMB1,PSMC2,PSMD6,PSMD14
Fam171b	4.54355e-26			GO: Biological Process	GO:0010976	positive regulation of neuron projection development		6.261e-11	4.537e-07	2.836e-09	2.684e-08	54	286	KIDINS220,FGFR1,FN1,APOE,ARSB,TRIM67,TENM3,RIMS1,GPRC5B,NRP1,BMP7,BMPR2,ACSL6,NTRK2,RAPGEF1,CRTC1,SEMA5A,GRN,SYT2,IL1RAPL1,NEURL1,MACF1,CDH4,HGF,TRPC5,PLXNB2,SLIT2,SERPINE2,METRN,NTN1,QKI,PLXNB1,CNTN1,ADAMTS1,SHANK3,IGF1R,PRKD1,DAB2IP,RELN,DCC,ITGB1,LRP8,RGMA,PTN,PTPRF,PTPRZ1,DMD,SHANK1,DSCAM,L1CAM,LPAR1,MEGF8,ROBO1,LYN		Zfp639	9.82314e-31			Pathway	1269844	APC/C:Cdc20 mediated degradation of mitotic proteins	BioSystems: REACTOME	2.206e-05	0.02049	0.0002982	0.00221	9	78	UBE2D1,PSMA1,PSMA2,PSMA3,PSMA5,PSMB1,PSMC2,PSMD6,PSMD14
Fam189a2	3.46263e-25			GO: Biological Process	GO:1901698	response to nitrogen compound		6.578e-11	4.766e-07	2.96e-09	2.802e-08	127	981	ABAT,TCIRG1,ADCY1,ADCY2,ADCY5,ADCY6,ADCY7,ADCY9,RYR1,FZD1,RAPGEF3,JAG1,AGT,FOXO4,SFRP1,SHC1,SESN3,GPAM,SORBS1,APP,SLC1A2,SLC1A3,SLC6A1,SLC8A1,SLC9A1,SCAP,ATP1A2,PEA15,ATP2B4,GABRB1,SPARC,AGO2,SREBF1,NCAM1,CCND1,BCL2,HCN2,ERBIN,GJA1,BMP7,KANK1,GNG12,ABCC8,PPP1R9B,GNAI2,GNG7,SDK1,NOTCH1,ADGRL3,GPLD1,RAB31,ZEB1,CAMK2A,NTRK2,RAPGEF1,GRIN1,GRIN2A,TMBIM6,CBS,GSTM1,TGFB1,ZNF106,P2RX7,TIMP3,TIMP4,TLR3,NE…		Zfp712	1.70163e-10			Pathway	1269949	Transferrin endocytosis and recycling	BioSystems: REACTOME	2.233e-05	0.02074	0.0002982	0.00221	6	30	ATP6V1D,ATP6V1G1,ATP6V1B2,ATP6V1C1,ATP6V1E1,ATP6V0D1
Fam198a	4.74847e-32			GO: Biological Process	GO:0021987	cerebral cortex development		7.801e-11	5.653e-07	3.489e-09	3.303e-08	32	121	MDK,FGFR1,CCDC85C,CCDC141,SMO,MDGA1,NRP2,NRP1,GNG12,GLI3,TACC1,FUT10,NTRK2,GRIN1,NR2E1,PAX6,CDH2,ADGRG1,SLIT2,LHX2,POU3F3,CX3CR1,DAB2IP,RELN,NDE1,LRP8,PTPRS,FAT4,EGFR,LRP1,ROBO1,EMX2		Zfp85-rs1	7.69393e-08			Pathway	1269057	HIV Infection	BioSystems: REACTOME	2.247e-05	0.02087	0.0002982	0.00221	16	240	AP2S1,RAE1,SKP1,PPIA,PSMA1,PSMA2,PSMA3,PSMA5,PSMB1,PSMC2,PSMD6,TAF10,RAN,GTF2B,GTF2E2,PSMD14
Fam20a	1.15002e-20			GO: Biological Process	GO:0040008	regulation of growth		7.938e-11	5.752e-07	3.529e-09	3.34e-08	101	720	ERBB4,ACACB,CRIM1,IKZF1,EXTL3,SEMA6D,YAP1,SCD,AGT,KIAA1109,FGFR1,SEMA6A,FGFR3,FGFR2,MMP14,PLXNA3,SEMA4B,SFRP1,FN1,SHC1,GPAM,CHD7,APOE,SIPA1,APP,SPTBN4,ARHGAP4,GAS2L1,SLC9A1,CSPG5,SLIT1,SLIT3,DACT3,SMO,RIMS1,TMEM8B,FSTL4,NCAM1,BCL2,PLXND1,NRP1,GJA1,BMPR2,PPP1R9B,ADAM17,NOTCH1,PSRC1,WWC1,CACNA1C,NRCAM,CAPN3,SEMA5A,SYT2,TGFB1,TGFB2,TGFBR1,TGFBR2,FAM107A,CD38,MACF1,TNR,CDH4,AGRN,CACNA2D2,TRPC5,MGLL,S…		Zfp874a	4.95381e-11			Pathway	1270415	Cellular response to hypoxia	BioSystems: REACTOME	2.447e-05	0.02274	0.0003104	0.0023	9	79	UBE2D1,PSMA1,PSMA2,PSMA3,PSMA5,PSMB1,PSMC2,PSMD6,PSMD14
Fam211b	1.01087e-33			GO: Biological Process	GO:0007204	positive regulation of cytosolic calcium ion concentration		8.544e-11	6.191e-07	3.775e-09	3.573e-08	53	280	ADCY5,ADCYAP1R1,RYR1,TPCN1,ADRA1A,AGT,ANK2,CHD7,SLC8A2,SLC8A1,GNA13,ATP1A2,FZD2,ATP2B4,JPH4,SWAP70,BCL2,GJA1,CACNA1I,CACNA1G,CACNA1A,CACNA1C,CAPN3,GRM1,TGFB1,TGFB2,TGM2,P2RX7,CD38,PDGFRA,TRPC5,PIK3CG,PKD1,PKD2,CCR6,PLCG2,PRKD1,ITGB3,ITPR1,ITPR2,ITPR3,JAK3,PTPN6,PTPRC,DMD,S1PR1,LPAR1,S1PR3,EDNRA,EDNRB,LYN,JPH3,PLCE1		Zfp930	2.45916e-09			Pathway	1269842	Activation of APC/C and APC/C:Cdc20 mediated degradation of mitotic proteins	BioSystems: REACTOME	2.447e-05	0.02274	0.0003104	0.0023	9	79	UBE2D1,PSMA1,PSMA2,PSMA3,PSMA5,PSMB1,PSMC2,PSMD6,PSMD14
Fam213a	7.57488e-93			GO: Biological Process	GO:0060348	bone development		8.735e-11	6.329e-07	3.836e-09	3.631e-08	42	193	ZFPM1,RYR1,FGFR3,FGFR2,MMP14,ALPL,SKI,DCHS1,ANKRD11,SPARC,BMP6,BMPR1B,BMPR2,SULF2,GLG1,GLI3,NBEAL2,NPR2,TMEM119,PAPSS2,CBS,TGFB1,TGFBR2,SH3PXD2B,AKAP13,TRIP11,CADM1,TJP2,PLXNB1,COL1A1,HSPG2,COL27A1,INPPL1,PTPN6,PTPN11,PTPRC,FAT4,MEGF8,WASF2,LRP5,LTBP3,SMAD5		Zfp954	3.45806e-26			Pathway	1270416	Regulation of Hypoxia-inducible Factor (HIF) by oxygen	BioSystems: REACTOME	2.447e-05	0.02274	0.0003104	0.0023	9	79	UBE2D1,PSMA1,PSMA2,PSMA3,PSMA5,PSMB1,PSMC2,PSMD6,PSMD14
Fam69c	1.05307e-37			GO: Biological Process	GO:0008284	positive regulation of cell proliferation		9.268e-11	6.716e-07	4.046e-09	3.829e-08	121	924	ERBB4,ETS1,TCIRG1,RREB1,FZD7,S100B,FBLN1,MFGE8,EFEMP1,YAP1,AGT,SCN5A,DISP3,FGF1,FGFR1,FGFR3,FGFR2,AGAP2,SFRP1,FN1,SHC1,HIPK2,SHC4,GPAM,MST1,ARHGAP5,SMO,NES,NCAM1,CCND1,BCL2,CCDC88B,GFAP,NRP2,NRP1,BMP6,BMPR1A,BMPR2,APLN,GLI2,GLI3,GLUL,SYK,GNAI2,ADAM17,NODAL,NOTCH1,NOTCH2,NOTCH3,NTRK2,DDR2,SEMA5A,GRN,TMEM119,TGFB1,TGFB2,HAVCR2,TGFBR1,TGFBR2,TGM2,NACC2,CD38,NR2E1,PAX6,HCLS1,NCKAP1L,HGF,HLA-A,PDGFRA,…		Zfp959	1.60097e-08			Pathway	1269605	Degradation of DVL	BioSystems: REACTOME	2.472e-05	0.02297	0.0003104	0.0023	8	61	PSMA1,PSMA2,PSMA3,PSMA5,PSMB1,PSMC2,PSMD6,PSMD14
Farp1	2.06706e-40			GO: Biological Process	GO:0045667	regulation of osteoblast differentiation		1.24e-10	8.987e-07	5.381e-09	5.094e-08	32	123	FZD1,JAG1,FGFR1,FGFR2,SFRP1,APC,SKI,ZHX3,GJA1,BMP6,BMP7,BMPR1A,BMPR1B,BMPR2,NFATC1,GLI3,NOTCH1,LIMD1,DDR2,TMEM119,HGF,IGFBP5,PRKD1,IL6R,IL6ST,HDAC4,RASSF2,GDPD2,PTCH1,HDAC5,LRP5,SMAD5		Zik1	2.29076e-19			Pathway	1268927	Hh mutants abrogate ligand secretion	BioSystems: REACTOME	2.791e-05	0.02593	0.0003457	0.002562	8	62	PSMA1,PSMA2,PSMA3,PSMA5,PSMB1,PSMC2,PSMD6,PSMD14
Fasn	2.13105e-21			GO: Biological Process	GO:0007626	locomotory behavior		1.248e-10	9.043e-07	5.382e-09	5.095e-08	47	234	EPS8,ABAT,ADCY5,FZD4,SCN8A,SELENOP,HIPK2,APLP2,CHD7,APP,PREX2,SPTBN4,ASTN1,ZFHX3,ATP1A2,ATP1A3,ATP2B2,GPRC5B,MYO6,HPGDS,GNG7,CNTN2,ADGRL3,NPC1,CACNA1A,CACNA1B,CACNA1C,CACNA1E,GRIN1,GRIN2A,GRIN2D,GRM1,OPRD1,TNR,SEZ6L,HEXB,ZDHHC8,LGI4,SHANK3,CELSR1,RELN,KCNJ10,PCDH15,KCNMA1,DSCAM,SEZ6L2,LSAMP		Znhit3	1.6396e-27			Pathway	1269764	Mitotic G1-G1/S phases	BioSystems: REACTOME	3e-05	0.02787	0.0003667	0.002718	12	145	ORC6,SKP1,PSMA1,PSMA2,PSMA3,PSMA5,PSMB1,PSMC2,PSMD6,CCNE1,PSMD14,RPA3
Fat1	9.62707e-122			GO: Biological Process	GO:0072001	renal system development		1.44e-10	1.044e-06	6.176e-09	5.846e-08	56	309	RIDA,LGR4,SALL1,YAP1,JAG1,AGT,FGF1,FGFR1,FGFR2,SDC4,SFRP1,ANXA4,CEP290,APC,DCHS1,SMO,BCL2,NRP1,PROM1,BMP6,BMP7,SULF2,GLI2,GLI3,NID1,NOTCH1,NOTCH3,TGFB1,TGFBR1,DLG5,PDGFRA,PDGFRB,SLIT2,PKD1,PKD2,COL4A1,ADAMTS1,WFS1,POU3F3,WWTR1,ITGA6,PTCH1,ITGB3,FAT4,HDAC5,KIF26B,LAMA5,LAMB2,EDNRA,VANGL2,HEYL,LRP4,EMX2,GDF11,SMAD5,PLCE1		Znrd1	2.40124e-09			Pathway	1383017	The role of GTSE1 in G2/M progression after G2 checkpoint	BioSystems: REACTOME	3.143e-05	0.0292	0.0003743	0.002774	8	63	PSMA1,PSMA2,PSMA3,PSMA5,PSMB1,PSMC2,PSMD6,PSMD14
Fat3	1.443e-24			GO: Biological Process	GO:0010631	epithelial cell migration		1.453e-10	1.053e-06	6.192e-09	5.861e-08	47	235	ETS1,RREB1,AGT,FGF1,FGFR1,MMP9,ANXA3,RGCC,VASH1,APOE,ARSB,PLPP3,MYH9,SPARC,PLXND1,NRP2,NRP1,BMPR2,NOTCH1,GPLD1,SASH1,SEMA5A,TGFB1,TGFB2,TGFBR1,TGFBR2,NR2E1,CD63,MACF1,SLIT2,AMOT,AMOTL1,CCR6,WNT7A,PPARD,PRKD1,DAB2IP,ITGB1,ITGB2,ITGB3,PTPN11,PTPRG,PTPRM,HDAC5,HBEGF,ROBO1,EMP2		Zwint	1.7014e-45			Pathway	373900	Synaptic vesicle cycle	BioSystems: KEGG	3.143e-05	0.0292	0.0003743	0.002774	8	63	AP2S1,ATP6V1D,ATP6V1G1,ATP6V1B2,ATP6V1C1,ATP6V1E1,RAB3A,ATP6V0D1
Fat4	1.90221e-26			GO: Biological Process	GO:0023061	signal release		1.717e-10	1.244e-06	7.275e-09	6.886e-08	77	498	ABAT,ADCY5,FZD4,ADRA2C,SLC8B1,RAPGEF3,AGT,FGFR1,SMPD3,SFRP1,ADGRL1,CHD7,PPFIA3,SLC2A1,SLC6A9,ARRB1,RIMS1,BRSK1,ILDR2,NAAA,SPTBN2,SREBF1,GJA1,BMP6,KISS1R,APLN,ABCC8,GLUD1,GLUL,CACNA1A,CACNA1B,GPLD1,CACNA1C,CACNA1E,CAMK2A,NTRK2,RAPGEF4,GRIK5,SYT2,GRM4,SYT7,P2RX7,CD38,PAX6,HADH,SCRIB,PDE3B,CACNA2D2,TSPOAP1,NRXN1,NRXN2,MAP4K4,VGF,WNT7A,PPARD,CPT1A,SYT10,SLC32A1,CELSR1,RIMS4,RASL10B,SNPH,INHBA,INHBB,P…						Pathway	1269303	C-type lectin receptors (CLRs)	BioSystems: REACTOME	3.437e-05	0.03193	0.0004035	0.002991	12	147	UBE2D1,SKP1,PPP3R1,PSMA1,PSMA2,PSMA3,PSMA5,PSMB1,PSMC2,PSMD6,CALM2,PSMD14
Fbln1	1.41871e-14			GO: Biological Process	GO:1902667	regulation of axon guidance		1.786e-10	1.294e-06	7.525e-09	7.123e-08	18	42	SEMA6D,SEMA6A,PLXNA3,SEMA4B,SLIT1,PLXND1,NRP1,BMPR2,SEMA5A,AGRN,SLIT2,SEMA5B,PLXNA1,PLXNA2,PLXNA4,DSCAM,SEMA3D,MEGF8						Pathway	1268934	Defective CFTR causes cystic fibrosis	BioSystems: REACTOME	3.531e-05	0.0328	0.0004035	0.002991	8	64	PSMA1,PSMA2,PSMA3,PSMA5,PSMB1,PSMC2,PSMD6,PSMD14
Fbln2	4.18552e-11			GO: Biological Process	GO:0010632	regulation of epithelial cell migration		1.942e-10	1.407e-06	8.132e-09	7.697e-08	39	175	ETS1,RREB1,AGT,FGF1,FGFR1,MMP9,ANXA3,RGCC,VASH1,APOE,ARSB,PLPP3,SPARC,NRP2,NRP1,BMPR2,NOTCH1,GPLD1,SASH1,SEMA5A,TGFB1,TGFB2,TGFBR2,NR2E1,CD63,MACF1,SLIT2,AMOT,AMOTL1,CCR6,WNT7A,PRKD1,DAB2IP,ITGB3,PTPRG,PTPRM,HDAC5,HBEGF,EMP2						Pathway	1269779	Synthesis of DNA	BioSystems: REACTOME	3.562e-05	0.03309	0.0004035	0.002991	10	103	ORC6,PSMA1,PSMA2,PSMA3,PSMA5,PSMB1,PSMC2,PSMD6,PSMD14,RPA3
Fbrsl1	1.29738e-12			GO: Biological Process	GO:0008015	blood circulation		2.158e-10	1.564e-06	8.988e-09	8.508e-08	83	557	ABAT,ADCY6,RYR1,S100A1,ADRA1A,ADRA2C,AGT,SCN5A,SMPD3,ANK2,SHC1,CHD7,APOE,SPTBN4,SLC8A2,SLC8A1,SLC9A1,CYP4F12,CACNG4,ATP1A2,ATP1A3,ATP1A4,ATP1B2,ATP2B2,ATP2B3,ATP2B4,ERAP1,SREBF1,HCN2,GJA1,BMPR2,APLN,CACNA1H,CACNA1G,GNAI2,CACNA1B,CACNA1C,CACNA1E,NPR2,PLOD3,CBS,TGFB1,TGFB2,CD38,AGRN,DDAH1,CACNA2D2,SLIT2,AMOT,PIK3CG,PLCB3,FXYD1,COL1A2,PPARA,PPARD,YES1,RASL10B,HDAC4,CYP2J2,WNK1,PTGS1,ITPR1,ITPR2,ITPR…						Pathway	1269176	Downstream TCR signaling	BioSystems: REACTOME	3.562e-05	0.03309	0.0004035	0.002991	10	103	UBE2D1,SKP1,PSMA1,PSMA2,PSMA3,PSMA5,PSMB1,PSMC2,PSMD6,PSMD14
Fbxo2	1.04334e-15			GO: Biological Process	GO:0090132	epithelium migration		2.277e-10	1.65e-06	9.428e-09	8.925e-08	47	238	ETS1,RREB1,AGT,FGF1,FGFR1,MMP9,ANXA3,RGCC,VASH1,APOE,ARSB,PLPP3,MYH9,SPARC,PLXND1,NRP2,NRP1,BMPR2,NOTCH1,GPLD1,SASH1,SEMA5A,TGFB1,TGFB2,TGFBR1,TGFBR2,NR2E1,CD63,MACF1,SLIT2,AMOT,AMOTL1,CCR6,WNT7A,PPARD,PRKD1,DAB2IP,ITGB1,ITGB2,ITGB3,PTPN11,PTPRG,PTPRM,HDAC5,HBEGF,ROBO1,EMP2						Pathway	1269138	ROS, RNS production in phagocytes	BioSystems: REACTOME	3.964e-05	0.03682	0.0004436	0.003288	6	33	ATP6V1D,ATP6V1G1,ATP6V1B2,ATP6V1C1,ATP6V1E1,ATP6V0D1
Fcgr3	3.08475e-13			GO: Biological Process	GO:1902533	positive regulation of intracellular signal transduction		2.292e-10	1.661e-06	9.437e-09	8.933e-08	123	958	PIK3AP1,ERBB4,ERN1,ABCA7,MYORG,FZD4,FZD7,S100B,ADRA1A,ADRA2C,KIDINS220,AGT,FGF1,MAP3K10,TNFRSF19,FGFR1,FGFR3,FGFR2,SMPD3,ALK,AGAP2,FLNA,FGD2,ITSN1,PRR5,SHC1,HIPK2,SLC9A1,ARRB1,PEA15,GPRC5B,AXL,NCAM1,BCL2,NRP1,CD84,CFLAR,GJA1,KISS1R,FGD4,SYK,GNAI2,MCF2L,NODAL,NOTCH1,NOTCH2,WWC1,SASH1,NTRK2,RAPGEF1,SEMA5A,SPAG9,GRM1,GRM4,CBL,TGFB1,TGFB2,HAVCR2,TGFBR1,TGM2,P2RX7,NACC2,TLR3,TREM2,AKAP13,TNFRSF1A,CDH2…						Pathway	1270262	Apoptosis	BioSystems: REACTOME	4.137e-05	0.03843	0.0004575	0.003391	13	174	YWHAH,YWHAZ,PPP3R1,DYNLL1,PSMA1,PSMA2,PSMA3,PSMA5,PSMB1,PSMC2,PSMD6,YWHAQ,PSMD14
Fcgrt	1.72626e-22			GO: Biological Process	GO:0050807	regulation of synapse organization		2.434e-10	1.764e-06	9.965e-09	9.433e-08	32	126	EPHB3,ADGRL1,APOE,PDLIM5,SLIT1,MDGA1,ADGRB1,ADGRB2,CLSTN2,PCDH17,ADGRL2,ADGRL3,NTRK2,GRIN1,THBS2,NEURL1,CDH2,AGRN,NRXN1,FLRT1,WNT7A,SHANK3,NCAN,DAB2IP,RELN,CLSTN3,PTN,DMPK,LRRC4B,LRP4,LRP5,EPHB1						Pathway	1269596	Degradation of beta-catenin by the destruction complex	BioSystems: REACTOME	4.418e-05	0.04104	0.0004828	0.003579	9	85	SKP1,PSMA1,PSMA2,PSMA3,PSMA5,PSMB1,PSMC2,PSMD6,PSMD14
Fcrls	4.47996e-38			GO: Biological Process	GO:0051345	positive regulation of hydrolase activity		2.65e-10	1.921e-06	1.079e-08	1.021e-07	120	929	ERBB4,ERN1,OBSCN,ABCA7,SHC3,ADCYAP1R1,TBC1D16,PLEKHG1,FBLN1,ADRA1A,ARHGAP31,RAPGEF3,AGT,FGF1,ANTXR1,FGFR1,FGFR3,FGFR2,ALDH1A1,MMP14,DOCK6,PREX1,ARAP1,AGAP1,AGAP2,SFRP1,PSD2,FN1,FGD2,ARHGAP23,GIT1,ITSN1,PKP4,SHC1,SIPA1,APP,PREX2,SPTBN4,ARHGAP4,ARHGAP5,ARHGEF40,ARRB1,GNA13,ATP1B2,FGD6,CYTH4,TBC1D9B,SPTAN1,SPTB,SPTBN1,IQSEC2,SPTBN2,NCAM1,GFRA1,FGD4,DNAJC1,DENND5A,HERC2,MCF2L,NODAL,GPLD1,CAMK2A,RAPGE…						Pathway	1269610	Beta-catenin independent WNT signaling	BioSystems: REACTOME	4.481e-05	0.04163	0.000484	0.003588	12	151	AP2S1,PPP3R1,PSMA1,PSMA2,PSMA3,PSMA5,PSMB1,PSMC2,PSMD6,GNG3,CALM2,PSMD14
Fermt2	2.75801e-44			GO: Biological Process	GO:0021953	central nervous system neuron differentiation		2.844e-10	2.061e-06	1.151e-08	1.09e-07	42	200	EPHB3,ERBB4,FZD1,SALL1,FGFR1,FGFR2,PLXNA3,SFRP1,SPTBN4,SLIT1,SLIT3,SMO,MDGA1,ATP2B2,GABRB1,SALL3,NRP2,NRP1,GLI2,NFIX,GLI3,CNTN2,CACNA1A,NTRK2,GRID2,LINGO1,NR2E1,PAX6,SLIT2,NRXN1,WNT7A,SHANK3,CSF1R,PLXNA4,INHBA,MDGA2,DCC,PTCH1,SAMD4B,ROBO1,RORA,EPHB1						Pathway	1270261	Programmed Cell Death	BioSystems: REACTOME	4.942e-05	0.04591	0.0005277	0.003912	13	177	YWHAH,YWHAZ,PPP3R1,DYNLL1,PSMA1,PSMA2,PSMA3,PSMA5,PSMB1,PSMC2,PSMD6,YWHAQ,PSMD14
Fermt3	1.96337e-17			GO: Biological Process	GO:0008360	regulation of cell shape		2.971e-10	2.153e-06	1.196e-08	1.132e-07	35	148	EPS8,S100B,ARAP1,FN1,FGD2,MSN,PDPN,GNA13,FGD6,MYH9,MYO10,WASF3,CYFIP1,TTBK1,FGD4,GNA12,FERMT2,LIMD1,FMNL3,ARAP3,HEXB,PLXNB2,SLC9A3R1,PLXNB1,EZR,WIPF1,CSF1R,DAG1,ITGA7,ITGB2,PTN,PXN,FGD3,LPAR1,MYH14						Pathway	1269634	Hedgehog ligand biogenesis	BioSystems: REACTOME	6.128e-05	0.05693	0.0006396	0.004741	8	69	PSMA1,PSMA2,PSMA3,PSMA5,PSMB1,PSMC2,PSMD6,PSMD14
Fgd2	1.24757e-11			GO: Biological Process	GO:0045666	positive regulation of neuron differentiation		3.043e-10	2.205e-06	1.218e-08	1.153e-07	63	376	ADRA2C,KIDINS220,SALL1,FGFR1,FN1,APOE,ARSB,TRIM67,TENM3,RIMS1,GPRC5B,BCL2,NRP1,BMP6,BMP7,BMPR2,GLI2,ACSL6,ZEB1,NRCAM,NTRK2,RAPGEF1,CRTC1,SEMA5A,GRN,SPAG9,SYT2,IL1RAPL1,NEURL1,MACF1,CDH4,HGF,TRPC5,PLXNB2,SLIT2,SERPINE2,METRN,NTN1,QKI,PLXNB1,CNTN1,ADAMTS1,SHANK3,IGF1R,PRKD1,DAB2IP,RELN,DCC,ITGB1,LRP8,RGMA,PTN,PTPRF,PTPRZ1,DMD,SHANK1,DSCAM,L1CAM,LPAR1,HEYL,MEGF8,ROBO1,LYN						Pathway	1269612	Asymmetric localization of PCP proteins	BioSystems: REACTOME	6.128e-05	0.05693	0.0006396	0.004741	8	69	PSMA1,PSMA2,PSMA3,PSMA5,PSMB1,PSMC2,PSMD6,PSMD14
Fgd3	2.8626e-21			GO: Biological Process	GO:0019932	second-messenger-mediated signaling		3.387e-10	2.455e-06	1.349e-08	1.277e-07	49	257	ADCY1,TENM2,ADCY2,ADCY5,ADCY6,ADCY7,ADCY9,ADCYAP1R1,RAPGEF3,AGT,ANK2,ADGRL1,APOE,SLC8A1,SLC9A1,ATP1A2,ATP2B4,JPH4,NCAM1,KISS1R,NFATC1,SYK,PPP1R9B,CACNA1C,NTRK2,RAPGEF4,GRM1,TREM2,PDE3B,DDAH1,SLC9A3R1,PKD2,PLCG2,PLEK,HOMER2,VCAM1,HDAC4,ITPR1,ITPR2,ITPR3,DMD,DMPK,L1CAM,EDNRB,EGFR,EIF4EBP2,JPH3,EPHA5,PLCE1						Pathway	82942	Oxidative phosphorylation	BioSystems: KEGG	6.479e-05	0.06019	0.0006688	0.004957	11	133	ATP6V1D,ATP6V1G1,PPA1,NDUFA11,ATP5PB,ATP6V1B2,ATP6V1C1,ATP6V1E1,NDUFB2,NDUFC1,ATP6V0D1
Fgd4	8.79108e-12			GO: Biological Process	GO:0014031	mesenchymal cell development		3.563e-10	2.582e-06	1.411e-08	1.335e-07	40	186	ERBB4,SEMA6D,JAG1,SEMA6A,FGFR2,FLNA,SEMA4B,SFRP1,RGCC,PHACTR4,DACT3,SMO,BCL9L,BCL2,NRP2,NRP1,GJA1,BMP7,BMPR1A,NFATC1,LOXL3,NOTCH1,SEMA5A,TGFB1,TGFB2,TGFBR1,TGFBR2,PAX6,HGF,SEMA5B,COL1A1,WWTR1,DAB2IP,DAG1,LAMA5,EDNRA,EDNRB,VANGL2,HEYL,SEMA3D						Pathway	1268933	ABC transporter disorders	BioSystems: REACTOME	7.536e-05	0.07001	0.0007694	0.005703	8	71	PSMA1,PSMA2,PSMA3,PSMA5,PSMB1,PSMC2,PSMD6,PSMD14
Fgd6	4.86368e-60			GO: Biological Process	GO:0010001	glial cell differentiation		4.054e-10	2.937e-06	1.596e-08	1.511e-07	43	210	S100B,AGT,FGFR3,SOX6,SKI,PLPP3,SMO,WASF3,GFAP,NFIX,GLI3,NOTCH1,CNTN2,NTRK2,TGFB1,LINGO1,NR2E1,PAX6,CDH2,GPR37L1,SERPINE2,METRN,CLU,QKI,LGI4,TENM4,ARHGEF10,IL6ST,RELN,DAG1,ITGAM,PHGDH,PTPN11,PTPRA,PTPRZ1,KCNJ10,DMD,MED12,LAMA2,LAMB2,LPAR1,EGFR,LYN						Pathway	1269290	Regulation of RAS by GAPs	BioSystems: REACTOME	9.204e-05	0.08551	0.0009294	0.006889	8	73	PSMA1,PSMA2,PSMA3,PSMA5,PSMB1,PSMC2,PSMD6,PSMD14
Fgf1	5.52685e-53			GO: Biological Process	GO:0021885	forebrain cell migration		4.512e-10	3.269e-06	1.767e-08	1.673e-07	23	71	FGFR1,CCDC141,SLIT1,SLIT3,MDGA1,AXL,NRP2,NRP1,GLI3,CNTN2,FUT10,NR2E1,TNR,ADGRG1,SLIT2,POU3F3,CX3CR1,DAB2IP,RELN,LRP8,EGFR,ROBO1,EMX2						Pathway	1269611	PCP/CE pathway	BioSystems: REACTOME	0.0001352	0.1256	0.00135	0.01001	9	98	AP2S1,PSMA1,PSMA2,PSMA3,PSMA5,PSMB1,PSMC2,PSMD6,PSMD14
Fgfr1	8.5884e-64			GO: Biological Process	GO:0032963	collagen metabolic process		4.567e-10	3.309e-06	1.774e-08	1.679e-07	31	122	RAPGEF3,FGFR3,MMP9,MMP14,MMP15,RGCC,TGFB1,P2RX7,FURIN,PDGFRB,COL1A1,COL1A2,COL4A1,COL4A2,COL4A5,COL5A1,COL5A2,COL6A1,COL6A2,COL6A3,COL11A1,COL11A2,COL12A1,PPARD,CST3,CTSS,IL6R,ITGB1,MRC2,LTBP1,ENG						Pathway	1268932	Disorders of transmembrane transporters	BioSystems: REACTOME	0.0001475	0.137	0.001458	0.0108	8	78	PSMA1,PSMA2,PSMA3,PSMA5,PSMB1,PSMC2,PSMD6,PSMD14
Fgfr2	1.6514e-43			GO: Biological Process	GO:0035249	synaptic transmission, glutamatergic		4.578e-10	3.318e-06	1.774e-08	1.679e-07	25	83	SHC3,SLC1A4,SHANK2,ATP1A2,IQSEC2,GLUL,CACNA1A,NTRK2,GRID2,GRIK3,GRIK5,GRIN1,GRIN2D,GRM1,GRM2,GRM3,GRM4,TNR,MAPK8IP2,SERPINE2,NRXN1,SHANK3,RELN,CLSTN3,EGFR						Pathway	1309089	tRNA processing in the nucleus	BioSystems: REACTOME	0.0001708	0.1587	0.001643	0.01218	7	60	POP7,RAE1,RPP38,RPP40,CLP1,TSEN15,RAN
Fgfr3	1.12687e-62			GO: Biological Process	GO:0090130	tissue migration		5.443e-10	3.944e-06	2.098e-08	1.986e-07	47	244	ETS1,RREB1,AGT,FGF1,FGFR1,MMP9,ANXA3,RGCC,VASH1,APOE,ARSB,PLPP3,MYH9,SPARC,PLXND1,NRP2,NRP1,BMPR2,NOTCH1,GPLD1,SASH1,SEMA5A,TGFB1,TGFB2,TGFBR1,TGFBR2,NR2E1,CD63,MACF1,SLIT2,AMOT,AMOTL1,CCR6,WNT7A,PPARD,PRKD1,DAB2IP,ITGB1,ITGB2,ITGB3,PTPN11,PTPRG,PTPRM,HDAC5,HBEGF,ROBO1,EMP2						Pathway	1270271	Activation of BAD and translocation to mitochondria	BioSystems: REACTOME	0.000171	0.1589	0.001643	0.01218	4	15	YWHAH,YWHAZ,PPP3R1,YWHAQ
Fgfrl1	1.75168e-28			GO: Biological Process	GO:0001654	eye development		5.91e-10	4.282e-06	2.266e-08	2.145e-07	64	391	IKZF1,FZD4,EFEMP1,JAG1,FGFR3,FGFR2,ALDH1A1,MERTK,CEP290,APC,HIPK2,CHD7,SKI,TENM3,PHACTR4,ATP2B4,NES,BCL2,NRP1,GJA1,PROM1,BMP6,BMP7,BMPR1B,BMPR2,GLI3,SDK1,NOTCH2,GPD2,CACNA1C,ZEB1,NTRK2,TGFB1,TGFB2,TGFBR1,TGFBR2,SH3PXD2B,NR2E1,PAX6,TSPAN12,PDGFRA,PDGFRB,SLC7A11,LHX2,KMT2C,COL4A1,COL5A1,COL5A2,SDK2,FAT3,WNT7A,CLIC4,INHBA,INHBB,FJX1,PTN,PTPRM,CHRDL1,DSCAM,LAMB2,EGFR,LRP5,GDF11,EPHB1						Pathway	1269172	TCR signaling	BioSystems: REACTOME	0.0001716	0.1594	0.001643	0.01218	10	124	UBE2D1,SKP1,PSMA1,PSMA2,PSMA3,PSMA5,PSMB1,PSMC2,PSMD6,PSMD14
Fibcd1	7.31447e-14			GO: Biological Process	GO:0001763	morphogenesis of a branching structure		6.404e-10	4.641e-06	2.442e-08	2.312e-07	46	237	ETV4,LGR4,SALL1,YAP1,AGT,FGF1,FGFR1,FGFR2,MMP14,SFRP1,GNA13,DCHS1,SMO,BCL2,PLXND1,NRP1,BMP7,GLI2,GLI3,NOTCH1,SEMA5A,TGFB1,TGFBR2,TGM2,HGF,DLG5,SLIT2,PKD1,PKD2,PLXNA1,COL4A1,TNC,CLIC4,CPE,CELSR1,CTNND2,DAG1,PTCH1,PXN,FAT4,LAMA5,EDNRA,VANGL2,NTN4,LRP5,ENG						Pathway	1269948	Iron uptake and transport	BioSystems: REACTOME	0.0002107	0.1957	0.001997	0.0148	6	44	ATP6V1D,ATP6V1G1,ATP6V1B2,ATP6V1C1,ATP6V1E1,ATP6V0D1
Fjx1	1.71753e-20			GO: Biological Process	GO:1901565	organonitrogen compound catabolic process		6.476e-10	4.693e-06	2.456e-08	2.324e-07	61	365	ABAT,ACADL,MAOB,NCF1,CPQ,RAPGEF3,ACAN,GPC4,GPC5,SMPD3,ALDH6A1,SDC4,AMT,ASRGL1,STAB2,SGSH,AOX1,DDO,BCAN,SLC9A1,ARSB,CSPG5,ALDH4A1,ATP2B4,ALDH7A1,GALC,ERAP1,ALDH1L1,GLDC,ALDH1L2,GLUD1,GLUL,GPT,CBS,TGFB1,GUSB,AGRN,HEXB,PDE3B,DDAH1,CHI3L1,TPP1,SMOX,HSPG2,CPE,PRELP,VCAN,NCAN,CSPG4,SDC3,PRODH,MCCC1,DBT,DIO2,SARDH,ALDH5A1,ECE1,GPC6,LDLR,LNPEP,AASS						Pathway	1269636	Hedgehog 'off' state	BioSystems: REACTOME	0.000213	0.1979	0.001999	0.01481	9	104	SKP1,PSMA1,PSMA2,PSMA3,PSMA5,PSMB1,PSMC2,PSMD6,PSMD14
Fkbp10	7.94729e-11			GO: Biological Process	GO:0061138	morphogenesis of a branching epithelium		6.507e-10	4.715e-06	2.456e-08	2.324e-07	44	221	ETV4,LGR4,SALL1,YAP1,AGT,FGF1,FGFR1,FGFR2,MMP14,SFRP1,GNA13,DCHS1,SMO,BCL2,PLXND1,NRP1,BMP7,GLI2,GLI3,NOTCH1,SEMA5A,TGFB1,TGFBR2,TGM2,HGF,DLG5,SLIT2,PKD1,PKD2,PLXNA1,COL4A1,TNC,CLIC4,CELSR1,DAG1,PTCH1,PXN,FAT4,LAMA5,EDNRA,VANGL2,NTN4,LRP5,ENG						Pathway	1269329	TNFR2 non-canonical NF-kB pathway	BioSystems: REACTOME	0.000246	0.2286	0.002286	0.01694	9	106	SKP1,PSMA1,PSMA2,PSMA3,PSMA5,PSMB1,PSMC2,PSMD6,PSMD14
Fkbp9	6.6479e-80			GO: Biological Process	GO:0044087	regulation of cellular component biogenesis		6.669e-10	4.832e-06	2.504e-08	2.37e-07	109	829	EPHB3,EPS8,IKZF1,TENM2,TBC1D16,RAPGEF3,AGT,ANTXR1,SMPD3,MMP14,PREX1,SDC4,ARAP1,FLNA,SFRP1,CARMIL1,RGCC,APC,ADGRL1,APOE,PDLIM5,MSN,SPTBN4,SLC9A1,SLIT1,RIMS1,MDGA1,PALLD,SORL1,MYH9,TBC1D9B,SWAP70,MYO10,SPTAN1,SPTB,SPTBN1,SPTBN2,ADGRB1,ADGRB2,NCAM1,CLSTN2,GFAP,PCDH17,GJA1,BMP7,KANK1,CYFIP1,KISS1R,ADGRL2,NOTCH1,PSRC1,ADGRL3,GPM6B,NTRK2,TRIOBP,RAPGEF1,GRIN1,OPRD1,TGFB1,TGFBR1,THBS2,P2RX7,NEURL1,MACF1,…						Pathway	1269825	Mitotic Anaphase	BioSystems: REACTOME	0.0002526	0.2347	0.002323	0.01722	12	181	UBE2D1,PSMA1,PSMA2,PSMA3,PSMA5,PSMB1,PSMC2,PSMD6,ZWINT,B9D2,EMD,PSMD14
Flna	1.10889e-12			GO: Biological Process	GO:0043410	positive regulation of MAPK cascade		6.719e-10	4.869e-06	2.51e-08	2.375e-07	78	522	ERBB4,ERN1,ABCA7,FZD4,FZD7,ADRA1A,ADRA2C,KIDINS220,AGT,FGF1,MAP3K10,TNFRSF19,FGFR1,FGFR3,FGFR2,ALK,FGD2,SHC1,HIPK2,ARRB1,PEA15,NRP1,CD84,KISS1R,FGD4,SYK,GNAI2,NODAL,WWC1,SASH1,NTRK2,RAPGEF1,SPAG9,GRM1,GRM4,TGFB1,TGFB2,HAVCR2,TGFBR1,P2RX7,TLR3,TREM2,AKAP13,CDH2,MAPK8IP2,HGF,PDGFRA,PDGFRB,GPR37L1,NTSR2,CHI3L1,PIK3CG,PLA2G5,MDFIC,WNT7A,IGF1R,CSF1R,CSPG4,EIF2AK2,IL6R,DAB2IP,RASSF2,INSR,IRAK1,DCC,ITGB…						Pathway	1269428	Signaling by Insulin receptor	BioSystems: REACTOME	0.0002621	0.2435	0.002352	0.01743	17	326	ATP6V1D,ATP6V1G1,THEM4,LAMTOR3,ATP6V1B2,ATP6V1C1,ATP6V1E1,PSMA1,PSMA2,PSMA3,PSMA5,PSMB1,PSMC2,PSMD6,CALM2,ATP6V0D1,PSMD14
Flrt1	5.53011e-45			GO: Biological Process	GO:0090596	sensory organ morphogenesis		7.04e-10	5.101e-06	2.616e-08	2.476e-07	53	296	IKZF1,EFEMP1,SALL1,JAG1,FGFR1,FGFR3,FGFR2,ALDH1A1,CEP290,HIPK2,CHD7,SKI,TENM3,PHACTR4,FZD2,ATP2B2,MYO6,GJB6,BCL2,NRP1,PROM1,BMP7,GLI2,GLI3,SDK1,NOTCH2,ZEB1,NTRK2,KCNQ4,PAX6,SCRIB,TSPAN12,SLC9A3R1,TMIE,NTN1,COL5A1,COL5A2,PRRX1,COL11A1,SDK2,FAT3,CELSR1,LRIG1,FJX1,PTN,PTPRM,PCDH15,DSCAM,FZD3,VANGL2,LRP5,GDF11,EPHB1						Pathway	1427861	UCH proteinases	BioSystems: REACTOME	0.0002641	0.2453	0.002352	0.01743	9	107	UCHL1,PSMA1,PSMA2,PSMA3,PSMA5,PSMB1,PSMC2,PSMD6,PSMD14
Fmn2	1.56169e-50			GO: Biological Process	GO:0006027	glycosaminoglycan catabolic process		7.218e-10	5.23e-06	2.668e-08	2.526e-07	21	61	ACAN,GPC4,GPC5,SDC4,STAB2,SGSH,BCAN,SLC9A1,ARSB,CSPG5,TGFB1,GUSB,AGRN,HEXB,HSPG2,PRELP,VCAN,NCAN,CSPG4,SDC3,GPC6						Pathway	1270414	Cellular responses to stress	BioSystems: REACTOME	0.0002653	0.2464	0.002352	0.01743	21	454	GABARAPL2,TXN,UBE2D1,GABARAPL1,RAE1,RPS19BP1,LAMTOR3,DYNLL1,PSMA1,PSMA2,PSMA3,PSMA5,PSMB1,PSMC2,MAP1LC3A,PSMD6,DNAJB6,CCNE1,RNF2,PSMD14,RPA3
Fmnl2	6.46809e-39			GO: Biological Process	GO:0050806	positive regulation of synaptic transmission		7.786e-10	5.642e-06	2.864e-08	2.711e-07	35	153	ABAT,ERBB4,S100B,ADRA1A,SLC1A3,SLC8A2,SHANK2,IGSF9B,RIMS1,IQSEC2,CLSTN2,GFAP,KISS1R,GLUL,CACNA1B,NTRK2,CRTC1,GRIN1,GRIN2A,GRIN2B,NR2E1,TNR,SERPINE2,NRXN1,WNT7A,SHANK3,CX3CR1,RELN,CLSTN3,ITPR3,PTN,KIF5B,SHANK1,LAMA2,EGFR						Pathway	1269823	Mitotic Metaphase and Anaphase	BioSystems: REACTOME	0.0002658	0.2469	0.002352	0.01743	12	182	UBE2D1,PSMA1,PSMA2,PSMA3,PSMA5,PSMB1,PSMC2,PSMD6,ZWINT,B9D2,EMD,PSMD14
Fmnl3	1.1833e-24			GO: Biological Process	GO:0060485	mesenchyme development		8.821e-10	6.392e-06	3.228e-08	3.056e-07	49	264	ERBB4,SEMA6D,YAP1,JAG1,FGFR1,SEMA6A,FGFR2,FLNA,SEMA4B,SFRP1,RGCC,PHACTR4,DACT3,DCHS1,SMO,BCL9L,BCL2,NRP2,NRP1,GJA1,BMP7,BMPR1A,NFATC1,LOXL3,NODAL,NOTCH1,SEMA5A,TEAD1,TGFB1,TGFB2,TGFBR1,TGFBR2,PAX6,HGF,PDGFRB,SEMA5B,PKD2,COL1A1,WWTR1,DAB2IP,DAG1,LAMA5,EDNRA,EDNRB,VANGL2,HEYL,SEMA3D,MEGF8,ENG						Pathway	1269197	ER-Phagosome pathway	BioSystems: REACTOME	0.0003156	0.2932	0.002766	0.0205	8	87	PSMA1,PSMA2,PSMA3,PSMA5,PSMB1,PSMC2,PSMD6,PSMD14
Fmo2	2.29948e-28			GO: Biological Process	GO:0048762	mesenchymal cell differentiation		9.947e-10	7.208e-06	3.622e-08	3.428e-07	41	200	ERBB4,SEMA6D,JAG1,FGFR1,SEMA6A,FGFR2,FLNA,SEMA4B,SFRP1,RGCC,PHACTR4,DACT3,SMO,BCL9L,BCL2,NRP2,NRP1,GJA1,BMP7,BMPR1A,NFATC1,LOXL3,NOTCH1,SEMA5A,TGFB1,TGFB2,TGFBR1,TGFBR2,PAX6,HGF,SEMA5B,COL1A1,WWTR1,DAB2IP,DAG1,LAMA5,EDNRA,EDNRB,VANGL2,HEYL,SEMA3D						Pathway	1270270	Activation of BH3-only proteins	BioSystems: REACTOME	0.0003228	0.2998	0.002802	0.02077	5	31	YWHAH,YWHAZ,PPP3R1,DYNLL1,YWHAQ
Fn1	6.5791e-37			GO: Biological Process	GO:1903522	regulation of blood circulation		1.059e-09	7.671e-06	3.836e-08	3.631e-07	57	334	ADCY6,RYR1,S100A1,ADRA1A,ADRA2C,AGT,SCN5A,ANK2,SHC1,SPTBN4,SLC8A2,SLC8A1,SLC9A1,CACNG4,ATP1A2,ATP1A3,ATP1A4,ATP1B2,ATP2B2,ATP2B3,ATP2B4,SREBF1,HCN2,GJA1,BMPR2,APLN,CACNA1H,CACNA1G,GNAI2,CACNA1B,CACNA1C,CACNA1E,NPR2,TGFB2,CD38,AGRN,CACNA2D2,PIK3CG,FXYD1,PPARD,HDAC4,CYP2J2,PTGS1,ITPR1,ITPR2,ITPR3,PTPRM,KCND1,KCNMA1,DMD,DMPK,HCN4,HBEGF,ECE1,AKAP9,EGFR,EPAS1						Pathway	1269640	Hedgehog 'on' state	BioSystems: REACTOME	0.0003688	0.3426	0.003172	0.02351	8	89	PSMA1,PSMA2,PSMA3,PSMA5,PSMB1,PSMC2,PSMD6,PSMD14
Folh1	2.92838e-30			GO: Biological Process	GO:0001822	kidney development		1.096e-09	7.945e-06	3.953e-08	3.741e-07	52	291	RIDA,LGR4,SALL1,YAP1,JAG1,AGT,FGF1,FGFR1,FGFR2,SDC4,SFRP1,ANXA4,CEP290,APC,DCHS1,SMO,BCL2,NRP1,PROM1,BMP6,BMP7,SULF2,GLI2,GLI3,NID1,NOTCH1,NOTCH3,TGFB1,TGFBR1,DLG5,PDGFRA,PDGFRB,SLIT2,PKD1,PKD2,ADAMTS1,WFS1,POU3F3,WWTR1,PTCH1,ITGB3,FAT4,KIF26B,LAMA5,LAMB2,EDNRA,VANGL2,HEYL,LRP4,GDF11,SMAD5,PLCE1						Pathway	1269506	MAPK6/MAPK4 signaling	BioSystems: REACTOME	0.000462	0.4292	0.003938	0.02919	8	92	PSMA1,PSMA2,PSMA3,PSMA5,PSMB1,PSMC2,PSMD6,PSMD14
Foxn3	7.64274e-21			GO: Biological Process	GO:0006026	aminoglycan catabolic process		1.107e-09	8.023e-06	3.972e-08	3.759e-07	22	68	ACAN,GPC4,GPC5,SDC4,STAB2,SGSH,BCAN,SLC9A1,ARSB,CSPG5,TGFB1,GUSB,AGRN,HEXB,CHI3L1,HSPG2,PRELP,VCAN,NCAN,CSPG4,SDC3,GPC6						Pathway	83101	Vibrio cholerae infection	BioSystems: KEGG	0.000479	0.445	0.004045	0.02998	6	51	ATP6V1D,ATP6V1G1,ATP6V1B2,ATP6V1C1,ATP6V1E1,ATP6V0D1
Foxo3	2.01193e-21			GO: Biological Process	GO:0008016	regulation of heart contraction		1.3e-09	9.42e-06	4.64e-08	4.392e-07	46	242	RYR1,S100A1,ADRA1A,AGT,SCN5A,ANK2,SPTBN4,SLC8A2,SLC8A1,SLC9A1,CACNG4,ATP1A2,ATP1A3,ATP1A4,ATP1B2,ATP2B2,ATP2B3,ATP2B4,SREBF1,HCN2,GJA1,APLN,CACNA1H,CACNA1G,GNAI2,CACNA1B,CACNA1C,CACNA1E,NPR2,TGFB2,AGRN,CACNA2D2,PIK3CG,FXYD1,HDAC4,CYP2J2,ITPR1,ITPR2,ITPR3,KCND1,DMD,DMPK,HCN4,HBEGF,AKAP9,EPAS1						Pathway	1427862	Ub-specific processing proteases	BioSystems: REACTOME	0.0005348	0.4969	0.004476	0.03318	13	225	VDAC3,SIAH2,PSMA1,PSMA2,PSMA3,PSMA5,PSMB1,PSMC2,PSMD6,TAF10,MAT2B,USP14,PSMD14
Foxo4	3.00315e-56			GO: Biological Process	GO:0051017	actin filament bundle assembly		1.311e-09	9.502e-06	4.658e-08	4.409e-07	32	134	EPS8,RAPGEF3,SDC4,ARAP1,FLNA,LIMA1,SFRP1,CARMIL1,RGCC,SORBS1,SLC9A1,ARRB1,SWAP70,KISS1R,AMOT,PLEK,EZR,KANK2,SHANK3,ARHGEF10,FMN2,SPIRE1,ITGB1,ITGB5,PCDH15,SHANK1,LCP1,S1PR1,LPAR1,WASF2,SORBS3,ROCK1						Pathway	1269826	Separation of Sister Chromatids	BioSystems: REACTOME	0.0005589	0.5193	0.004636	0.03436	11	170	UBE2D1,PSMA1,PSMA2,PSMA3,PSMA5,PSMB1,PSMC2,PSMD6,ZWINT,B9D2,PSMD14
Frem2	2.31994e-34			GO: Biological Process	GO:0001655	urogenital system development		1.538e-09	1.114e-05	5.435e-08	5.145e-07	59	355	EPHB3,RIDA,LGR4,SALL1,YAP1,JAG1,AGT,FGF1,FGFR1,FGFR2,SDC4,SFRP1,ANXA4,CEP290,APC,DCHS1,SMO,BCL2,NRP1,PROM1,BMP6,BMP7,SULF2,GLI2,GLI3,NID1,NOTCH1,NOTCH3,TGFB1,TGFBR1,DLG5,PDGFRA,PDGFRB,SLIT2,PKD1,PKD2,COL4A1,ADAMTS1,WFS1,TNC,POU3F3,WWTR1,IGF1R,ITGA6,PTCH1,ITGB3,FAT4,HDAC5,KIF26B,LAMA5,LAMB2,EDNRA,VANGL2,HEYL,LRP4,EMX2,GDF11,SMAD5,PLCE1						Pathway	1269741	Cell Cycle	BioSystems: REACTOME	0.0006151	0.5715	0.005057	0.03748	25	624	ORC6,UBE2D1,SUMO1,RAE1,SKP1,YWHAH,YWHAZ,DYNLL1,ARPP19,PSMA1,PSMA2,PSMA3,PSMA5,PSMB1,PSMC2,PSMD6,YWHAQ,GMNN,ZWINT,CCNE1,B9D2,EMD,PSMD14,RPA3,DCTN3
Frmd4a	2.66808e-42			GO: Biological Process	GO:0071526	semaphorin-plexin signaling pathway		1.577e-09	1.143e-05	5.522e-08	5.227e-07	16	37	SEMA6D,SEMA6A,PLXNA3,FLNA,SEMA4B,PLXND1,NRP2,NRP1,SEMA5A,PLXNB2,SEMA5B,PLXNA1,PLXNA2,PLXNB1,PLXNA4,SEMA3D						Pathway	1270133	Metabolism of nucleotides	BioSystems: REACTOME	0.0006593	0.6125	0.005373	0.03982	8	97	TXN,HPRT1,DCK,ITPA,GLRX,GMPR,NME1,NUDT16
Frmpd1	2.9811e-31			GO: Biological Process	GO:0048841	regulation of axon extension involved in axon guidance		1.577e-09	1.143e-05	5.522e-08	5.227e-07	16	37	SEMA6D,SEMA6A,PLXNA3,SEMA4B,SLIT1,PLXND1,NRP1,BMPR2,SEMA5A,SEMA5B,PLXNA1,PLXNA2,PLXNA4,DSCAM,SEMA3D,MEGF8						Pathway	1269056	Infectious disease	BioSystems: REACTOME	0.0008167	0.7587	0.006597	0.0489	18	393	AP2S1,RPL22L1,RAE1,SKP1,PPIA,PSMA1,PSMA2,PSMA3,PSMA5,PSMB1,PSMC2,PSMD6,TAF10,RAN,CALM2,GTF2B,GTF2E2,PSMD14
Frmpd3	9.19762e-36			GO: Biological Process	GO:0010959	regulation of metal ion transport		1.726e-09	1.251e-05	6.014e-08	5.692e-07	61	374	ADCYAP1R1,S100A1,RAPGEF3,AGT,SCN5A,ANK2,ANK3,CHD7,SPTBN4,SLC8A1,SLC9A1,ATP1A2,ATP1B2,ATP2B2,ATP2B4,JPH4,B2M,BCL2,CD84,GJA1,ABCC8,CACNA1G,GNAI2,CACNA1B,CACNA1C,CAMK2A,CAPN3,OPRD1,TGFB1,TGFB2,P2RX7,CD63,AGRN,PDGFRB,CBARP,SERPINE2,SLC9A3R1,PIK3CG,AHNAK,PKD2,PLCG2,FXYD1,UTRN,CNTN1,P2RY12,WFS1,NKAIN4,PRKD1,ITGB3,ITPR1,JAK3,PTPN6,KCNN2,KIF5B,OXSR1,DMD,DMPK,EDNRA,AKAP9,LYN,JPH3						Pathway	1269195	Antigen processing-Cross presentation	BioSystems: REACTOME	0.0009802	0.9106	0.00785	0.05819	8	103	PSMA1,PSMA2,PSMA3,PSMA5,PSMB1,PSMC2,PSMD6,PSMD14
Fryl	3.47194e-41			GO: Biological Process	GO:0061351	neural precursor cell proliferation		2.114e-09	1.531e-05	7.314e-08	6.923e-07	36	166	FABP7,SALL1,DISP3,FGFR1,FGFR2,FOXO3,SMO,NES,GLI2,GLI3,TACC1,DAGLA,NOTCH1,ACSL6,RAPGEF1,GRN,TGFB1,NR2E1,PAX6,CDH2,GPR37L1,ADGRG1,PLXNB2,WNT7A,POU3F3,NCOR2,CTNNA1,CX3CR1,NDE1,PTPRZ1,HDAC5,FZD3,RORA,EMX2,LYN,EPHB1						Pathway	1427860	Deubiquitination	BioSystems: REACTOME	0.001022	0.9492	0.008112	0.06013	15	303	UBE2D1,UCHL1,VDAC3,SIAH2,PSMA1,PSMA2,PSMA3,PSMA5,PSMB1,PSMC2,PSMD6,TAF10,MAT2B,USP14,PSMD14
Fstl4	6.94961e-29			GO: Biological Process	GO:0018108	peptidyl-tyrosine phosphorylation		2.12e-09	1.536e-05	7.314e-08	6.923e-07	62	385	EPHB3,ERBB4,ADRA2C,EFEMP1,AGT,FGF1,FGFR1,FGFR3,FGFR2,MERTK,ALK,SFRP1,SHC1,APLP2,APP,PLPP3,GPRC5B,AXL,NRP1,AFAP1L2,SYK,ADAM17,NTRK2,DDR2,SRCIN1,TGFB1,NEURL1,TREM2,TNFRSF1A,AGRN,HCLS1,HGF,PDGFRA,PDGFRB,CNTN1,YES1,IGF1R,AATK,CSF1R,CSPG4,EIF2AK2,IL6R,IL6ST,RELN,INSR,ITGB1,ITGB2,ITGB3,LRP8,JAK3,PTPN6,PTPRC,PTPRZ1,PXN,HBEGF,EGFR,SOCS4,LRP4,TNK2,LYN,EPHA5,EPHB1						Pathway	1269799	G2/M Transition	BioSystems: REACTOME	0.001076	0.9995	0.008471	0.06278	11	184	SKP1,DYNLL1,PSMA1,PSMA2,PSMA3,PSMA5,PSMB1,PSMC2,PSMD6,PSMD14,DCTN3
Fuca2	2.32541e-51			GO: Biological Process	GO:0051223	regulation of protein transport		2.137e-09	1.548e-05	7.337e-08	6.945e-07	106	815	ABAT,ERBB4,APC2,LGR4,ADCY5,FZD1,FZD7,ACSL3,FBLN1,ADRA2C,SLC8B1,RAPGEF3,AGT,FLNA,SFRP1,FN1,ANK3,ANXA4,RGCC,CEP290,MYO18A,GPAM,SLC2A1,SLC9A1,ARRB1,DACT3,SMO,SORL1,SPTBN1,SREBF1,SREBF2,CD84,GJA1,BMP6,BMP7,BMPR1A,NEO1,KANK1,SULF2,ABCC8,GLI3,GLUD1,GLUL,SYK,OS9,DNAJC1,NODAL,CACNA1A,GPLD1,CACNA1C,CACNA1E,RHBDF1,GPR26,RAPGEF4,SEMA5A,SRCIN1,TMBIM6,ATP13A2,SYT7,TGFB1,TGFB2,HAVCR2,TGFBR1,P2RX7,CD38,TLR3,HAD…						Pathway	1269797	Mitotic G2-G2/M phases	BioSystems: REACTOME	0.001175	1	0.00917	0.06797	11	186	SKP1,DYNLL1,PSMA1,PSMA2,PSMA3,PSMA5,PSMB1,PSMC2,PSMD6,PSMD14,DCTN3
Furin	3.84645e-18			GO: Biological Process	GO:0045859	regulation of protein kinase activity		2.304e-09	1.67e-05	7.875e-08	7.454e-07	102	775	ERN1,ADCY1,ADCY2,ADCY5,ADCY6,ADCY7,ADCY9,FZD4,ADRA2C,KIDINS220,AGT,FGF1,MAP3K10,FGFR1,ALK,SDC4,AGAP2,SFRP1,FGD2,RGCC,SHC1,APC,APLP2,APOE,APP,MST1,ARRB1,PEA15,ATP2B4,GPRC5B,SORL1,CCND1,BMP7,AFAP1L2,KISS1R,FGD4,SYK,GNAI2,ADAM17,PSRC1,SASH1,DDR2,RAPGEF1,SPAG9,SRCIN1,TEAD1,GRM1,GRM4,CBS,TGFB1,TGFB2,TGFBR1,TGFBR2,P2RX7,TLR3,NEURL1,AKAP13,AGRN,MAPK8IP2,NCKAP1L,HGF,PDGFRB,CHI3L1,SLC9A3R1,CLU,PIK3CG,PKD1…						Pathway	1309088	tRNA processing	BioSystems: REACTOME	0.001416	1	0.01091	0.08085	8	109	POP7,METTL1,RAE1,RPP38,RPP40,CLP1,TSEN15,RAN
Fut10	5.44799e-28			GO: Biological Process	GO:0018212	peptidyl-tyrosine modification		2.608e-09	1.89e-05	8.871e-08	8.397e-07	62	387	EPHB3,ERBB4,ADRA2C,EFEMP1,AGT,FGF1,FGFR1,FGFR3,FGFR2,MERTK,ALK,SFRP1,SHC1,APLP2,APP,PLPP3,GPRC5B,AXL,NRP1,AFAP1L2,SYK,ADAM17,NTRK2,DDR2,SRCIN1,TGFB1,NEURL1,TREM2,TNFRSF1A,AGRN,HCLS1,HGF,PDGFRA,PDGFRB,CNTN1,YES1,IGF1R,AATK,CSF1R,CSPG4,EIF2AK2,IL6R,IL6ST,RELN,INSR,ITGB1,ITGB2,ITGB3,LRP8,JAK3,PTPN6,PTPRC,PTPRZ1,PXN,HBEGF,EGFR,SOCS4,LRP4,TNK2,LYN,EPHA5,EPHB1						Pathway	1269763	Cell Cycle, Mitotic	BioSystems: REACTOME	0.001421	1	0.01091	0.08085	21	517	ORC6,UBE2D1,RAE1,SKP1,DYNLL1,ARPP19,PSMA1,PSMA2,PSMA3,PSMA5,PSMB1,PSMC2,PSMD6,GMNN,ZWINT,CCNE1,B9D2,EMD,PSMD14,RPA3,DCTN3
Fxyd1	5.90017e-18			GO: Biological Process	GO:0045765	regulation of angiogenesis		2.681e-09	1.943e-05	9.077e-08	8.592e-07	45	239	ETS1,RAPGEF3,AGT,FGF1,FOXO4,MMP9,SFRP1,ANXA3,RGCC,VASH1,HIPK2,SPARC,ERAP1,ADGRB1,ADGRB2,PLXND1,STAB1,NODAL,NOTCH1,SASH1,SEMA5A,TGFBR2,THBS2,NR2E1,TNFRSF1A,TSPAN12,HGF,PDE3B,DDAH1,CHI3L1,AMOT,COL4A2,ADAMTS1,PPP1R16B,PRKD1,CX3CR1,DAB2IP,ITGB2,ITGB3,PTN,PTPRM,HDAC5,ROCK1,EMP2,ENG						Pathway	1269755	Chk1/Chk2(Cds1) mediated inactivation of Cyclin B:Cdk1 complex	BioSystems: REACTOME	0.001469	1	0.01119	0.08292	3	12	YWHAH,YWHAZ,YWHAQ
Fyb	6.56107e-76			GO: Biological Process	GO:0061572	actin filament bundle organization		2.875e-09	2.083e-05	9.69e-08	9.172e-07	32	138	EPS8,RAPGEF3,SDC4,ARAP1,FLNA,LIMA1,SFRP1,CARMIL1,RGCC,SORBS1,SLC9A1,ARRB1,SWAP70,KISS1R,AMOT,PLEK,EZR,KANK2,SHANK3,ARHGEF10,FMN2,SPIRE1,ITGB1,ITGB5,PCDH15,SHANK1,LCP1,S1PR1,LPAR1,WASF2,SORBS3,ROCK1						Pathway	1269904	ABC-family proteins mediated transport	BioSystems: REACTOME	0.001501	1	0.01134	0.08404	8	110	PSMA1,PSMA2,PSMA3,PSMA5,PSMB1,PSMC2,PSMD6,PSMD14
Fyco1	2.31492e-53			GO: Biological Process	GO:0072089	stem cell proliferation		2.975e-09	2.156e-05	9.98e-08	9.447e-07	36	168	FBLN1,ZNRF3,YAP1,FGFR1,FGFR2,ARHGAP5,DCHS1,SMO,NES,BMP7,BMPR1A,NFATC1,GLI3,DAGLA,NOTCH1,ACSL6,ZEB1,TGFB1,TGFBR2,NR2E1,PAX6,PLXNB2,ABCB1,PRRX1,CTNNA1,EIF2AK2,CX3CR1,NDE1,RNF43,PTN,PTPRC,FAT4,HDAC5,FZD3,LRP5,LTBP3						Pathway	1270268	Intrinsic Pathway for Apoptosis	BioSystems: REACTOME	0.001675	1	0.01255	0.09299	5	44	YWHAH,YWHAZ,PPP3R1,DYNLL1,YWHAQ
Fzd1	3.9403e-34			GO: Biological Process	GO:0051046	regulation of secretion		3.135e-09	2.271e-05	1.047e-07	9.907e-07	104	800	ABAT,MAOB,LGR4,ADCY5,ACSL3,FBLN1,ADRA2C,SLC8B1,RAPGEF3,AGT,FGFR1,SMPD3,SDC4,SFRP1,FN1,ANXA4,RGCC,MYO18A,GPAM,CHD7,SLC2A1,SLC6A1,ARRB1,RIMS1,MYO6,SPTBN1,SREBF1,NCAM1,CD84,GJA1,BMP6,NEO1,KISS1R,APLN,ABCC8,GLUD1,GLUL,SYK,CACNA1I,CACNA1H,CACNA1G,DNAJC1,NOTCH1,CACNA1A,CACNA1B,GPLD1,CACNA1C,CACNA1E,RHBDF1,CAMK2A,NTRK2,RAPGEF4,SRCIN1,GRIK5,GRIN2B,SYT2,TMBIM6,ATP13A2,SYT7,TGFB1,TGFB2,HAVCR2,IL1RAPL1,P2RX…						Pathway	1270345	Transcriptional regulation of white adipocyte differentiation	BioSystems: REACTOME	0.00176	1	0.01308	0.09695	7	88	MED21,MED10,MED30,MED19,MED4,MED6,MED31
Fzd2	2.74923e-27			GO: Biological Process	GO:0048754	branching morphogenesis of an epithelial tube		3.26e-09	2.362e-05	1.083e-07	1.026e-06	38	184	ETV4,LGR4,SALL1,YAP1,AGT,FGF1,FGFR2,MMP14,GNA13,DCHS1,SMO,BCL2,PLXND1,NRP1,BMP7,GLI2,GLI3,NOTCH1,SEMA5A,TGFB1,TGFBR2,DLG5,SLIT2,PKD1,PKD2,COL4A1,TNC,CLIC4,CELSR1,DAG1,PTCH1,PXN,FAT4,LAMA5,EDNRA,VANGL2,LRP5,ENG						Pathway	1270136	Purine salvage	BioSystems: REACTOME	0.001882	1	0.01388	0.1029	3	13	HPRT1,DCK,GMPR
Fzd3	3.84175e-15			GO: Biological Process	GO:0001558	regulation of cell growth		3.349e-09	2.427e-05	1.108e-07	1.049e-06	68	445	CRIM1,EXTL3,SEMA6D,AGT,KIAA1109,SEMA6A,MMP14,PLXNA3,SEMA4B,SFRP1,FN1,APOE,SIPA1,ARHGAP4,GAS2L1,SLC9A1,SLIT1,SLIT3,DACT3,RIMS1,FSTL4,BCL2,PLXND1,NRP1,GJA1,BMPR2,PPP1R9B,ADAM17,PSRC1,NRCAM,SEMA5A,SYT2,TGFB1,TGFB2,TGFBR1,FAM107A,CD38,MACF1,TNR,CDH4,TRPC5,MGLL,SLIT2,SERPINE2,SEMA5B,NTN1,PLXNA1,PLXNA2,PPARD,AATK,IGFBP5,PLXNA4,DAB2IP,CLSTN3,HTRA1,INHBA,KIF26A,DCC,RGMA,CHPT1,DSCAM,HBEGF,L1CAM,HTRA3,SEMA…						Pathway	1269633	Signaling by Hedgehog	BioSystems: REACTOME	0.001931	1	0.01413	0.1047	9	141	SKP1,PSMA1,PSMA2,PSMA3,PSMA5,PSMB1,PSMC2,PSMD6,PSMD14
Fzd4	1.15725e-29			GO: Biological Process	GO:1903530	regulation of secretion by cell		4.618e-09	3.346e-05	1.521e-07	1.44e-06	98	744	ABAT,MAOB,LGR4,ADCY5,FBLN1,ADRA2C,SLC8B1,RAPGEF3,AGT,FGFR1,SMPD3,SDC4,SFRP1,FN1,ANXA4,RGCC,MYO18A,GPAM,CHD7,SLC2A1,ARRB1,RIMS1,SPTBN1,SREBF1,NCAM1,CD84,GJA1,BMP6,NEO1,KISS1R,APLN,ABCC8,GLUD1,GLUL,SYK,CACNA1I,CACNA1H,CACNA1G,DNAJC1,NOTCH1,CACNA1A,CACNA1B,GPLD1,CACNA1C,CACNA1E,RHBDF1,CAMK2A,NTRK2,RAPGEF4,SRCIN1,GRIK5,GRIN2B,SYT2,TMBIM6,ATP13A2,SYT7,TGFB1,TGFB2,HAVCR2,IL1RAPL1,P2RX7,CD38,ENTPD1,PAX6…						Pathway	83102	Epithelial cell signaling in Helicobacter pylori infection	BioSystems: KEGG	0.002203	1	0.01599	0.1185	6	68	ATP6V1D,ATP6V1G1,ATP6V1B2,ATP6V1C1,ATP6V1E1,ATP6V0D1
Fzd7	9.71077e-49			GO: Biological Process	GO:0010594	regulation of endothelial cell migration		4.691e-09	3.399e-05	1.538e-07	1.456e-06	29	119	ETS1,AGT,FGF1,FGFR1,ANXA3,RGCC,VASH1,APOE,PLPP3,SPARC,NRP2,NRP1,BMPR2,NOTCH1,GPLD1,SASH1,SEMA5A,TGFB1,NR2E1,SLIT2,AMOT,AMOTL1,WNT7A,PRKD1,DAB2IP,ITGB3,PTPRM,HDAC5,EMP2						Pathway	1270158	Metabolism of amino acids and derivatives	BioSystems: REACTOME	0.002599	1	0.01872	0.1387	16	367	CKMT1B,RPL22L1,EEF1E1,ASPA,SMS,AUH,PSMA1,PSMA2,PSMA3,PSMA5,PSMB1,PSMC2,PSMD6,GOT1,SLC25A2,PSMD14
Gabbr2	1.34207e-68			GO: Biological Process	GO:0043010	camera-type eye development		5.019e-09	3.636e-05	1.638e-07	1.55e-06	56	339	IKZF1,FZD4,EFEMP1,JAG1,FGFR3,FGFR2,ALDH1A1,MERTK,CEP290,APC,HIPK2,CHD7,SKI,TENM3,PHACTR4,ATP2B4,NES,NRP1,GJA1,PROM1,BMP7,BMPR1B,BMPR2,GLI3,SDK1,NOTCH2,GPD2,CACNA1C,ZEB1,NTRK2,TGFB1,TGFBR1,TGFBR2,NR2E1,PAX6,TSPAN12,PDGFRA,PDGFRB,SLC7A11,LHX2,KMT2C,COL4A1,SDK2,FAT3,WNT7A,CLIC4,INHBA,FJX1,PTN,PTPRM,DSCAM,LAMB2,EGFR,LRP5,GDF11,EPHB1						Pathway	1270030	PPARA activates gene expression	BioSystems: REACTOME	0.003188	1	0.02278	0.1689	8	124	MED21,FHL2,MED10,MED30,MED19,MED4,MED6,MED31
Gabra2	2.4091e-32			GO: Biological Process	GO:0030574	collagen catabolic process		5.046e-09	3.657e-05	1.64e-07	1.552e-06	21	67	MMP9,MMP14,MMP15,FURIN,COL1A1,COL1A2,COL4A1,COL4A2,COL4A5,COL5A1,COL5A2,COL6A1,COL6A2,COL6A3,COL11A1,COL11A2,COL12A1,CST3,CTSS,ITGB1,MRC2						Pathway	1269810	M Phase	BioSystems: REACTOME	0.003569	1	0.02531	0.1876	14	311	UBE2D1,RAE1,ARPP19,PSMA1,PSMA2,PSMA3,PSMA5,PSMB1,PSMC2,PSMD6,ZWINT,B9D2,EMD,PSMD14
Gabrb1	1.6789e-37			GO: Biological Process	GO:0009612	response to mechanical stimulus		5.5e-09	3.985e-05	1.772e-07	1.677e-06	44	236	ETS1,AGT,MMP14,SLC1A3,SLC8A1,SLC9A1,ATP1A2,ATP2B2,GJA1,BMP6,GLI2,DENND5A,NTRK2,GRIN2A,GRIN2B,GRIN2D,TGFBR2,P2RX7,TIMP3,ENTPD2,TLR3,TNFRSF1A,CHI3L1,SERPINE2,CLCN6,NRXN1,NRXN2,PKD1,PKD2,COL1A1,COL11A1,TNC,SHANK3,EIF2AK2,HDAC4,INHBB,PIEZO1,PTCH1,ITGB1,PCDH15,DMD,ECE1,EDNRA,LTBR						Pathway	1270029	Regulation of lipid metabolism by Peroxisome proliferator-activated receptor alpha (PPARalpha)	BioSystems: REACTOME	0.003691	1	0.02598	0.1926	8	127	MED21,FHL2,MED10,MED30,MED19,MED4,MED6,MED31
Gabrg3	4.42023e-20			GO: Biological Process	GO:0043542	endothelial cell migration		5.501e-09	3.986e-05	1.772e-07	1.677e-06	35	164	ETS1,AGT,FGF1,FGFR1,ANXA3,RGCC,VASH1,APOE,PLPP3,MYH9,SPARC,PLXND1,NRP2,NRP1,BMPR2,NOTCH1,GPLD1,SASH1,SEMA5A,TGFB1,TGFBR1,NR2E1,SLIT2,AMOT,AMOTL1,WNT7A,PRKD1,DAB2IP,ITGB1,ITGB2,ITGB3,PTPRM,HDAC5,ROBO1,EMP2						Pathway	1268741	SUMO is conjugated to E1 (UBA2:SAE1)	BioSystems: REACTOME	0.003738	1	0.02611	0.1935	2	5	SUMO1,UBA2
Galc	3.34231e-36			GO: Biological Process	GO:0048813	dendrite morphogenesis		6.089e-09	4.412e-05	1.952e-07	1.848e-06	32	142	EPHB3,MAP6,KIDINS220,PREX2,PDLIM5,CACNA1A,CAMK2A,SRCIN1,GRIN1,CIT,IL1RAPL1,NR2E1,MAPK8IP2,TRPC5,WNT7A,SHANK3,NSMF,SIPA1L1,CTNND2,RELN,ITGB1,LRP8,PTPRF,PTPRZ1,SHANK1,DSCAM,CELSR2,FARP1,LRP4,ROBO1,EPHA5,EPHB1						Pathway	1269731	Metabolism of non-coding RNA	BioSystems: REACTOME	0.003833	1	0.02627	0.1947	5	53	RAE1,GEMIN2,SMN1,SNRPD1,DDX20
Galnt1	2.0714e-30			GO: Biological Process	GO:0015672	monovalent inorganic cation transport		6.306e-09	4.57e-05	2.013e-07	1.905e-06	85	617	ABAT,KCNH7,ACACA,ACACB,MAOB,TCIRG1,SLC15A3,SLC12A5,SLC8B1,SLC24A4,FCGR2A,RAPGEF3,SCN2A,AGT,SCN5A,SCN8A,SMPD3,ANK2,ANK3,SPTBN4,SLC8A2,SLC8A1,SLC9A1,SLC12A4,SLC15A2,SLC20A2,ATP1A2,ATP1A3,SLC4A4,ATP1A4,ATP1B2,SLC12A7,ATP2B4,HCN2,ABCC8,SYK,SLC9A7,SLC38A3,CACNA1A,GPM6B,KCNH3,TGFB1,P2RX7,KCNQ4,KCNG4,ENTPD1,CD63,NNT,AGRN,ATP6V0A2,ABCB1,SERPINE2,SLC9A3R1,PKD2,FXYD1,UTRN,CNTN1,SLC4A8,P2RY12,SLC13A3,CPT1A,…						Pathway	1269732	snRNP Assembly	BioSystems: REACTOME	0.003833	1	0.02627	0.1947	5	53	RAE1,GEMIN2,SMN1,SNRPD1,DDX20
Galnt4	2.47559e-18			GO: Biological Process	GO:0022029	telencephalon cell migration		6.807e-09	4.932e-05	2.163e-07	2.048e-06	21	68	FGFR1,CCDC141,SLIT1,SLIT3,MDGA1,NRP2,NRP1,GLI3,CNTN2,FUT10,NR2E1,TNR,ADGRG1,SLIT2,POU3F3,CX3CR1,DAB2IP,RELN,LRP8,EGFR,ROBO1						Pathway	1269688	Processing of Capped Intron-Containing Pre-mRNA	BioSystems: REACTOME	0.003846	1	0.02627	0.1947	12	248	MAGOH,FYTTD1,RAE1,SRSF7,TRA2B,WTAP,SNRPB2,SNRPD1,LSM3,CLP1,SNRNP27,PPWD1
Gan	8.49835e-14			GO: Biological Process	GO:0051129	negative regulation of cellular component organization		7.736e-09	5.605e-05	2.448e-07	2.317e-06	91	680	EPS8,MAP1A,APC2,MBP,ADCY6,FBLN1,EFEMP1,SALL1,SEMA6D,RAPGEF3,ANTXR1,ACAA2,SEMA6A,FGFR3,FGFR2,MMP14,ARAP1,PLXNA3,SEMA4B,LIMA1,SFRP1,CARMIL1,RGCC,APC,APOE,SKI,SPTBN4,ARHGAP4,GAS2L1,SLIT1,DACT3,MDGA1,SORL1,MYH9,SWAP70,SPTAN1,SPTB,B2M,SPTBN1,SPTBN2,FSTL4,GFAP,NRP1,XYLT1,CFLAR,BMP7,KANK1,TRIOBP,SEMA5A,CIT,OPRD1,TGFB1,TGFB2,LINGO1,TNR,HGF,HLA-A,TRPC5,SLIT2,MID1IP1,NRXN1,SEMA5B,CLU,NTN1,MAP4K4,FAT3,KANK2…						Pathway	1269193	Antigen processing: Ubiquitination & Proteasome degradation	BioSystems: REACTOME	0.003886	1	0.02635	0.1953	14	314	UBE2A,UBE2B,UBE2D1,RNF138,SIAH2,SKP1,PSMA1,PSMA2,PSMA3,PSMA5,PSMB1,PSMC2,PSMD6,PSMD14
Gareml	3.0271e-21			GO: Biological Process	GO:0042476	odontogenesis		8.299e-09	6.013e-05	2.615e-07	2.475e-06	30	129	SLC24A4,SCN5A,FGFR2,ALPL,APC,ANKRD11,SMO,BMP7,BMPR1A,NFIC,GLI2,GLI3,TGFB1,TGFB2,PDGFRA,COL1A1,COL1A2,ADAMTS1,TNC,PPARA,CSF3R,CTNNA1,FAM20A,HTRA1,INHBA,ITGA6,DMP1,LAMA5,EDNRA,LRP4						Pathway	1270010	Fatty acid, triacylglycerol, and ketone body metabolism	BioSystems: REACTOME	0.004508	1	0.03035	0.2249	12	253	ACOT9,ACOT7,MED21,FHL2,MED10,MED30,MED19,MED4,THEM4,MCAT,MED6,MED31
Gas2l1	5.8615e-17			GO: Biological Process	GO:0072006	nephron development		8.753e-09	6.342e-05	2.746e-07	2.599e-06	32	144	LGR4,SALL1,YAP1,JAG1,AGT,FGF1,DCHS1,SMO,BCL2,PROM1,BMP7,SULF2,GLI3,NID1,NOTCH1,NOTCH3,TGFB1,PDGFRA,PDGFRB,PKD1,PKD2,POU3F3,WWTR1,PTCH1,ITGB3,FAT4,KIF26B,LAMA5,LAMB2,VANGL2,HEYL,PLCE1						Pathway	1269877	Membrane Trafficking	BioSystems: REACTOME	0.005104	1	0.03411	0.2528	22	614	RAB9B,BLOC1S4,GABARAPL2,COPS2,RAB33A,AP2S1,TRAPPC2,COPS3,NAA38,YWHAH,YWHAZ,NECAP1,BLOC1S3,DYNLL1,BNIP1,CLVS2,YWHAQ,RAB3A,DYNC1I1,CALM2,ARPC3,DCTN3
Gbp7	1.00218e-38			GO: Biological Process	GO:0050920	regulation of chemotaxis		9.593e-09	6.951e-05	2.996e-07	2.836e-06	39	199	SEMA6D,FGF1,FGFR1,SEMA6A,PLXNA3,SEMA4B,FN1,MST1,SLIT1,SWAP70,PLXND1,NRP1,BMPR2,ADAM17,NOTCH1,SEMA5A,TGFB1,PADI2,AGRN,NCKAP1L,PDGFRA,PDGFRB,SLIT2,SEMA5B,CCR6,PLXNA1,PLXNA2,PLXNA4,PRKD1,IL6R,PLA2G7,DSCAM,S1PR1,LPAR1,EDNRA,SEMA3D,MEGF8,ROBO1,LYN						Pathway	83013	Vitamin B6 metabolism	BioSystems: KEGG	0.005535	1	0.03647	0.2703	2	6	PHOSPHO2,PNPO
Gdf11	3.28432e-73			GO: Biological Process	GO:0061448	connective tissue development		9.985e-09	7.235e-05	3.105e-07	2.939e-06	47	266	EVC,EFEMP1,KIAA1109,FGFR1,FGFR3,SOX6,MIA3,BMP3,BMP6,BMP7,BMPR1A,BMPR1B,BMPR2,SULF2,GLG1,GLI2,GLI3,NOTCH1,GPLD1,ZEB1,CBS,TGFB1,TGFB2,TGFBR1,TGFBR2,SH3PXD2B,PDGFRB,CHI3L1,TRIP11,PKD1,CREB3L2,COL1A1,COL5A1,HSPG2,PRRX1,COL11A1,COL11A2,COL27A1,WNT7A,CHST11,PPARD,ZNF516,ITGB3,ITGB8,LRP5,LTBP3,SMAD5						Pathway	1339114	Protein repair	BioSystems: REACTOME	0.005535	1	0.03647	0.2703	2	6	TXN,MSRB1
Gdpd2	7.79507e-31			GO: Biological Process	GO:0070201	regulation of establishment of protein localization		1.139e-08	8.254e-05	3.527e-07	3.339e-06	111	893	ABAT,ERBB4,APC2,LGR4,ADCY5,FZD1,FZD7,ACSL3,FBLN1,ADRA2C,SLC8B1,RAPGEF3,AGT,FLNA,SFRP1,FN1,ANK3,ANXA4,RGCC,CEP290,MYO18A,GPAM,SORBS1,SLC2A1,SLC9A1,ARRB1,DACT3,SMO,SORL1,SPTBN1,SREBF1,SREBF2,BCL2,CD84,GJA1,BMP6,BMP7,BMPR1A,NEO1,KANK1,SULF2,ABCC8,GLI3,GLUD1,GLUL,SYK,OS9,PPP1R9B,DNAJC1,NODAL,CACNA1A,GPLD1,CACNA1C,CACNA1E,RHBDF1,GPR26,RAPGEF4,SEMA5A,SRCIN1,TMBIM6,ATP13A2,SYT7,TGFB1,TGFB2,HAVCR2,TGFBR1…						Pathway	1269185	Downstream signaling events of B Cell Receptor (BCR)	BioSystems: REACTOME	0.006217	1	0.04067	0.3015	10	199	SKP1,THEM4,PSMA1,PSMA2,PSMA3,PSMA5,PSMB1,PSMC2,PSMD6,PSMD14
Gfap	3.34601e-66			GO: Biological Process	GO:0048839	inner ear development		1.445e-08	0.0001047	4.455e-07	4.217e-06	40	210	JAG1,FGFR1,FGFR3,FGFR2,SDC4,CEP290,CHD7,DCHS1,FZD2,ATP2B2,SPARC,MYO6,GJB6,NRP1,GLI2,GLI3,C1QB,NOTCH1,ZEB1,CECR2,TGFB1,KCNQ4,SCRIB,HLA-A,PDGFRB,TRIP11,SLC9A3R1,TMIE,NTN1,PRRX1,COL11A1,CELSR1,LRIG1,FREM2,PTPN11,PCDH15,KCNMA1,FAT4,FZD3,VANGL2						Pathway	83098	Parkinson's disease	BioSystems: KEGG	0.007188	1	0.04669	0.3461	8	142	UCHL1,VDAC3,NDUFA11,SNCA,ATP5PB,NDUFB2,NDUFC1,PPIF
Gfra1	2.06019e-119			GO: Biological Process	GO:0050678	regulation of epithelial cell proliferation		1.632e-08	0.0001182	5.009e-07	4.742e-06	53	323	RIDA,ERBB4,ETV4,RREB1,FZD7,YAP1,SCN5A,FGF1,FGFR3,FGFR2,AGAP2,SFRP1,RGCC,VASH1,APC,APOE,MST1,SMO,SPARC,CCND1,NRP2,NRP1,GJA1,BMP6,BMPR1A,BMPR2,SULF2,GLUL,NODAL,NOTCH1,SEMA5A,GRN,TGFB1,TGFB2,TGFBR1,PAX6,WDR13,WNT7A,PPARD,PPP1R16B,PRKD1,DAB2IP,HTRA1,PTCH1,ITGB3,PTN,PTPRM,LAMC1,EDNRA,EDNRB,EGFR,ROBO1,ENG						Pathway	1269183	Signaling by the B Cell Receptor (BCR)	BioSystems: REACTOME	0.007294	1	0.04705	0.3488	11	236	SKP1,THEM4,PSMA1,PSMA2,PSMA3,PSMA5,PSMB1,PSMC2,PSMD6,CALM2,PSMD14
Ghdc	1.51172e-10			GO: Biological Process	GO:0003015	heart process		1.681e-08	0.0001218	5.141e-07	4.866e-06	48	279	RYR1,S100A1,ADRA1A,AGT,SCN5A,ANK2,SPTBN4,SLC8A2,SLC8A1,SLC9A1,CACNG4,ATP1A2,ATP1A3,ATP1A4,ATP1B2,ATP2B2,ATP2B3,ATP2B4,SREBF1,HCN2,GJA1,APLN,CACNA1H,CACNA1G,GNAI2,CACNA1B,CACNA1C,CACNA1E,NPR2,TGFB2,AKAP13,AGRN,CACNA2D2,PIK3CG,FXYD1,HDAC4,CYP2J2,ITPR1,ITPR2,ITPR3,KCND1,DMD,DMPK,HCN4,HBEGF,AKAP9,EPAS1,SMAD5						Pathway	1268742	SUMO is transferred from E1 to E2 (UBE2I, UBC9)	BioSystems: REACTOME	0.007648	1	0.049	0.3632	2	7	SUMO1,UBA2
Git1	5.10242e-27			GO: Biological Process	GO:0032147	activation of protein kinase activity		2.018e-08	0.0001462	6.144e-07	5.815e-06	52	316	ERN1,ADCY1,ADCY2,ADCY5,ADCY6,ADCY7,ADCY9,ADRA2C,KIDINS220,AGT,FGF1,MAP3K10,ALK,AGAP2,RGCC,SHC1,ARRB1,PEA15,GPRC5B,KISS1R,FGD4,SYK,GNAI2,RAPGEF1,SPAG9,GRM1,GRM4,TGFB2,TGFBR1,TGFBR2,P2RX7,TLR3,AKAP13,MAPK8IP2,NCKAP1L,HGF,CHI3L1,MDFIC,CSPG4,EIF2AK2,IL6R,DAB2IP,INSR,IRAK1,ITGB3,PTPN11,PTPRC,PXN,LPAR1,EGFR,EMP2,PLCE1						Pathway	1269594	Signaling by Wnt	BioSystems: REACTOME	0.007716	1	0.0491	0.3639	14	340	AP2S1,SKP1,YWHAZ,PPP3R1,PSMA1,PSMA2,PSMA3,PSMA5,PSMB1,PSMC2,PSMD6,GNG3,CALM2,PSMD14
Gja1	2.4804e-66			GO: Biological Process	GO:0002062	chondrocyte differentiation		2.04e-08	0.0001478	6.185e-07	5.854e-06	26	105	EFEMP1,FGFR1,FGFR3,SOX6,MIA3,BMP6,BMPR1A,BMPR1B,BMPR2,SULF2,GLG1,GLI2,GLI3,GPLD1,TGFB1,TGFBR1,TGFBR2,TRIP11,CREB3L2,HSPG2,COL11A1,COL11A2,COL27A1,WNT7A,CHST11,LTBP3						Pathway	82944	Purine metabolism	BioSystems: KEGG	0.007997	1	0.05054	0.3746	9	175	ZNRD1,HPRT1,PRPS1,DCK,ITPA,GMPR,NME1,NUDT16,GUCY1B1
Gjb6	2.20165e-52			GO: Biological Process	GO:0060402	calcium ion transport into cytosol		2.096e-08	0.0001519	6.329e-07	5.99e-06	32	149	ADCYAP1R1,RYR1,TPCN1,ADRA1A,ANK2,CHD7,SLC8A2,SLC8A1,ATP1A2,ATP2B4,JPH4,BCL2,CACNA1I,CACNA1G,CACNA1C,CAPN3,TGFB1,TGFB2,P2RX7,PKD2,PLCG2,PRKD1,ITGB3,ITPR1,ITPR2,ITPR3,PTPN6,PTPRC,DMD,EDNRA,LYN,JPH3						Pathway	200309	Rheumatoid arthritis	BioSystems: KEGG	0.008761	1	0.055	0.4076	6	90	ATP6V1D,ATP6V1G1,ATP6V1B2,ATP6V1C1,ATP6V1E1,ATP6V0D1
Gldc	8.87216e-93			GO: Biological Process	GO:1901342	regulation of vasculature development		2.231e-08	0.0001616	6.705e-07	6.347e-06	46	264	ETS1,RAPGEF3,AGT,FGF1,FOXO4,MMP9,SFRP1,ANXA3,RGCC,VASH1,HIPK2,SPARC,ERAP1,ADGRB1,ADGRB2,PLXND1,STAB1,BMP7,NODAL,NOTCH1,SASH1,SEMA5A,TGFBR2,THBS2,NR2E1,TNFRSF1A,TSPAN12,HGF,PDE3B,DDAH1,CHI3L1,AMOT,COL4A2,ADAMTS1,PPP1R16B,PRKD1,CX3CR1,DAB2IP,ITGB2,ITGB3,PTN,PTPRM,HDAC5,ROCK1,EMP2,ENG						Pathway	193328	mRNA surveillance pathway	BioSystems: KEGG	0.009229	1	0.05754	0.4265	6	91	MAGOH,PYM1,SSU72,PELO,CLP1,PPP2R3C
Glg1	2.43454e-51			GO: Biological Process	GO:0035272	exocrine system development		2.239e-08	0.0001623	6.705e-07	6.347e-06	19	60	FGFR1,FGFR2,PLXND1,NRP1,BMP7,TGFB1,TGFB2,TGM2,PAX6,HGF,TFCP2L1,PLXNA1,IGSF3,IGF1R,INSR,DAG1,LAMA5,NTN4,EGFR
Gli2	2.08945e-23			GO: Biological Process	GO:0051216	cartilage development		2.318e-08	0.000168	6.912e-07	6.543e-06	38	197	EVC,EFEMP1,FGFR1,FGFR3,SOX6,MIA3,BMP3,BMP6,BMP7,BMPR1A,BMPR1B,BMPR2,SULF2,GLG1,GLI2,GLI3,GPLD1,ZEB1,CBS,TGFB1,TGFB2,TGFBR1,TGFBR2,CHI3L1,TRIP11,PKD1,CREB3L2,COL1A1,HSPG2,PRRX1,COL11A1,COL11A2,COL27A1,WNT7A,CHST11,ITGB8,LTBP3,SMAD5
Gli3	9.79059e-32			GO: Biological Process	GO:0051347	positive regulation of transferase activity		2.34e-08	0.0001696	6.949e-07	6.577e-06	88	665	ERBB4,ERN1,ADCY1,ADCY2,ADCY5,ADCY6,ADCY7,ADCY9,FZD4,ADRA2C,KIDINS220,AGT,FGF1,MAP3K10,FGFR1,FGFR3,ALK,SDC4,AGAP2,FGD2,RGCC,SHC1,ARRB1,PEA15,ATP2B4,GPRC5B,SORL1,CCND1,AFAP1L2,KISS1R,FGD4,SYK,GNAI2,ADAM17,PSRC1,SASH1,DDR2,RAPGEF1,SPAG9,SRCIN1,TEAD1,GRM1,GRM4,TGFB1,TGFB2,TGFBR1,TGFBR2,P2RX7,TLR3,NEURL1,AKAP13,AGRN,MAPK8IP2,NCKAP1L,HGF,PDGFRA,PDGFRB,CHI3L1,CLU,PIK3CG,PKD1,PKD2,MDFIC,CSF1R,CSPG4,FAM20…
Glis3	2.78818e-27			GO: Biological Process	GO:0048771	tissue remodeling		2.364e-08	0.0001713	6.993e-07	6.619e-06	36	181	LGR4,JAG1,AGT,FGFR3,MMP9,MMP14,FLNA,SFRP1,CHD7,AXL,GJA1,BMPR2,SYK,NOTCH2,SYT7,CBS,TGFB1,TGFB2,TGM2,P2RX7,CD38,PDK4,TPP1,CSF1R,IGFBP5,CSPG4,CST3,CTSS,RASSF2,INPP5D,ITGB3,S1PR1,EGFR,LRP5,LTBP3,EPAS1
Gltscr1	1.95199e-14			GO: Biological Process	GO:0043583	ear development		2.441e-08	0.0001769	7.175e-07	6.791e-06	43	239	SALL1,JAG1,FGFR1,FGFR3,FGFR2,SDC4,CEP290,CHD7,DCHS1,FZD2,ATP2B2,SPARC,MYO6,GJB6,BCL2,NRP1,GLI2,GLI3,C1QB,NOTCH1,ZEB1,CECR2,TGFB1,KCNQ4,SCRIB,HLA-A,PDGFRB,TRIP11,SLC9A3R1,TMIE,NTN1,PRRX1,COL11A1,CELSR1,LRIG1,FREM2,PTPN11,PCDH15,KCNMA1,FAT4,FZD3,ECE1,VANGL2
Glud1	5.00946e-55			GO: Biological Process	GO:0043549	regulation of kinase activity		2.446e-08	0.0001772	7.175e-07	6.791e-06	105	842	ERBB4,ERN1,ADCY1,ADCY2,ADCY5,ADCY6,ADCY7,ADCY9,FZD4,ADRA2C,KIDINS220,AGT,FGF1,MAP3K10,FGFR1,FGFR3,ALK,SDC4,AGAP2,SFRP1,FGD2,RGCC,SHC1,APC,APLP2,APOE,APP,MST1,ARRB1,PEA15,ATP2B4,GPRC5B,SORL1,CCND1,BMP7,AFAP1L2,KISS1R,FGD4,SYK,GNAI2,ADAM17,PSRC1,SASH1,DDR2,RAPGEF1,SPAG9,SRCIN1,TEAD1,GRM1,GRM4,CBS,TGFB1,TGFB2,TGFBR1,TGFBR2,P2RX7,TLR3,NEURL1,AKAP13,AGRN,MAPK8IP2,NCKAP1L,HGF,PDGFRA,PDGFRB,CHI3L1,SLC9A…
Glul	1.90441e-107			GO: Biological Process	GO:0014066	regulation of phosphatidylinositol 3-kinase signaling		2.482e-08	0.0001799	7.253e-07	6.865e-06	32	150	PIK3AP1,ERBB4,AGT,FGF1,FGFR1,FGFR3,FGFR2,AGAP2,PRR5,NTRK2,CBL,TGFB2,ENTPD5,HCLS1,HGF,PDGFRA,PDGFRB,SERPINE2,SLC9A3R1,PLD2,VAV1,PLXNB1,PPARD,IGF1R,PPP1R16B,DAB2IP,RELN,PTPN6,PTPN11,PTPN13,HBEGF,EGFR
Gm1082	8.96614e-26			GO: Biological Process	GO:0045927	positive regulation of growth		2.602e-08	0.0001885	7.571e-07	7.166e-06	47	274	ERBB4,ACACB,IKZF1,EXTL3,YAP1,AGT,FGFR1,FGFR2,MMP14,SFRP1,FN1,GPAM,CHD7,APOE,SPTBN4,SLC9A1,SMO,RIMS1,NCAM1,BCL2,NRP1,BMPR2,ADAM17,NOTCH1,CAPN3,SEMA5A,SYT2,TGFB2,TGFBR1,TGFBR2,CD38,MACF1,CDH4,AGRN,CACNA2D2,TRPC5,TFCP2L1,NTN1,EZR,WFS1,PPARD,INSR,DSCAM,HBEGF,L1CAM,MEGF8,EGFR
Gm16793	2.59442e-28			GO: Biological Process	GO:0071417	cellular response to organonitrogen compound		2.732e-08	0.000198	7.918e-07	7.495e-06	73	517	TCIRG1,ADCY1,ADCY2,ADCY5,ADCY6,ADCY7,ADCY9,RYR1,FZD1,RAPGEF3,AGT,FOXO4,SFRP1,SHC1,SESN3,GPAM,SORBS1,APP,SLC8A1,SLC9A1,ATP2B4,GABRB1,SREBF1,HCN2,KANK1,GNG12,PPP1R9B,GNG7,GPLD1,RAB31,ZEB1,CAMK2A,NTRK2,RAPGEF1,GRIN2A,ZNF106,NEURL1,TREM2,ATP6V0A2,PDE3B,PDGFRA,PDK4,SLIT2,PIK3CG,COL1A1,COL1A2,COL4A1,EZR,COL5A2,COL6A1,COL16A1,P2RY12,IGF1R,NSMF,IGFBP5,CTNNA1,INHBB,INPPL1,INSR,ITPR1,ITPR2,ITPR3,JAK3,PTPN1…
Gm2115	2.45171e-15			GO: Biological Process	GO:0034446	substrate adhesion-dependent cell spreading		2.801e-08	0.0002029	8.085e-07	7.653e-06	23	86	EPHB3,RREB1,FZD4,FZD7,FBLN1,ANTXR1,MERTK,PREX1,FLNA,SFRP1,FN1,CARMIL1,AXL,FGFRL1,KANK1,FERMT2,TRIOBP,SRCIN1,ITGB3,PXN,FERMT3,LAMA5,LAMC1
Gm5643	2.64015e-27			GO: Biological Process	GO:0032787	monocarboxylic acid metabolic process		2.838e-08	0.0002056	8.161e-07	7.724e-06	83	617	ABAT,ACACA,ACACB,ACADL,ACADS,NCF1,PTGR2,SCD5,ACSL3,FASN,SC5D,SCD,AGT,PDP2,ACAA2,ALDH1A1,ALDOC,ALOX5AP,AMT,GPAM,DDO,BCAN,ACSF2,SLC1A3,PDPN,SCAP,CSPG5,ALDH4A1,CYP4F12,ACSS1,SREBF1,SLCO1C1,ACSBG1,HPGDS,GLDC,SYK,DAGLA,NPC1,CYP4V2,ACSL6,P2RX7,ENTPD5,HADHA,HADHB,HADH,TNFRSF1A,PC,CYP4F8,HK2,PDK4,ELOVL5,MGLL,MID1IP1,FADS2,PLA2G5,QKI,PTGES,FADS6,PPARA,IDH2,PPARD,CPT1A,CROT,ACOT11,VCAN,NCAN,CSPG4,HACL1,PRO…
Gm608	4.87354e-22			GO: Biological Process	GO:1901699	cellular response to nitrogen compound		2.864e-08	0.0002075	8.203e-07	7.765e-06	81	597	TCIRG1,ADCY1,ADCY2,ADCY5,ADCY6,ADCY7,ADCY9,RYR1,FZD1,RAPGEF3,AGT,FOXO4,SFRP1,SHC1,SESN3,GPAM,SORBS1,APP,SLC8A1,SLC9A1,ATP2B4,GABRB1,AGO2,SREBF1,HCN2,KANK1,GNG12,PPP1R9B,GNAI2,GNG7,GPLD1,RAB31,ZEB1,CAMK2A,NTRK2,RAPGEF1,GRIN2A,TGFB1,ZNF106,P2RX7,TLR3,NEURL1,TREM2,AGRN,ATP6V0A2,PDE3B,PDGFRA,PDK4,SLIT2,PIK3CG,COL1A1,COL1A2,COL4A1,EZR,COL5A2,COL6A1,COL16A1,P2RY12,NCOR2,IGF1R,NSMF,IGFBP5,CTNNA1,INHBB,I…
Gm6588	2.80794e-29			GO: Biological Process	GO:1902285	semaphorin-plexin signaling pathway involved in neuron projection guidance		2.931e-08	0.0002123	8.339e-07	7.893e-06	9	13	PLXNA3,PLXND1,NRP2,NRP1,PLXNB2,PLXNA1,PLXNA2,PLXNB1,PLXNA4
Gm7444	0.000206191			GO: Biological Process	GO:0060401	cytosolic calcium ion transport		2.935e-08	0.0002126	8.339e-07	7.893e-06	32	151	ADCYAP1R1,RYR1,TPCN1,ADRA1A,ANK2,CHD7,SLC8A2,SLC8A1,ATP1A2,ATP2B4,JPH4,BCL2,CACNA1I,CACNA1G,CACNA1C,CAPN3,TGFB1,TGFB2,P2RX7,PKD2,PLCG2,PRKD1,ITGB3,ITPR1,ITPR2,ITPR3,PTPN6,PTPRC,DMD,EDNRA,LYN,JPH3
Gm7694	1.41569e-35			GO: Biological Process	GO:0007431	salivary gland development		3.14e-08	0.0002275	8.874e-07	8.4e-06	16	44	FGFR1,FGFR2,PLXND1,NRP1,BMP7,TGFB1,TGFB2,TGM2,PAX6,HGF,TFCP2L1,PLXNA1,DAG1,LAMA5,NTN4,EGFR
Gm973	3.82011e-50			GO: Biological Process	GO:0014065	phosphatidylinositol 3-kinase signaling		3.148e-08	0.0002281	8.874e-07	8.4e-06	34	167	PIK3AP1,ERBB4,AGT,FGF1,FGFR1,FGFR3,FGFR2,AGAP2,PRR5,PREX2,NTRK2,CBL,TGFB2,ENTPD5,HCLS1,HGF,PDGFRA,PDGFRB,SERPINE2,SLC9A3R1,PIK3CG,PLD2,VAV1,PLXNB1,PPARD,IGF1R,PPP1R16B,DAB2IP,RELN,PTPN6,PTPN11,PTPN13,HBEGF,EGFR
Gna12	6.71123e-45			GO: Biological Process	GO:0010770	positive regulation of cell morphogenesis involved in differentiation		3.184e-08	0.0002307	8.942e-07	8.464e-06	36	183	RREB1,PREX1,FLNA,FN1,CARMIL1,RGCC,APOE,BCL9L,NRP1,BMPR2,NOTCH1,NTRK2,TRIOBP,SEMA5A,TGFB1,TGFB2,IL1RAPL1,TGFBR2,MACF1,CDH4,TRPC5,PLXNB2,SLIT2,METRN,NTN1,PLXNB1,COL1A1,WWTR1,RELN,ITGB3,LRP8,PTPRF,DSCAM,L1CAM,MEGF8,ROBO1
Gna13	1.23106e-39			GO: Biological Process	GO:0060047	heart contraction		3.28e-08	0.0002377	9.177e-07	8.686e-06	47	276	RYR1,S100A1,ADRA1A,AGT,SCN5A,ANK2,SPTBN4,SLC8A2,SLC8A1,SLC9A1,CACNG4,ATP1A2,ATP1A3,ATP1A4,ATP1B2,ATP2B2,ATP2B3,ATP2B4,SREBF1,HCN2,GJA1,APLN,CACNA1H,CACNA1G,GNAI2,CACNA1B,CACNA1C,CACNA1E,NPR2,TGFB2,AGRN,CACNA2D2,PIK3CG,FXYD1,HDAC4,CYP2J2,ITPR1,ITPR2,ITPR3,KCND1,DMD,DMPK,HCN4,HBEGF,AKAP9,EPAS1,SMAD5
Gnai2	1.81596e-19			GO: Biological Process	GO:0006820	anion transport		3.716e-08	0.0002693	1.036e-06	9.804e-06	85	641	TTYH1,ABAT,ABCA1,ABCA2,ACACA,ACACB,MAOB,ABCA7,SLC12A5,ACSL3,AGT,FGFR1,LRRC8C,NPC2,APOE,PPFIA3,SLC1A2,SLC1A3,SLC1A4,SLC7A14,SLC2A1,SLC4A2,SLC6A1,PDPN,SLC6A9,SLC6A11,SLC7A2,SLC12A4,SLC20A2,RIMS1,ATP1A2,SLC4A4,SLC12A7,GABRA2,GABRB1,GABRG3,MYO6,GJA1,KISS1R,SLCO1C1,ABCC8,SYK,SLC38A3,CACNA1A,GPM6B,ACSL6,NTRK2,TTYH3,GRIN2B,GRM2,SLC7A8,MFSD2A,P2RX7,ENTPD1,LRRC8A,LRRC8B,CA5B,SLC7A10,TSPOAP1,SLCO2B1,SLC7A1…
Gng12	6.61507e-31			GO: Biological Process	GO:0010771	negative regulation of cell morphogenesis involved in differentiation		3.94e-08	0.0002855	1.094e-06	1.035e-05	29	130	MBP,FBLN1,SALL1,SEMA6D,SEMA6A,PLXNA3,SEMA4B,SFRP1,ARHGAP4,SLIT1,DACT3,FSTL4,NRP1,KANK1,SEMA5A,CIT,TGFB2,LINGO1,TNR,TRPC5,SLIT2,SEMA5B,NTN1,AATK,DAB2IP,DCC,RGMA,SEMA3D,LRP4
Gng7	1.06043e-18			GO: Biological Process	GO:0050708	regulation of protein secretion		4.027e-08	0.0002918	1.114e-06	1.054e-05	65	444	ABAT,LGR4,ADCY5,FBLN1,ADRA2C,SLC8B1,RAPGEF3,AGT,SFRP1,FN1,ANXA4,RGCC,MYO18A,GPAM,SLC2A1,ARRB1,SPTBN1,SREBF1,CD84,GJA1,BMP6,NEO1,ABCC8,GLUD1,GLUL,SYK,DNAJC1,CACNA1A,GPLD1,CACNA1C,CACNA1E,RHBDF1,RAPGEF4,SRCIN1,TMBIM6,ATP13A2,SYT7,TGFB1,TGFB2,HAVCR2,P2RX7,CD38,HADH,PDE3B,CACNA2D2,CADM1,NRXN1,MAP4K4,EZR,PPARD,CPT1A,CSF1R,INHBB,ITPR1,ITPR2,ITPR3,PTPN11,KCNB1,KIF5B,UNC93B1,LLGL1,EGFR,LRP5,LYN,EPHA5
Golgb1	2.95571e-23			GO: Biological Process	GO:0048168	regulation of neuronal synaptic plasticity		4.078e-08	0.0002955	1.124e-06	1.064e-05	19	62	S100B,AGT,BCAN,APOE,PPFIA3,SLC8A2,RIMS1,CNTN2,CAMK2A,GRIN1,GRIN2A,GRIN2B,NEURL1,SHISA6,VGF,SHANK3,NSMF,KCNJ10,JPH3
Golim4	5.60377e-91			GO: Biological Process	GO:0022037	metencephalon development		4.237e-08	0.000307	1.163e-06	1.101e-05	28	123	ABAT,MDK,FZD4,SCN5A,SMO,ATP2B2,SPTBN2,BCL2,GLI2,NFIX,CACNA1A,GRID2,GRIN1,CBS,SCRIB,SEZ6L,SERPINE2,NRXN1,CNTN1,WNT7A,PTN,PTPN11,PTPRS,SAMD4B,SEZ6L2,RFX4,LPAR1,RORA
Golm1	1.7139e-81			GO: Biological Process	GO:0035235	ionotropic glutamate receptor signaling pathway		4.259e-08	0.0003086	1.165e-06	1.102e-05	12	25	APP,ATP1A3,CAMK2A,GRIA3,GRID2,GRIK3,GRIK5,GRIN1,GRIN2A,GRIN2B,GRIN2C,GRIN2D
Gpam	7.88752e-89			GO: Biological Process	GO:0035987	endodermal cell differentiation		4.546e-08	0.0003294	1.238e-06	1.172e-05	16	45	MMP9,MMP14,MMP15,FN1,NODAL,COL4A2,COL5A1,COL5A2,COL6A1,COL11A1,COL12A1,INHBA,ITGA7,ITGB2,ITGB5,LAMA3
Gpc4	1.01727e-18			GO: Biological Process	GO:0048732	gland development		4.659e-08	0.0003376	1.265e-06	1.197e-05	71	504	EPHB3,ERBB4,ETS1,ETV4,IKZF1,RREB1,MDK,FASN,SALL1,RAPGEF3,SCD,FGFR1,FGFR2,AGAP2,SFRP1,APC,MSN,MST1,ARHGAP5,SMO,ATP2B2,CCND1,BCL2,PLXND1,NRP1,BMP7,BMPR1A,SULF2,APLN,GLI2,GLI3,NODAL,NOTCH1,NOTCH2,TGFB1,TGFB2,TGFBR1,TGFBR2,TGM2,NEURL1,PAX6,SCRIB,HGF,HK2,PDGFRA,PDGFRB,SLIT2,TFCP2L1,SERPINE2,SLC9A3R1,CADM1,PKD1,PKD2,NTN1,PLXNA1,IGSF3,EZR,TNC,IGF1R,IGF2R,CSF1R,IGFBP5,INSR,DAG1,PTCH1,PTN,LAMA5,NTN4,EGFR,…
Gpc5	7.28504e-142			GO: Biological Process	GO:0061337	cardiac conduction		4.715e-08	0.0003416	1.275e-06	1.207e-05	29	131	RYR1,AGT,SCN5A,ANK2,SPTBN4,SLC8A2,SLC8A1,SLC9A1,CACNG4,ATP1A2,ATP1A3,ATP1A4,ATP1B2,ATP2B2,ATP2B3,ATP2B4,GJA1,CACNA1G,CACNA1C,NPR2,CACNA2D2,FXYD1,ITPR1,ITPR2,ITPR3,KCND1,DMPK,HCN4,AKAP9
Gpc6	2.88135e-29			GO: Biological Process	GO:0007270	neuron-neuron synaptic transmission		4.797e-08	0.0003476	1.292e-06	1.223e-05	32	154	ERBB4,SHC3,ADRA1A,SLC1A4,SLC6A1,SLC6A9,SHANK2,ATP1A2,KIF1B,IQSEC2,GLUL,CACNA1A,NTRK2,GRID2,GRIK3,GRIK5,GRIN1,GRIN2D,GRM1,GRM2,GRM3,GRM4,KCNQ4,TNR,MAPK8IP2,SERPINE2,NRXN1,SHANK3,RELN,CLSTN3,KIF5B,EGFR
Gpd2	2.38342e-30			GO: Biological Process	GO:0030534	adult behavior		4.992e-08	0.0003617	1.34e-06	1.268e-05	34	170	EPS8,ABAT,SCN8A,HIPK2,CHD7,APP,SLC1A2,PREX2,SPTBN4,SHANK2,ATP1A2,ATP1A3,SPTBN2,PCDH17,SDK1,CNTN2,NPC1,CACNA1A,CACNA1C,GRIN1,GRIN2D,OPRD1,SEZ6L,NRXN1,NRXN2,HOMER2,PPARA,LGI4,SHANK3,KCNJ10,PCDH15,KCNMA1,SHANK1,SEZ6L2
Gpld1	3.14927e-57			GO: Biological Process	GO:0021782	glial cell development		5.629e-08	0.0004079	1.505e-06	1.425e-05	23	89	AGT,FGFR3,SKI,SMO,WASF3,GFAP,CNTN2,TGFB1,CLU,LGI4,TENM4,ARHGEF10,DAG1,ITGAM,PHGDH,KCNJ10,DMD,MED12,LAMA2,LAMB2,LPAR1,EGFR,LYN
Gpm6b	3.66616e-72			GO: Biological Process	GO:0048562	embryonic organ morphogenesis		5.78e-08	0.0004188	1.54e-06	1.457e-05	52	326	DSCAML1,EFEMP1,SALL1,YAP1,MIB1,FGFR1,FGFR2,ALDH1A1,MMP14,CEP290,HIPK2,CHD7,PHACTR4,SMO,FZD2,ATP2B2,MYO6,GJB6,NRP1,GJA1,BMP7,GLI2,GLI3,NODAL,NOTCH1,NOTCH2,ZEB1,TEAD1,TGFB2,TGFBR1,TGFBR2,KCNQ4,PAX6,SCRIB,PDGFRA,SLC9A3R1,TMIE,PKD2,NTN1,HSPG2,NDST1,PRRX1,COL11A1,CHST11,CELSR1,LRIG1,PCDH15,MED12,FZD3,VANGL2,MEGF8,ENG
Gpr123	2.04017e-22			GO: Biological Process	GO:0050673	epithelial cell proliferation		5.803e-08	0.0004205	1.54e-06	1.458e-05	59	391	RIDA,ERBB4,ERN1,ETV4,LGR4,RREB1,FABP7,FZD7,YAP1,SCN5A,FGF1,FGFR3,FGFR2,MMP14,AGAP2,SFRP1,RGCC,VASH1,APC,APOE,MST1,SMO,SPARC,CCND1,NRP2,NRP1,GJA1,BMP6,BMPR1A,BMPR2,SULF2,GLUL,NODAL,NOTCH1,NOTCH2,SEMA5A,GRN,TGFB1,TGFB2,TGFBR1,PAX6,WDR13,WNT7A,PPARD,IGFBP5,PPP1R16B,PRKD1,DAB2IP,HTRA1,PTCH1,ITGB3,PTN,PTPRM,LAMC1,EDNRA,EDNRB,EGFR,ROBO1,ENG
Gpr125	6.96995e-56			GO: Biological Process	GO:0048017	inositol lipid-mediated signaling		5.838e-08	0.000423	1.544e-06	1.461e-05	39	212	PIK3AP1,ERBB4,AGT,FGF1,FGFR1,FGFR3,FGFR2,AGAP2,PRR5,PREX2,AGO2,CA8,NTRK2,CBL,TGFB2,ENTPD5,HCLS1,HGF,PDGFRA,PDGFRB,SERPINE2,SLC9A3R1,PIK3CG,PLD1,PLD2,VAV1,PLXNB1,EZR,PPARD,IGF1R,CSF1R,PPP1R16B,DAB2IP,RELN,PTPN6,PTPN11,PTPN13,HBEGF,EGFR
Gpr153	2.62412e-27			GO: Biological Process	GO:0072073	kidney epithelium development		6.383e-08	0.0004625	1.682e-06	1.592e-05	31	148	LGR4,SALL1,YAP1,JAG1,AGT,FGF1,FGFR1,FGFR2,SDC4,SFRP1,DCHS1,SMO,BCL2,PROM1,BMP7,GLI3,NOTCH1,TGFB1,SLIT2,PKD1,PKD2,POU3F3,WWTR1,PTCH1,FAT4,KIF26B,LAMA5,LAMB2,HEYL,GDF11,SMAD5
Gpr17	1.51606e-42			GO: Biological Process	GO:0001885	endothelial cell development		7.222e-08	0.0005233	1.886e-06	1.785e-05	19	64	HEG1,RAPGEF3,AGT,MSN,PLOD3,RAPGEF1,TNFRSF1A,TJP2,EZR,WNT7A,CLIC4,PPP1R16B,ARHGEF26,F11R,PTPRS,DMD,S1PR3,ROCK1,ENG
Gpr179	5.98203e-05			GO: Biological Process	GO:0033627	cell adhesion mediated by integrin		7.234e-08	0.0005242	1.886e-06	1.785e-05	17	52	SWAP70,SYK,ADAM17,TGFB2,NCKAP1L,PDE3B,PIK3CG,COL16A1,PIEZO1,ITGA6,ITGB1,ITGB3,PTPN6,PTPN11,FERMT3,L1CAM,LYN
Gpr26	3.49633e-23			GO: Biological Process	GO:0021795	cerebral cortex cell migration		7.234e-08	0.0005242	1.886e-06	1.785e-05	17	52	FGFR1,CCDC141,MDGA1,NRP2,NRP1,GLI3,FUT10,NR2E1,ADGRG1,SLIT2,POU3F3,CX3CR1,DAB2IP,RELN,LRP8,EGFR,ROBO1
Gpr37l1	2.08072e-42			GO: Biological Process	GO:0036314	response to sterol		7.389e-08	0.0005354	1.919e-06	1.816e-05	12	26	ABCA1,SMO,MLC1,GPLD1,TGFB1,TGFBR1,TGFBR2,INHBA,INHBB,PTCH1,LRP8,RORA
Gpr56	3.08967e-31			GO: Biological Process	GO:0048705	skeletal system morphogenesis		7.593e-08	0.0005502	1.965e-06	1.86e-05	41	231	DSCAML1,FGFR1,FGFR3,FGFR2,MMP14,ALPL,SFRP1,SKI,ANKRD11,BMP6,BMP7,BMPR1B,BMPR2,GLG1,GLI3,NODAL,ZEB1,CBS,TGFB1,TGFB2,TGFBR1,TGFBR2,P2RX7,PDGFRA,PDGFRB,TRIP11,PKD1,COL1A1,HSPG2,NDST1,PRRX1,COL11A1,COL11A2,COL27A1,WNT7A,CHST11,INPPL1,MED12,MEGF8,LRP5,LTBP3
Gprc5b	1.90826e-110			GO: Biological Process	GO:0007163	establishment or maintenance of cell polarity		7.713e-08	0.0005589	1.968e-06	1.863e-05	35	181	FAT1,CEP290,MYO18A,APC,MSN,FRMD4A,SLC9A1,BRSK1,MYH9,ERBIN,GJA1,KANK1,DST,WWC1,PAX6,SCRIB,NCKAP1L,DLG5,LHX2,SLC9A3R1,AMOT,AMOTL1,PKD1,EZR,WNT7A,CLIC4,IGF1R,CTNNA1,NDE1,DOCK2,KIF26B,VANGL2,LLGL1,ROCK1,EPHB1
Gpt	5.60264e-22			GO: Biological Process	GO:0071805	potassium ion transmembrane transport		7.713e-08	0.0005589	1.968e-06	1.863e-05	35	181	KCNH7,SLC12A5,RAPGEF3,ANK2,ANK3,SLC12A4,ATP1A2,ATP1A3,ATP1A4,ATP1B2,SLC12A7,HCN2,ABCC8,SLC9A7,KCNH3,KCNQ4,KCNG4,AGRN,PKD2,P2RY12,KCNA2,KCNA3,KCNB1,SLC12A9,KCND1,KCNJ9,KCNJ10,KCNJ16,KCNMA1,KCNN2,KCNN3,KCNQ3,OXSR1,HCN4,AKAP9
Gramd3	4.89415e-27			GO: Biological Process	GO:0071804	cellular potassium ion transport		7.713e-08	0.0005589	1.968e-06	1.863e-05	35	181	KCNH7,SLC12A5,RAPGEF3,ANK2,ANK3,SLC12A4,ATP1A2,ATP1A3,ATP1A4,ATP1B2,SLC12A7,HCN2,ABCC8,SLC9A7,KCNH3,KCNQ4,KCNG4,AGRN,PKD2,P2RY12,KCNA2,KCNA3,KCNB1,SLC12A9,KCND1,KCNJ9,KCNJ10,KCNJ16,KCNMA1,KCNN2,KCNN3,KCNQ3,OXSR1,HCN4,AKAP9
Gria3	2.40062e-21			GO: Biological Process	GO:0007435	salivary gland morphogenesis		7.713e-08	0.0005589	1.968e-06	1.863e-05	15	41	FGFR1,FGFR2,PLXND1,NRP1,BMP7,TGFB1,TGFB2,TGM2,PAX6,HGF,PLXNA1,DAG1,LAMA5,NTN4,EGFR
Grid2	1.08032e-60			GO: Biological Process	GO:0050730	regulation of peptidyl-tyrosine phosphorylation		7.976e-08	0.0005779	2.028e-06	1.919e-05	42	240	ERBB4,ADRA2C,AGT,FGFR3,SFRP1,SHC1,APLP2,APP,PLPP3,GPRC5B,NRP1,AFAP1L2,SYK,ADAM17,SRCIN1,TGFB1,NEURL1,TREM2,TNFRSF1A,AGRN,HCLS1,HGF,PDGFRB,CNTN1,YES1,CSF1R,CSPG4,IL6R,IL6ST,RELN,ITGB1,ITGB2,ITGB3,LRP8,PTPN6,PTPRC,PTPRZ1,EGFR,SOCS4,LRP4,TNK2,LYN
Grik3	4.97707e-26			GO: Biological Process	GO:0034330	cell junction organization		8.559e-08	0.0006202	2.168e-06	2.053e-05	44	258	HEG1,AGT,MMP14,SDC4,FLNA,SFRP1,ANK2,FN1,PKP4,CNTNAP1,APC,SORBS1,SLC9A1,NFASC,BCL2,GJA1,DST,FERMT2,GPM6B,RAPGEF1,TGFB1,TGFB2,TLN1,MACF1,CDH2,TNS1,CDH4,CDH6,DLG5,CADM1,AMOT,PLEC,COL16A1,CSF1R,CTNNA1,ITGA6,ITGB1,ITGB3,F11R,PXN,LAMA3,LAMA5,LAMC1,ROCK1
Grik5	1.64172e-29			GO: Biological Process	GO:0009306	protein secretion		8.882e-08	0.0006436	2.238e-06	2.118e-05	74	542	ABAT,ABCA1,LGR4,ADCY5,FBLN1,ADRA2C,SLC8B1,RAPGEF3,AGT,SFRP1,FN1,ANXA4,RGCC,MYO18A,GPAM,SLC2A1,ARRB1,ILDR2,SPTBN1,SREBF1,CD84,GJA1,BMP6,NEO1,ABCC8,GLUD1,GLUL,SYK,DNAJC1,NOTCH1,NOTCH2,CACNA1A,GPLD1,CACNA1C,CACNA1E,RHBDF1,RAPGEF4,SRCIN1,TMBIM6,ATP13A2,SYT7,TGFB1,TGFB2,HAVCR2,P2RX7,CD38,HADH,PDE3B,CACNA2D2,CHI3L1,CADM1,NRXN1,PLEK,MAP4K4,VGF,EZR,POU2F2,PPARD,CPT1A,CSF1R,INHBB,ITPR1,ITPR2,ITPR3,PTPN11,…
Grin1	1.81471e-27			GO: Biological Process	GO:0048639	positive regulation of developmental growth		8.895e-08	0.0006446	2.238e-06	2.118e-05	35	182	ERBB4,ACACB,IKZF1,YAP1,AGT,FGFR1,FGFR2,FN1,GPAM,CHD7,APOE,SPTBN4,SMO,RIMS1,NCAM1,BCL2,NRP1,BMPR2,NOTCH1,CAPN3,SEMA5A,SYT2,TGFBR2,MACF1,CDH4,AGRN,CACNA2D2,TRPC5,NTN1,EZR,PPARD,INSR,DSCAM,L1CAM,MEGF8
Grin2a	1.62693e-15			GO: Biological Process	GO:0045785	positive regulation of cell adhesion		9.418e-08	0.0006824	2.361e-06	2.235e-05	62	425	ETS1,IKZF1,RREB1,FBLN1,FBLN2,PREX1,SDC4,FLNA,SFRP1,FN1,ANK3,CARMIL1,PRR5,APC,CCDC80,GPAM,PLPP3,MYO10,CCDC88B,BMP7,GLI2,GLI3,SYK,NID1,NODAL,TRIOBP,TGFB1,TGFB2,HAVCR2,TGFBR2,TGM2,CD63,NCKAP1L,HLA-A,ADGRG1,PLD2,UTRN,VAV1,VCAM1,APBB1IP,COL16A1,ABI3BP,YES1,IL6ST,PIEZO1,ITGA6,SPOCK2,ITGB1,ITGB3,ITPKB,PTN,JAK3,PTPN6,PTPN11,PTPRC,DMD,DMP1,KIF26B,L1CAM,ROCK1,EMP2,LYN
Grin2b	1.28823e-15			GO: Biological Process	GO:0030203	glycosaminoglycan metabolic process		1.056e-07	0.0007652	2.634e-06	2.493e-05	33	167	EXTL3,ACAN,GPC4,GPC5,SDC4,STAB2,SGSH,BCAN,ST3GAL2,SLC9A1,ARSB,CSPG5,XYLT1,GXYLT1,ITIH5,TGFB1,GUSB,AGRN,HEXB,HGF,PDGFRB,CHST2,HSPG2,NDST1,CHST11,PRELP,VCAN,NCAN,CSPG4,SDC3,SPOCK2,ITIH3,GPC6
Grin2c	9.59978e-67			GO: Biological Process	GO:0021954	central nervous system neuron development		1.058e-07	0.0007664	2.634e-06	2.493e-05	22	85	EPHB3,FGFR1,FGFR2,PLXNA3,SPTBN4,SLIT1,SLIT3,GABRB1,SALL3,NRP2,NRP1,GLI2,CNTN2,NTRK2,LINGO1,NR2E1,SLIT2,PLXNA4,DCC,SAMD4B,ROBO1,EPHB1
Grin2d	3.12353e-19			GO: Biological Process	GO:0006631	fatty acid metabolic process		1.09e-07	0.0007901	2.686e-06	2.542e-05	57	379	ACACA,ACACB,ACADL,ACADS,NCF1,PTGR2,SCD5,ACSL3,FASN,SC5D,SCD,AGT,PDP2,ACAA2,ALOX5AP,GPAM,ACSF2,PDPN,SCAP,CYP4F12,ACSS1,SREBF1,ACSBG1,HPGDS,SYK,DAGLA,CYP4V2,ACSL6,HADHA,HADHB,HADH,TNFRSF1A,CYP4F8,PDK4,ELOVL5,MGLL,MID1IP1,FADS2,PLA2G5,QKI,PTGES,FADS6,PPARA,PPARD,CPT1A,CROT,ACOT11,HACL1,CYP2J2,ECI1,PTGS1,ELOVL2,DECR1,SLC27A1,ALDH5A1,PDPR,FADS1
Grm1	4.20697e-40			GO: Biological Process	GO:0034329	cell junction assembly		1.092e-07	0.0007911	2.686e-06	2.542e-05	37	200	HEG1,AGT,MMP14,SDC4,FLNA,SFRP1,ANK2,FN1,PKP4,CNTNAP1,APC,SORBS1,SLC9A1,NFASC,BCL2,GJA1,DST,FERMT2,GPM6B,RAPGEF1,TLN1,MACF1,TNS1,DLG5,AMOT,PLEC,COL16A1,CTNNA1,ITGA6,ITGB1,ITGB3,F11R,PXN,LAMA3,LAMA5,LAMC1,ROCK1
Grm2	2.41625e-14			GO: Biological Process	GO:0022617	extracellular matrix disassembly		1.093e-07	0.0007919	2.686e-06	2.542e-05	23	92	ETS1,ACAN,MMP9,MMP14,MMP15,FN1,BCAN,NID1,DDR2,SEMA5A,TGFB1,TGFB2,SH3PXD2B,FURIN,HSPG2,ADAMTS4,CST3,CTSS,HTRA1,LAMA3,LAMC1,LCP1,ENG
Grm3	4.11272e-90			GO: Biological Process	GO:0045778	positive regulation of ossification		1.094e-07	0.0007924	2.686e-06	2.542e-05	24	99	JAG1,FGFR3,MIA3,SLC8A1,ZHX3,GJA1,BMP6,BMP7,BMPR1A,BMPR1B,BMPR2,GLI3,GPM6B,DDR2,TMEM119,TGFB1,TGFB2,P2RX7,HGF,PRKD1,IL6R,IL6ST,GDPD2,SMAD5
Grm4	5.31373e-24			GO: Biological Process	GO:0061061	muscle structure development		1.122e-07	0.0008132	2.742e-06	2.596e-05	85	657	ERBB4,XIRP1,SPEG,OBSCN,EVC,ZFPM1,RYR1,MYORG,FZD1,S100B,HEG1,JAG1,AGT,SCN8A,FOXO4,FGFR1,FGFR2,MMP14,SOX6,MRAS,ANK2,SGCA,CHD7,SKI,PDLIM5,SLC8A1,SLC9A1,ZFHX3,SMO,FZD2,MEGF10,BCL9L,MYH9,FGFRL1,NCAM1,BCL2,KDM6B,CFLAR,GJA1,NEO1,SVIL,CACNA1H,NOTCH1,ZEB1,NTN3,CAPN3,SPAG9,TGFB1,RNF165,TGFBR2,NEURL1,AKAP13,CDH2,PDGFRA,CACNA2D2,PDGFRB,QKI,UTRN,CNTFR,COL6A3,COL11A1,POU6F1,PPARD,CSF1R,IGFBP5,CMTM5,CTNNA1,BOC,…
Grn	5.43515e-16			GO: Biological Process	GO:0050771	negative regulation of axonogenesis		1.124e-07	0.0008145	2.742e-06	2.596e-05	20	72	MBP,SEMA6D,SEMA6A,PLXNA3,SEMA4B,ARHGAP4,SLIT1,FSTL4,NRP1,SEMA5A,LINGO1,TNR,SLIT2,SEMA5B,NTN1,AATK,DCC,RGMA,SEMA3D,LRP4
Gse1	1.30103e-23			GO: Biological Process	GO:0003007	heart morphogenesis		1.178e-07	0.0008537	2.855e-06	2.703e-05	43	252	XIRP1,ZFPM1,RYR1,FZD1,HEG1,YAP1,JAG1,MIB1,FGFR2,FLNA,CHD7,SLC8A1,DCHS1,SMO,FZD2,FGFRL1,PLXND1,GJA1,BMPR1A,NFATC1,NODAL,NOTCH1,NOTCH2,TEAD1,TGFB1,TGFB2,TGFBR1,PKD2,COL5A1,COL11A1,ADAMTS1,CPE,NCOR2,INSR,PTCH1,FAT4,KAT6A,ZMIZ1,S1PR1,VANGL2,HEYL,MEGF8,ENG
Gsg1l	2.37765e-37			GO: Biological Process	GO:0010810	regulation of cell-substrate adhesion		1.179e-07	0.0008541	2.855e-06	2.703e-05	35	184	RREB1,FZD4,FZD7,FBLN1,FBLN2,MMP14,PREX1,SDC4,FLNA,SFRP1,FN1,CARMIL1,CCDC80,SLC9A1,BCL2,KANK1,NID1,NOTCH1,GPM6B,TRIOBP,MACF1,UTRN,COL1A1,COL16A1,ABI3BP,ITGA6,SPOCK2,ITGB1,ITGB3,PTN,PTPRZ1,DMD,DMP1,ROCK1,EMP2
Gstk1	4.75018e-21			GO: Biological Process	GO:0048015	phosphatidylinositol-mediated signaling		1.182e-07	0.0008565	2.855e-06	2.703e-05	38	209	PIK3AP1,ERBB4,AGT,FGF1,FGFR1,FGFR3,FGFR2,AGAP2,PRR5,PREX2,AGO2,CA8,NTRK2,CBL,TGFB2,ENTPD5,HCLS1,HGF,PDGFRA,PDGFRB,SERPINE2,SLC9A3R1,PIK3CG,PLD2,VAV1,PLXNB1,EZR,PPARD,IGF1R,CSF1R,PPP1R16B,DAB2IP,RELN,PTPN6,PTPN11,PTPN13,HBEGF,EGFR
Gstm1	7.01778e-35			GO: Biological Process	GO:0006022	aminoglycan metabolic process		1.208e-07	0.0008752	2.908e-06	2.752e-05	34	176	EXTL3,ACAN,GPC4,GPC5,SDC4,STAB2,SGSH,BCAN,ST3GAL2,SLC9A1,ARSB,CSPG5,XYLT1,GXYLT1,ITIH5,TGFB1,GUSB,AGRN,HEXB,HGF,PDGFRB,CHI3L1,CHST2,HSPG2,NDST1,CHST11,PRELP,VCAN,NCAN,CSPG4,SDC3,SPOCK2,ITIH3,GPC6
Gusb	6.38248e-26			GO: Biological Process	GO:0030168	platelet activation		1.224e-07	0.0008871	2.937e-06	2.78e-05	33	168	ABAT,ADRA2C,MERTK,FLNA,APOE,PDPN,ARRB1,GNA13,MYH9,AXL,SYK,GNA12,TLN1,ENTPD1,ENTPD2,PDGFRA,SLC7A11,SERPINE2,PIK3CG,PLCG2,PLEK,VAV1,COL1A1,COL1A2,P2RY12,ITGB3,ITPR1,ITPR2,ITPR3,PTPN6,PTPN11,FERMT3,LYN
Gxylt1	1.48956e-27			GO: Biological Process	GO:0090276	regulation of peptide hormone secretion		1.237e-07	0.0008964	2.958e-06	2.8e-05	41	235	ABAT,ADCY5,ADRA2C,SLC8B1,RAPGEF3,SFRP1,CHD7,SLC2A1,ARRB1,SREBF1,GJA1,APLN,ABCC8,GLUD1,GLUL,CACNA1A,GPLD1,CACNA1C,CACNA1E,RAPGEF4,SYT7,CD38,PAX6,HADH,PDE3B,CACNA2D2,NRXN1,MAP4K4,PPARD,CPT1A,RASL10B,INHBB,ITPR1,ITPR2,ITPR3,PTPN11,KCNB1,KIF5B,EGFR,LRP5,EPHA5
H2-K1	7.75236e-11			GO: Biological Process	GO:0007178	transmembrane receptor protein serine/threonine kinase signaling pathway		1.253e-07	0.0009077	2.986e-06	2.826e-05	53	343	FZD1,PPM1L,SFRP1,HIPK2,SKI,PRDM16,BCL9L,ZNF423,SPTBN1,BMP3,BMP6,BMP7,BMPR1A,BMPR1B,BMPR2,NEO1,GLG1,ADAM17,FERMT2,NODAL,NOTCH1,NOTCH2,ZEB1,CBL,TGFB1,RNF165,TGFB2,TGFBR1,TGFBR2,FURIN,PCSK6,COL1A2,WWTR1,CHST11,HTRA1,INHBA,INHBB,IRAK1,ITGB1,ITGB5,RGMA,F11R,PXN,CHRDL1,HTRA3,MEGF8,LNPEP,LRP4,LTBP1,LTBP3,ENG,GDF11,SMAD5
Hacl1	6.09051e-10			GO: Biological Process	GO:0051235	maintenance of location		1.341e-07	0.0009715	3.185e-06	3.015e-05	50	316	ABCA1,ACACB,ADCY6,RYR1,TPCN1,KIAA1109,FLNA,ANK2,ANK3,CHD7,DZIP1,APOE,ABHD4,SPTBN4,SLC8A1,ATP1A2,SOAT1,SORL1,JPH4,SREBF2,OS9,CACNA1C,CAPN3,GRIK5,TGFB1,TGFB2,P2RX7,TLN1,HEXB,HK2,PKD1,PKD2,PLCG2,SLC25A23,EZR,PPARA,PRKD1,DAG1,ITGB3,ITPR1,ITPR2,ITPR3,PTPN6,PTPRC,DMD,SHANK1,EDNRA,LTBP1,LYN,JPH3
Hadh	3.1521e-42			GO: Biological Process	GO:0001508	action potential		1.563e-07	0.001133	3.702e-06	3.504e-05	29	138	TPCN1,ADRA1A,SCN2A,SCN5A,SCN8A,ANK2,ANK3,CNTNAP1,SLC8A1,SLC9A1,ATP1A2,GJA1,CACNA1I,CACNA1H,CACNA1G,CACNA1A,CACNA1B,CACNA1C,CACNA1E,NRCAM,RAPGEF4,GRIN2A,GRIN2B,KCNA2,KCNB1,KCNMA1,DMD,HCN4,MYH14
Hadha	5.80178e-48			GO: Biological Process	GO:0030902	hindbrain development		1.638e-07	0.001187	3.867e-06	3.66e-05	33	170	ABAT,MDK,FZD4,SCN5A,CEP290,SMO,ATP2B2,SPTBN2,BCL2,GLI2,NFIX,CACNA1A,GRID2,GRIN1,CBS,PAX6,SCRIB,SEZ6L,GPR37L1,SERPINE2,NRXN1,PLXNA2,CNTN1,WNT7A,ITGB1,PTN,PTPN11,PTPRS,SAMD4B,SEZ6L2,RFX4,LPAR1,RORA
Hadhb	4.59302e-26			GO: Biological Process	GO:0031032	actomyosin structure organization		1.655e-07	0.001199	3.89e-06	3.682e-05	32	162	XIRP1,OBSCN,RAPGEF3,SDC4,ARAP1,SFRP1,CARMIL1,RGCC,MYO18A,SORBS1,SLC9A1,ARRB1,LIMCH1,MYH9,CFLAR,KISS1R,CAPN3,AKAP13,PDGFRA,PDGFRB,AMOT,KANK2,ARHGEF10,ITGB1,ITGB5,F11R,S1PR1,LPAR1,MYH14,WASF2,SORBS3,ROCK1
Havcr2	2.04226e-32			GO: Biological Process	GO:0070723	response to cholesterol		1.659e-07	0.001202	3.89e-06	3.682e-05	11	23	ABCA1,SMO,MLC1,GPLD1,TGFB1,TGFBR1,TGFBR2,INHBA,INHBB,PTCH1,LRP8
Hbegf	8.00479e-39			GO: Biological Process	GO:0070509	calcium ion import		1.844e-07	0.001336	4.311e-06	4.081e-05	34	179	RYR1,TPCN1,ANK2,CHD7,SLC8A2,SLC8A1,ATP1A2,ATP2B4,JPH4,CACNA1I,CACNA1H,CACNA1G,CACNA1A,CACNA1B,CACNA1C,CACNA1E,CAPN3,TGFB1,TGFB2,P2RX7,PDGFRB,PKD2,PLCG2,PRKD1,ITGB3,ITPR1,ITPR2,ITPR3,PTPN6,PTPRC,DMD,EDNRA,LYN,JPH3
Hcls1	4.10568e-27			GO: Biological Process	GO:0021772	olfactory bulb development		1.896e-07	0.001374	4.417e-06	4.18e-05	14	38	ERBB4,SALL1,FGFR1,CHD7,SKI,SLIT1,SLIT3,SALL3,NR2E1,PAX6,SLIT2,LHX2,CSF1R,ROBO1
Hcn2	1.06287e-30			GO: Biological Process	GO:0061326	renal tubule development		1.999e-07	0.001448	4.642e-06	4.394e-05	24	102	LGR4,SALL1,YAP1,JAG1,AGT,FGF1,DCHS1,SMO,BCL2,PROM1,GLI3,NOTCH1,TGFB1,PKD1,PKD2,COL4A1,POU3F3,WWTR1,PTCH1,FAT4,HDAC5,KIF26B,LAMA5,HEYL
Hcn4	2.2677e-18			GO: Biological Process	GO:0007173	epidermal growth factor receptor signaling pathway		2.073e-07	0.001502	4.798e-06	4.542e-05	28	132	EPS8,SHC3,ADRA2C,EFEMP1,AGT,MMP9,ARAP1,SHC1,APLP2,APP,PAG1,ERBIN,AFAP1L2,ADAM17,RHBDF1,CBL,TGFB1,NEURL1,DAB2IP,RASSF2,PTPN11,PTPRF,PXN,MVB12B,HBEGF,EGFR,SOCS4,PLCE1
Hdac4	7.40893e-32			GO: Biological Process	GO:0021700	developmental maturation		2.113e-07	0.001531	4.877e-06	4.616e-05	45	275	ERBB4,RYR1,FGFR1,FGFR3,FOXO3,ADGRL1,APP,SPTBN4,DCHS1,AXL,NFASC,BCL2,GJA1,NFIA,NOTCH1,CNTN2,CACNA1A,NPR2,NRCAM,ABHD2,GRIN1,TGFB2,NEURL1,CD63,AGRN,SEZ6L,TFCP2L1,NRXN1,PLXNB1,POU2F2,PPARD,LGI4,CSPG4,DAB2IP,RELN,DAG1,KCNMA1,SHANK1,FAT4,SEZ6L2,S1PR1,EDNRB,NTN4,GDF11,EPAS1
Hdac5	2.30296e-14			GO: Biological Process	GO:0071902	positive regulation of protein serine/threonine kinase activity		2.203e-07	0.001596	5.067e-06	4.796e-05	50	321	ERN1,FZD4,ADRA2C,AGT,FGF1,MAP3K10,FGFR1,ALK,FGD2,RGCC,SHC1,ARRB1,PEA15,ATP2B4,CCND1,FGD4,SYK,ADAM17,PSRC1,SASH1,SPAG9,TEAD1,GRM1,GRM4,TGFB1,P2RX7,TLR3,AKAP13,HGF,PDGFRB,CHI3L1,PIK3CG,PKD1,PKD2,MDFIC,CSF1R,CSPG4,FAM20A,DAB2IP,INSR,IRAK1,PTPN11,PTPRC,SLC27A1,PXN,LPAR1,VANGL2,EGFR,TENM1,PLCE1
Heatr5a	2.41214e-49			GO: Biological Process	GO:0050796	regulation of insulin secretion		2.217e-07	0.001607	5.085e-06	4.813e-05	36	197	ABAT,ADCY5,ADRA2C,SLC8B1,RAPGEF3,SFRP1,SLC2A1,ARRB1,SREBF1,GJA1,ABCC8,GLUD1,GLUL,CACNA1A,GPLD1,CACNA1C,CACNA1E,RAPGEF4,SYT7,CD38,HADH,PDE3B,CACNA2D2,NRXN1,MAP4K4,PPARD,CPT1A,INHBB,ITPR1,ITPR2,ITPR3,PTPN11,KCNB1,KIF5B,LRP5,EPHA5
Heg1	5.82265e-31			GO: Biological Process	GO:0001505	regulation of neurotransmitter levels		2.226e-07	0.001613	5.086e-06	4.814e-05	38	214	ABAT,MAOB,ADGRL1,PPFIA3,SLC1A3,SLC6A9,RIMS1,ATP1A2,BRSK1,GABRA2,NAAA,SPTBN2,GFAP,GLUL,DAGLA,CACNA1A,CACNA1B,GPM6B,CAMK2A,NTRK2,GRIK5,SYT2,GRM4,SYT7,P2RX7,SCRIB,TSPOAP1,NRXN1,NRXN2,WNT7A,SYT10,SLC32A1,CELSR1,RIMS4,SNPH,KCNJ10,ALDH5A1,SYTL5
Helz	8.52345e-14			GO: Biological Process	GO:0002791	regulation of peptide secretion		2.232e-07	0.001617	5.086e-06	4.814e-05	41	240	ABAT,ADCY5,ADRA2C,SLC8B1,RAPGEF3,SFRP1,CHD7,SLC2A1,ARRB1,SREBF1,GJA1,APLN,ABCC8,GLUD1,GLUL,CACNA1A,GPLD1,CACNA1C,CACNA1E,RAPGEF4,SYT7,CD38,PAX6,HADH,PDE3B,CACNA2D2,NRXN1,MAP4K4,PPARD,CPT1A,RASL10B,INHBB,ITPR1,ITPR2,ITPR3,PTPN11,KCNB1,KIF5B,EGFR,LRP5,EPHA5
Hepacam	8.15479e-70			GO: Biological Process	GO:0086010	membrane depolarization during action potential		2.272e-07	0.001647	5.162e-06	4.886e-05	15	44	TPCN1,SCN2A,SCN5A,SCN8A,ANK2,ANK3,SLC8A1,ATP1A2,CACNA1I,CACNA1H,CACNA1G,CACNA1A,CACNA1B,CACNA1C,CACNA1E
Heph	2.09644e-91			GO: Biological Process	GO:0010634	positive regulation of epithelial cell migration		2.293e-07	0.001662	5.193e-06	4.915e-05	25	110	ETS1,RREB1,AGT,FGF1,FGFR1,MMP9,ANXA3,PLPP3,SPARC,NRP2,NRP1,BMPR2,GPLD1,SASH1,SEMA5A,TGFB1,TGFB2,TGFBR2,AMOT,AMOTL1,CCR6,WNT7A,PRKD1,ITGB3,HBEGF
Herc2	5.3385e-45			GO: Biological Process	GO:0008347	glial cell migration		2.448e-07	0.001774	5.526e-06	5.231e-05	16	50	EFEMP1,MMP14,FN1,GLI3,TGFB2,NR2E1,SCRIB,HEXB,ADGRG1,P2RY12,VCAN,CSPG4,DAB2IP,RELN,LRP8,PTPRZ1
Hexb	1.93776e-40			GO: Biological Process	GO:0007044	cell-substrate junction assembly		2.545e-07	0.001844	5.728e-06	5.422e-05	22	89	MMP14,SDC4,SFRP1,FN1,SORBS1,SLC9A1,BCL2,DST,FERMT2,GPM6B,TLN1,MACF1,TNS1,PLEC,COL16A1,ITGA6,ITGB3,PXN,LAMA3,LAMA5,LAMC1,ROCK1
Heyl	1.28023e-15			GO: Biological Process	GO:0051271	negative regulation of cellular component movement		2.613e-07	0.001894	5.863e-06	5.549e-05	44	268	ERBB4,FBLN1,SEMA6D,SEMA6A,PLXNA3,SEMA4B,MIA3,SFRP1,RGCC,VASH1,APOE,ARHGAP4,SLIT1,BCL2,NRP1,KANK1,KISS1R,NODAL,NOTCH1,ABHD2,SEMA5A,TGFB1,ARAP3,CD63,PADI2,ADGRG1,SLIT2,SLC9A3R1,SEMA5B,CLIC4,PPARD,IGFBP5,CTNNA1,CX3CR1,DAB2IP,DAG1,PTN,PTPRG,PTPRM,HDAC5,SEMA3D,LRP1,ROBO1,ENG
Hgf	5.96738e-36			GO: Biological Process	GO:0009914	hormone transport		2.682e-07	0.001944	5.999e-06	5.678e-05	55	370	ABAT,ADCY5,FZD4,ADRA2C,SLC8B1,RAPGEF3,AGT,FGFR1,SMPD3,SFRP1,CHD7,SLC2A1,ARRB1,ILDR2,SREBF1,GJA1,BMP6,KISS1R,APLN,SLCO1C1,ABCC8,GLUD1,GLUL,CACNA1A,GPLD1,CACNA1C,CACNA1E,RAPGEF4,SYT7,CD38,PAX6,HADH,PDE3B,CACNA2D2,ABCB1,NRXN1,MAP4K4,VGF,PPARD,CPT1A,RASL10B,INHBA,INHBB,PTGS1,ITPR1,ITPR2,ITPR3,PTPN11,KCNB1,DIO2,KIF5B,EGFR,LRP5,LYN,EPHA5
Hhipl1	1.07201e-16			GO: Biological Process	GO:0021549	cerebellum development		2.759e-07	0.001999	6.132e-06	5.804e-05	25	111	ABAT,MDK,FZD4,SCN5A,SMO,ATP2B2,SPTBN2,GLI2,NFIX,CACNA1A,GRID2,CBS,SEZ6L,SERPINE2,NRXN1,CNTN1,WNT7A,PTN,PTPN11,PTPRS,SAMD4B,SEZ6L2,RFX4,LPAR1,RORA
Hip1	1.95327e-37			GO: Biological Process	GO:0072091	regulation of stem cell proliferation		2.759e-07	0.001999	6.132e-06	5.804e-05	25	111	FBLN1,YAP1,FGFR1,FGFR2,ARHGAP5,SMO,BMPR1A,NFATC1,GLI3,NOTCH1,ZEB1,TGFB1,TGFBR2,NR2E1,PAX6,PRRX1,CTNNA1,EIF2AK2,CX3CR1,PTN,PTPRC,HDAC5,FZD3,LRP5,LTBP3
Hipk2	2.82893e-99			GO: Biological Process	GO:1902287	semaphorin-plexin signaling pathway involved in axon guidance		2.826e-07	0.002047	6.261e-06	5.927e-05	8	12	PLXNA3,PLXND1,NRP1,PLXNB2,PLXNA1,PLXNA2,PLXNB1,PLXNA4
Hipk4	5.10141e-30			GO: Biological Process	GO:0050773	regulation of dendrite development		3.011e-07	0.002182	6.652e-06	6.296e-05	30	150	PREX1,APOE,PDLIM5,FSTL4,BMP7,SDK1,NTRK2,RAPGEF4,CRTC1,GRN,SRCIN1,GRIN1,CIT,IL1RAPL1,NEURL1,NR2E1,TRPC5,FAT3,SHANK3,NSMF,SIPA1L1,DAB2IP,RELN,DCC,LRP8,PTPRF,PTPRZ1,SHANK1,LPAR1,ROBO1
Hist2h2be	6.76906e-22			GO: Biological Process	GO:0045055	regulated exocytosis		3.027e-07	0.002193	6.666e-06	6.31e-05	49	315	FLNA,SELENOP,FN1,ANXA3,ADGRL1,APLP2,APP,SCG3,MYO1F,RIMS1,SPARC,SPTBN2,CD84,SYK,CACNA1I,CACNA1H,CACNA1G,NOTCH1,CACNA1A,CACNA1C,RAB31,RAPGEF4,GRIK5,SYT2,SYT7,TGFB1,TGFB2,P2RX7,TIMP3,TLN1,CD63,SCRIB,PCDH7,HGF,CBARP,CLU,PIK3CG,PLD2,PLEK,SYT10,RIMS4,PROS1,SNPH,ITGB3,ITIH3,KCNB1,LGALS3BP,SYTL5,LYN
Hivep1	2.20843e-65			GO: Biological Process	GO:0051924	regulation of calcium ion transport		3.148e-07	0.002281	6.912e-06	6.542e-05	41	243	ADCYAP1R1,S100A1,RAPGEF3,AGT,ANK2,CHD7,SLC8A1,SLC9A1,ATP1A2,ATP2B2,JPH4,BCL2,CD84,GJA1,CACNA1G,GNAI2,CACNA1B,CACNA1C,CAMK2A,CAPN3,OPRD1,TGFB1,TGFB2,P2RX7,PDGFRB,CBARP,PIK3CG,AHNAK,PKD2,PLCG2,P2RY12,WFS1,PRKD1,ITGB3,ITPR1,JAK3,PTPN6,DMD,EDNRA,LYN,JPH3
Hivep3	4.2091e-40			GO: Biological Process	GO:0030517	negative regulation of axon extension		3.181e-07	0.002305	6.964e-06	6.592e-05	15	45	SEMA6D,SEMA6A,PLXNA3,SEMA4B,ARHGAP4,SLIT1,FSTL4,NRP1,SEMA5A,TNR,SLIT2,SEMA5B,NTN1,AATK,SEMA3D
Hk2	1.94098e-43			GO: Biological Process	GO:0007369	gastrulation		3.458e-07	0.002506	7.528e-06	7.126e-05	35	192	FZD7,FGFR1,FGFR2,MMP9,MMP14,MMP15,SFRP1,FN1,PLPP3,KDM6B,BMP7,BMPR1A,BMPR2,NODAL,TGFBR2,AMOT,COL4A2,COL5A1,COL5A2,COL6A1,COL11A1,COL12A1,CELSR1,TENM4,INHBA,DAG1,ITGA7,ITGB1,ITGB2,ITGB3,ITGB5,LAMA3,VANGL2,MEGF8,LRP5
Hmbox1	1.78664e-28			GO: Biological Process	GO:0014068	positive regulation of phosphatidylinositol 3-kinase signaling		3.46e-07	0.002507	7.528e-06	7.126e-05	19	70	PIK3AP1,ERBB4,AGT,FGFR1,AGAP2,PRR5,NTRK2,CBL,TGFB2,HCLS1,HGF,PDGFRA,PDGFRB,PLD2,PLXNB1,PPARD,IGF1R,RELN,PTPN6
Hmgn5	7.95798e-60			GO: Biological Process	GO:0038127	ERBB signaling pathway		3.501e-07	0.002537	7.596e-06	7.19e-05	30	151	EPS8,ERBB4,SHC3,ADRA2C,EFEMP1,AGT,MMP9,ARAP1,SHC1,APLP2,APP,PAG1,ERBIN,AFAP1L2,CPNE3,ADAM17,RHBDF1,CBL,TGFB1,NEURL1,DAB2IP,RASSF2,PTPN11,PTPRF,PXN,MVB12B,HBEGF,EGFR,SOCS4,PLCE1
Hmha1	1.02493e-09			GO: Biological Process	GO:0050905	neuromuscular process		3.607e-07	0.002614	7.802e-06	7.385e-05	26	120	ADCY5,FABP7,SCN8A,CNTNAP1,APLP2,APP,SLC1A3,ATP2B2,JPH4,CACNA1A,GRID2,GRIN1,GRIN2A,GRIN2B,GRIN2C,GRIN2D,CSMD1,TNR,HEXB,NRXN1,TPP1,SHANK3,PCDH15,KCNMA1,SHANK1,JPH3
Homer2	1.73734e-52			GO: Biological Process	GO:0006814	sodium ion transport		3.627e-07	0.002628	7.821e-06	7.403e-05	38	218	SLC8B1,SLC24A4,SCN2A,AGT,SCN5A,SCN8A,ANK3,SPTBN4,SLC8A2,SLC8A1,SLC9A1,SLC20A2,ATP1A2,ATP1A3,SLC4A4,ATP1A4,ATP1B2,ATP2B4,HCN2,SLC9A7,SLC38A3,TGFB1,P2RX7,AGRN,SERPINE2,SLC9A3R1,PKD2,FXYD1,UTRN,CNTN1,SLC4A8,SLC13A3,NKAIN4,SLC13A5,KIF5B,DMD,DMPK,HCN4
Homer3	9.70312e-11			GO: Biological Process	GO:0036315	cellular response to sterol		3.838e-07	0.002781	8.252e-06	7.811e-05	9	16	ABCA1,SMO,MLC1,GPLD1,INHBA,INHBB,PTCH1,LRP8,RORA
Hpgds	2.00779e-33			GO: Biological Process	GO:0002790	peptide secretion		3.922e-07	0.002842	8.408e-06	7.958e-05	46	290	ABAT,ABCA1,ADCY5,ADRA2C,SLC8B1,RAPGEF3,SMPD3,SFRP1,CHD7,SLC2A1,ARRB1,ILDR2,SREBF1,GJA1,APLN,ABCC8,GLUD1,GLUL,CACNA1A,GPLD1,CACNA1C,CACNA1E,RAPGEF4,SYT7,CD38,PAX6,HADH,PDE3B,CACNA2D2,NRXN1,MAP4K4,VGF,PPARD,CPT1A,RASL10B,INHBB,ITPR1,ITPR2,ITPR3,PTPN11,KCNB1,DIO2,KIF5B,EGFR,LRP5,EPHA5
Hrsp12	1.03899e-20			GO: Biological Process	GO:0021988	olfactory lobe development		3.965e-07	0.002873	8.475e-06	8.022e-05	14	40	ERBB4,SALL1,FGFR1,CHD7,SKI,SLIT1,SLIT3,SALL3,NR2E1,PAX6,SLIT2,LHX2,CSF1R,ROBO1
Hs6st3	1.15849e-14			GO: Biological Process	GO:0060541	respiratory system development		3.988e-07	0.00289	8.499e-06	8.045e-05	42	254	RIDA,SPEG,FZD1,HEG1,YAP1,FGF1,FGFR1,FGFR3,FGFR2,MMP14,CHD7,SKI,PDPN,SPARC,SREBF1,FGFRL1,CIC,BMPR1A,BMPR2,GLI2,GLI3,NODAL,NOTCH1,PLOD3,TMBIM6,TGFBR2,DLG5,PDGFRA,CHI3L1,PKD1,HSD11B1,TNS3,TNC,NCOR2,CELSR1,IGFBP5,DAG1,PTN,LAMA5,VANGL2,LTBP3,EPAS1
Hsd11b1	1.27814e-13			GO: Biological Process	GO:1901615	organic hydroxy compound metabolic process		4.005e-07	0.002902	8.509e-06	8.054e-05	75	573	ABAT,ABCA1,ABCA2,ACADL,MAOB,ADCYAP1R1,ACSL3,CPQ,SC5D,DISP3,FGF1,ACAA2,FGFR1,ALDH1A1,SMPD3,ALDH2,APLP2,NPC2,APOE,APP,SCAP,CYP4F12,ATP2B2,ALDH7A1,SOAT1,SORL1,ACSS1,SREBF1,SREBF2,BCL2,MBOAT2,BMP6,SLCO1C1,SULT1A1,CACNA1H,NPC1,CYP4V2,GPD2,CACNA1A,GPLD1,GRIN2A,TGFB2,PLA2G16,TTPA,PLA2G5,PLCB2,PLCB3,PLCG2,PLEK,PPARD,CPT1A,CROT,RELN,INPP5D,INPPL1,CYP51A1,ABHD3,RETSAT,ITPKB,CHPT1,LPCAT2,SLC27A1,KCNMA1,DIO2…
Hspg2	6.23023e-26			GO: Biological Process	GO:0071900	regulation of protein serine/threonine kinase activity		4.27e-07	0.003094	9.046e-06	8.562e-05	69	513	ERN1,FZD4,ADRA2C,KIDINS220,AGT,FGF1,MAP3K10,FGFR1,ALK,SFRP1,FGD2,RGCC,SHC1,APC,APOE,MST1,ARRB1,PEA15,ATP2B4,SORL1,CCND1,BMP7,KISS1R,FGD4,SYK,GNAI2,ADAM17,PSRC1,SASH1,RAPGEF1,SPAG9,TEAD1,GRM1,GRM4,CBS,TGFB1,TGFBR1,P2RX7,TLR3,AKAP13,HGF,PDGFRB,CHI3L1,PIK3CG,PKD1,PKD2,MDFIC,IGF1R,CSF1R,CSPG4,FAM20A,EIF2AK2,DAB2IP,INPPL1,INSR,IRAK1,WNK1,PTPN6,PTPN11,PTPRC,SLC27A1,PXN,LPAR1,VANGL2,EGFR,TENM1,LRP5,LYN,…
Htra1	4.40068e-27			GO: Biological Process	GO:0051282	regulation of sequestering of calcium ion		4.282e-07	0.003103	9.046e-06	8.562e-05	26	121	RYR1,TPCN1,ANK2,CHD7,SLC8A1,ATP1A2,JPH4,CACNA1C,CAPN3,TGFB1,TGFB2,P2RX7,PKD2,PLCG2,SLC25A23,PRKD1,ITGB3,ITPR1,ITPR2,ITPR3,PTPN6,PTPRC,DMD,EDNRA,LYN,JPH3
Htra3	3.19107e-14			GO: Biological Process	GO:0030072	peptide hormone secretion		4.401e-07	0.003189	9.253e-06	8.759e-05	45	282	ABAT,ADCY5,ADRA2C,SLC8B1,RAPGEF3,SMPD3,SFRP1,CHD7,SLC2A1,ARRB1,ILDR2,SREBF1,GJA1,APLN,ABCC8,GLUD1,GLUL,CACNA1A,GPLD1,CACNA1C,CACNA1E,RAPGEF4,SYT7,CD38,PAX6,HADH,PDE3B,CACNA2D2,NRXN1,MAP4K4,VGF,PPARD,CPT1A,RASL10B,INHBB,ITPR1,ITPR2,ITPR3,PTPN11,KCNB1,DIO2,KIF5B,EGFR,LRP5,EPHA5
Hus1	1.95828e-29			GO: Biological Process	GO:0010595	positive regulation of endothelial cell migration		4.406e-07	0.003192	9.253e-06	8.759e-05	19	71	ETS1,AGT,FGF1,FGFR1,ANXA3,PLPP3,SPARC,NRP2,NRP1,BMPR2,GPLD1,SASH1,SEMA5A,TGFB1,AMOT,AMOTL1,WNT7A,PRKD1,ITGB3
Huwe1	1.3517e-48			GO: Biological Process	GO:0046879	hormone secretion		4.591e-07	0.003327	9.611e-06	9.097e-05	53	357	ABAT,ADCY5,FZD4,ADRA2C,SLC8B1,RAPGEF3,AGT,FGFR1,SMPD3,SFRP1,CHD7,SLC2A1,ARRB1,ILDR2,SREBF1,GJA1,BMP6,KISS1R,APLN,ABCC8,GLUD1,GLUL,CACNA1A,GPLD1,CACNA1C,CACNA1E,RAPGEF4,SYT7,CD38,PAX6,HADH,PDE3B,CACNA2D2,NRXN1,MAP4K4,VGF,PPARD,CPT1A,RASL10B,INHBA,INHBB,PTGS1,ITPR1,ITPR2,ITPR3,PTPN11,KCNB1,DIO2,KIF5B,EGFR,LRP5,LYN,EPHA5
Idh2	1.39666e-20			GO: Biological Process	GO:0044272	sulfur compound biosynthetic process		4.602e-07	0.003335	9.611e-06	9.097e-05	38	220	ACACA,ACACB,EXTL3,SCD5,ACSL3,FASN,SCD,ACAN,PDP2,OPLAH,BCAN,ST3GAL2,ACSF2,GSTK1,CSPG5,HS6ST3,ACSS1,XYLT1,ACSBG1,HPGDS,ACSL6,PAPSS2,CBS,GSTM1,PDK4,ELOVL5,CHST2,NDST1,CHST11,ACOT11,PRELP,VCAN,NCAN,CSPG4,ELOVL2,PDPR,SLC26A2,VANGL2
Igdcc4	3.60622e-85			GO: Biological Process	GO:0060041	retina development in camera-type eye		4.639e-07	0.003362	9.66e-06	9.144e-05	31	161	IKZF1,FZD4,MERTK,CEP290,APC,HIPK2,CHD7,SKI,ATP2B4,NRP1,PROM1,BMPR1B,BMPR2,SDK1,NTRK2,NR2E1,PAX6,TSPAN12,PDGFRA,PDGFRB,LHX2,COL4A1,SDK2,FAT3,CLIC4,FJX1,PTN,PTPRM,DSCAM,LAMB2,LRP5
Igf1r	1.19283e-46			GO: Biological Process	GO:0050900	leukocyte migration		4.704e-07	0.003408	9.766e-06	9.244e-05	56	386	EPS8,FCGR2A,MERTK,MMP9,PREX1,MIA3,FN1,SHC1,MSN,MST1,ATP1B2,MYH9,SWAP70,CD84,STK10,GLG1,SYK,ADAM17,TGFB2,SLC7A8,PADI2,SLC7A10,NCKAP1L,SLC7A11,JAM2,SLIT2,PIK3CG,CCR6,VAV1,VCAM1,COL1A1,COL1A2,P2RY12,YES1,CSF3R,IL6R,CX3CR1,PROS1,INPP5D,ITGA6,ITGA9,ITGAM,ITGB1,ITGB2,ITGB3,PTPN6,PTPN11,F11R,PLA2G7,DOCK8,L1CAM,S1PR1,EDNRA,EDNRB,ROCK1,LYN
Igf2r	2.71168e-55			GO: Biological Process	GO:0006836	neurotransmitter transport		4.987e-07	0.003613	1.032e-05	9.772e-05	37	212	ADGRL1,PPFIA3,SLC1A3,SLC6A1,SLC6A9,SLC6A11,SV2C,RIMS1,ATP1A2,BRSK1,GABRA2,NAAA,SPTBN2,GFAP,GLUL,CACNA1A,CACNA1B,GPM6B,CAMK2A,NTRK2,GRIK5,SYT2,GRM4,SYT7,P2RX7,SCRIB,TSPOAP1,NRXN1,NRXN2,WNT7A,SYT10,SLC32A1,CELSR1,RIMS4,SNPH,KCNJ10,SYTL5
Igfbp5	1.78284e-137			GO: Biological Process	GO:0050885	neuromuscular process controlling balance		5.06e-07	0.003667	1.041e-05	9.854e-05	18	65	ADCY5,CNTNAP1,APLP2,APP,SLC1A3,ATP2B2,JPH4,CACNA1A,GRIN2C,TNR,HEXB,NRXN1,TPP1,SHANK3,PCDH15,KCNMA1,SHANK1,JPH3
Igsf1	1.15329e-25			GO: Biological Process	GO:1902656	calcium ion import into cytosol		5.072e-07	0.003675	1.041e-05	9.854e-05	26	122	RYR1,TPCN1,ANK2,CHD7,SLC8A1,ATP1A2,ATP2B4,JPH4,CACNA1C,CAPN3,TGFB1,TGFB2,P2RX7,PKD2,PLCG2,PRKD1,ITGB3,ITPR1,ITPR2,ITPR3,PTPN6,PTPRC,DMD,EDNRA,LYN,JPH3
Igsf3	3.24107e-36			GO: Biological Process	GO:0097553	calcium ion transmembrane import into cytosol		5.072e-07	0.003675	1.041e-05	9.854e-05	26	122	RYR1,TPCN1,ANK2,CHD7,SLC8A1,ATP1A2,ATP2B4,JPH4,CACNA1C,CAPN3,TGFB1,TGFB2,P2RX7,PKD2,PLCG2,PRKD1,ITGB3,ITPR1,ITPR2,ITPR3,PTPN6,PTPRC,DMD,EDNRA,LYN,JPH3
Igsf9b	3.36667e-07			GO: Biological Process	GO:0030324	lung development		5.177e-07	0.003752	1.058e-05	0.0001001	38	221	RIDA,FZD1,HEG1,YAP1,FGF1,FGFR1,FGFR3,FGFR2,MMP14,PDPN,SPARC,SREBF1,CIC,BMPR1A,BMPR2,GLI2,GLI3,NODAL,NOTCH1,PLOD3,TMBIM6,TGFBR2,DLG5,PDGFRA,CHI3L1,PKD1,HSD11B1,TNS3,TNC,NCOR2,CELSR1,IGFBP5,DAG1,PTN,LAMA5,VANGL2,LTBP3,EPAS1
Ikzf1	5.74468e-42			GO: Biological Process	GO:0046883	regulation of hormone secretion		5.182e-07	0.003755	1.058e-05	0.0001001	47	302	ABAT,ADCY5,ADRA2C,SLC8B1,RAPGEF3,AGT,FGFR1,SFRP1,CHD7,SLC2A1,ARRB1,SREBF1,GJA1,BMP6,KISS1R,APLN,ABCC8,GLUD1,GLUL,CACNA1A,GPLD1,CACNA1C,CACNA1E,RAPGEF4,SYT7,CD38,PAX6,HADH,PDE3B,CACNA2D2,NRXN1,MAP4K4,PPARD,CPT1A,RASL10B,INHBA,INHBB,PTGS1,ITPR1,ITPR2,ITPR3,PTPN11,KCNB1,KIF5B,EGFR,LRP5,EPHA5
Il1rapl1	1.55643e-11			GO: Biological Process	GO:0060078	regulation of postsynaptic membrane potential		5.512e-07	0.003994	1.122e-05	0.0001062	23	100	ABAT,SCN2A,SCN5A,SCN8A,IGSF9B,RIMS1,HCN2,GRID2,GRIK5,GRIN1,GRIN2A,GRIN2B,GRIN2C,GRIN2D,MAPK8IP2,NRXN1,PKD2,WNT7A,SHANK3,RELN,DMPK,SHANK1,HCN4
Il6ra	1.31981e-29			GO: Biological Process	GO:0051966	regulation of synaptic transmission, glutamatergic		5.626e-07	0.004077	1.142e-05	0.0001081	17	59	SHANK2,ATP1A2,IQSEC2,GLUL,NTRK2,GRIK3,GRM1,GRM2,GRM3,GRM4,TNR,MAPK8IP2,SERPINE2,NRXN1,SHANK3,RELN,EGFR
Il6st	8.34858e-98			GO: Biological Process	GO:0050890	cognition		5.712e-07	0.004139	1.156e-05	0.0001094	47	303	MAN2B1,MAGT1,MDK,ABCA7,ADCY1,SHC3,SLC12A5,S100B,CHD7,APP,SLC1A4,SLC6A1,SLC8A2,SHANK2,ATP1A2,ATP1A3,JPH4,NCAM1,CYFIP1,NQO2,CNTN2,CACNA1C,CACNA1E,NTRK2,CRTC1,GRIN1,GRIN2A,GRIN2B,GRM4,TNR,MAPK8IP2,NRXN1,NRXN2,SHANK3,CTNND2,CX3CR1,RELN,KMT2B,ITGB1,PTGS1,ITPR3,PTN,PTPRZ1,SHANK1,EGFR,EIF4EBP2,JPH3
Ildr2	1.69859e-24			GO: Biological Process	GO:0006066	alcohol metabolic process		5.851e-07	0.00424	1.181e-05	0.0001118	58	408	ABCA1,ABCA2,ACADL,ADCYAP1R1,ACSL3,SC5D,DISP3,FGF1,ACAA2,FGFR1,ALDH1A1,SMPD3,ALDH2,APLP2,NPC2,APOE,APP,SCAP,ALDH7A1,SOAT1,SORL1,ACSS1,SREBF1,SREBF2,MBOAT2,BMP6,CACNA1H,NPC1,CYP4V2,GPD2,GPLD1,PLA2G16,PLA2G5,PLCB2,PLCB3,PLCG2,PLEK,PPARD,INPP5D,INPPL1,CYP51A1,ABHD3,RETSAT,ITPKB,CHPT1,LPCAT2,SLC27A1,KCNMA1,SARDH,PLD4,SLC44A2,LCAT,LDLR,LPCAT3,LRP1,LRP5,LSS,PLCE1
Inhba	3.83976e-10			GO: Biological Process	GO:0032231	regulation of actin filament bundle assembly		5.909e-07	0.004281	1.189e-05	0.0001126	21	86	RAPGEF3,SDC4,ARAP1,FLNA,SFRP1,CARMIL1,RGCC,SLC9A1,SWAP70,KISS1R,AMOT,PLEK,KANK2,SHANK3,ARHGEF10,SHANK1,S1PR1,LPAR1,WASF2,SORBS3,ROCK1
Inhbb	8.34879e-18			GO: Biological Process	GO:0043113	receptor clustering		5.997e-07	0.004346	1.204e-05	0.0001139	16	53	FLNA,APOE,CACNA1A,GRIK5,GRIN2B,TGFB1,CDH2,AGRN,NRXN1,NRXN2,SHANK3,RELN,ITGB2,PTN,LRP4,LRP5
Inpp5d	3.70041e-36			GO: Biological Process	GO:0021696	cerebellar cortex morphogenesis		6.815e-07	0.004938	1.364e-05	0.0001291	13	36	SMO,ATP2B2,SPTBN2,GLI2,NFIX,CACNA1A,GRID2,SERPINE2,NRXN1,WNT7A,PTPN11,RFX4,RORA
Inppl1	2.5059e-38			GO: Biological Process	GO:0071397	cellular response to cholesterol		6.878e-07	0.004984	1.373e-05	0.0001299	8	13	ABCA1,SMO,MLC1,GPLD1,INHBA,INHBB,PTCH1,LRP8
Insr	2.53099e-28			GO: Biological Process	GO:0051208	sequestering of calcium ion		7.069e-07	0.005122	1.407e-05	0.0001332	26	124	RYR1,TPCN1,ANK2,CHD7,SLC8A1,ATP1A2,JPH4,CACNA1C,CAPN3,TGFB1,TGFB2,P2RX7,PKD2,PLCG2,SLC25A23,PRKD1,ITGB3,ITPR1,ITPR2,ITPR3,PTPN6,PTPRC,DMD,EDNRA,LYN,JPH3
Iqsec2	2.78943e-29			GO: Biological Process	GO:0071705	nitrogen compound transport		7.106e-07	0.005149	1.411e-05	0.0001335	103	879	ABAT,ABCA1,SLC29A3,ACACA,ACACB,MAOB,SLC15A3,ADCY5,SLC12A5,ADRA2C,SLC8B1,FCGR2A,RAPGEF3,AGT,SMPD3,SFRP1,CHD7,PPFIA3,SLC1A2,SLC1A3,SLC1A4,SLC7A14,SLC2A1,SLC6A1,PDPN,SLC6A9,SLC6A11,SLC7A2,ARRB1,SLC14A1,SLC15A2,RIMS1,ATP1A2,ILDR2,MYO6,SREBF1,GJA1,BMP7,APLN,SLCO1C1,ABCC8,GLUD1,GLUL,SYK,TAP2,SLC38A3,CACNA1A,GPLD1,CACNA1C,GPM6B,CACNA1E,TCN2,NTRK2,RAPGEF4,GRIN2B,GRM2,ATP13A2,SYT7,SLC7A8,P2RX7,CD38,ENTPD1…
Iqsec3	3.61488e-64			GO: Biological Process	GO:0006897	endocytosis		7.215e-07	0.005228	1.428e-05	0.0001352	83	665	ABCA1,LRP1B,ABCA7,MFGE8,FCGR2A,MIB1,BIN2,MERTK,SCARA3,STAB2,ANXA3,CARMIL1,ITSN1,APOE,APP,ARRB1,HHIPL1,MEGF10,SORL1,MYH9,SPARC,MYO6,MYO10,AXL,B2M,STAB1,CYFIP1,MLC1,SYK,C4B,LOXL3,CNTN2,NPC1,RAB31,STON1,GRN,SYT2,CBL,SYT7,TGFB1,TGFBR2,TGM2,P2RX7,TREM2,CD63,SCRIB,NCKAP1L,HIP1,PIK3CG,RIN2,PLCG2,PLD1,PLD2,NEURL1B,VAV1,EZR,WIPF1,IRF8,YES1,MICALL1,IGF2R,STON2,PRKD1,PROS1,SNPH,INPPL1,ITGB1,ITGB2,LRP8,MRC2,…
Irak1	1.33783e-31			GO: Biological Process	GO:0035725	sodium ion transmembrane transport		7.301e-07	0.005291	1.442e-05	0.0001365	27	132	SLC8B1,SLC24A4,SCN2A,AGT,SCN5A,SCN8A,ANK3,SLC8A2,SLC8A1,SLC9A1,SLC20A2,ATP1A2,ATP1A3,SLC4A4,ATP1A4,ATP1B2,ATP2B4,HCN2,SLC9A7,AGRN,SLC9A3R1,PKD2,FXYD1,UTRN,KIF5B,DMD,HCN4
Irf8	5.86091e-12			GO: Biological Process	GO:0001101	response to acid chemical		7.376e-07	0.005344	1.452e-05	0.0001375	54	372	ABCA1,ACACA,MBP,ADCY6,FZD4,FZD7,RAPGEF3,YAP1,SCD,SFRP1,FN1,SESN3,SIPA1,SLC1A2,SLC1A3,ATP2B4,SPARC,SREBF1,BCL2,BMP6,ZEB1,NTRK2,GRIN2A,TEAD1,TMBIM6,CBS,TIMP3,CD38,NEURL1,PDGFRA,PDGFRB,PDK4,ABCB4,PKD2,COL1A1,COL1A2,COL4A1,COL5A2,COL6A1,COL16A1,ADAMTS1,TNC,PTGES,CPT1A,YES1,IGF1R,IGF2R,NSMF,PTCH1,PTGS1,PTN,LDLR,EGFR,LYN
Itga6	1.43319e-70			GO: Biological Process	GO:0071559	response to transforming growth factor beta		7.475e-07	0.005416	1.468e-05	0.0001389	39	233	RAPGEF3,SOX6,SFRP1,FN1,HIPK2,SKI,ZFHX3,PRDM16,BCL9L,BMPR1A,BMPR1B,GLG1,ADAM17,FERMT2,NODAL,ZEB1,CBL,TGFB1,TGFB2,TGFBR1,TGFBR2,FURIN,COL1A1,COL1A2,COL4A2,WNT7A,CHST11,YES1,CX3CR1,HTRA1,ITGB1,ITGB5,F11R,PXN,HTRA3,LTBP1,LTBP3,ENG,SMAD5
Itga7	4.62233e-24			GO: Biological Process	GO:0050919	negative chemotaxis		7.871e-07	0.005703	1.541e-05	0.0001459	14	42	SEMA6D,SEMA6A,PLXNA3,SEMA4B,SLIT1,SLIT3,NRP2,SEMA5A,SLIT2,SEMA5B,PLXNA4,ITGB3,SEMA3D,ROBO1
Itga9	4.69942e-25			GO: Biological Process	GO:0030308	negative regulation of cell growth		7.907e-07	0.005729	1.544e-05	0.0001462	34	190	SEMA6D,AGT,SEMA6A,PLXNA3,SEMA4B,SFRP1,SIPA1,ARHGAP4,GAS2L1,SLIT1,SLIT3,DACT3,FSTL4,BCL2,NRP1,GJA1,BMPR2,PPP1R9B,PSRC1,SEMA5A,TGFB1,TGFB2,TNR,SLIT2,SERPINE2,SEMA5B,NTN1,PPARD,AATK,DAB2IP,INHBA,DCC,RGMA,SEMA3D
Itgam	2.40454e-225			GO: Biological Process	GO:0030323	respiratory tube development		8.216e-07	0.005953	1.6e-05	0.0001515	38	225	RIDA,FZD1,HEG1,YAP1,FGF1,FGFR1,FGFR3,FGFR2,MMP14,PDPN,SPARC,SREBF1,CIC,BMPR1A,BMPR2,GLI2,GLI3,NODAL,NOTCH1,PLOD3,TMBIM6,TGFBR2,DLG5,PDGFRA,CHI3L1,PKD1,HSD11B1,TNS3,TNC,NCOR2,CELSR1,IGFBP5,DAG1,PTN,LAMA5,VANGL2,LTBP3,EPAS1
Itgb1	1.09961e-43			GO: Biological Process	GO:1903779	regulation of cardiac conduction		8.278e-07	0.005998	1.608e-05	0.0001522	18	67	RYR1,AGT,ANK2,SLC8A2,SLC8A1,ATP1A2,ATP1A3,ATP1A4,ATP1B2,ATP2B2,ATP2B3,ATP2B4,NPR2,FXYD1,ITPR1,ITPR2,ITPR3,DMPK
Itgb2	1.44998e-41			GO: Biological Process	GO:0015711	organic anion transport		8.425e-07	0.006105	1.632e-05	0.0001545	63	462	ABAT,ABCA1,ABCA2,ACACA,ACACB,ABCA7,ACSL3,AGT,NPC2,APOE,PPFIA3,SLC1A2,SLC1A3,SLC1A4,SLC7A14,SLC2A1,SLC4A2,SLC6A1,PDPN,SLC6A9,SLC6A11,SLC7A2,RIMS1,ATP1A2,SLC4A4,MYO6,GJA1,KISS1R,SLCO1C1,SYK,SLC38A3,CACNA1A,ACSL6,NTRK2,GRIN2B,GRM2,SLC7A8,MFSD2A,P2RX7,CA5B,SLC7A10,TSPOAP1,SLCO2B1,SLC7A11,ABCB4,SLC9A3R1,PLA2G5,SLC4A8,SLC13A3,PPARA,PPARD,CPT1A,PITPNM1,SLC32A1,CROT,PITPNM3,SLC13A5,SLC22A23,SLC27A1,KCNJ1…
Itgb3	4.8683e-18			GO: Biological Process	GO:0007193	adenylate cyclase-inhibiting G-protein coupled receptor signaling pathway		8.832e-07	0.0064	1.707e-05	0.0001615	19	74	ADCY1,ADCY2,ADCY5,ADCY6,ADCY7,ADCY9,FLNA,GNAI2,GRIK3,GRM2,GRM3,GRM4,OPRD1,GPR37L1,P2RY12,ITGB3,S1PR1,LPAR1,S1PR3
Itgb5	3.07569e-84			GO: Biological Process	GO:0002028	regulation of sodium ion transport		8.895e-07	0.006445	1.71e-05	0.0001618	21	88	AGT,SCN5A,ANK3,SPTBN4,SLC8A1,SLC9A1,ATP1A2,ATP1B2,ATP2B4,TGFB1,P2RX7,AGRN,SERPINE2,SLC9A3R1,FXYD1,UTRN,CNTN1,NKAIN4,KIF5B,DMD,DMPK
Itgb8	3.74657e-55			GO: Biological Process	GO:0051963	regulation of synapse assembly		8.895e-07	0.006445	1.71e-05	0.0001618	21	88	EPHB3,ADGRL1,PDLIM5,SLIT1,MDGA1,ADGRB1,ADGRB2,CLSTN2,ADGRL2,ADGRL3,NTRK2,GRIN1,THBS2,AGRN,NRXN1,FLRT1,WNT7A,SHANK3,CLSTN3,LRRC4B,EPHB1
Itih3	8.41459e-79			GO: Biological Process	GO:0042886	amide transport		8.977e-07	0.006504	1.721e-05	0.0001629	55	384	ABAT,ABCA1,SLC15A3,ADCY5,ADRA2C,SLC8B1,RAPGEF3,SMPD3,SFRP1,CHD7,SLC2A1,PDPN,ARRB1,SLC14A1,SLC15A2,ILDR2,SREBF1,GJA1,BMP7,APLN,ABCC8,GLUD1,GLUL,TAP2,SLC38A3,CACNA1A,GPLD1,CACNA1C,CACNA1E,RAPGEF4,SYT7,CD38,TLR3,PAX6,HADH,PDE3B,CACNA2D2,SLC9A3R1,NRXN1,MAP4K4,VGF,PPARD,CPT1A,RASL10B,INHBB,ITPR1,ITPR2,ITPR3,PTPN11,KCNB1,DIO2,KIF5B,EGFR,LRP5,EPHA5
Itih5	4.66386e-100			GO: Biological Process	GO:0007611	learning or memory		9.222e-07	0.006683	1.763e-05	0.0001669	43	271	MAN2B1,MDK,ABCA7,ADCY1,SHC3,SLC12A5,S100B,APP,SLC6A1,SLC8A2,SHANK2,ATP1A2,ATP1A3,JPH4,NCAM1,NQO2,CNTN2,CACNA1C,CACNA1E,NTRK2,CRTC1,GRIN1,GRIN2A,GRIN2B,GRM4,TNR,MAPK8IP2,NRXN1,NRXN2,SHANK3,CTNND2,CX3CR1,RELN,KMT2B,ITGB1,PTGS1,ITPR3,PTN,PTPRZ1,SHANK1,EGFR,EIF4EBP2,JPH3
Itpkb	7.27626e-48			GO: Biological Process	GO:0046847	filopodium assembly		9.474e-07	0.006865	1.807e-05	0.000171	17	61	TTYH1,TENM2,ARAP1,FGD2,FGD6,MYO10,FGD4,PPP1R9B,TGFBR1,NEURL1,AGRN,NRXN1,EZR,PPP1R16B,ITGA6,FGD3,TENM1
Itpr1	4.53979e-62			GO: Biological Process	GO:0008038	neuron recognition		9.812e-07	0.00711	1.864e-05	0.0001764	13	37	EPHB3,DSCAML1,APP,NRP1,CNTN2,NRCAM,SEMA5A,PTPRZ1,NTM,DSCAM,CELSR3,MEGF8,ROBO1
Itpr2	1.86522e-102			GO: Biological Process	GO:0015849	organic acid transport		9.825e-07	0.007119	1.864e-05	0.0001764	50	337	ABAT,ACACA,ACACB,ACSL3,AGT,APOE,PPFIA3,SLC1A2,SLC1A3,SLC1A4,SLC7A14,SLC6A1,PDPN,SLC6A9,SLC6A11,SLC7A2,RIMS1,ATP1A2,MYO6,KISS1R,SLCO1C1,SYK,SLC38A3,CACNA1A,ACSL6,NTRK2,GRIN2B,GRM2,SLC7A8,MFSD2A,P2RX7,SLC7A10,TSPOAP1,SLCO2B1,SLC7A11,ABCB4,SLC9A3R1,PLA2G5,FXYD1,SLC13A3,PPARA,PPARD,CPT1A,SLC32A1,CROT,SLC13A5,SLC27A1,KCNJ10,SLC26A2,SFXN5
Itpr3	2.00775e-38			GO: Biological Process	GO:0050679	positive regulation of epithelial cell proliferation		1.012e-06	0.007333	1.915e-05	0.0001812	32	175	ERBB4,RREB1,FZD7,SCN5A,FGF1,FGFR3,FGFR2,AGAP2,SFRP1,MST1,SMO,CCND1,NRP2,NRP1,BMP6,BMPR1A,BMPR2,GLUL,NODAL,NOTCH1,SEMA5A,GRN,TGFB1,TGFBR1,WNT7A,PPP1R16B,PRKD1,HTRA1,ITGB3,PTN,LAMC1,EGFR
Itpripl2	3.0194e-31			GO: Biological Process	GO:0010811	positive regulation of cell-substrate adhesion		1.046e-06	0.007582	1.974e-05	0.0001869	24	111	RREB1,FBLN1,FBLN2,PREX1,SDC4,FLNA,SFRP1,FN1,CARMIL1,CCDC80,NID1,TRIOBP,UTRN,COL16A1,ABI3BP,ITGA6,SPOCK2,ITGB1,ITGB3,PTN,DMD,DMP1,ROCK1,EMP2
Itsn1	2.18716e-39			GO: Biological Process	GO:0015833	peptide transport		1.061e-06	0.007689	1.997e-05	0.000189	52	357	ABAT,ABCA1,SLC15A3,ADCY5,ADRA2C,SLC8B1,RAPGEF3,SMPD3,SFRP1,CHD7,SLC2A1,ARRB1,SLC15A2,ILDR2,SREBF1,GJA1,BMP7,APLN,ABCC8,GLUD1,GLUL,TAP2,CACNA1A,GPLD1,CACNA1C,CACNA1E,RAPGEF4,SYT7,CD38,TLR3,PAX6,HADH,PDE3B,CACNA2D2,SLC9A3R1,NRXN1,MAP4K4,VGF,PPARD,CPT1A,RASL10B,INHBB,ITPR1,ITPR2,ITPR3,PTPN11,KCNB1,DIO2,KIF5B,EGFR,LRP5,EPHA5
Jag1	6.06205e-20			GO: Biological Process	GO:0007009	plasma membrane organization		1.077e-06	0.007807	2.023e-05	0.0001914	45	291	ABCA7,ADCY6,GPR179,ACSL3,BIN2,ANK2,ANK3,SORBS1,SPTBN4,DCHS1,KIF13A,FYB1,SPTB,SPTBN1,NFASC,PLEKHM2,PACS2,PPP1R9B,RAB31,SYT7,TGFB1,TGFB2,P2RX7,TREM2,MACF1,TNFRSF1A,CDH2,AGRN,SLC9A3R1,NRXN1,CLU,EZR,COL5A1,MICALL1,PTCH1,ITGB1,F11R,KCNB1,KIF5B,FAT4,LAMA5,XKR8,ROCK1,EMP2,MTSS1L
Jak3	5.93808e-18			GO: Biological Process	GO:0060074	synapse maturation		1.11e-06	0.008045	2.079e-05	0.0001968	10	22	ERBB4,ADGRL1,NFIA,NEURL1,SEZ6L,NRXN1,DAB2IP,RELN,SHANK1,SEZ6L2
Jam2	2.10111e-52			GO: Biological Process	GO:0048640	negative regulation of developmental growth		1.151e-06	0.008338	2.149e-05	0.0002034	23	104	SEMA6D,SEMA6A,FGFR3,PLXNA3,SEMA4B,SFRP1,ARHGAP4,SLIT1,FSTL4,NRP1,GJA1,WWC1,SEMA5A,TGFBR2,TNR,SLIT2,SEMA5B,NTN1,AATK,DCC,PTCH1,RGMA,SEMA3D
Jph3	1.58023e-18			GO: Biological Process	GO:0031099	regeneration		1.198e-06	0.008683	2.232e-05	0.0002113	35	202	ERBB4,FZD7,CPQ,RAPGEF3,ANXA3,SHC1,APOE,CCND1,BCL2,GFAP,XYLT1,CFLAR,GJA1,SULF2,NOTCH1,NOTCH2,CAPN3,TGFB1,TGFBR2,TIMP3,TNR,HGF,MAP4K4,PRRX1,TNC,WNT7A,PPARD,IGF1R,IGF2R,CTNNA1,RGMA,PTPRF,LAMB2,LCP1,LIFR
Jph4	2.85483e-16			GO: Biological Process	GO:0001764	neuron migration		1.268e-06	0.00919	2.357e-05	0.0002231	30	160	ERBB4,FGFR1,SEMA6A,ASTN1,MDGA1,AXL,NRP2,NRP1,GJA1,CNTN2,ADGRL3,NRCAM,NTRK2,PAX6,ADGRG1,PLXNB2,NTN1,FAT3,CELSR1,NSMF,DAB2IP,RELN,SCRT1,NDE1,TUBB2B,DCC,PTPRZ1,FZD3,CELSR3,CELSR2
Kank1	2.80342e-59			GO: Biological Process	GO:1904062	regulation of cation transmembrane transport		1.294e-06	0.009373	2.397e-05	0.0002269	39	238	S100A1,RAPGEF3,AGT,SCN5A,MMP9,ANK2,ANK3,CHD7,SLC8A1,SLC9A1,ATP1A2,ATP1B2,ATP2B4,JPH4,CACNA1C,CAPN3,TGFB1,TGFB2,AGRN,CBARP,SLC9A3R1,PIK3CG,AHNAK,PKD2,PLCG2,FXYD1,UTRN,PRKD1,CTSS,ITGB3,PTPN6,KCNN2,KIF5B,OXSR1,DMD,EDNRA,AKAP9,LYN,JPH3
Kank2	1.0357e-53			GO: Biological Process	GO:0051209	release of sequestered calcium ion into cytosol		1.304e-06	0.009447	2.404e-05	0.0002275	25	120	RYR1,TPCN1,ANK2,CHD7,SLC8A1,ATP1A2,JPH4,CACNA1C,CAPN3,TGFB1,TGFB2,P2RX7,PKD2,PLCG2,PRKD1,ITGB3,ITPR1,ITPR2,ITPR3,PTPN6,PTPRC,DMD,EDNRA,LYN,JPH3
Kat6a	1.48647e-35			GO: Biological Process	GO:0051283	negative regulation of sequestering of calcium ion		1.304e-06	0.009447	2.404e-05	0.0002275	25	120	RYR1,TPCN1,ANK2,CHD7,SLC8A1,ATP1A2,JPH4,CACNA1C,CAPN3,TGFB1,TGFB2,P2RX7,PKD2,PLCG2,PRKD1,ITGB3,ITPR1,ITPR2,ITPR3,PTPN6,PTPRC,DMD,EDNRA,LYN,JPH3
Kcna2	1.48736e-24			GO: Biological Process	GO:0050731	positive regulation of peptidyl-tyrosine phosphorylation		1.311e-06	0.009498	2.411e-05	0.0002282	32	177	ERBB4,ADRA2C,AGT,FGFR3,PLPP3,GPRC5B,NRP1,AFAP1L2,SYK,ADAM17,SRCIN1,TGFB1,NEURL1,TREM2,TNFRSF1A,AGRN,HCLS1,HGF,CNTN1,YES1,CSF1R,CSPG4,IL6R,IL6ST,RELN,ITGB1,ITGB3,LRP8,PTPRZ1,LRP4,TNK2,LYN
Kcna3	1.81546e-07			GO: Biological Process	GO:0006887	exocytosis		1.317e-06	0.009544	2.416e-05	0.0002287	60	438	SMPD3,SDC4,FLNA,SELENOP,MIA3,FN1,ANXA3,ADGRL1,APLP2,APP,SCG3,MYO1F,RIMS1,SPARC,SPTBN2,NCAM1,CD84,SYK,CACNA1I,CACNA1H,CACNA1G,NOTCH1,CACNA1A,CACNA1C,RAB31,RAPGEF4,SRCIN1,GRIK5,SYT2,ATP13A2,SYT7,TGFB1,TGFB2,IL1RAPL1,P2RX7,TIMP3,TLN1,CD63,SCRIB,PCDH7,HGF,CBARP,NRXN1,CLU,PIK3CG,PLD2,PLEK,SYT10,RIMS4,PROS1,SNPH,ITGB3,ITIH3,KCNB1,LGALS3BP,LLGL1,SYTL5,STEAP3,UNC13C,LYN
Kcnb1	8.71423e-57			GO: Biological Process	GO:0007492	endoderm development		1.32e-06	0.009567	2.416e-05	0.0002287	21	90	MMP9,MMP14,MMP15,FN1,BMPR1A,NODAL,NOTCH1,TGFB1,COL4A2,COL5A1,COL5A2,COL6A1,COL11A1,COL12A1,INHBA,ITGA7,ITGB2,ITGB5,MED12,LAMA3,LAMC1
Kcnd1	6.95215e-20			GO: Biological Process	GO:0021695	cerebellar cortex development		1.367e-06	0.009908	2.49e-05	0.0002356	16	56	MDK,SMO,ATP2B2,SPTBN2,GLI2,NFIX,CACNA1A,GRID2,SEZ6L,SERPINE2,NRXN1,WNT7A,PTPN11,SEZ6L2,RFX4,RORA
Kcng4	1.09907e-11			GO: Biological Process	GO:0001706	endoderm formation		1.367e-06	0.009908	2.49e-05	0.0002356	16	56	MMP9,MMP14,MMP15,FN1,NODAL,COL4A2,COL5A1,COL5A2,COL6A1,COL11A1,COL12A1,INHBA,ITGA7,ITGB2,ITGB5,LAMA3
Kcnh3	2.37063e-23			GO: Biological Process	GO:0003279	cardiac septum development		1.374e-06	0.009954	2.495e-05	0.0002361	23	105	ZFPM1,FZD1,HEG1,SALL1,JAG1,FGFR2,ANK2,CHD7,SMO,FZD2,FGFRL1,PLXND1,NFATC1,NOTCH1,NOTCH2,TGFB2,TRIP11,NDST1,VANGL2,HEYL,LRP1,ROBO1,LTBP1
Kcnh7	1.05282e-09			GO: Biological Process	GO:0071560	cellular response to transforming growth factor beta stimulus		1.434e-06	0.01039	2.594e-05	0.0002455	38	230	RAPGEF3,SOX6,SFRP1,FN1,HIPK2,SKI,PRDM16,BCL9L,BMPR1A,BMPR1B,GLG1,ADAM17,FERMT2,NODAL,ZEB1,CBL,TGFB1,TGFB2,TGFBR1,TGFBR2,FURIN,COL1A1,COL1A2,COL4A2,WNT7A,CHST11,YES1,CX3CR1,HTRA1,ITGB1,ITGB5,F11R,PXN,HTRA3,LTBP1,LTBP3,ENG,SMAD5
Kcnj10	1.51002e-290			GO: Biological Process	GO:0040013	negative regulation of locomotion		1.436e-06	0.0104	2.594e-05	0.0002455	45	294	ERBB4,FBLN1,SEMA6D,SEMA6A,PLXNA3,SEMA4B,MIA3,SFRP1,RGCC,VASH1,APOE,ARHGAP4,SLIT1,BCL2,NRP1,KANK1,KISS1R,NODAL,NOTCH1,ABHD2,SEMA5A,TGFB1,ARAP3,CD63,PADI2,ADGRG1,SLIT2,SLC9A3R1,SEMA5B,CLIC4,PPARD,IGFBP5,CTNNA1,CX3CR1,DAB2IP,DAG1,PTN,PTPRG,PTPRM,HDAC5,SEMA3D,TRIM56,LRP1,ROBO1,ENG
Kcnj16	1.9135e-141			GO: Biological Process	GO:0072080	nephron tubule development		1.497e-06	0.01085	2.698e-05	0.0002554	22	98	LGR4,SALL1,YAP1,JAG1,AGT,FGF1,DCHS1,SMO,BCL2,PROM1,GLI3,NOTCH1,TGFB1,PKD1,PKD2,POU3F3,WWTR1,PTCH1,FAT4,KIF26B,LAMA5,HEYL
Kcnj9	4.21549e-163			GO: Biological Process	GO:0006813	potassium ion transport		1.585e-06	0.01148	2.842e-05	0.000269	37	222	KCNH7,SLC12A5,SLC24A4,RAPGEF3,ANK2,ANK3,SLC12A4,ATP1A2,ATP1A3,ATP1A4,ATP1B2,SLC12A7,HCN2,ABCC8,SLC9A7,KCNH3,KCNQ4,KCNG4,AGRN,PKD2,P2RY12,KCNA2,KCNA3,KCNB1,SLC12A9,KCND1,KCNJ9,KCNJ10,KCNJ16,KCNMA1,KCNN2,KCNN3,KCNQ3,KIF5B,OXSR1,HCN4,AKAP9
Kcnma1	3.43661e-14			GO: Biological Process	GO:0090092	regulation of transmembrane receptor protein serine/threonine kinase signaling pathway		1.585e-06	0.01148	2.842e-05	0.000269	37	222	FZD1,SFRP1,HIPK2,SKI,PRDM16,BCL9L,ZNF423,BMP3,BMP6,BMP7,BMPR1A,BMPR2,NEO1,GLG1,ADAM17,NODAL,NOTCH1,NOTCH2,ZEB1,TGFB1,RNF165,TGFB2,TGFBR1,TGFBR2,FURIN,PCSK6,WWTR1,CHST11,HTRA1,INHBA,INHBB,RGMA,CHRDL1,HTRA3,LTBP1,ENG,GDF11
Kcnn2	9.09917e-30			GO: Biological Process	GO:0030073	insulin secretion		1.599e-06	0.01159	2.861e-05	0.0002708	38	231	ABAT,ADCY5,ADRA2C,SLC8B1,RAPGEF3,SFRP1,SLC2A1,ARRB1,ILDR2,SREBF1,GJA1,ABCC8,GLUD1,GLUL,CACNA1A,GPLD1,CACNA1C,CACNA1E,RAPGEF4,SYT7,CD38,HADH,PDE3B,CACNA2D2,NRXN1,MAP4K4,VGF,PPARD,CPT1A,INHBB,ITPR1,ITPR2,ITPR3,PTPN11,KCNB1,KIF5B,LRP5,EPHA5
Kcnn3	1.05581e-48			GO: Biological Process	GO:0046942	carboxylic acid transport		1.603e-06	0.01161	2.861e-05	0.0002708	49	333	ABAT,ACACA,ACACB,ACSL3,AGT,APOE,PPFIA3,SLC1A2,SLC1A3,SLC1A4,SLC7A14,SLC6A1,PDPN,SLC6A9,SLC6A11,SLC7A2,RIMS1,ATP1A2,MYO6,KISS1R,SLCO1C1,SYK,SLC38A3,CACNA1A,ACSL6,NTRK2,GRIN2B,GRM2,SLC7A8,MFSD2A,P2RX7,SLC7A10,TSPOAP1,SLCO2B1,SLC7A11,ABCB4,SLC9A3R1,PLA2G5,SLC13A3,PPARA,PPARD,CPT1A,SLC32A1,CROT,SLC13A5,SLC27A1,KCNJ10,SLC26A2,SFXN5
Kcnq1ot1	1.85283e-08			GO: Biological Process	GO:0042493	response to drug		1.622e-06	0.01176	2.888e-05	0.0002734	64	481	ABAT,ABCA1,ABCA2,ABCA3,MAOB,MDK,ADCY1,ADCYAP1R1,ADD3,SLC12A5,FZD1,PARP4,ADRA1A,RAPGEF3,ALDH1A1,MMP9,SFRP1,APC,SLC1A2,SLC1A3,SLC6A11,SLC8A1,SLC9A1,ARRB1,SLC15A2,ATP1A3,GABRG3,MYO6,B2M,SREBF1,CCND1,BCL2,ABCC8,GNA12,ADAM17,NPC1,GPLD1,GRIN2A,TGFB1,TGFB2,TGFBR2,P2RX7,TIMP4,CD38,TLR3,HADHA,HADH,NCKAP1L,ABCB1,ABCB4,COL1A1,CPT1A,CROT,HDAC4,INHBA,PTCH1,ITGB1,LRP8,PTN,PTPRM,HDAC5,ECE1,EMX2,LYN
Kcnq3	1.11388e-20			GO: Biological Process	GO:0072164	mesonephric tubule development		1.636e-06	0.01185	2.898e-05	0.0002743	23	106	LGR4,SALL1,AGT,FGF1,FGFR1,FGFR2,SDC4,SFRP1,DCHS1,SMO,BCL2,BMP7,GLI3,TGFB1,SLIT2,PKD1,PKD2,PTCH1,FAT4,KIF26B,LAMA5,GDF11,SMAD5
Kcnq4	5.63195e-18			GO: Biological Process	GO:0072163	mesonephric epithelium development		1.636e-06	0.01185	2.898e-05	0.0002743	23	106	LGR4,SALL1,AGT,FGF1,FGFR1,FGFR2,SDC4,SFRP1,DCHS1,SMO,BCL2,BMP7,GLI3,TGFB1,SLIT2,PKD1,PKD2,PTCH1,FAT4,KIF26B,LAMA5,GDF11,SMAD5
Kctd12b	4.51182e-11			GO: Biological Process	GO:0021872	forebrain generation of neurons		1.699e-06	0.01231	3.003e-05	0.0002842	19	77	ERBB4,SALL1,FGFR1,FGFR2,PLXNA3,SLIT1,SLIT3,SALL3,NRP2,NRP1,GLI3,CNTN2,NR2E1,PAX6,SLIT2,SHANK3,CSF1R,INHBA,ROBO1
Kdm6b	3.35477e-18			GO: Biological Process	GO:0060445	branching involved in salivary gland morphogenesis		1.878e-06	0.01361	3.311e-05	0.0003134	11	28	FGFR1,FGFR2,PLXND1,NRP1,BMP7,TGM2,HGF,PLXNA1,DAG1,LAMA5,NTN4
Kidins220	1.31138e-60			GO: Biological Process	GO:0019722	calcium-mediated signaling		1.897e-06	0.01375	3.337e-05	0.0003158	30	163	TENM2,ANK2,ADGRL1,SLC8A1,SLC9A1,ATP1A2,ATP2B4,JPH4,NCAM1,KISS1R,NFATC1,SYK,PPP1R9B,CACNA1C,NTRK2,GRM1,TREM2,PKD2,PLCG2,PLEK,HOMER2,VCAM1,HDAC4,ITPR1,DMD,DMPK,L1CAM,EGFR,JPH3,PLCE1
Kif13a	9.58859e-59			GO: Biological Process	GO:0044089	positive regulation of cellular component biogenesis		1.911e-06	0.01385	3.348e-05	0.0003169	61	453	EPHB3,IKZF1,TENM2,RAPGEF3,AGT,SDC4,ARAP1,SFRP1,CARMIL1,RGCC,APC,ADGRL1,APOE,MSN,RIMS1,PALLD,SWAP70,ADGRB1,ADGRB2,CLSTN2,BMP7,CYFIP1,KISS1R,ADGRL2,PSRC1,ADGRL3,NTRK2,TGFB1,TGFBR1,THBS2,P2RX7,NEURL1,CDH2,AGRN,NCKAP1L,NRXN1,CLU,AMOT,FLRT1,PLEK,COL16A1,WIPF1,WNT7A,IRF8,ARHGEF10,FMN2,CLSTN3,TRABD2B,HDAC4,PIEZO1,DAG1,SPIRE1,LRRC4B,LCP1,LPAR1,ARPC1B,WASF2,SORBS3,TENM1,ROCK1,EPHB1
Kif13b	3.80891e-48			GO: Biological Process	GO:0071229	cellular response to acid chemical		1.913e-06	0.01386	3.348e-05	0.0003169	35	206	ABCA1,ACACA,ADCY6,FZD4,FZD7,RAPGEF3,YAP1,SFRP1,FN1,SESN3,SIPA1,SREBF1,ZEB1,NTRK2,GRIN2A,TEAD1,NEURL1,PDGFRA,PDK4,ABCB4,PKD2,COL1A1,COL1A2,COL4A1,COL5A2,COL6A1,COL16A1,ADAMTS1,TNC,CPT1A,YES1,NSMF,LDLR,EGFR,LYN
Kif1a	1.33355e-97			GO: Biological Process	GO:0060349	bone morphogenesis		1.934e-06	0.01401	3.377e-05	0.0003196	21	92	FGFR3,FGFR2,MMP14,ALPL,SKI,BMP6,BMPR1B,BMPR2,GLG1,GLI3,CBS,TGFB1,TGFBR2,TRIP11,COL1A1,HSPG2,COL27A1,INPPL1,MEGF8,LRP5,LTBP3
Kif1b	4.7132e-98			GO: Biological Process	GO:0032835	glomerulus development		1.977e-06	0.01433	3.444e-05	0.000326	17	64	LGR4,JAG1,BCL2,PROM1,BMP7,SULF2,NID1,NOTCH1,NOTCH3,PDGFRA,PDGFRB,WWTR1,ITGB3,LAMB2,VANGL2,HEYL,PLCE1
Kif1c	9.80292e-112			GO: Biological Process	GO:0008285	negative regulation of cell proliferation		2e-06	0.01449	3.476e-05	0.000329	86	714	RIDA,ERBB4,XIRP1,SPEG,ETS1,ETV4,NDRG2,FABP7,FBLN1,ADRA1A,AGT,FOXO4,FGFR3,FGFR2,MMP9,SFRP1,RGCC,VASH1,APC,APOE,SKI,SLIT3,SPARC,GJB6,ADGRB1,FGFRL1,BCL2,GJA1,BMP7,BMPR1B,BMPR2,KISS1R,NFATC1,HPGDS,GLI3,NODAL,NOTCH1,NOTCH2,GPLD1,ZEB1,RAPGEF1,TGFB1,TGFB2,HAVCR2,TGFBR1,TGFBR2,NACC2,NEURL1,NR2E1,PAX6,DLG5,ADGRG1,SLIT2,SERPINE2,SLC9A3R1,PKD2,WDR13,PLXNB1,ADAMTS1,PTGES,PPARD,KANK2,CSF1R,IGFBP5,CTNNA1,EIF2A…
Kif21b	4.83067e-43			GO: Biological Process	GO:0006790	sulfur compound metabolic process		2.04e-06	0.01478	3.528e-05	0.000334	56	404	ACACA,ACACB,EXTL3,SCD5,ACSL3,FASN,SCD,ACAN,PDP2,ACAA2,TXNDC2,OPLAH,SGSH,GPAM,BCAN,ST3GAL2,ACSF2,ARSB,GSTK1,CSPG5,HS6ST3,ACSS1,SUCLG2,XYLT1,SULF2,SULT1A1,ACSBG1,HPGDS,CACNA1A,ACSL6,PAPSS2,CBS,GSTM1,PC,HEXB,PDK4,ELOVL5,CHST2,MICAL1,NDST1,CLIC4,CHST11,ACOT11,PRELP,VCAN,NCAN,CSPG4,SPOCK2,MCCC1,ELOVL2,PHGDH,ALDH5A1,PDPR,SLC26A2,VANGL2,AASS
Kif26a	2.05953e-33			GO: Biological Process	GO:0016525	negative regulation of angiogenesis		2.04e-06	0.01478	3.528e-05	0.000334	20	85	AGT,FOXO4,RGCC,VASH1,SPARC,ADGRB1,ADGRB2,STAB1,NOTCH1,THBS2,PDE3B,AMOT,COL4A2,ADAMTS1,CX3CR1,DAB2IP,PTN,PTPRM,HDAC5,ROCK1
Kif26b	8.92843e-21			GO: Biological Process	GO:0048708	astrocyte differentiation		2.08e-06	0.01507	3.581e-05	0.0003389	18	71	S100B,AGT,FGFR3,SOX6,PLPP3,SMO,GFAP,NFIX,NOTCH1,CNTN2,NR2E1,PAX6,GPR37L1,SERPINE2,IL6ST,PTPN11,LAMB2,EGFR
Kif27	4.31327e-12			GO: Biological Process	GO:0014910	regulation of smooth muscle cell migration		2.08e-06	0.01507	3.581e-05	0.0003389	18	71	SEMA6D,RAPGEF3,AGT,FOXO4,SORL1,BCL2,NRP1,RAPGEF4,PDGFRB,SLIT2,PLXNA1,PPARD,IGFBP5,IL6ST,HDAC4,ITGB3,LPAR1,LRP1
Kif5a	2.42236e-142			GO: Biological Process	GO:0008366	axon ensheathment		2.101e-06	0.01522	3.591e-05	0.0003399	25	123	MBP,SCN2A,SCN8A,FGFR3,ANK2,CNTNAP1,SKI,WASF3,NFASC,ACSBG1,CNTN2,TGFB1,CDH2,HEXB,HGF,CLU,QKI,PPARD,LGI4,TENM4,ARHGEF10,DAG1,KCNJ10,LAMA2,LPAR1
Kif5b	6.13527e-41			GO: Biological Process	GO:0001704	formation of primary germ layer		2.101e-06	0.01522	3.591e-05	0.0003399	25	123	FZD7,FGFR1,FGFR2,MMP9,MMP14,MMP15,FN1,KDM6B,BMP7,BMPR1A,BMPR2,NODAL,COL4A2,COL5A1,COL5A2,COL6A1,COL11A1,COL12A1,INHBA,ITGA7,ITGB1,ITGB2,ITGB3,ITGB5,LAMA3
Kif5c	3.11714e-104			GO: Biological Process	GO:0007272	ensheathment of neurons		2.101e-06	0.01522	3.591e-05	0.0003399	25	123	MBP,SCN2A,SCN8A,FGFR3,ANK2,CNTNAP1,SKI,WASF3,NFASC,ACSBG1,CNTN2,TGFB1,CDH2,HEXB,HGF,CLU,QKI,PPARD,LGI4,TENM4,ARHGEF10,DAG1,KCNJ10,LAMA2,LPAR1
Kifc2	3.45448e-24			GO: Biological Process	GO:0008344	adult locomotory behavior		2.145e-06	0.01554	3.657e-05	0.0003462	22	100	EPS8,SCN8A,HIPK2,CHD7,APP,PREX2,SPTBN4,ATP1A2,ATP1A3,CNTN2,NPC1,CACNA1A,CACNA1C,GRIN1,GRIN2D,OPRD1,SEZ6L,LGI4,KCNJ10,PCDH15,KCNMA1,SEZ6L2
Kirrel2	4.72615e-43			GO: Biological Process	GO:0030855	epithelial cell differentiation		2.163e-06	0.01567	3.679e-05	0.0003482	81	662	ERBB4,FZD1,FZD7,HEG1,SALL1,RAPGEF3,YAP1,JAG1,AGT,KIAA1109,FGFR1,FGFR3,FGFR2,ALDOC,ANXA4,APC,MSN,SCUBE1,GSTK1,SMO,FZD2,ATP2B2,PALLD,MYO6,CCND1,BCL2,KDM6B,NRP1,GJA1,PROM1,BMP6,BMP7,BMPR1A,BMPR2,GLI2,GLI3,NODAL,NOTCH1,ZEB1,PLOD3,RAPGEF1,TGFB1,TGFB2,TGFBR1,CD63,PAX6,SCRIB,TNFRSF1A,CDH2,DLG5,SLC7A11,TFCP2L1,SLC9A3R1,TPP1,TJP2,MLPH,COL4A1,EZR,WNT7A,CLIC4,WWTR1,CPT1A,NCOR2,PPP1R16B,ARHGEF26,PTCH1,PTGS1,…
Kiss1r	9.57383e-22			GO: Biological Process	GO:0043405	regulation of MAP kinase activity		2.207e-06	0.016	3.746e-05	0.0003546	51	356	ERN1,FZD4,ADRA2C,KIDINS220,FGF1,MAP3K10,FGFR1,ALK,SFRP1,FGD2,SHC1,APOE,ARRB1,PEA15,SORL1,BMP7,KISS1R,FGD4,SYK,GNAI2,SASH1,RAPGEF1,SPAG9,GRM1,GRM4,CBS,TGFB1,TGFBR1,P2RX7,AKAP13,HGF,PDGFRB,PIK3CG,MDFIC,IGF1R,CSPG4,EIF2AK2,DAB2IP,INPPL1,INSR,IRAK1,PTPN6,PTPN11,PTPRC,PXN,LPAR1,VANGL2,EGFR,TENM1,LYN,PLCE1
Klhdc7a	6.59635e-122			GO: Biological Process	GO:1903053	regulation of extracellular matrix organization		2.433e-06	0.01763	4.119e-05	0.0003899	12	34	ETS1,AGT,ANTXR1,RGCC,NOTCH1,DDR2,SEMA5A,TGFB1,TGFB2,CST3,DAG1,ITGB3
Klhl34	2.92911e-59			GO: Biological Process	GO:0060291	long-term synaptic potentiation		2.499e-06	0.0181	4.22e-05	0.0003995	17	65	S100B,SLC8A2,SHANK2,RIMS1,GFAP,NTRK2,CRTC1,GRIN2A,GRIN2B,NR2E1,TNR,SERPINE2,SHANK3,CX3CR1,RELN,ITPR3,PTN
Klhl5	4.40918e-85			GO: Biological Process	GO:0010817	regulation of hormone levels		2.694e-06	0.01952	4.54e-05	0.0004297	70	550	ABAT,ADCY5,FZD4,ADRA2C,SLC8B1,CPQ,RAPGEF3,AGT,FGFR1,ALDH1A1,SMPD3,SFRP1,DDO,CHD7,SLC2A1,ARRB1,ILDR2,SREBF1,GJA1,BMP6,BMPR1B,KISS1R,APLN,SLCO1C1,SULT1A1,ABCC8,GLUD1,GLUL,CACNA1H,CACNA1A,GPLD1,CACNA1C,CACNA1E,RAPGEF4,SYT7,FURIN,PCSK6,CD38,PAX6,HADH,PDE3B,PDGFRA,CACNA2D2,ABCB1,NRXN1,MAP4K4,VGF,CPE,PPARD,CPT1A,IGF1R,RASL10B,RELN,INHBA,INHBB,RETSAT,PTGS1,ITPR1,ITPR2,ITPR3,PTPN11,KCNB1,KCNMA1,DIO2,KIF5…
Krcc1	1.4923e-17			GO: Biological Process	GO:0046849	bone remodeling		2.797e-06	0.02027	4.686e-05	0.0004436	21	94	LGR4,FGFR3,SFRP1,GJA1,SYK,NOTCH2,SYT7,TGFB1,P2RX7,CD38,PDK4,TPP1,CSF1R,CTSS,RASSF2,INPP5D,ITGB3,S1PR1,EGFR,LRP5,LTBP3
Kremen1	2.66884e-36			GO: Biological Process	GO:1901343	negative regulation of vasculature development		2.797e-06	0.02027	4.686e-05	0.0004436	21	94	AGT,FOXO4,RGCC,VASH1,SPARC,ADGRB1,ADGRB2,STAB1,BMP7,NOTCH1,THBS2,PDE3B,AMOT,COL4A2,ADAMTS1,CX3CR1,DAB2IP,PTN,PTPRM,HDAC5,ROCK1
Ktn1	1.70447e-31			GO: Biological Process	GO:0071407	cellular response to organic cyclic compound		2.8e-06	0.02029	4.686e-05	0.0004436	71	561	ABCA1,PAQR6,ADCY1,ADCY2,ADCY5,ADCY6,RYR1,FZD1,RAPGEF3,ALPL,SFRP1,APP,MSN,SLC8A1,SLC9A1,SMO,ATP1A2,ATP1A3,ATP2B4,GABRB1,AGO2,P2RY13,HCN2,BMP7,MLC1,GLI2,PPP1R9B,NODAL,NPC1,GPLD1,ABHD2,NTRK2,RAPGEF1,TGFB1,P2RX7,TLR3,NR2E1,AKAP13,PADI2,ABCB4,PIK3CG,COL1A1,EZR,P2RY12,ADAMTS1,TNC,PAQR8,PPARA,PPARD,KANK2,NCOR2,IGFBP5,CTNNA1,INHBA,INHBB,PTCH1,ITGB1,ITPR1,LRP8,ITPR2,ITPR3,PTN,MED12,HCN4,HEYL,KMT2D,AKAP9,E…
L1cam	5.31385e-43			GO: Biological Process	GO:0048568	embryonic organ development		2.883e-06	0.02089	4.814e-05	0.0004556	63	479	ZFPM1,DSCAML1,EFEMP1,SALL1,YAP1,MIB1,FGFR1,FGFR2,ALDH1A1,MMP14,CEP290,HIPK2,CHD7,SLC8A1,PHACTR4,SMO,FZD2,ATP2B2,NES,MYO6,GJB6,NRP1,GJA1,BMP7,BMPR1A,GLI2,GLI3,NODAL,NOTCH1,NOTCH2,ZEB1,TEAD1,TGFB2,TGFBR1,TGFBR2,KCNQ4,PAX6,SCRIB,PDGFRA,TTPA,SLC9A3R1,TMIE,PKD1,PKD2,NTN1,VCAM1,HSPG2,NDST1,PRRX1,COL11A1,CHST11,CELSR1,LRIG1,PTCH1,PCDH15,MED12,FZD3,KAT6A,VANGL2,MEGF8,EGFR,ENG,EPAS1
Lag3	1.37297e-11			GO: Biological Process	GO:0060996	dendritic spine development		3.003e-06	0.02176	4.979e-05	0.0004713	20	87	EPHB3,SLC12A5,GIT1,APOE,PDLIM5,FSTL4,SDK1,GRN,SRCIN1,NEURL1,WNT7A,SHANK3,SIPA1L1,CTNND2,RELN,LRP8,SHANK1,LPAR1,EPHA5,EPHB1
Lair1	2.01103e-31			GO: Biological Process	GO:0030038	contractile actin filament bundle assembly		3.003e-06	0.02176	4.979e-05	0.0004713	20	87	RAPGEF3,SDC4,ARAP1,SFRP1,CARMIL1,RGCC,SORBS1,SLC9A1,ARRB1,KISS1R,AMOT,KANK2,ARHGEF10,ITGB1,ITGB5,S1PR1,LPAR1,WASF2,SORBS3,ROCK1
Lama2	2.08272e-55			GO: Biological Process	GO:0043149	stress fiber assembly		3.003e-06	0.02176	4.979e-05	0.0004713	20	87	RAPGEF3,SDC4,ARAP1,SFRP1,CARMIL1,RGCC,SORBS1,SLC9A1,ARRB1,KISS1R,AMOT,KANK2,ARHGEF10,ITGB1,ITGB5,S1PR1,LPAR1,WASF2,SORBS3,ROCK1
Lama3	9.28915e-10			GO: Biological Process	GO:0019226	transmission of nerve impulse		3.148e-06	0.02281	5.208e-05	0.000493	19	80	SCN2A,AGT,SCN5A,SCN8A,ANK3,CNTNAP1,SPTBN4,CACNG4,NFASC,CACNA1I,CACNA1A,CACNA1E,NRCAM,RAPGEF4,TNR,KCNA2,KCNMA1,S1PR1,MYH14
Lama5	2.58878e-22			GO: Biological Process	GO:0001823	mesonephros development		3.205e-06	0.02323	5.291e-05	0.0005008	23	110	LGR4,SALL1,AGT,FGF1,FGFR1,FGFR2,SDC4,SFRP1,DCHS1,SMO,BCL2,BMP7,GLI3,TGFB1,SLIT2,PKD1,PKD2,PTCH1,FAT4,KIF26B,LAMA5,GDF11,SMAD5
Lamb2	1.13407e-59			GO: Biological Process	GO:0090287	regulation of cellular response to growth factor stimulus		3.236e-06	0.02345	5.329e-05	0.0005044	40	256	FZD1,FZD4,AGT,FGF1,FGFR1,FGFR2,SFRP1,HIPK2,SKI,PRDM16,BCL9L,ZNF423,FGFRL1,BMPR2,NEO1,SULF2,GLG1,ADAM17,NOTCH1,NOTCH2,ZEB1,TGFB1,RNF165,TGFBR1,TGFBR2,FURIN,PCSK6,CD63,SLIT2,CHST11,DAB2IP,HTRA1,ITGB3,RGMA,PTPRF,CHRDL1,DMD,HTRA3,LTBP1,ENG
Lamc1	2.74505e-55			GO: Biological Process	GO:2000177	regulation of neural precursor cell proliferation		3.349e-06	0.02427	5.503e-05	0.0005209	21	95	SALL1,DISP3,FOXO3,SMO,NES,GLI2,GLI3,NOTCH1,RAPGEF1,TGFB1,NR2E1,PAX6,CDH2,GPR37L1,ADGRG1,CTNNA1,CX3CR1,PTPRZ1,HDAC5,FZD3,LYN
Laptm5	4.18972e-75			GO: Biological Process	GO:0048592	eye morphogenesis		3.369e-06	0.02441	5.522e-05	0.0005227	31	176	IKZF1,EFEMP1,JAG1,FGFR3,ALDH1A1,CEP290,HIPK2,SKI,TENM3,PHACTR4,BCL2,PROM1,BMP7,GLI3,SDK1,NOTCH2,ZEB1,NTRK2,PAX6,TSPAN12,COL5A1,COL5A2,SDK2,FAT3,FJX1,PTN,PTPRM,DSCAM,LRP5,GDF11,EPHB1
Lcat	2.16106e-14			GO: Biological Process	GO:0016339	calcium-dependent cell-cell adhesion via plasma membrane cell adhesion molecules		3.459e-06	0.02506	5.658e-05	0.0005355	12	35	PCDHB16,PCDHGB4,DCHS1,PCDHB11,PCDHB8,PCDHB2,CDH22,CDH2,PCDH1,PCDHGC3,NRXN1,PCDHB5
Lcp1	1.24693e-40			GO: Biological Process	GO:0021587	cerebellum morphogenesis		3.61e-06	0.02615	5.891e-05	0.0005576	14	47	SMO,ATP2B2,SPTBN2,GLI2,NFIX,CACNA1A,GRID2,CBS,SERPINE2,NRXN1,WNT7A,PTPN11,RFX4,RORA
Ldlr	4.65098e-13			GO: Biological Process	GO:2000181	negative regulation of blood vessel morphogenesis		3.624e-06	0.02626	5.901e-05	0.0005586	20	88	AGT,FOXO4,RGCC,VASH1,SPARC,ADGRB1,ADGRB2,STAB1,NOTCH1,THBS2,PDE3B,AMOT,COL4A2,ADAMTS1,CX3CR1,DAB2IP,PTN,PTPRM,HDAC5,ROCK1
Lgals3bp	1.18248e-15			GO: Biological Process	GO:0016055	Wnt signaling pathway		3.997e-06	0.02896	6.493e-05	0.0006146	64	494	KREMEN1,APC2,LGR4,NDRG2,FZD1,FZD4,FZD7,AMER2,SALL1,ZNRF3,YAP1,GPC4,FGFR3,FGFR2,FOXO3,SFRP1,APC,APOE,SKI,PLPP3,DACT3,SMO,FZD2,GPRC5B,BCL9L,AGO2,CCND1,KANK1,SULF2,NFATC1,GLI3,FERMT2,NOTCH1,LIMD1,CAMK2A,RAPGEF1,MACF1,CDH2,SLC9A3R1,AMOTL1,PLCB2,PLCB3,PLCG2,COL1A1,ARHGEF19,MDFIC,WNT7A,WWTR1,CPE,CELSR1,CTNND2,TCF7L1,DAB2IP,TRABD2B,RNF43,MED12,FZD3,GPC6,VANGL2,CELSR3,CELSR2,LRP1,LRP4,LRP5
Lgi4	2.03412e-79			GO: Biological Process	GO:0014812	muscle cell migration		4.36e-06	0.03159	7.052e-05	0.0006675	20	89	SEMA6D,RAPGEF3,AGT,FOXO4,SMO,SORL1,BCL2,NRP1,RAPGEF4,PDGFRB,SLIT2,PLXNA1,PPARD,IGFBP5,IL6ST,HDAC4,ITGB3,LPAR1,LRP1,ROCK1
Lgr4	3.71863e-17			GO: Biological Process	GO:0006029	proteoglycan metabolic process		4.36e-06	0.03159	7.052e-05	0.0006675	20	89	EXTL3,SGSH,BCAN,ARSB,CSPG5,HS6ST3,XYLT1,BMPR1B,BMPR2,SULF2,HEXB,NDST1,COL11A1,CHST11,PPARD,VCAN,NCAN,CSPG4,SPOCK2,VANGL2
Lhfpl2	8.01404e-27			GO: Biological Process	GO:0030010	establishment of cell polarity		4.488e-06	0.03252	7.243e-05	0.0006856	24	120	MYO18A,MSN,FRMD4A,BRSK1,MYH9,GJA1,KANK1,WWC1,PAX6,SCRIB,SLC9A3R1,AMOT,AMOTL1,PKD1,EZR,WNT7A,IGF1R,NDE1,DOCK2,KIF26B,VANGL2,LLGL1,ROCK1,EPHB1
Lhx2	1.18749e-36			GO: Biological Process	GO:0045926	negative regulation of growth		4.625e-06	0.03351	7.447e-05	0.0007049	41	269	SEMA6D,SCD,AGT,SEMA6A,FGFR3,PLXNA3,SEMA4B,SFRP1,SIPA1,ARHGAP4,GAS2L1,SLIT1,SLIT3,DACT3,FSTL4,BCL2,NRP1,GJA1,BMPR2,PPP1R9B,PSRC1,WWC1,SEMA5A,TGFB1,TGFB2,TGFBR2,TNR,SLIT2,SERPINE2,SEMA5B,NTN1,IRF8,PPARD,AATK,IGFBP5,DAB2IP,INHBA,DCC,PTCH1,RGMA,SEMA3D
Lifr	7.20164e-19			GO: Biological Process	GO:0006644	phospholipid metabolic process		4.671e-06	0.03385	7.505e-05	0.0007104	57	425	ERBB4,ACSL3,FGF1,FGFR1,FGFR3,FGFR2,SMPD3,GPAM,PIGV,ABHD4,PLPP3,CDS2,MBOAT2,CPNE3,GPLD1,ACSL6,PLCD4,TGFB1,PLA2G16,HADHA,HADHB,PC,HEXB,PDGFRA,PDGFRB,PIK3CG,PLA2G5,PLCB2,PLCB3,PLCG2,PLD1,PLD2,PLEK,VAV1,ETNPPL,PPARD,CSF1R,PITPNM3,DAB2IP,INPP5D,INPPL1,AGPAT3,ABHD3,PTPN11,CHPT1,LPCAT2,SLC27A1,ALDH5A1,HBEGF,SLC44A2,LCAT,LDLR,FADS1,EGFR,LPCAT3,LYN,PLCE1
Lima1	2.3892e-25			GO: Biological Process	GO:0007517	muscle organ development		4.696e-06	0.03403	7.529e-05	0.0007126	55	405	ERBB4,SPEG,EVC,ZFPM1,RYR1,MYORG,FZD1,S100B,HEG1,SCN8A,FOXO4,FGFR1,FGFR2,SOX6,MRAS,SGCA,CHD7,SKI,ZFHX3,SMO,FZD2,MEGF10,BCL9L,FGFRL1,NCAM1,BCL2,CFLAR,GJA1,SVIL,CACNA1H,NOTCH1,CAPN3,TGFB1,TGFBR2,NEURL1,UTRN,CNTFR,COL6A3,COL11A1,POU6F1,CSF1R,IGFBP5,BOC,HDAC4,ITGA7,DMD,HDAC5,HBEGF,LAMA2,LAMA5,S1PR1,VANGL2,HIVEP3,HEYL,MYH14
Limch1	8.3822e-59			GO: Biological Process	GO:0050878	regulation of body fluid levels		4.742e-06	0.03436	7.584e-05	0.0007179	68	538	ABAT,ERBB4,ZFPM1,ADCY1,ADCY2,ADCY5,ADCY6,ADCY7,ADCY9,FBLN1,HEG1,ADRA2C,SCD,MERTK,DOCK6,FLNA,STAB2,CARMIL1,APOE,AQP4,PDPN,SCUBE1,ARRB1,GNA13,CYP4F12,ATP2B2,MYH9,AXL,CCND1,GJA1,APLN,NBEAL2,SYK,GNA12,PAPSS2,P2RX7,TLN1,ENTPD1,ENTPD2,NEURL1,HK2,PDGFRA,SLC7A11,SERPINE2,PIK3CG,PLCG2,PLEK,VAV1,COL1A1,COL1A2,P2RY12,WFS1,PROS1,WNK1,ITGB3,ITPR1,ITPR2,ITPR3,PTPN6,PTPN11,KCNMA1,FERMT3,DOCK1,DOCK8,EDNRB,CELSR2…
Limd1	2.09317e-31			GO: Biological Process	GO:0045669	positive regulation of osteoblast differentiation		4.885e-06	0.0354	7.78e-05	0.0007364	17	68	JAG1,ZHX3,GJA1,BMP6,BMP7,BMPR1A,BMPR1B,BMPR2,GLI3,DDR2,TMEM119,HGF,PRKD1,IL6R,IL6ST,GDPD2,SMAD5
Lingo1	2.78307e-19			GO: Biological Process	GO:0021879	forebrain neuron differentiation		4.885e-06	0.0354	7.78e-05	0.0007364	17	68	ERBB4,SALL1,FGFR1,FGFR2,PLXNA3,SLIT1,SLIT3,SALL3,NRP2,NRP1,CNTN2,PAX6,SLIT2,SHANK3,CSF1R,INHBA,ROBO1
Lingo3	4.50436e-13			GO: Biological Process	GO:0007612	learning		4.961e-06	0.03595	7.884e-05	0.0007462	29	162	SLC12A5,APP,SLC6A1,SLC8A2,SHANK2,ATP1A2,ATP1A3,JPH4,CNTN2,CACNA1C,CACNA1E,NTRK2,GRIN1,GRIN2A,GRIN2B,GRM4,TNR,MAPK8IP2,NRXN1,NRXN2,SHANK3,CTNND2,RELN,ITGB1,PTGS1,PTN,PTPRZ1,SHANK1,JPH3
Lix1	4.9021e-51			GO: Biological Process	GO:0001657	ureteric bud development		5.029e-06	0.03644	7.973e-05	0.0007547	22	105	LGR4,SALL1,AGT,FGF1,FGFR1,FGFR2,SDC4,SFRP1,DCHS1,SMO,BCL2,BMP7,GLI3,TGFB1,SLIT2,PKD2,PTCH1,FAT4,KIF26B,LAMA5,GDF11,SMAD5
Llgl1	4.71704e-23			GO: Biological Process	GO:0090087	regulation of peptide transport		5.142e-06	0.03726	8.135e-05	0.00077	43	289	ABAT,ADCY5,ADRA2C,SLC8B1,RAPGEF3,SFRP1,CHD7,SLC2A1,ARRB1,SREBF1,GJA1,BMP7,APLN,ABCC8,GLUD1,GLUL,CACNA1A,GPLD1,CACNA1C,CACNA1E,RAPGEF4,SYT7,CD38,TLR3,PAX6,HADH,PDE3B,CACNA2D2,NRXN1,MAP4K4,PPARD,CPT1A,RASL10B,INHBB,ITPR1,ITPR2,ITPR3,PTPN11,KCNB1,KIF5B,EGFR,LRP5,EPHA5
Lmbrd2	7.58694e-10			GO: Biological Process	GO:0007160	cell-matrix adhesion		5.161e-06	0.0374	8.142e-05	0.0007707	34	206	AGT,MMP14,SDC4,SFRP1,FN1,SORBS1,SLC9A1,TMEM8B,BCL2,NID1,FERMT2,CNTN2,GPM6B,CD63,MACF1,PKD1,UTRN,VCAM1,COL16A1,SNED1,DAG1,ITGA6,ITGA7,ITGB1,ITGB2,ITGB3,ITGB5,ITGB8,PXN,DMD,LAMA5,ROCK1,BCAM,EMP2
Lmtk3	1.46255e-21			GO: Biological Process	GO:0048593	camera-type eye morphogenesis		5.169e-06	0.03745	8.142e-05	0.0007707	25	129	IKZF1,JAG1,FGFR3,ALDH1A1,HIPK2,SKI,TENM3,PHACTR4,PROM1,BMP7,GLI3,SDK1,NOTCH2,ZEB1,PAX6,TSPAN12,SDK2,FAT3,FJX1,PTN,PTPRM,DSCAM,LRP5,GDF11,EPHB1
Lnpep	8.48889e-14			GO: Biological Process	GO:0042552	myelination		5.219e-06	0.03782	8.183e-05	0.0007745	24	121	MBP,SCN2A,SCN8A,FGFR3,ANK2,CNTNAP1,SKI,WASF3,NFASC,ACSBG1,CNTN2,TGFB1,CDH2,HEXB,HGF,CLU,QKI,LGI4,TENM4,ARHGEF10,DAG1,KCNJ10,LAMA2,LPAR1
Lonrf3	1.08397e-27			GO: Biological Process	GO:0031532	actin cytoskeleton reorganization		5.228e-06	0.03789	8.183e-05	0.0007745	20	90	EPS8,RAPGEF3,ANTXR1,ARAP1,CDC42BPG,FLNA,SHC1,MYH9,SPTAN1,FRYL,TGFB1,HCLS1,PDGFRA,PLEK,EZR,CSF1R,SIPA1L1,GDPD2,F11R,S1PR1
Loxl3	5.54664e-23			GO: Biological Process	GO:0060840	artery development		5.228e-06	0.03789	8.183e-05	0.0007745	20	90	RAPGEF3,JAG1,CHD7,APOE,PLXND1,NRP1,BMPR2,GLI3,NOTCH1,NOTCH3,TGFBR1,PDGFRB,PKD2,NDST1,PRRX1,KAT6A,ZMIZ1,LRP1,LTBP1,ENG
Lpar1	5.80508e-62			GO: Biological Process	GO:0046850	regulation of bone remodeling		5.512e-06	0.03994	8.607e-05	0.0008147	15	55	FGFR3,SFRP1,GJA1,SYK,SYT7,P2RX7,CD38,PDK4,CSF1R,INPP5D,ITGB3,S1PR1,EGFR,LRP5,LTBP3
Lpar5	2.28358e-19			GO: Biological Process	GO:0006633	fatty acid biosynthetic process		5.555e-06	0.04025	8.643e-05	0.0008181	27	146	ACACA,ACACB,ACADL,SCD5,ACSL3,FASN,SC5D,SCD,AGT,ALOX5AP,SCAP,ACSS1,SREBF1,HPGDS,SYK,PDK4,ELOVL5,MGLL,MID1IP1,FADS2,PLA2G5,QKI,PTGES,FADS6,PTGS1,ELOVL2,FADS1
Lpcat2	3.48627e-43			GO: Biological Process	GO:0009792	embryo development ending in birth or egg hatching		5.559e-06	0.04028	8.643e-05	0.0008181	83	700	SPEG,LRP1B,DSCAML1,FZD1,HEG1,KIDINS220,SALL1,MIB1,FGFR1,FGFR2,MMP14,SDC4,SOX6,SFRP1,CHD7,SKI,SLC8A1,GNA13,PHACTR4,ENAH,DCHS1,ANKRD11,SMO,FZD2,MYH9,DLK1,GJA1,BMP7,BMPR1A,SULF2,GLI2,GLI3,GNA12,NODAL,NOTCH1,NOTCH2,ZEB1,PLOD3,CECR2,GRN,GRIN2B,TGFB2,TGFBR1,TGFBR2,PAX6,SCRIB,PCDH8,TP53BP2,PDGFRA,PDGFRB,PLXNB2,TTPA,SLIT2,LHX2,AMOT,PKD1,PKD2,PLXNA2,VCAM1,COL1A1,HSPG2,NDST1,PRRX1,COL11A1,CHST11,NCOR2,CELS…
Lpcat3	8.71165e-24			GO: Biological Process	GO:0071396	cellular response to lipid		5.571e-06	0.04037	8.643e-05	0.0008181	71	572	ABCA1,ACACA,PAQR6,ADCY1,ADCY2,ADCY5,ADCY6,FZD1,FZD4,FZD7,YAP1,SFRP1,FN1,MSN,SMO,ATP1A2,ATP1A3,AXL,B2M,SREBF1,CD84,BMP6,BMP7,MLC1,NODAL,NPC1,GPLD1,SASH1,ABHD2,NTRK2,TEAD1,TGFB1,HAVCR2,ENTPD2,NR2E1,TREM2,AKAP13,PADI2,PDK4,ABCB4,LY86,COL1A1,ADAMTS1,TNC,IRF8,PAQR8,PPARA,PPARD,CPT1A,YES1,KANK2,CX3CR1,DAB2IP,INHBA,INHBB,IRAK1,PTCH1,ITGB1,LRP8,PTN,MED12,HDAC5,LDLR,LPAR1,EDNRB,HEYL,KMT2D,EGFR,RORA,LYN,EP…
Lphn1	7.17266e-57			GO: Biological Process	GO:1901879	regulation of protein depolymerization		5.635e-06	0.04083	8.721e-05	0.0008255	19	83	EPS8,MAP1A,APC2,LIMA1,CARMIL1,APC,SPTBN4,GAS2L1,NES,MYH9,SWAP70,SPTAN1,SPTB,SPTBN1,SPTBN2,TRIOBP,SEMA5A,MID1IP1,PLEK
Lphn2	6.7328e-28			GO: Biological Process	GO:0021889	olfactory bulb interneuron differentiation		5.645e-06	0.0409	8.721e-05	0.0008255	8	16	ERBB4,SALL1,FGFR1,SLIT1,SLIT3,SALL3,SLIT2,ROBO1
Lphn3	1.09036e-74			GO: Biological Process	GO:0072330	monocarboxylic acid biosynthetic process		5.757e-06	0.04171	8.875e-05	0.0008401	35	216	ABAT,ACACA,ACACB,ACADL,SCD5,ACSL3,FASN,SC5D,SCD,AGT,ALDH1A1,ALOX5AP,BCAN,SLC1A3,SCAP,CSPG5,ACSS1,SREBF1,HPGDS,SYK,PDK4,ELOVL5,MGLL,MID1IP1,FADS2,PLA2G5,QKI,PTGES,FADS6,VCAN,NCAN,CSPG4,PTGS1,ELOVL2,FADS1
Lpp	1.5423e-22			GO: Biological Process	GO:0051238	sequestering of metal ion		5.792e-06	0.04197	8.91e-05	0.0008434	26	138	RYR1,TPCN1,ANK2,CHD7,SLC8A1,ATP1A2,JPH4,CACNA1C,CAPN3,TGFB1,TGFB2,P2RX7,PKD2,PLCG2,SLC25A23,PRKD1,ITGB3,ITPR1,ITPR2,ITPR3,PTPN6,PTPRC,DMD,EDNRA,LYN,JPH3
Lrfn1	4.97939e-15			GO: Biological Process	GO:0021675	nerve development		5.929e-06	0.04296	9.065e-05	0.0008581	18	76	SALL1,FGFR3,PLXNA3,CHD7,SLC1A3,NRP2,NRP1,SULF2,GLI3,RNF165,SERPINE2,LRIG1,PLXNA4,DAG1,KCNA2,DMD,LPAR1,EPHB1
Lrfn3	8.5892e-13			GO: Biological Process	GO:0035384	thioester biosynthetic process		5.93e-06	0.04297	9.065e-05	0.0008581	16	62	ACACA,ACACB,SCD5,ACSL3,FASN,SCD,PDP2,ACSF2,ACSS1,ACSBG1,ACSL6,PDK4,ELOVL5,ACOT11,ELOVL2,PDPR
Lrig1	1.00704e-62			GO: Biological Process	GO:0071616	acyl-CoA biosynthetic process		5.93e-06	0.04297	9.065e-05	0.0008581	16	62	ACACA,ACACB,SCD5,ACSL3,FASN,SCD,PDP2,ACSF2,ACSS1,ACSBG1,ACSL6,PDK4,ELOVL5,ACOT11,ELOVL2,PDPR
Lrp1	1.81429e-106			GO: Biological Process	GO:0007224	smoothened signaling pathway		5.966e-06	0.04323	9.1e-05	0.0008614	25	130	EVC,SALL1,DISP3,MAP3K10,FGFR3,FGFR2,SFRP1,HIPK2,DZIP1,SMO,SALL3,GLI2,GLI3,TGFBR2,PAX6,GPR37L1,SERPINE2,NDST1,PRRX1,DISP2,CTNNA1,BOC,PTCH1,RFX4,RORA
Lrp1b	1.95397e-26			GO: Biological Process	GO:0072009	nephron epithelium development		6.048e-06	0.04383	9.207e-05	0.0008715	23	114	LGR4,SALL1,YAP1,JAG1,AGT,FGF1,DCHS1,SMO,BCL2,PROM1,GLI3,NOTCH1,TGFB1,PKD1,PKD2,POU3F3,WWTR1,PTCH1,FAT4,KIF26B,LAMA5,LAMB2,HEYL
Lrp4	6.42209e-145			GO: Biological Process	GO:0043009	chordate embryonic development		6.137e-06	0.04447	9.322e-05	0.0008824	82	691	SPEG,LRP1B,DSCAML1,FZD1,HEG1,KIDINS220,SALL1,MIB1,FGFR1,FGFR2,MMP14,SDC4,SOX6,SFRP1,CHD7,SKI,SLC8A1,GNA13,PHACTR4,ENAH,DCHS1,ANKRD11,SMO,FZD2,MYH9,DLK1,GJA1,BMP7,BMPR1A,SULF2,GLI2,GLI3,GNA12,NODAL,NOTCH1,NOTCH2,ZEB1,PLOD3,CECR2,GRN,GRIN2B,TGFB2,TGFBR1,TGFBR2,PAX6,SCRIB,PCDH8,PDGFRA,PDGFRB,PLXNB2,TTPA,SLIT2,LHX2,AMOT,PKD1,PKD2,PLXNA2,VCAM1,COL1A1,HSPG2,NDST1,PRRX1,COL11A1,CHST11,NCOR2,CELSR1,PTCH1…
Lrp5	3.50968e-39			GO: Biological Process	GO:0061028	establishment of endothelial barrier		6.687e-06	0.04845	0.0001012	0.0009581	13	43	RAPGEF3,MSN,RAPGEF1,TNFRSF1A,TJP2,EZR,WNT7A,PPP1R16B,F11R,PTPRS,S1PR3,ROCK1,ENG
Lrp8	7.03051e-35			GO: Biological Process	GO:0032386	regulation of intracellular transport		6.692e-06	0.04849	0.0001012	0.0009581	80	671	ERBB4,ABCA2,APC2,ADCYAP1R1,FZD1,FZD7,ACSL3,RAPGEF3,ACAA2,FLNA,ANK2,ANK3,CEP290,CHD7,MSN,SLC8A1,SLC9A1,DACT3,SMO,RIMS1,ATP1A2,SORL1,JPH4,SREBF1,SREBF2,BCL2,CD84,BMP6,BMP7,BMPR1A,KANK1,SULF2,MLC1,GLI3,SYK,OS9,NODAL,WWC1,CACNA1C,GPR26,CAPN3,SEMA5A,GRIK5,ATP13A2,TGFB1,TGFB2,TGFBR1,P2RX7,TLR3,TNFRSF1A,HCLS1,TP53BP2,PCNT,ZDHHC8,SLC9A3R1,PKD1,PKD2,PLD2,EZR,MDFIC,WIPF1,WWTR1,RIMS4,PRKD1,DAB2IP,ITGB3,PTPN…
Lrrc10b	4.09466e-14			GO: Biological Process	GO:0002576	platelet degranulation		6.946e-06	0.05033	0.0001049	0.0009925	22	107	FLNA,SELENOP,FN1,APLP2,APP,SCG3,SPARC,SYK,TGFB1,TGFB2,TIMP3,TLN1,CD63,PCDH7,HGF,CLU,PLEK,PROS1,ITGB3,ITIH3,LGALS3BP,LYN
Lrrc16a	1.84415e-34			GO: Biological Process	GO:0060326	cell chemotaxis		7.206e-06	0.05222	0.0001085	0.001027	39	255	FCGR2A,FGF1,BIN2,FGFR1,PREX1,MST1,SWAP70,NRP1,SYK,ADAM17,NOTCH1,SEMA5A,TGFB2,PADI2,NCKAP1L,HGF,PDGFRA,PDGFRB,SLIT2,PIK3CG,CCR6,VAV1,VCAM1,CSF3R,PRKD1,IL6R,CX3CR1,ITGA9,ITGAM,ITGB2,PLA2G7,HBEGF,S1PR1,LPAR1,EDNRA,EDNRB,LYN,ENG,EPHB1
Lrrc4b	1.60938e-20			GO: Biological Process	GO:0014909	smooth muscle cell migration		7.219e-06	0.05231	0.0001085	0.001027	18	77	SEMA6D,RAPGEF3,AGT,FOXO4,SORL1,BCL2,NRP1,RAPGEF4,PDGFRB,SLIT2,PLXNA1,PPARD,IGFBP5,IL6ST,HDAC4,ITGB3,LPAR1,LRP1
Lrrc8a	1.96717e-35			GO: Biological Process	GO:0042475	odontogenesis of dentin-containing tooth		7.449e-06	0.05398	0.0001115	0.001056	20	92	SLC24A4,SCN5A,ANKRD11,SMO,BMP7,BMPR1A,NFIC,GLI2,GLI3,PDGFRA,TNC,PPARA,CSF3R,CTNNA1,FAM20A,HTRA1,ITGA6,DMP1,LAMA5,LRP4
Lrrc8b	3.24213e-31			GO: Biological Process	GO:0001656	metanephros development		7.449e-06	0.05398	0.0001115	0.001056	20	92	LGR4,SALL1,YAP1,SMO,BCL2,BMP7,GLI3,DLG5,PDGFRA,PDGFRB,SLIT2,PKD1,PKD2,POU3F3,WWTR1,PTCH1,FAT4,KIF26B,LAMB2,GDF11
Lrrc8c	1.07923e-29			GO: Biological Process	GO:0019827	stem cell population maintenance		7.501e-06	0.05436	0.0001121	0.001061	30	174	FZD7,SALL1,YAP1,JAG1,FGFR1,FGFR3,FOXO3,SFRP1,APC,SKI,SMO,PRDM16,BCL9L,BMP7,BMPR1A,NODAL,NOTCH1,NOTCH2,FUT10,TEAD1,NR2E1,CDH2,PRRX1,WNT7A,TCF7L1,MED12,KAT6A,VANGL2,LRP5,EPAS1
Lrrc9	7.50522e-10			GO: Biological Process	GO:0007528	neuromuscular junction development		8.067e-06	0.05846	0.0001203	0.001138	14	50	FGFR2,ANK3,APP,NTRK2,AGRN,CACNA2D2,UTRN,COL4A1,COL4A5,TNC,PTN,LAMB2,LRP4,LRP5
Lsamp	6.28366e-86			GO: Biological Process	GO:0021915	neural tube development		8.651e-06	0.06269	0.0001287	0.001218	31	184	FZD1,SALL1,MIB1,SDC4,SFRP1,SKI,PHACTR4,ENAH,DCHS1,SMO,FZD2,GLI2,GLI3,NODAL,NOTCH1,PLOD3,CECR2,PAX6,SCRIB,PLXNB2,LHX2,PKD1,PKD2,PLXNA2,CELSR1,PTCH1,PHGDH,RGMA,MED12,FZD3,VANGL2
Lss	1.67925e-30			GO: Biological Process	GO:0034103	regulation of tissue remodeling		8.756e-06	0.06345	0.00013	0.001231	18	78	AGT,FGFR3,SFRP1,GJA1,SYK,SYT7,TGFB1,P2RX7,CD38,PDK4,CSF1R,CST3,INPP5D,ITGB3,S1PR1,EGFR,LRP5,LTBP3
Ltbp1	6.8915e-75			GO: Biological Process	GO:0016482	cytosolic transport		9.091e-06	0.06587	0.0001347	0.001275	84	720	ERBB4,APC2,ADCYAP1R1,FZD1,FZD7,ACSL3,RAPGEF3,FGFR2,FLNA,ANK2,RHOBTB3,ITSN1,ADGRL1,CHD7,MSN,SLC8A1,SLC9A1,DACT3,SMO,RIMS1,ATP1A2,SORL1,JPH4,SPTBN2,SREBF1,SREBF2,BCL2,BMP6,BMP7,BMPR1A,KANK1,SULF2,GLI3,OS9,DENND5A,NODAL,CACNA1A,CACNA1C,GPR26,CAPN3,SEMA5A,GRN,SPAG9,GRIK5,SYT2,SYT7,TGFB1,TGFB2,TGFBR1,P2RX7,TLR3,SCRIB,TNFRSF1A,HCLS1,ZDHHC8,SLC9A3R1,PKD1,PKD2,PLD2,EZR,MDFIC,WIPF1,WNT7A,WWTR1,SYT10,RIMS4…
Ltbp3	2.36455e-23			GO: Biological Process	GO:0030501	positive regulation of bone mineralization		9.155e-06	0.06633	0.0001354	0.001281	12	38	FGFR3,MIA3,SLC8A1,BMP6,BMP7,BMPR1A,BMPR1B,BMPR2,GPM6B,TMEM119,TGFB1,P2RX7
Ltbr	1.03134e-22			GO: Biological Process	GO:0046394	carboxylic acid biosynthetic process		9.241e-06	0.06696	0.0001361	0.001288	45	315	ABAT,ACACA,ACACB,ACADL,SCD5,ACSL3,FASN,SC5D,SCD,AGT,ALDH1A1,ALOX5AP,FOLH1,BCAN,SLC1A3,SCAP,CSPG5,ALDH4A1,ATP2B4,ACSS1,SREBF1,HPGDS,GLUD1,GLUL,SYK,GPT,CBS,PADI2,PDK4,ELOVL5,MGLL,MID1IP1,FADS2,PLA2G5,QKI,PLOD1,PTGES,FADS6,VCAN,NCAN,CSPG4,PTGS1,ELOVL2,PHGDH,FADS1
Luzp2	5.23936e-50			GO: Biological Process	GO:0016053	organic acid biosynthetic process		9.241e-06	0.06696	0.0001361	0.001288	45	315	ABAT,ACACA,ACACB,ACADL,SCD5,ACSL3,FASN,SC5D,SCD,AGT,ALDH1A1,ALOX5AP,FOLH1,BCAN,SLC1A3,SCAP,CSPG5,ALDH4A1,ATP2B4,ACSS1,SREBF1,HPGDS,GLUD1,GLUL,SYK,GPT,CBS,PADI2,PDK4,ELOVL5,MGLL,MID1IP1,FADS2,PLA2G5,QKI,PLOD1,PTGES,FADS6,VCAN,NCAN,CSPG4,PTGS1,ELOVL2,PHGDH,FADS1
Ly86	2.22874e-32			GO: Biological Process	GO:0042472	inner ear morphogenesis		9.504e-06	0.06886	0.0001397	0.001322	22	109	FGFR1,FGFR2,CEP290,CHD7,FZD2,ATP2B2,MYO6,NRP1,GLI2,ZEB1,KCNQ4,SCRIB,SLC9A3R1,TMIE,NTN1,PRRX1,COL11A1,CELSR1,LRIG1,PCDH15,FZD3,VANGL2
Lyn	1.34149e-25			GO: Biological Process	GO:0008610	lipid biosynthetic process		9.728e-06	0.07049	0.0001427	0.001351	79	667	ACACA,ACACB,ACADL,SCD5,ACSL3,FASN,SC5D,SCD,AGT,PPM1L,FGF1,ACAA2,FGFR1,FGFR3,FGFR2,ALDH1A1,SMPD3,ALOX5AP,GPAM,ST3GAL2,SORBS1,APOE,PIGV,SCAP,PLPP3,ACSS1,CDS2,SREBF1,MBOAT2,BMP6,BMPR1B,HPGDS,CPNE3,SYK,CACNA1H,GPLD1,ACSL6,PLA2G16,P2RX7,TNFRSF1A,PC,HEXB,PDK4,ELOVL5,MGLL,TFCP2L1,MID1IP1,PIK3CG,FADS2,PLA2G5,PLCG2,PLD1,HSD11B1,PLD2,QKI,PTGES,ETNPPL,FADS6,PPARD,IGF1R,PRKD1,INPP5D,INPPL1,CYP51A1,AGPAT3,ABH…
Macf1	1.7254e-69			GO: Biological Process	GO:0031644	regulation of neurological system process		9.773e-06	0.07081	0.0001431	0.001354	19	86	ADRA2C,AGT,FGFR1,SLC9A1,WASF3,NCAM1,RAPGEF4,GRIN2A,GRIN2D,GRM1,GRM3,OPRD1,TNR,HGF,MGLL,TENM4,CTSS,KCNJ10,EDNRB
Magt1	5.0449e-43			GO: Biological Process	GO:0031214	biomineral tissue development		9.916e-06	0.07185	0.0001449	0.001371	26	142	LGR4,FGFR3,FGFR2,ALPL,MIA3,BMP2K,SLC8A1,ATP2B2,GJA1,BMP6,BMP7,BMPR1A,BMPR1B,BMPR2,GPM6B,DDR2,TMEM119,TGFB1,P2RX7,COL1A1,PPARA,FAM20A,PTN,DMP1,S1PR1,LTBP3
Maml2	3.49519e-15			GO: Biological Process	GO:0021575	hindbrain morphogenesis		1.038e-05	0.07524	0.0001514	0.001433	14	51	SMO,ATP2B2,SPTBN2,GLI2,NFIX,CACNA1A,GRID2,CBS,SERPINE2,NRXN1,WNT7A,PTPN11,RFX4,RORA
Man2a2	1.03051e-51			GO: Biological Process	GO:0098727	maintenance of cell number		1.064e-05	0.07707	0.0001548	0.001465	30	177	FZD7,SALL1,YAP1,JAG1,FGFR1,FGFR3,FOXO3,SFRP1,APC,SKI,SMO,PRDM16,BCL9L,BMP7,BMPR1A,NODAL,NOTCH1,NOTCH2,FUT10,TEAD1,NR2E1,CDH2,PRRX1,WNT7A,TCF7L1,MED12,KAT6A,VANGL2,LRP5,EPAS1
Man2b1	1.19486e-45			GO: Biological Process	GO:0021825	substrate-dependent cerebral cortex tangential migration		1.118e-05	0.08102	0.0001624	0.001537	5	6	FGFR1,NRP2,NRP1,SLIT2,ROBO1
Man2b2	2.72558e-26			GO: Biological Process	GO:0046486	glycerolipid metabolic process		1.13e-05	0.0819	0.0001638	0.00155	54	407	ERBB4,FABP7,ACSL3,SCD,FGF1,FGFR1,FGFR3,FGFR2,GPAM,APOE,PIGV,CDS2,SREBF1,MBOAT2,CPNE3,DAGLA,GPLD1,ACSL6,ABHD2,PLCD4,PLA2G16,HADHA,HADHB,PDGFRA,PDGFRB,MGLL,PIK3CG,PLA2G5,PLCG2,PLD1,PLD2,PLEK,VAV1,ETNPPL,CPT1A,CSF1R,PITPNM3,IL6ST,INPP5D,INPPL1,AGPAT3,ABHD3,PTPN11,CHPT1,LPCAT2,SLC27A1,ALDH5A1,HBEGF,SLC44A2,LCAT,LDLR,EGFR,LPCAT3,PLCE1
Maob	1.13034e-28			GO: Biological Process	GO:0046395	carboxylic acid catabolic process		1.154e-05	0.08361	0.0001662	0.001573	36	232	ABAT,ACACB,ACADL,ACADS,ACAA2,ALDH6A1,AMT,ASRGL1,DDO,ALDH4A1,CYP4F12,ATP2B4,ALDH7A1,ALDH1L1,GLDC,ALDH1L2,GLUD1,GLUL,GPT,CBS,HADHA,HADHB,HADH,DDAH1,PPARA,PPARD,CPT1A,CROT,HACL1,PRODH,MCCC1,DBT,ECI1,DECR1,ALDH5A1,AASS
Map1a	1.08873e-41			GO: Biological Process	GO:0043406	positive regulation of MAP kinase activity		1.154e-05	0.08361	0.0001662	0.001573	36	232	ERN1,FZD4,ADRA2C,FGF1,MAP3K10,FGFR1,ALK,FGD2,SHC1,ARRB1,PEA15,FGD4,SYK,SASH1,SPAG9,GRM1,GRM4,TGFB1,P2RX7,AKAP13,HGF,PDGFRB,PIK3CG,MDFIC,CSPG4,DAB2IP,INSR,IRAK1,PTPN11,PTPRC,PXN,LPAR1,VANGL2,EGFR,TENM1,PLCE1
Map3k10	3.72774e-16			GO: Biological Process	GO:0016054	organic acid catabolic process		1.154e-05	0.08361	0.0001662	0.001573	36	232	ABAT,ACACB,ACADL,ACADS,ACAA2,ALDH6A1,AMT,ASRGL1,DDO,ALDH4A1,CYP4F12,ATP2B4,ALDH7A1,ALDH1L1,GLDC,ALDH1L2,GLUD1,GLUL,GPT,CBS,HADHA,HADHB,HADH,DDAH1,PPARA,PPARD,CPT1A,CROT,HACL1,PRODH,MCCC1,DBT,ECI1,DECR1,ALDH5A1,AASS
Map3k19	7.27093e-21			GO: Biological Process	GO:0030879	mammary gland development		1.204e-05	0.08725	0.0001731	0.001639	27	152	ERBB4,ETV4,RREB1,FASN,FGFR2,AGAP2,MST1,ARHGAP5,SMO,ATP2B2,CCND1,APLN,GLI2,GLI3,TGFB1,TGFBR2,NEURL1,SCRIB,HK2,SLIT2,NTN1,IGF1R,CSF1R,IGFBP5,PTCH1,LRP5,ROBO1
Map4k4	6.68414e-99			GO: Biological Process	GO:0008045	motor neuron axon guidance		1.208e-05	0.0875	0.0001733	0.00164	11	33	ETV4,PLXNA3,SLIT1,PLXND1,NRP1,RNF165,SLIT2,PLXNA1,PLXNA2,PLXNA4,KIF5C
Map6	1.17507e-22			GO: Biological Process	GO:0050772	positive regulation of axonogenesis		1.274e-05	0.0923	0.0001824	0.001727	18	80	FN1,APOE,NRP1,BMPR2,NTRK2,SEMA5A,MACF1,CDH4,TRPC5,PLXNB2,SLIT2,METRN,NTN1,PLXNB1,DSCAM,L1CAM,MEGF8,ROBO1
Mapk8ip2	3.58038e-22			GO: Biological Process	GO:0071496	cellular response to external stimulus		1.296e-05	0.09389	0.0001852	0.001753	42	290	FZD1,AGT,MMP9,SFRP1,SIPA1,SLC1A2,SLC2A1,GAS2L1,SLC9A1,ATP1A2,AXL,SREBF1,SREBF2,BCL2,GJA1,BMP6,BMPR2,GLUL,PPP1R9B,SLC38A3,CBS,P2RX7,TLR3,TNFRSF1A,PDK4,COL1A1,ADAMTS1,TNC,KANK2,EIF2AK2,HDAC4,INHBB,KIF26A,ITGA6,ITGB1,PTN,KCNB1,EDNRA,RNASE4,FADS1,LTBR,LYN
Matn4	5.04887e-10			GO: Biological Process	GO:0022898	regulation of transmembrane transporter activity		1.346e-05	0.09751	0.0001919	0.001817	33	206	S100A1,RAPGEF3,AGT,MMP9,ANK2,ANK3,SLC9A1,CACNG4,ATP1A2,ATP1B2,JPH4,BCL2,GSG1L,AGRN,MAPK8IP2,CBARP,SLC9A3R1,NRXN1,AHNAK,PKD2,PLCG2,FXYD1,UTRN,SHANK3,CTSS,RELN,WNK1,KIF5B,OXSR1,DMD,SHANK1,AKAP9,JPH3
Mboat2	4.76656e-44			GO: Biological Process	GO:0050954	sensory perception of mechanical stimulus		1.35e-05	0.09783	0.0001922	0.001819	31	188	MAP1A,MBP,FZD4,SCN8A,FGFR1,CHD7,AQP4,SLC1A3,SPTBN4,ATP2B2,ALDH7A1,MYO6,GJB6,GRIN2A,GRIN2B,GRIN2D,KCNQ4,HEXB,SERPINE2,SLC9A3R1,TMIE,HOMER2,COL1A1,USP53,COL11A1,COL11A2,WFS1,LRIG1,PCDH15,KCNMA1,MYH14
Mbp	5.22331e-72			GO: Biological Process	GO:0015850	organic hydroxy compound transport		1.376e-05	0.09968	0.0001954	0.00185	39	262	ABAT,ABCA1,ABCA2,ACACA,ACACB,MAOB,ABCA7,ADRA2C,FCGR2A,AGT,SMPD3,NPC2,APOE,AQP4,SOAT1,SREBF2,BMP6,SLCO1C1,SYK,NPC1,GPM6B,SYT7,ENTPD1,SLCO2B1,ABCB4,SLC9A3R1,CLU,P2RY12,CPT1A,IRAK1,PTCH1,PTGS1,PTPN11,KCNA2,KCNB1,SLC44A2,LCAT,LDLR,LRP1
Mccc1	1.49347e-27			GO: Biological Process	GO:0070527	platelet aggregation		1.404e-05	0.1017	0.000199	0.001884	15	59	ABAT,FLNA,MYH9,SYK,TLN1,PDGFRA,SLC7A11,SERPINE2,PIK3CG,PLEK,P2RY12,ITGB3,PTPN6,FERMT3,LYN
Mcf2l	5.16118e-38			GO: Biological Process	GO:0048545	response to steroid hormone		1.41e-05	0.1021	0.0001995	0.001888	70	577	ABCA2,ABCA3,MAOB,ACADS,MBP,ETS1,PAQR6,MDK,ADCYAP1R1,S100B,MFGE8,AGL,MMP14,MMP15,ALPL,SFRP1,FN1,ANXA3,SHC1,MSN,SLC6A1,ARSB,SLIT3,ATP1A2,ATP1A3,GABRB1,SPARC,SREBF1,CCND1,BCL2,BMP6,BMP7,ACSBG1,GLI3,NODAL,NOTCH1,NPC1,CACNA1B,ABHD2,NTRK2,GRN,TGFB1,TGFB2,TGFBR1,TGFBR2,TIMP3,CD38,NR2E1,AKAP13,PADI2,PDGFRB,SLIT2,COL1A1,WNT7A,PAQR8,PPARA,PPARD,KANK2,CTNNA1,INSR,PTCH1,PTGS1,PTN,KCNMA1,MED12,LCAT,HEYL,KMT2D…
Mdfic	7.11442e-11			GO: Biological Process	GO:0051899	membrane depolarization		1.494e-05	0.1083	0.0002111	0.001998	21	104	TPCN1,SCN2A,SCN5A,SCN8A,ANK2,ANK3,SLC8A1,CACNG4,ATP1A2,B2M,BCL2,GJA1,CACNA1I,CACNA1H,CACNA1G,CACNA1A,CACNA1B,CACNA1C,CACNA1E,P2RX7,HCN4
Mdga1	3.02732e-36			GO: Biological Process	GO:2000146	negative regulation of cell motility		1.541e-05	0.1116	0.0002172	0.002056	36	235	ERBB4,FBLN1,SEMA6D,MIA3,SFRP1,RGCC,VASH1,APOE,ARHGAP4,BCL2,KANK1,KISS1R,NODAL,NOTCH1,ABHD2,TGFB1,ARAP3,CD63,PADI2,ADGRG1,SLIT2,SLC9A3R1,CLIC4,PPARD,IGFBP5,CTNNA1,CX3CR1,DAB2IP,DAG1,PTN,PTPRG,PTPRM,HDAC5,LRP1,ROBO1,ENG
Mdga2	1.30404e-17			GO: Biological Process	GO:0033628	regulation of cell adhesion mediated by integrin		1.649e-05	0.1195	0.0002321	0.002197	12	40	SWAP70,SYK,TGFB2,NCKAP1L,PDE3B,PIK3CG,PIEZO1,ITGB3,PTPN6,PTPN11,FERMT3,LYN
Mdk	1.69127e-14			GO: Biological Process	GO:2000179	positive regulation of neural precursor cell proliferation		1.684e-05	0.122	0.0002365	0.002238	14	53	DISP3,SMO,NES,GLI2,GLI3,NOTCH1,NR2E1,PAX6,GPR37L1,ADGRG1,CX3CR1,HDAC5,FZD3,LYN
Med12	2.86362e-19			GO: Biological Process	GO:0043244	regulation of protein complex disassembly		1.716e-05	0.1243	0.0002405	0.002276	20	97	RIDA,EPS8,MAP1A,APC2,LIMA1,CARMIL1,APC,SPTBN4,GAS2L1,NES,MYH9,SWAP70,SPTAN1,SPTB,SPTBN1,SPTBN2,TRIOBP,SEMA5A,MID1IP1,PLEK
Med13l	3.10467e-22			GO: Biological Process	GO:1901880	negative regulation of protein depolymerization		1.727e-05	0.1252	0.0002416	0.002287	16	67	EPS8,MAP1A,APC2,LIMA1,CARMIL1,APC,SPTBN4,GAS2L1,MYH9,SWAP70,SPTAN1,SPTB,SPTBN1,SPTBN2,TRIOBP,MID1IP1
Megf10	1.00894e-62			GO: Biological Process	GO:0090100	positive regulation of transmembrane receptor protein serine/threonine kinase signaling pathway		1.742e-05	0.1262	0.0002432	0.002302	21	105	HIPK2,ZNF423,BMP3,BMP6,BMP7,BMPR1A,BMPR2,NEO1,ADAM17,NODAL,NOTCH1,NOTCH2,TGFB1,RNF165,TGFB2,TGFBR1,FURIN,INHBA,INHBB,ENG,GDF11
Megf8	1.14034e-37			GO: Biological Process	GO:0060443	mammary gland morphogenesis		1.747e-05	0.1266	0.0002435	0.002305	15	60	ETV4,FGFR2,MST1,GLI2,GLI3,TGFB1,TGFBR2,SCRIB,SLIT2,NTN1,CSF1R,IGFBP5,PTCH1,LRP5,ROBO1
Mertk	3.35537e-103			GO: Biological Process	GO:0042698	ovulation cycle		1.765e-05	0.1279	0.0002455	0.002323	25	138	ETS1,FZD4,AGT,MMP14,FOXO3,ARRB1,SLIT3,GABRB1,AXL,BCL2,BMPR1B,TGFB2,TIMP4,PDGFRA,SLIT2,CLU,VGF,ADAMTS1,IGF1R,CTNNA1,KMT2B,INHBA,INHBB,PTN,EGFR
Metrn	3.18245e-39			GO: Biological Process	GO:0002064	epithelial cell development		1.793e-05	0.1299	0.0002489	0.002356	37	246	FZD7,HEG1,SALL1,RAPGEF3,JAG1,AGT,FGFR1,FGFR3,FGFR2,MSN,SMO,ATP2B2,PALLD,GJA1,BMP6,NOTCH1,PLOD3,RAPGEF1,PAX6,SCRIB,TNFRSF1A,TFCP2L1,SLC9A3R1,TJP2,EZR,WNT7A,CLIC4,PPP1R16B,ARHGEF26,F11R,PTPRS,PCDH15,DMD,LAMB2,S1PR3,ROCK1,ENG
Mfap3l	4.438e-62			GO: Biological Process	GO:0051494	negative regulation of cytoskeleton organization		1.863e-05	0.135	0.0002581	0.002443	24	130	EPS8,MAP1A,APC2,ARAP1,LIMA1,CARMIL1,APC,SPTBN4,GAS2L1,MYH9,SWAP70,SPTAN1,SPTB,SPTBN1,SPTBN2,KANK1,TRIOBP,SLIT2,MID1IP1,KANK2,SHANK3,SHANK1,S1PR1,WASF2
Mfge8	1.45737e-20			GO: Biological Process	GO:0006869	lipid transport		1.908e-05	0.1383	0.0002639	0.002498	45	324	ABCA1,ABCA2,ABCA3,ACACA,ACACB,ABCA7,ABCA9,FZD4,ACSL3,AGT,DISP3,NPC2,APOE,SOAT1,SORL1,SREBF2,BMP6,KISS1R,SLCO1C1,SYK,NPC1,ACSL6,SYT7,MFSD2A,P2RX7,SLCO2B1,ABCB4,SLC9A3R1,CLU,PLA2G5,PPARA,PPARD,CPT1A,PITPNM1,CROT,PITPNM3,INHBA,IRAK1,PTCH1,ITGB3,PTPN11,SLC27A1,LCAT,LDLR,LRP1
Mfsd1	4.05609e-40			GO: Biological Process	GO:0098656	anion transmembrane transport		1.962e-05	0.1421	0.0002707	0.002563	39	266	TTYH1,ABCA1,ACACA,ACACB,SLC12A5,LRRC8C,SLC1A2,SLC1A3,SLC1A4,SLC7A14,SLC4A2,SLC6A9,SLC7A2,SLC12A4,SLC20A2,SLC4A4,SLC12A7,GABRA2,GABRB1,GABRG3,ABCC8,SLC38A3,ACSL6,TTYH3,SLC7A8,LRRC8A,LRRC8B,SLC7A10,SLC7A11,CLCN6,FXYD1,SLC4A8,CLIC4,SLC13A3,CPT1A,SLC32A1,SLC13A5,SLC12A9,SLC26A2
Mfsd2a	5.55894e-21			GO: Biological Process	GO:1903649	regulation of cytoplasmic transport		1.967e-05	0.1425	0.000271	0.002565	64	519	ERBB4,APC2,ADCYAP1R1,FZD1,FZD7,ACSL3,RAPGEF3,FLNA,ANK2,CHD7,MSN,SLC8A1,SLC9A1,DACT3,SMO,RIMS1,ATP1A2,SORL1,JPH4,SREBF1,SREBF2,BCL2,BMP6,BMP7,BMPR1A,KANK1,SULF2,GLI3,OS9,NODAL,CACNA1C,GPR26,CAPN3,SEMA5A,GRIK5,TGFB1,TGFB2,TGFBR1,P2RX7,TLR3,TNFRSF1A,HCLS1,ZDHHC8,SLC9A3R1,PKD1,PKD2,EZR,MDFIC,WIPF1,WWTR1,RIMS4,PRKD1,DAB2IP,ITGB3,PTPN6,PTPN11,PTPN14,KCNN3,DMD,HUWE1,EDNRA,EGFR,LYN,JPH3
Mgat5	2.03681e-54			GO: Biological Process	GO:0030500	regulation of bone mineralization		1.988e-05	0.144	0.0002733	0.002587	17	75	FGFR3,MIA3,BMP2K,SLC8A1,GJA1,BMP6,BMP7,BMPR1A,BMPR1B,BMPR2,GPM6B,DDR2,TMEM119,TGFB1,P2RX7,S1PR1,LTBP3
Mgat5b	4.85844e-29			GO: Biological Process	GO:1902652	secondary alcohol metabolic process		2.006e-05	0.1454	0.0002749	0.002602	25	139	ABCA1,ABCA2,ACADL,SC5D,DISP3,FGF1,ACAA2,FGFR1,APLP2,NPC2,APOE,APP,SCAP,SOAT1,SORL1,SREBF1,SREBF2,NPC1,PPARD,CYP51A1,LCAT,LDLR,LRP1,LRP5,LSS
Mgll	2.20827e-33			GO: Biological Process	GO:0035383	thioester metabolic process		2.011e-05	0.1457	0.0002749	0.002602	20	98	ACACA,ACACB,SCD5,ACSL3,FASN,SCD,PDP2,ACAA2,GPAM,ACSF2,ACSS1,SUCLG2,ACSBG1,ACSL6,PDK4,ELOVL5,ACOT11,ELOVL2,PDPR,AASS
Mia3	1.39622e-41			GO: Biological Process	GO:0006637	acyl-CoA metabolic process		2.011e-05	0.1457	0.0002749	0.002602	20	98	ACACA,ACACB,SCD5,ACSL3,FASN,SCD,PDP2,ACAA2,GPAM,ACSF2,ACSS1,SUCLG2,ACSBG1,ACSL6,PDK4,ELOVL5,ACOT11,ELOVL2,PDPR,AASS
Mib1	1.00392e-21			GO: Biological Process	GO:0032412	regulation of ion transmembrane transporter activity		2.054e-05	0.1488	0.0002803	0.002653	32	201	S100A1,RAPGEF3,AGT,MMP9,ANK2,ANK3,SLC9A1,CACNG4,ATP1A2,ATP1B2,JPH4,GSG1L,AGRN,MAPK8IP2,CBARP,SLC9A3R1,NRXN1,AHNAK,PKD2,PLCG2,FXYD1,UTRN,SHANK3,CTSS,RELN,WNK1,KIF5B,OXSR1,DMD,SHANK1,AKAP9,JPH3
Mical1	1.24728e-24			GO: Biological Process	GO:2000736	regulation of stem cell differentiation		2.127e-05	0.1541	0.0002897	0.002742	24	131	YAP1,JAG1,SOX6,SFRP1,RGCC,DACT3,SMO,BCL9L,BMP7,NODAL,NOTCH1,TEAD1,TGFB1,TGFB2,TGFBR1,TGFBR2,PDGFRA,COL1A1,WWTR1,EIF2AK2,TCF7L1,DAB2IP,DAG1,LTBP3
Micalcl	6.55262e-15			GO: Biological Process	GO:1902668	negative regulation of axon guidance		2.151e-05	0.1559	0.0002925	0.002768	10	29	SEMA6D,SEMA6A,PLXNA3,SEMA4B,SLIT1,NRP1,SEMA5A,SLIT2,SEMA5B,SEMA3D
Micall1	2.75048e-42			GO: Biological Process	GO:0060603	mammary gland duct morphogenesis		2.179e-05	0.1579	0.0002957	0.002799	12	41	ETV4,FGFR2,MST1,GLI2,TGFB1,SCRIB,SLIT2,NTN1,CSF1R,PTCH1,LRP5,ROBO1
Mid1ip1	6.55201e-19			GO: Biological Process	GO:0007216	G-protein coupled glutamate receptor signaling pathway		2.247e-05	0.1628	0.0003037	0.002875	7	14	GRIK3,GRM1,GRM2,GRM3,GRM4,HOMER3,HOMER2
Mlc1	4.61532e-114			GO: Biological Process	GO:0030207	chondroitin sulfate catabolic process		2.247e-05	0.1628	0.0003037	0.002875	7	14	BCAN,ARSB,CSPG5,HEXB,VCAN,NCAN,CSPG4
Mll2	9.997e-21			GO: Biological Process	GO:0035329	hippo signaling		2.275e-05	0.1649	0.000307	0.002906	11	35	YAP1,DCHS1,WWC1,LIMD1,TEAD1,AMOT,AMOTL1,TJP2,WWTR1,FAT4,MOB1A
Mll3	1.21963e-19			GO: Biological Process	GO:0006024	glycosaminoglycan biosynthetic process		2.308e-05	0.1672	0.0003108	0.002942	22	115	EXTL3,ACAN,GPC4,GPC5,SDC4,BCAN,ST3GAL2,CSPG5,XYLT1,TGFB1,AGRN,PDGFRB,CHST2,HSPG2,NDST1,CHST11,PRELP,VCAN,NCAN,CSPG4,SDC3,GPC6
Mllt6	4.47594e-61			GO: Biological Process	GO:0045216	cell-cell junction organization		2.324e-05	0.1684	0.0003111	0.002945	35	230	HEG1,AGT,MMP14,SDC4,FLNA,SFRP1,ANK2,PKP4,CNTNAP1,APC,SORBS1,SLC9A1,NFASC,BCL2,GJA1,FERMT2,GPM6B,TGFB1,TGFB2,TLN1,MACF1,CDH2,CDH4,CDH6,DLG5,CADM1,AMOT,COL16A1,CSF1R,CTNNA1,ITGB1,F11R,PXN,LAMA5,ROCK1
Mlph	6.86589e-22			GO: Biological Process	GO:0021800	cerebral cortex tangential migration		2.327e-05	0.1686	0.0003111	0.002945	6	10	FGFR1,NRP2,NRP1,SLIT2,RELN,ROBO1
Mmd2	4.97135e-55			GO: Biological Process	GO:0086036	regulation of cardiac muscle cell membrane potential		2.327e-05	0.1686	0.0003111	0.002945	6	10	SLC8B1,SLC8A1,SLC9A1,ATP1A3,AGRN,FXYD1
Mmp14	3.03155e-41			GO: Biological Process	GO:0021785	branchiomotor neuron axon guidance		2.327e-05	0.1686	0.0003111	0.002945	6	10	PLXNA3,PLXND1,NRP1,PLXNA1,PLXNA2,PLXNA4
Mmp15	2.64788e-32			GO: Biological Process	GO:0014032	neural crest cell development		2.39e-05	0.1731	0.0003189	0.003018	17	76	ERBB4,SEMA6D,JAG1,SEMA6A,SEMA4B,PHACTR4,SMO,NRP2,NRP1,BMPR1A,SEMA5A,PAX6,SEMA5B,LAMA5,EDNRA,EDNRB,SEMA3D
Mmp9	3.64144e-10			GO: Biological Process	GO:0032409	regulation of transporter activity		2.399e-05	0.1739	0.0003196	0.003025	34	221	S100A1,RAPGEF3,AGT,MMP9,ANK2,ANK3,SLC9A1,CACNG4,ATP1A2,ATP1B2,JPH4,BCL2,GSG1L,AGRN,MAPK8IP2,CBARP,SLC9A3R1,NRXN1,AHNAK,PKD2,PLCG2,FXYD1,UTRN,SHANK3,CTSS,RELN,INSR,WNK1,KIF5B,OXSR1,DMD,SHANK1,AKAP9,JPH3
Mob1a	1.26616e-17			GO: Biological Process	GO:0042471	ear morphogenesis		2.424e-05	0.1756	0.0003222	0.00305	24	132	SALL1,FGFR1,FGFR2,CEP290,CHD7,FZD2,ATP2B2,MYO6,GJB6,NRP1,GLI2,ZEB1,KCNQ4,SCRIB,SLC9A3R1,TMIE,NTN1,PRRX1,COL11A1,CELSR1,LRIG1,PCDH15,FZD3,VANGL2
Mobp	1.00219e-105			GO: Biological Process	GO:0031668	cellular response to extracellular stimulus		2.464e-05	0.1786	0.000327	0.003096	33	212	FZD1,MMP9,SFRP1,SIPA1,SLC1A2,SLC2A1,GAS2L1,AXL,SREBF1,SREBF2,BCL2,BMP6,BMPR2,GLUL,PPP1R9B,SLC38A3,CBS,P2RX7,PDK4,COL1A1,ADAMTS1,TNC,KANK2,EIF2AK2,INHBB,KIF26A,ITGA6,ITGB1,PTN,KCNB1,RNASE4,FADS1,LYN
Mpeg1	2.86199e-112			GO: Biological Process	GO:0097305	response to alcohol		2.497e-05	0.181	0.0003308	0.003131	52	398	EPS8,ABAT,ABCA1,MAOB,ETS1,ADCY7,ADCYAP1R1,FZD1,ALDH1A1,MMP15,ALPL,SFRP1,APC,MSN,SLC6A1,SLIT3,SMO,SPARC,SPTBN2,CCND1,BMP7,MLC1,CACNA1B,GPLD1,GRN,GRIN1,GRIN2A,GRIN2B,TGFB1,TGFBR1,TGFBR2,CD38,PDGFRB,SLIT2,VCAM1,COL1A1,ADAMTS1,TNC,WNT7A,KANK2,CTNNA1,INHBA,INHBB,INSR,PTCH1,ITGB1,PTGS1,LRP8,ITPR2,PTN,EGFR,RORA
Mr1	3.56301e-23			GO: Biological Process	GO:0006865	amino acid transport		2.537e-05	0.1839	0.0003355	0.003176	28	167	ABAT,AGT,PPFIA3,SLC1A2,SLC1A3,SLC1A4,SLC7A14,SLC6A1,PDPN,SLC6A9,SLC6A11,SLC7A2,RIMS1,ATP1A2,MYO6,SLC38A3,CACNA1A,NTRK2,GRIN2B,GRM2,SLC7A8,P2RX7,SLC7A10,TSPOAP1,SLC7A11,SLC13A3,SLC32A1,KCNJ10
Mras	1.29463e-47			GO: Biological Process	GO:0061097	regulation of protein tyrosine kinase activity		2.562e-05	0.1857	0.0003376	0.003195	16	69	ADRA2C,AGT,SHC1,APLP2,APP,GPRC5B,AFAP1L2,ADAM17,SRCIN1,NEURL1,AGRN,CSF1R,RELN,ITGB3,LRP8,SOCS4
Mrc2	3.54887e-16			GO: Biological Process	GO:0051965	positive regulation of synapse assembly		2.562e-05	0.1857	0.0003376	0.003195	16	69	EPHB3,ADGRL1,ADGRB1,ADGRB2,CLSTN2,ADGRL2,ADGRL3,NTRK2,THBS2,AGRN,NRXN1,FLRT1,WNT7A,CLSTN3,LRRC4B,EPHB1
Msi1	6.21868e-21			GO: Biological Process	GO:0010842	retina layer formation		2.577e-05	0.1867	0.0003381	0.003201	9	24	HIPK2,PROM1,SDK1,TSPAN12,SDK2,FAT3,FJX1,PTPRM,DSCAM
Msi2	1.68243e-24			GO: Biological Process	GO:0051968	positive regulation of synaptic transmission, glutamatergic		2.577e-05	0.1867	0.0003381	0.003201	9	24	SHANK2,IQSEC2,GLUL,NTRK2,TNR,NRXN1,SHANK3,RELN,EGFR
Msn	7.85259e-105			GO: Biological Process	GO:0070167	regulation of biomineral tissue development		2.585e-05	0.1873	0.0003381	0.003201	18	84	FGFR3,MIA3,BMP2K,SLC8A1,GJA1,BMP6,BMP7,BMPR1A,BMPR1B,BMPR2,GPM6B,DDR2,TMEM119,TGFB1,P2RX7,DMP1,S1PR1,LTBP3
Mst1	9.16234e-25			GO: Biological Process	GO:0014033	neural crest cell differentiation		2.585e-05	0.1873	0.0003381	0.003201	18	84	ERBB4,SEMA6D,JAG1,SEMA6A,SEMA4B,SFRP1,PHACTR4,SMO,NRP2,NRP1,BMPR1A,SEMA5A,PAX6,SEMA5B,LAMA5,EDNRA,EDNRB,SEMA3D
Mtss1l	2.26111e-68			GO: Biological Process	GO:0006023	aminoglycan biosynthetic process		2.656e-05	0.1925	0.0003467	0.003281	22	116	EXTL3,ACAN,GPC4,GPC5,SDC4,BCAN,ST3GAL2,CSPG5,XYLT1,TGFB1,AGRN,PDGFRB,CHST2,HSPG2,NDST1,CHST11,PRELP,VCAN,NCAN,CSPG4,SDC3,GPC6
Mvb12b	8.36668e-27			GO: Biological Process	GO:0010518	positive regulation of phospholipase activity		2.66e-05	0.1927	0.0003467	0.003281	14	55	ADCYAP1R1,ADRA1A,AGT,FGFR1,FGFR3,FGFR2,GNA13,PDGFRA,PDGFRB,PLA2G5,PLCB2,LPAR1,EDNRA,EGFR
Myh14	1.30527e-65			GO: Biological Process	GO:1903169	regulation of calcium ion transmembrane transport		2.758e-05	0.1998	0.0003587	0.003396	24	133	S100A1,RAPGEF3,ANK2,CHD7,SLC8A1,SLC9A1,ATP1A2,JPH4,CACNA1C,CAPN3,TGFB1,TGFB2,CBARP,PIK3CG,AHNAK,PKD2,PLCG2,PRKD1,ITGB3,PTPN6,DMD,EDNRA,LYN,JPH3
Myh9	3.30461e-66			GO: Biological Process	GO:0010876	lipid localization		2.795e-05	0.2025	0.0003629	0.003435	48	359	ABCA1,ABCA2,ABCA3,ACACA,ACACB,ABCA7,ABCA9,FZD4,ACSL3,AGT,KIAA1109,DISP3,NPC2,APOE,ABHD4,SOAT1,SORL1,SREBF2,BMP6,KISS1R,SLCO1C1,SYK,NPC1,ACSL6,SYT7,MFSD2A,P2RX7,HEXB,SLCO2B1,ABCB4,SLC9A3R1,CLU,PLA2G5,PPARA,PPARD,CPT1A,PITPNM1,CROT,PITPNM3,INHBA,IRAK1,PTCH1,ITGB3,PTPN11,SLC27A1,LCAT,LDLR,LRP1
Myo10	4.15351e-84			GO: Biological Process	GO:0070169	positive regulation of biomineral tissue development		2.851e-05	0.2066	0.0003696	0.003498	12	42	FGFR3,MIA3,SLC8A1,BMP6,BMP7,BMPR1A,BMPR1B,BMPR2,GPM6B,TMEM119,TGFB1,P2RX7
Myo18a	4.90631e-28			GO: Biological Process	GO:0007219	Notch signaling pathway		2.86e-05	0.2073	0.0003697	0.003499	29	177	XIRP1,MDK,JAG1,MIB1,MMP14,SEL1L,ANXA4,APP,MAML2,SPEN,ZNF423,DLK1,BMP7,ADAM17,NOTCH1,NOTCH2,NOTCH3,TGFB1,TGFBR2,TIMP4,NEURL1,CDH6,NEURL1B,CNTN1,IL6ST,FAT4,S1PR3,HEYL,LLGL1
Myo1f	3.8022e-57			GO: Biological Process	GO:2000648	positive regulation of stem cell proliferation		2.862e-05	0.2074	0.0003697	0.003499	17	77	FGFR1,FGFR2,ARHGAP5,SMO,BMPR1A,GLI3,NOTCH1,TGFBR2,NR2E1,PAX6,PRRX1,CX3CR1,PTPRC,HDAC5,FZD3,LRP5,LTBP3
Myo6	4.87943e-131			GO: Biological Process	GO:1902947	regulation of tau-protein kinase activity		2.973e-05	0.2155	0.0003834	0.003629	4	4	APOE,SORL1,HGF,CLU
Myom3	5.21838e-61			GO: Biological Process	GO:0001837	epithelial to mesenchymal transition		3.051e-05	0.2211	0.0003926	0.003717	22	117	FGFR2,FLNA,SFRP1,RGCC,DACT3,BCL9L,GJA1,BMP7,NFATC1,LOXL3,NOTCH1,TGFB1,TGFB2,TGFBR1,TGFBR2,HGF,COL1A1,WWTR1,DAB2IP,DAG1,VANGL2,HEYL
N4bp2	4.2512e-08			GO: Biological Process	GO:0043242	negative regulation of protein complex disassembly		3.101e-05	0.2247	0.0003983	0.00377	16	70	EPS8,MAP1A,APC2,LIMA1,CARMIL1,APC,SPTBN4,GAS2L1,MYH9,SWAP70,SPTAN1,SPTB,SPTBN1,SPTBN2,TRIOBP,MID1IP1
Naaa	1.3979e-39			GO: Biological Process	GO:0007389	pattern specification process		3.121e-05	0.2262	0.0004003	0.003789	61	495	ERBB4,APC2,DSCAML1,MIB1,FGF1,FGFR1,FGFR2,SFRP1,CEP290,APC,HIPK2,SKI,GNA13,DCHS1,SMO,PLXND1,NRP2,NRP1,GJA1,BMP7,BMPR1A,BMPR1B,BMPR2,NFATC1,GLI2,GLI3,NODAL,NOTCH1,NOTCH2,ZEB1,SEMA5A,TGFBR1,TGFBR2,PCSK6,DAAM2,PAX6,PCDH8,ADGRG1,LHX2,PKD1,PKD2,PLXNA2,COL4A1,WNT7A,CELSR1,TCF7L1,RELN,MDGA2,PTCH1,MED12,RFX4,EDNRA,VANGL2,CELSR2,MEGF8,LRP4,LRP5,EMX2,ENG,GDF11,SMAD5
Nacc2	2.1961e-84			GO: Biological Process	GO:0008203	cholesterol metabolic process		3.132e-05	0.227	0.000401	0.003796	24	134	ABCA1,ABCA2,ACADL,SC5D,DISP3,FGF1,ACAA2,APLP2,NPC2,APOE,APP,SCAP,SOAT1,SORL1,SREBF1,SREBF2,NPC1,PPARD,CYP51A1,LCAT,LDLR,LRP1,LRP5,LSS
Nadkd1	3.26346e-39			GO: Biological Process	GO:0030336	negative regulation of cell migration		3.189e-05	0.2311	0.0004055	0.003838	34	224	ERBB4,SEMA6D,MIA3,SFRP1,RGCC,VASH1,APOE,ARHGAP4,BCL2,KANK1,KISS1R,NODAL,NOTCH1,ABHD2,TGFB1,ARAP3,CD63,PADI2,ADGRG1,SLIT2,SLC9A3R1,CLIC4,PPARD,IGFBP5,CX3CR1,DAB2IP,DAG1,PTN,PTPRG,PTPRM,HDAC5,LRP1,ROBO1,ENG
Nbeal2	2.59384e-10			GO: Biological Process	GO:0051930	regulation of sensory perception of pain		3.19e-05	0.2311	0.0004055	0.003838	13	49	ADRA2C,FGFR1,SLC9A1,NCAM1,GRIN2A,GRIN2D,GRM1,GRM3,OPRD1,MGLL,CTSS,KCNJ10,EDNRB
Ncam1	7.80722e-81			GO: Biological Process	GO:0010862	positive regulation of pathway-restricted SMAD protein phosphorylation		3.19e-05	0.2311	0.0004055	0.003838	13	49	BMP3,BMP6,BMP7,BMPR1A,BMPR2,NODAL,TGFB1,TGFB2,TGFBR1,INHBA,INHBB,ENG,GDF11
Ncam2	5.21036e-21			GO: Biological Process	GO:0051931	regulation of sensory perception		3.19e-05	0.2311	0.0004055	0.003838	13	49	ADRA2C,FGFR1,SLC9A1,NCAM1,GRIN2A,GRIN2D,GRM1,GRM3,OPRD1,MGLL,CTSS,KCNJ10,EDNRB
Ncan	1.7085e-102			GO: Biological Process	GO:0001755	neural crest cell migration		3.312e-05	0.24	0.0004196	0.003972	14	56	ERBB4,SEMA6D,SEMA6A,SEMA4B,PHACTR4,SMO,NRP2,NRP1,SEMA5A,PAX6,SEMA5B,LAMA5,EDNRB,SEMA3D
Ncf1	2.79725e-23			GO: Biological Process	GO:0002011	morphogenesis of an epithelial sheet		3.312e-05	0.24	0.0004196	0.003972	14	56	RREB1,JAG1,FLNA,PHACTR4,ADAM17,NOTCH1,NOTCH2,COL5A1,WNT7A,DAG1,HBEGF,LCP1,VANGL2,MEGF8
Nckap1l	1.7769e-74			GO: Biological Process	GO:0043534	blood vessel endothelial cell migration		3.416e-05	0.2475	0.0004311	0.004081	17	78	RGCC,VASH1,APOE,MYH9,NRP1,NOTCH1,GPLD1,TGFB1,NR2E1,SLIT2,AMOT,AMOTL1,PRKD1,ITGB1,HDAC5,ROBO1,EMP2
Nckap5	2.81754e-32			GO: Biological Process	GO:0042490	mechanoreceptor differentiation		3.416e-05	0.2475	0.0004311	0.004081	17	78	JAG1,FGFR1,FGFR3,SDC4,FZD2,ATP2B2,MYO6,NOTCH1,CECR2,NTRK2,SCRIB,TRIP11,SLC9A3R1,PCDH15,KCNMA1,FAT4,VANGL2
Ncor2	3.92209e-17			GO: Biological Process	GO:0045834	positive regulation of lipid metabolic process		3.421e-05	0.2479	0.0004311	0.004081	26	152	ERBB4,ACSL3,SCD,AGT,DISP3,FGF1,FGFR3,SMPD3,GPAM,SORBS1,APOE,SREBF1,BMP6,GPLD1,ACSL6,TGFB1,TNFRSF1A,PC,PDGFRA,PDGFRB,MID1IP1,PPARA,CPT1A,IGF1R,LDLR,LYN
Nde1	2.32513e-38			GO: Biological Process	GO:1903510	mucopolysaccharide metabolic process		3.497e-05	0.2534	0.00044	0.004164	22	118	ACAN,STAB2,BCAN,ST3GAL2,SLC9A1,ARSB,CSPG5,XYLT1,ITIH5,TGFB1,GUSB,HEXB,HGF,CHST2,NDST1,CHST11,PRELP,VCAN,NCAN,CSPG4,SPOCK2,ITIH3
Ndrg2	1.51342e-156			GO: Biological Process	GO:0090288	negative regulation of cellular response to growth factor stimulus		3.552e-05	0.2574	0.0004453	0.004215	24	135	FZD1,AGT,SFRP1,HIPK2,SKI,PRDM16,BCL9L,FGFRL1,SULF2,GLG1,ADAM17,NOTCH1,TGFB1,TGFBR1,TGFBR2,SLIT2,CHST11,DAB2IP,HTRA1,PTPRF,CHRDL1,HTRA3,LTBP1,ENG
Ndst1	9.73111e-79			GO: Biological Process	GO:0019233	sensory perception of pain		3.552e-05	0.2574	0.0004453	0.004215	24	135	ADRA2C,FGFR1,SLC9A1,NCAM1,CACNA1H,CACNA1A,CACNA1B,CACNA1E,GRIN1,GRIN2A,GRIN2B,GRIN2D,GRM1,GRM3,OPRD1,P2RX7,MGLL,CTSS,PTGS1,KCNA2,KCNJ10,EDNRA,EDNRB,EPHB1
Neo1	7.15049e-67			GO: Biological Process	GO:0021761	limbic system development		3.626e-05	0.2628	0.0004538	0.004296	21	110	ETS1,MDK,FGFR1,FGFR2,PLXNA3,ANXA3,BCAN,SMO,ATP2B4,KDM6B,NRP2,NRP1,GLI3,NR2E1,SLC32A1,RELN,LRP8,PTPRS,PTPRZ1,EMX2,EPHA5
Nes	2.37706e-42			GO: Biological Process	GO:0061438	renal system vasculature morphogenesis		3.675e-05	0.2663	0.0004559	0.004316	5	7	NRP1,NOTCH3,PDGFRA,PDGFRB,PKD2
Neurl1a	2.03135e-25			GO: Biological Process	GO:0061439	kidney vasculature morphogenesis		3.675e-05	0.2663	0.0004559	0.004316	5	7	NRP1,NOTCH3,PDGFRA,PDGFRB,PKD2
Neurl1b	3.17589e-69			GO: Biological Process	GO:0048842	positive regulation of axon extension involved in axon guidance		3.675e-05	0.2663	0.0004559	0.004316	5	7	NRP1,BMPR2,SEMA5A,DSCAM,MEGF8
Nfasc	1.97209e-46			GO: Biological Process	GO:1903909	regulation of receptor clustering		3.675e-05	0.2663	0.0004559	0.004316	5	7	TGFB1,SHANK3,PTN,LRP4,LRP5
Nfatc1	1.46798e-25			GO: Biological Process	GO:1902669	positive regulation of axon guidance		3.675e-05	0.2663	0.0004559	0.004316	5	7	NRP1,BMPR2,SEMA5A,DSCAM,MEGF8
Nfia	6.15614e-29			GO: Biological Process	GO:0030199	collagen fibril organization		3.696e-05	0.2678	0.0004569	0.004325	12	43	MIA3,PLOD3,DDR2,TGFB2,TGFBR1,COL1A1,COL1A2,COL5A1,COL5A2,COL11A1,COL11A2,COL12A1
Nfic	2.88753e-40			GO: Biological Process	GO:0046949	fatty-acyl-CoA biosynthetic process		3.696e-05	0.2678	0.0004569	0.004325	12	43	ACACA,ACACB,SCD5,ACSL3,FASN,SCD,ACSF2,ACSBG1,ACSL6,ELOVL5,ACOT11,ELOVL2
Nfix	5.66739e-22			GO: Biological Process	GO:0048709	oligodendrocyte differentiation		3.701e-05	0.2682	0.0004569	0.004325	19	94	FGFR3,SOX6,WASF3,GLI3,NOTCH1,CNTN2,NTRK2,TGFB1,LINGO1,PAX6,CLU,QKI,TENM4,PTPRA,PTPRZ1,KCNJ10,MED12,LPAR1,LYN
Nfkb2	1.92158e-11			GO: Biological Process	GO:0008589	regulation of smoothened signaling pathway		3.736e-05	0.2707	0.0004604	0.004358	16	71	EVC,SALL1,FGFR3,FGFR2,SFRP1,SMO,SALL3,GLI2,GLI3,GPR37L1,SERPINE2,PRRX1,CTNNA1,PTCH1,RFX4,RORA
Nhsl1	1.26805e-89			GO: Biological Process	GO:0033688	regulation of osteoblast proliferation		3.769e-05	0.2731	0.0004636	0.004388	9	25	FGFR2,SFRP1,BCL2,TMEM119,PLXNB1,IGF1R,EIF2AK2,ITGB3,LRP5
Nid1	2.29533e-18			GO: Biological Process	GO:0046777	protein autophosphorylation		3.846e-05	0.2787	0.0004724	0.004471	36	245	EPHB3,ERBB4,ERN1,MAP3K10,FGFR1,FGFR3,FGFR2,ALK,HIPK4,STK10,SYK,CAMK2A,NTRK2,DDR2,ATP13A2,TGFBR1,PDGFRA,PDGFRB,PHKA1,YES1,IGF1R,AATK,CSF1R,PRKD1,EIF2AK2,RASSF2,INSR,IRAK1,WNK1,JAK3,PTPRC,EGFR,TNK2,LYN,ENG,EPHB1
Nkain4	2.67302e-22			GO: Biological Process	GO:0043270	positive regulation of ion transport		3.947e-05	0.286	0.0004825	0.004567	40	284	ABAT,ABCA7,ADCYAP1R1,S100A1,RAPGEF3,AGT,SCN5A,ANK2,ANK3,APOE,SLC6A1,SLC9A1,ATP1B2,ATP2B2,B2M,ABCC8,SLC38A3,ACSL6,CAMK2A,CAPN3,GRIN2B,P2RX7,PDGFRB,ABCB4,PKD2,PLCG2,FXYD1,CNTN1,P2RY12,WFS1,SHANK3,CTSS,RELN,WNK1,ITPR1,JAK3,KIF5B,DMD,EDNRA,AKAP9
Nnt	1.57918e-77			GO: Biological Process	GO:0097090	presynaptic membrane organization		3.949e-05	0.2861	0.0004825	0.004567	7	15	APOE,PCDH17,CNTN2,IL1RAPL1,CDH2,NRXN1,LRP4
no_feature	8.25024e-39			GO: Biological Process	GO:0021681	cerebellar granular layer development		3.949e-05	0.2861	0.0004825	0.004567	7	15	MDK,ATP2B2,NFIX,GRID2,SERPINE2,NRXN1,WNT7A
Nodal	2.59917e-76			GO: Biological Process	GO:0030258	lipid modification		3.986e-05	0.2888	0.000486	0.004601	37	255	ERBB4,ACACB,ACADL,ACADS,SCD,AGT,FGF1,ACAA2,FGFR1,FGFR3,FGFR2,APOE,PLPP3,SOAT1,CYP4V2,HADHA,HADHB,HADH,PDGFRA,PDGFRB,PDK4,PIK3CG,VAV1,PPARA,PPARD,CPT1A,CROT,HACL1,INPP5D,INPPL1,ECI1,DECR1,PTPN11,PLA2G7,HBEGF,LCAT,EGFR
Notch1	3.55699e-59			GO: Biological Process	GO:0010038	response to metal ion		3.991e-05	0.2892	0.000486	0.004601	48	364	ABAT,CYBRD1,MAOB,MBP,ADCY1,SCN5A,ALOX5AP,FN1,ANK3,GPAM,APP,SLC6A1,SLC41A1,SOD3,SPARC,B2M,NCAM1,CCND1,BCL2,BMP6,ABCC8,GLUD1,CPNE3,C1QA,CACNA1H,CACNA1G,NPC1,GPLD1,CAPN3,GRIN1,GRIN2A,ATP13A2,P2RX7,CLU,PLCG2,SLC25A23,VCAM1,PTGES,CLIC4,SLC40A1,INSR,ITPKB,ITPR3,PCDH15,KCNMA1,LCAT,ECE1,EGFR
Notch2	1.16194e-86			GO: Biological Process	GO:0006650	glycerophospholipid metabolic process		4.072e-05	0.295	0.000495	0.004686	43	314	ERBB4,ACSL3,FGF1,FGFR1,FGFR3,FGFR2,GPAM,PIGV,CDS2,MBOAT2,CPNE3,GPLD1,PLCD4,PLA2G16,HADHA,HADHB,PDGFRA,PDGFRB,PIK3CG,PLA2G5,PLCG2,PLD1,PLD2,PLEK,VAV1,ETNPPL,CSF1R,PITPNM3,INPP5D,INPPL1,AGPAT3,ABHD3,PTPN11,CHPT1,LPCAT2,SLC27A1,ALDH5A1,HBEGF,SLC44A2,LCAT,LDLR,EGFR,LPCAT3
Notch3	4.76542e-56			GO: Biological Process	GO:0060411	cardiac septum morphogenesis		4.101e-05	0.2971	0.0004977	0.004711	14	57	ZFPM1,FZD1,JAG1,FGFR2,CHD7,SMO,FZD2,FGFRL1,NFATC1,NOTCH1,NOTCH2,TGFB2,VANGL2,HEYL
Npc1	2.27717e-78			GO: Biological Process	GO:0060412	ventricular septum morphogenesis		4.167e-05	0.302	0.000505	0.00478	10	31	ZFPM1,FZD1,FGFR2,FZD2,FGFRL1,NFATC1,NOTCH1,TGFB2,VANGL2,HEYL
Npc2	3.37926e-43			GO: Biological Process	GO:0061298	retina vasculature development in camera-type eye		4.25e-05	0.3079	0.0005141	0.004866	8	20	FZD4,NRP1,BMPR2,PDGFRA,PDGFRB,COL4A1,CLIC4,LRP5
Npepl1	5.74302e-15			GO: Biological Process	GO:0007269	neurotransmitter secretion		4.374e-05	0.317	0.0005265	0.004984	27	163	ADGRL1,PPFIA3,SLC6A9,RIMS1,BRSK1,NAAA,SPTBN2,CACNA1A,CACNA1B,CAMK2A,NTRK2,GRIK5,SYT2,GRM4,SYT7,P2RX7,SCRIB,TSPOAP1,NRXN1,NRXN2,WNT7A,SYT10,SLC32A1,CELSR1,RIMS4,SNPH,SYTL5
Npr2	3.82019e-36			GO: Biological Process	GO:0007605	sensory perception of sound		4.374e-05	0.317	0.0005265	0.004984	27	163	MAP1A,MBP,FZD4,SCN8A,FGFR1,CHD7,AQP4,SLC1A3,SPTBN4,ATP2B2,ALDH7A1,MYO6,GJB6,KCNQ4,HEXB,SLC9A3R1,TMIE,HOMER2,COL1A1,USP53,COL11A1,COL11A2,WFS1,LRIG1,PCDH15,KCNMA1,MYH14
Nqo2	1.25185e-32			GO: Biological Process	GO:0099643	signal release from synapse		4.374e-05	0.317	0.0005265	0.004984	27	163	ADGRL1,PPFIA3,SLC6A9,RIMS1,BRSK1,NAAA,SPTBN2,CACNA1A,CACNA1B,CAMK2A,NTRK2,GRIK5,SYT2,GRM4,SYT7,P2RX7,SCRIB,TSPOAP1,NRXN1,NRXN2,WNT7A,SYT10,SLC32A1,CELSR1,RIMS4,SNPH,SYTL5
Nr2e1	9.87984e-44			GO: Biological Process	GO:0060113	inner ear receptor cell differentiation		4.485e-05	0.325	0.0005389	0.005101	16	72	JAG1,FGFR1,FGFR3,SDC4,FZD2,ATP2B2,MYO6,NOTCH1,CECR2,SCRIB,TRIP11,SLC9A3R1,PCDH15,KCNMA1,FAT4,VANGL2
Nrcam	1.75141e-47			GO: Biological Process	GO:0021510	spinal cord development		4.79e-05	0.347	0.0005728	0.005422	21	112	RAPGEF3,SMO,MDGA1,GLI2,GLI3,NOTCH1,CACNA1A,PAX6,SLIT2,PKD1,PKD2,RELN,MDGA2,DCC,PTCH1,PHGDH,PTN,PTPRS,MED12,RFX4,GDF11
Nrp1	4.00787e-19			GO: Biological Process	GO:0007016	cytoskeletal anchoring at plasma membrane		4.805e-05	0.3482	0.0005728	0.005422	6	11	ANK3,SPTBN4,TLN1,EZR,DAG1,SHANK1
Nrp2	2.07916e-38			GO: Biological Process	GO:0021891	olfactory bulb interneuron development		4.805e-05	0.3482	0.0005728	0.005422	6	11	FGFR1,SLIT1,SLIT3,SALL3,SLIT2,ROBO1
Nrxn1	2.64368e-33			GO: Biological Process	GO:1901626	regulation of postsynaptic membrane organization		4.805e-05	0.3482	0.0005728	0.005422	6	11	APOE,CDH2,SHANK3,PTN,LRP4,LRP5
Nrxn2	2.16491e-30			GO: Biological Process	GO:0061180	mammary gland epithelium development		4.814e-05	0.3489	0.0005728	0.005422	17	80	ERBB4,ETV4,RREB1,FGFR2,AGAP2,MST1,SMO,CCND1,GLI2,TGFB1,SCRIB,SLIT2,NTN1,CSF1R,PTCH1,LRP5,ROBO1
Nsmf	4.15034e-23			GO: Biological Process	GO:0007422	peripheral nervous system development		4.814e-05	0.3489	0.0005728	0.005422	17	80	AGT,SCN8A,SKI,ADGRB1,ADGRB2,NFASC,NTRK2,LGI4,ARHGEF10,PLXNA4,DAG1,DMD,MED12,LAMA2,LAMB2,EDNRB,HEYL
Ntm	2.54797e-69			GO: Biological Process	GO:0071230	cellular response to amino acid stimulus		4.834e-05	0.3503	0.0005743	0.005436	15	65	RAPGEF3,SESN3,ZEB1,NTRK2,GRIN2A,NEURL1,PDGFRA,COL1A1,COL1A2,COL4A1,COL5A2,COL6A1,COL16A1,NSMF,EGFR
Ntn1	7.71103e-21			GO: Biological Process	GO:0071772	response to BMP		4.882e-05	0.3537	0.000578	0.005471	27	164	FZD1,SFRP1,FN1,HIPK2,SKI,ZNF423,BMP3,BMP6,BMP7,BMPR1A,BMPR1B,BMPR2,NEO1,NODAL,NOTCH1,NOTCH2,RNF165,PCSK6,HTRA1,RGMA,CHRDL1,HTRA3,HEYL,MEGF8,LRP4,ENG,SMAD5
Ntn3	2.05753e-21			GO: Biological Process	GO:0071773	cellular response to BMP stimulus		4.882e-05	0.3537	0.000578	0.005471	27	164	FZD1,SFRP1,FN1,HIPK2,SKI,ZNF423,BMP3,BMP6,BMP7,BMPR1A,BMPR1B,BMPR2,NEO1,NODAL,NOTCH1,NOTCH2,RNF165,PCSK6,HTRA1,RGMA,CHRDL1,HTRA3,HEYL,MEGF8,LRP4,ENG,SMAD5
Ntn4	7.50078e-39			GO: Biological Process	GO:0043200	response to amino acid		4.89e-05	0.3543	0.0005781	0.005472	23	129	RAPGEF3,SESN3,SLC1A2,SLC1A3,ZEB1,NTRK2,GRIN2A,TMBIM6,CBS,TIMP3,NEURL1,PDGFRA,COL1A1,COL1A2,COL4A1,COL5A2,COL6A1,COL16A1,IGF1R,NSMF,PTN,EGFR,LYN
Ntrk2	1.13096e-141			GO: Biological Process	GO:0030042	actin filament depolymerization		5.049e-05	0.3658	0.0005958	0.00564	14	58	EPS8,LIMA1,CARMIL1,SPTBN4,MYH9,SWAP70,SPTAN1,SPTB,SPTBN1,SPTBN2,TRIOBP,SEMA5A,PLEK,MICAL1
Ntsr2	2.76819e-20			GO: Biological Process	GO:0032870	cellular response to hormone stimulus		5.097e-05	0.3693	0.0006005	0.005684	77	677	ACACA,TCIRG1,PAQR6,ADCY1,ADCY2,ADCY5,ADCY6,ADCY7,ADCY9,FZD1,AGT,FOXO4,SFRP1,FN1,SHC1,GPAM,SORBS1,MSN,GAS2L1,SLC9A1,SLIT3,ATP1A2,ATP1A3,SREBF1,BMP7,KANK1,GNG12,CACNA1H,GNG7,NODAL,NOTCH1,NPC1,GPLD1,RAB31,PLOD3,CAMK2A,ABHD2,NTRK2,TGFB1,ZNF106,NR2E1,AKAP13,PADI2,ATP6V0A2,PDE3B,PDK4,SLIT2,PLOD1,ADAMTS1,TNC,PAQR8,PPARA,PPARD,KANK2,IGF1R,NSMF,CTSS,HDAC4,INHBA,INHBB,INPPL1,INSR,JAK3,PTPN11,PTPRA,PTPRF,SL…
Nudt6	3.16364e-12			GO: Biological Process	GO:0016125	sterol metabolic process		5.302e-05	0.3842	0.0006236	0.005903	25	147	ABCA1,ABCA2,ACADL,SC5D,DISP3,FGF1,ACAA2,APLP2,NPC2,APOE,APP,SCAP,SOAT1,SORL1,SREBF1,SREBF2,NPC1,CYP4V2,PPARD,CYP51A1,LCAT,LDLR,LRP1,LRP5,LSS
Nwd1	7.9221e-149			GO: Biological Process	GO:0021884	forebrain neuron development		5.362e-05	0.3886	0.0006298	0.005961	11	38	FGFR1,FGFR2,PLXNA3,SLIT1,SLIT3,SALL3,NRP2,NRP1,CNTN2,SLIT2,ROBO1
Oaf	2.87152e-27			GO: Biological Process	GO:0055123	digestive system development		5.441e-05	0.3943	0.000638	0.006039	27	165	EPHB3,LGR4,SALL1,FGFR3,FGFR2,SFRP1,SLC4A2,DCHS1,SMO,BCL2,GLI2,GLI3,NODAL,NOTCH1,TGFB1,TGFB2,TGFBR2,PDGFRA,PKD1,IGF1R,INSR,ITGA6,FAT4,EDNRB,VANGL2,MEGF8,EGFR
Obscn	1.11942e-17			GO: Biological Process	GO:0070482	response to oxygen levels		5.452e-05	0.395	0.0006382	0.006041	45	338	ABAT,ETS1,RYR1,S100B,ACAA2,MMP14,SFRP1,RGCC,SHC1,HIPK2,SLC8A1,SLC9A1,SCAP,SOD3,BCL2,BMP7,ADAM17,NOTCH1,LIMD1,TMBIM6,CBS,OPRD1,TGFB1,TGFB2,CD38,PDGFRB,PLD2,PLOD1,VCAM1,COL1A1,PPARA,PPARD,FMN2,IRAK1,ITPR1,ITPR2,PTN,KCNMA1,PYGM,ECE1,LPAR1,EDNRA,RORA,ENG,EPAS1
Olfml1	5.01679e-30			GO: Biological Process	GO:0050680	negative regulation of epithelial cell proliferation		5.541e-05	0.4015	0.0006476	0.00613	23	130	RIDA,ETV4,FGFR3,FGFR2,SFRP1,RGCC,VASH1,APC,APOE,SPARC,GJA1,TGFB1,TGFB2,TGFBR1,PAX6,WDR13,PPARD,DAB2IP,PTCH1,PTN,PTPRM,ROBO1,ENG
Olfml2a	3.03493e-26			GO: Biological Process	GO:0001964	startle response		5.67e-05	0.4109	0.0006616	0.006263	10	32	FABP7,GRID2,GRIN1,GRIN2A,GRIN2B,GRIN2C,GRIN2D,CSMD1,NRXN1,PCDH15
Olfml3	1.35041e-26			GO: Biological Process	GO:0001570	vasculogenesis		5.832e-05	0.4226	0.0006784	0.006421	18	89	FZD4,HEG1,YAP1,FGF1,FGFR1,FGFR2,SMO,NRP1,NOTCH1,NTRK2,TGFBR2,PDGFRB,AMOT,QKI,WNT7A,ZMIZ1,EMP2,ENG
Olfr288	1.68234e-49			GO: Biological Process	GO:0001676	long-chain fatty acid metabolic process		5.832e-05	0.4226	0.0006784	0.006421	18	89	ACADL,ACSL3,CYP4F12,ACSBG1,HPGDS,DAGLA,ACSL6,ELOVL5,MGLL,FADS2,QKI,PTGES,CPT1A,CYP2J2,PTGS1,ELOVL2,SLC27A1,FADS1
Oplah	5.54462e-29			GO: Biological Process	GO:0003281	ventricular septum development		5.842e-05	0.4233	0.0006784	0.006421	15	66	ZFPM1,FZD1,HEG1,SALL1,FGFR2,FZD2,FGFRL1,NFATC1,NOTCH1,TGFB2,TRIP11,VANGL2,HEYL,ROBO1,LTBP1
Oprd1	8.83081e-31			GO: Biological Process	GO:0007162	negative regulation of cell adhesion		5.919e-05	0.4289	0.0006862	0.006495	36	250	ABAT,DSCAML1,FZD4,FZD7,FBLN1,MMP14,MIA3,RGCC,SIPA1,MYO1F,PAG1,SWAP70,KANK1,GLI3,NOTCH1,SEMA5A,SRCIN1,TGFB1,HAVCR2,TNR,PDE3B,PLXNB2,JAM2,SERPINE2,PLXNB1,COL1A1,TNC,PPARA,JAK3,PTPN6,PTPN11,PTPRC,PTPRZ1,DSCAM,LAG3,EPHA5
Os9	1.41941e-23			GO: Biological Process	GO:0007179	transforming growth factor beta receptor signaling pathway		5.938e-05	0.4303	0.0006873	0.006506	29	184	HIPK2,SKI,PRDM16,BCL9L,BMPR1A,BMPR1B,GLG1,ADAM17,FERMT2,NODAL,ZEB1,CBL,TGFB1,TGFB2,TGFBR1,TGFBR2,FURIN,COL1A2,CHST11,HTRA1,ITGB1,ITGB5,F11R,PXN,HTRA3,LTBP1,LTBP3,ENG,SMAD5
Otud7b	1.71749e-35			GO: Biological Process	GO:0007188	adenylate cyclase-modulating G-protein coupled receptor signaling pathway		6.036e-05	0.4374	0.0006962	0.00659	26	157	ADCY1,ADCY2,ADCY5,ADCY6,ADCY7,ADCY9,ADRA1A,ADRA2C,FLNA,GNA13,GNA12,GNAI2,GPR26,GRIK3,GRM2,GRM3,GRM4,OPRD1,GPR37L1,SLC9A3R1,P2RY12,ITGB3,S1PR1,LPAR1,S1PR3,WASF2
Oxsr1	2.33351e-25			GO: Biological Process	GO:0000187	activation of MAPK activity		6.036e-05	0.4374	0.0006962	0.00659	26	157	ERN1,ADRA2C,FGF1,MAP3K10,ALK,SHC1,ARRB1,PEA15,FGD4,SYK,SPAG9,GRM1,GRM4,P2RX7,AKAP13,HGF,MDFIC,CSPG4,DAB2IP,INSR,IRAK1,PTPN11,PTPRC,PXN,LPAR1,PLCE1
P2rx7	8.72506e-14			GO: Biological Process	GO:0060997	dendritic spine morphogenesis		6.053e-05	0.4386	0.0006962	0.00659	12	45	EPHB3,PDLIM5,SRCIN1,WNT7A,SHANK3,SIPA1L1,CTNND2,RELN,LRP8,SHANK1,EPHA5,EPHB1
P2ry12	6.72632e-25			GO: Biological Process	GO:0045773	positive regulation of axon extension		6.053e-05	0.4386	0.0006962	0.00659	12	45	FN1,APOE,NRP1,BMPR2,SEMA5A,MACF1,CDH4,TRPC5,NTN1,DSCAM,L1CAM,MEGF8
P2ry13	1.23388e-22			GO: Biological Process	GO:0071320	cellular response to cAMP		6.291e-05	0.4558	0.0007224	0.006838	13	52	RAPGEF3,APP,SLC8A1,HCN2,RAPGEF1,PIK3CG,EZR,IGFBP5,ITPR1,ITPR2,ITPR3,HCN4,AKAP9
[truncated: 1,407 more rows]
