# Supplementary material for: Ethanol-Induced Behavioral Sensitization Alters the Synaptic Transcriptome and Exon Utilization in DBA/2J Mice
Source: Front Genet. 2018 Sep 24;9:402. doi: 10.3389/fgene.2018.00402 (PMC6166094; doi:10.3389/fgene.2018.00402)
Supplement: TABLE S8 — EES_SSS or SES_SSS regulated genes (RNA-Seq, edgeR, FDR = 0.1), ToppFun functional enrichment analysis summary. [file Table_8.xlsx]

## Sheet: Table S8
Supplemental Table S8: EES_SSS or SES_SSS Regulated Genes (RNA-Seq, edgeR, FDR≤0.1), ToppFun Functional Enrichment Analysis Summary
EES_SSS: Gene List			EES_SSS:ToppFun Analysis												SES_SSS:Gene List			SES_SSS: ToppFun Analysis
Gene Symbol	FDR		Category	ID	Name	Source	p-value	q-value Bonferroni	q-value FDR B&H	q-value FDR B&Y	Hit Count in Query List	Hit Count in Genome	Hit in Query List		Gene Symbol	FDR		Category	ID	Name	Source	p-value	q-value Bonferroni	q-value FDR B&H	q-value FDR B&Y	Hit Count in Query List	Hit Count in Genome	Hit in Query List
1110058L19Rik	0.0844975		GO: Molecular Function	GO:0005088	Ras guanyl-nucleotide exchange factor activity		7.019e-07	0.0008353	0.000509	0.003899	25	232	ERBB3,PDGFA,TRIO,OBSCN,ACTN2,KL,FGFR1,ARHGEF19,ITSN1,SPTBN4,ARHGEF10,IRS2,DENND2A,SPTB,SPTBN2,ARHGEF17,BCR,GFRA1,RGL1,MCF2L,ARHGEF18,GRIN1,RET,TIAM1,SPATA13		1700084C01Rik	0.000174471		GO: Molecular Function	GO:0016773	phosphotransferase activity, alcohol group as acceptor		4.482e-05	0.02725	0.02553	0.1784	16	781	CDKN1A,SGK1,PAK5,OBSCN,FGFRL1,DAPK1,CAMK1G,HUNK,CHKA,MAP3K6,SGK3,DGKK,SIK2,FGFR2,MERTK,GAB1
1110059G10Rik	0.00249158		GO: Molecular Function	GO:0019900	kinase binding		1.152e-06	0.001371	0.000509	0.003899	50	691	SPRY2,TRAF3,SPRED2,ADCY6,AXIN2,TAOK2,SAFB,CAMK2N1,PIK3R2,SCN5A,PKP2,MAP3K11,ULK1,AGAP2,HSP90AB1,FOXM1,FOXO3,EZR,TRIB2,ZBTB4,PTPN23,SKI,CRY2,SIPA1L1,PRKCD,IRS2,IGSF9B,IKBKB,SUFU,PPP1R12C,SIK1,ITGAV,MAPK8IP3,KSR1,PTPN14,KCNA5,TELO2,PPP1R9B,RB1,NTRK1,GRIA1,NR4A3,PTPN5,MIDN,TIAM1,CEP250,PRKN,ELP2,TRIB1,MAPK8IP2		2810013P06Rik	0.00456491		GO: Molecular Function	GO:0005246	calcium channel regulator activity		0.0001047	0.06365	0.02553	0.1784	4	38	CACNB2,NPY2R,SGK1,SGK3
1300018J18Rik	0.0914451		GO: Molecular Function	GO:0005085	guanyl-nucleotide exchange factor activity		1.358e-06	0.001616	0.000509	0.003899	29	306	ERBB3,PDGFA,TRIO,OBSCN,ACTN2,TRIP10,KL,FGFR1,ARHGEF19,ITSN1,SPTBN4,ARHGEF10,IRS2,DENND2A,GBF1,SPTB,IQSEC2,SPTBN2,ARHGEF17,BCR,GFRA1,ELMO1,RGL1,MCF2L,ARHGEF18,GRIN1,RET,TIAM1,SPATA13		2810459M11Rik	0.00884717		GO: Molecular Function	GO:0016301	kinase activity		0.000126	0.07659	0.02553	0.1784	16	853	CDKN1A,SGK1,PAK5,OBSCN,FGFRL1,DAPK1,CAMK1G,HUNK,CHKA,MAP3K6,SGK3,DGKK,SIK2,FGFR2,MERTK,GAB1
1700001L05Rik	0.0643767		GO: Molecular Function	GO:0016773	phosphotransferase activity, alcohol group as acceptor		1.711e-06	0.002036	0.000509	0.003899	54	781	ERBB3,ERCC2,CRIM1,PDGFA,TRIO,PDK4,RPS6KA2,OBSCN,PFKFB3,RPS6KC1,TAOK2,KL,PIK3CD,PIK3R2,MAP3K11,FGFR1,ULK1,TRIB2,MINK1,PDXK,AATK,PRKCD,PRKCH,IRS2,PRKG2,IKBKB,CUX1,MAST3,SPHK2,DAPK1,SIK1,MAST2,BCR,PRAG1,ITPKB,KSR1,TTBK1,NUAK1,SIK2,PPP1R9B,WNK2,CAD,NTRK1,PAK5,CAMK1G,RET,SIK3,CIT,LIMK1,DGKK,PEAK1,MARK2,TRIB1,EPHA10		A930017M01Rik	0.0697609		GO: Molecular Function	GO:0016247	channel regulator activity		0.000292	0.1776	0.03677	0.257	6	139	CACNB2,NPY2R,SGK1,SGK3,KCNA5,PKP2
1700021K19Rik	0.0367141		GO: Molecular Function	GO:0000989	transcription factor activity, transcription factor binding		2.408e-06	0.002865	0.0005675	0.004347	45	610	ZMYND8,ACTN1,ACTN2,TRRAP,UBE2L3,ARID5B,WDR77,MKL1,MED30,PHF12,SIAH2,SKI,YWHAB,CRY2,NCOR2,MED19,SND1,SMARCA2,CCAR1,SMARCA4,SMARCC2,NR5A1,RERE,SUFU,SPEN,PRDM16,KDM1A,TRERF1,SOX10,ZHX3,SERTAD2,KCTD1,ENY2,JUN,JUNB,PTPN14,PER2,NFIB,TONSL,NOTCH1,RB1,TBL1XR1,YAF2,THRB,ELP2		Adamts2	0.00477583		GO: Molecular Function	GO:0004672	protein kinase activity		0.0003024	0.1839	0.03677	0.257	13	649	CDKN1A,SGK1,PAK5,OBSCN,FGFRL1,DAPK1,CAMK1G,HUNK,MAP3K6,SGK3,SIK2,FGFR2,MERTK
1700021N21Rik	0.0309211		GO: Molecular Function	GO:0000988	transcription factor activity, protein binding		2.862e-06	0.003405	0.0005675	0.004347	45	614	ZMYND8,ACTN1,ACTN2,TRRAP,UBE2L3,ARID5B,WDR77,MKL1,MED30,PHF12,SIAH2,SKI,YWHAB,CRY2,NCOR2,MED19,SND1,SMARCA2,CCAR1,SMARCA4,SMARCC2,NR5A1,RERE,SUFU,SPEN,PRDM16,KDM1A,TRERF1,SOX10,ZHX3,SERTAD2,KCTD1,ENY2,JUN,JUNB,PTPN14,PER2,NFIB,TONSL,NOTCH1,RB1,TBL1XR1,YAF2,THRB,ELP2		Adcy9	0.00162707		GO: Molecular Function	GO:0005007	fibroblast growth factor-activated receptor activity		0.0004117	0.2503	0.03721	0.26	2	5	FGFRL1,FGFR2
1700048O20Rik	0.00977813		GO: Molecular Function	GO:0019901	protein kinase binding		3.694e-06	0.004395	0.000617	0.004726	45	620	SPRY2,TRAF3,SPRED2,ADCY6,AXIN2,TAOK2,SAFB,CAMK2N1,PIK3R2,SCN5A,PKP2,MAP3K11,ULK1,AGAP2,HSP90AB1,FOXM1,FOXO3,EZR,TRIB2,ZBTB4,PTPN23,SKI,CRY2,SIPA1L1,PRKCD,IRS2,IKBKB,SUFU,PPP1R12C,SIK1,ITGAV,MAPK8IP3,KSR1,PTPN14,KCNA5,TELO2,GRIA1,NR4A3,PTPN5,TIAM1,CEP250,PRKN,ELP2,TRIB1,MAPK8IP2		Adipor2	3.20368e-05		GO: Molecular Function	GO:0008483	transaminase activity		0.0004284	0.2604	0.03721	0.26	3	23	ETNPPL,GFPT2,GPT2
1700113A16Rik	0.0805703		GO: Molecular Function	GO:0003712	transcription coregulator activity		4.148e-06	0.004936	0.000617	0.004726	42	564	ZMYND8,ACTN1,ACTN2,TRRAP,UBE2L3,ARID5B,WDR77,MKL1,MED30,PHF12,SIAH2,SKI,YWHAB,NCOR2,MED19,SND1,SMARCA2,CCAR1,SMARCA4,SMARCC2,NR5A1,RERE,SUFU,SPEN,PRDM16,KDM1A,TRERF1,SOX10,ZHX3,SERTAD2,KCTD1,ENY2,JUN,JUNB,PTPN14,PER2,NFIB,TONSL,RB1,TBL1XR1,YAF2,THRB		Agxt2l1	2.70751e-05		GO: Molecular Function	GO:0016769	transferase activity, transferring nitrogenous groups		0.0005511	0.3351	0.04188	0.2927	3	25	ETNPPL,GFPT2,GPT2
1810037I17Rik	0.00793681		GO: Molecular Function	GO:0016301	kinase activity		5.28e-06	0.006284	0.0006982	0.005348	56	853	ERBB3,ERCC2,CRIM1,PDGFA,TRIO,PDK4,RPS6KA2,OBSCN,PFKFB3,TRRAP,RPS6KC1,TAOK2,KL,PIK3CD,PIK3R2,MAP3K11,FGFR1,ULK1,TRIB2,MINK1,PDXK,AATK,PRKCD,PPIP5K1,PRKCH,IRS2,PRKG2,IKBKB,CUX1,MAST3,SPHK2,DAPK1,SIK1,MAST2,BCR,PRAG1,ITPKB,KSR1,TTBK1,NUAK1,SIK2,PPP1R9B,WNK2,CAD,NTRK1,PAK5,CAMK1G,RET,SIK3,CIT,LIMK1,DGKK,PEAK1,MARK2,TRIB1,EPHA10		Alox12b	0.000174471		GO: Molecular Function	GO:0017080	sodium channel regulator activity		0.001374	0.8355	0.09283	0.6487	3	34	SGK1,SGK3,PKP2
2010012O05Rik	0.0192462		GO: Molecular Function	GO:0004672	protein kinase activity		2.571e-05	0.0306	0.00306	0.02344	44	649	ERBB3,ERCC2,CRIM1,TRIO,PDK4,RPS6KA2,OBSCN,RPS6KC1,TAOK2,MAP3K11,FGFR1,ULK1,TRIB2,MINK1,AATK,PRKCD,PRKCH,PRKG2,IKBKB,CUX1,MAST3,DAPK1,SIK1,MAST2,BCR,PRAG1,KSR1,TTBK1,NUAK1,SIK2,PPP1R9B,WNK2,CAD,NTRK1,PAK5,CAMK1G,RET,SIK3,CIT,LIMK1,PEAK1,MARK2,TRIB1,EPHA10		Ankrd13a	0.0972325		GO: Molecular Function	GO:0008144	drug binding		0.001932	1	0.1174	0.8208	5	136	HTR1B,PPARA,CHKA,MT2A,FKBP5
2210408F21Rik	0.076794		GO: Molecular Function	GO:0031434	mitogen-activated protein kinase kinase binding		3.382e-05	0.04024	0.003658	0.02802	6	19	TAOK2,MAP3K11,TRIB2,MAPK8IP3,KSR1,TRIB1		B3galt5	4.74158e-05		GO: Molecular Function	GO:0019838	growth factor binding		0.002332	1	0.1277	0.8926	5	142	HTRA1,FGFRL1,WISP2,PXDN,FGFR2
2310033P09Rik	0.0914451		GO: Molecular Function	GO:0001191	transcriptional repressor activity, RNA polymerase II transcription factor binding		9.936e-05	0.1182	0.009151	0.07009	12	93	ZMYND8,MKL1,PHF12,SMARCA2,SMARCA4,RERE,SPEN,SOX10,JUN,NFIB,NOTCH1,ELP2		Bmp2	0.00782027		GO: Molecular Function	GO:0004674	protein serine/threonine kinase activity		0.00274	1	0.1277	0.8926	9	452	SGK1,PAK5,OBSCN,DAPK1,CAMK1G,HUNK,MAP3K6,SGK3,SIK2
2310044G17Rik	0.0997581		GO: Molecular Function	GO:0003713	transcription coactivator activity		0.0001067	0.1269	0.009151	0.07009	25	310	ACTN1,ACTN2,TRRAP,UBE2L3,ARID5B,WDR77,MKL1,MED30,SMARCA2,CCAR1,SMARCA4,SMARCC2,NR5A1,RERE,PRDM16,KDM1A,TRERF1,SOX10,SERTAD2,ENY2,JUN,JUNB,PER2,RB1,YAF2		Cacnb2	0.0327031		GO: Molecular Function	GO:0015459	potassium channel regulator activity		0.003719	1	0.1277	0.8926	3	48	SGK1,SGK3,KCNA5
3110001D03Rik	0.0997581		GO: Molecular Function	GO:0005089	Rho guanyl-nucleotide exchange factor activity		0.0001077	0.1281	0.009151	0.07009	11	80	TRIO,OBSCN,ARHGEF19,ITSN1,ARHGEF10,ARHGEF17,BCR,MCF2L,ARHGEF18,TIAM1,SPATA13		Camk1g	3.27128e-09		GO: Molecular Function	GO:0030170	pyridoxal phosphate binding		0.005185	1	0.1277	0.8926	3	54	ETNPPL,CTH,GPT2
3110035E14Rik	0.0178021		GO: Molecular Function	GO:0097110	scaffold protein binding		0.0001161	0.1381	0.009208	0.07053	9	55	ADCY5,ADCY6,DLGAP3,SCN5A,IKBKB,KCNA5,NOS1,SHANK1,CIT		Cbln4	0.0519262		GO: Molecular Function	GO:0017081	chloride channel regulator activity		0.005321	1	0.1277	0.8926	2	17	SGK1,SGK3
4932415G12Rik	0.0443157		GO: Molecular Function	GO:0001076	transcription factor activity, RNA polymerase II transcription factor binding		0.0001453	0.1729	0.01081	0.08277	15	142	ZMYND8,MKL1,MED30,PHF12,MED19,SMARCA2,SMARCA4,RERE,SPEN,TRERF1,SOX10,JUN,NFIB,NOTCH1,ELP2		Ccdc6	0.0278004		GO: Molecular Function	GO:0099516	ion antiporter activity		0.005458	1	0.1277	0.8926	3	55	SLC24A4,SLC41A1,SLC4A11
8430419L09Rik	0.0718324		GO: Molecular Function	GO:0008092	cytoskeletal protein binding		0.0002102	0.2502	0.01472	0.1127	52	886	TPM3,SYNPO2,CORO1C,MAP6D1,APC2,WIPF3,OBSCN,GABARAPL2,ACTN1,ACTN2,S100B,SCN5A,MKL1,EZR,ANK1,MYO18A,MIB2,SPTBN4,SHROOM1,ARHGEF10,SIPA1L1,CROCC,ABLIM2,CEP57,MYH9,NDE1,MYO5B,SPTB,HSPH1,SPTBN2,DPYSL5,PARVG,MAST2,MAPK8IP3,KLHL3,KCNA5,KCNQ2,TLN2,PPP1R9B,KIF3C,MTCL1,MAPRE2,CACNA1C,NUMA1,GRIA1,KATNA1,RCAN3,TIAM1,PRKN,EML1,EPB41L1,MAPK8IP2		Ccdc87	0.0931563		GO: Molecular Function	GO:0001077	transcriptional activator activity, RNA polymerase II proximal promoter sequence-specific DNA binding		0.006876	1	0.1277	0.8926	6	259	FOS,FOSB,PPARA,JUN,EGR1,NFYA
AA987161	0.0725934		GO: Molecular Function	GO:0004725	protein tyrosine phosphatase activity		0.0002652	0.3156	0.01753	0.1343	12	103	PTPN23,PTP4A1,PTPN7,PTPN14,PTPRD,EPM2A,DUSP1,DUSP4,DUSP6,PTPRU,PTPN5,UBASH3B		Cdkn1a	0.0160824		GO: Molecular Function	GO:0004714	transmembrane receptor protein tyrosine kinase activity		0.009423	1	0.1277	0.8926	3	67	FGFRL1,FGFR2,MERTK
Aatk	0.068641		GO: Molecular Function	GO:0017134	fibroblast growth factor binding		0.0002902	0.3454	0.01818	0.1392	6	27	KL,SCN5A,FGFR1,CEP57,ITGAV,GPC1		Chka	0.0972325		GO: Biological Process	GO:1902893	regulation of pri-miRNA transcription by RNA polymerase II		1.365e-05	0.03476	0.02458	0.2069	4	23	FOS,PPARA,BMP2,JUN
Abca2	0.0950802		GO: Molecular Function	GO:0032947	protein-containing complex scaffold activity		0.0003925	0.4671	0.02187	0.1675	10	78	DLGAP3,PKP2,ITSN1,SHANK2,EIF3B,MAPK8IP3,KSR1,TELO2,SHANK1,MAPK8IP2		Cmtm3	1.24877e-07		GO: Biological Process	GO:0061614	pri-miRNA transcription by RNA polymerase II		1.93e-05	0.04916	0.02458	0.2069	4	25	FOS,PPARA,BMP2,JUN
Abcg1	0.0364316		GO: Molecular Function	GO:0008294	calcium- and calmodulin-responsive adenylate cyclase activity		0.0004101	0.488	0.02187	0.1675	3	5	ADCY3,ADCY5,ADCY6		Cpm	3.31464e-05		GO: Biological Process	GO:0051385	response to mineralocorticoid		8.504e-05	0.2166	0.07162	0.603	4	36	CDKN1A,HTR1B,FOS,FOSB
Abi3bp	0.0905269		GO: Molecular Function	GO:0097109	neuroligin family protein binding		0.0004101	0.488	0.02187	0.1675	3	5	NRXN3,NRXN1,NRXN2		Csgalnact1	0.0162242		GO: Biological Process	GO:0060415	muscle tissue morphogenesis		0.0001125	0.2865	0.07162	0.603	5	73	S1PR1,BMP2,PKP2,FGFR2,FZD2
Ablim2	0.0584851		GO: Molecular Function	GO:0008134	transcription factor binding		0.0004227	0.503	0.02187	0.1675	37	584	KDM5C,ZMYND8,MEF2D,PIK3R2,HSPA1B,FOXO3,MED30,TRIB2,WFS1,PHF12,FOSB,SKI,NCOR2,RBPJ,SMARCA4,SUFU,SPEN,PRDM16,KDM1A,GABBR1,TRERF1,SOX10,IFT172,SIK1,KCTD1,JUN,JUNB,NFATC2,NFYB,CPNE1,TAF4B,RB1,NR4A3,EGR1,EGR2,CD34,TRIB1		Cth	0.00969163		GO: Biological Process	GO:1902895	positive regulation of pri-miRNA transcription by RNA polymerase II		0.0001702	0.4336	0.07815	0.658	3	17	FOS,BMP2,JUN
Acat2	0.0250159		GO: Molecular Function	GO:0019838	growth factor binding		0.0004878	0.5805	0.02419	0.1853	14	142	ERBB3,CRIM1,PDGFA,KL,SCN5A,FGFR1,CEP57,ITGAV,NGFR,GPC1,NTRK1,DUSP1,FURIN,LTBP2		Dapk1	0.0133035		GO: Biological Process	GO:0048644	muscle organ morphogenesis		0.0001841	0.4689	0.07815	0.658	5	81	S1PR1,BMP2,PKP2,FGFR2,FZD2
Acin1	0.0346329		GO: Molecular Function	GO:0030374	ligand-dependent nuclear receptor transcription coactivator activity		0.000557	0.6629	0.02651	0.2031	8	54	ACTN1,ACTN2,WDR77,MED30,CCAR1,KDM1A,TRERF1,ENY2		Dgkk	0.0256922		GO: Biological Process	GO:0003007	heart morphogenesis		0.0002428	0.6185	0.08835	0.744	8	252	NPY2R,FGFRL1,S1PR1,BMP2,JUN,PKP2,FGFR2,FZD2
Acot11	0.0241697		GO: Molecular Function	GO:0019207	kinase regulator activity		0.0006476	0.7706	0.02862	0.2192	18	216	SPRY2,ERBB3,SPRED2,CAMK2N1,PIK3R2,PPP1R1B,AGAP2,HSP90AB1,TRIB2,ITSN1,HEXIM1,LRRTM1,DCN,CASP3,MARK2,TRIB1,ELP4,MAPK8IP2		Dusp4	0.0460019		GO: Biological Process	GO:0007517	muscle organ development		0.0003137	0.799	0.0981	0.826	10	405	TSC22D3,FOS,FGFRL1,S1PR1,BMP2,KY,EGR1,PKP2,FGFR2,FZD2
Actn1	0.0989708		GO: Molecular Function	GO:0003714	transcription corepressor activity		0.0006718	0.7994	0.02862	0.2192	19	235	ZMYND8,PHF12,SIAH2,SKI,YWHAB,NCOR2,CCAR1,SMARCA4,RERE,SUFU,SPEN,ZHX3,KCTD1,JUNB,NFIB,TONSL,TBL1XR1,YAF2,THRB		Egr1	0.000234614		GO: Biological Process	GO:0061061	muscle structure development		0.0003466	0.8829	0.0981	0.826	13	657	TSC22D3,FOS,OBSCN,FGFRL1,S1PR1,BMP2,KY,EGR1,PKP2,CTH,TANC1,FGFR2,FZD2
Actn2	0.0450954		GO: Molecular Function	GO:0030506	ankyrin binding		0.0006733	0.8013	0.02862	0.2192	5	21	OBSCN,SCN5A,SPTBN4,SPTB,KCNQ2		Fabp7	0.099949		GO: Biological Process	GO:0010891	negative regulation of sequestering of triglyceride		0.0004134	1	0.1053	0.8865	2	5	PNPLA2,PPARA
Adcy3	0.0348519		GO: Molecular Function	GO:0042803	protein homodimerization activity		0.0008194	0.975	0.03362	0.2575	47	826	ERBB3,PDGFA,EXT1,HMGCR,HMGCS1,ACTN1,ACTN2,MEF2D,S100B,ADRA2C,MAP3K11,FGFR1,PLOD1,WHRN,MTHFD1L,ZBTB4,PDXK,ABCG1,TENM4,TRIM9,DROSHA,DYNLL1,PRKG2,RAB11FIP4,IKBKB,CEP57,RAB11FIP3,ZHX3,MYH9,NDP,BMP2,JUN,NECTIN1,NGFR,CPNE1,MTCL1,NOS1,RBM11,DRD2,NUDT16,NTRK1,NR4A3,TEF,OMG,GSR,THRB,PRDX1		Fam107a	0.0160824		GO: Biological Process	GO:0086019	cell-cell signaling involved in cardiac conduction		0.0004901	1	0.1135	0.9556	3	24	CACNB2,KCNA5,PKP2
Adcy5	0.0130972		GO: Molecular Function	GO:0035254	glutamate receptor binding		0.001043	1	0.04089	0.3132	7	46	CACNG2,SHANK2,MYO5B,SHANK1,DRD2,GRIN1,PTPN5		Fam83d	0.0014066		GO: Biological Process	GO:0003149	membranous septum morphogenesis		0.0006174	1	0.1204	1	2	6	FGFR2,FZD2
Adcy6	0.058113		GO: Molecular Function	GO:0008013	beta-catenin binding		0.001124	1	0.04089	0.3132	10	89	APC2,AXIN2,FOXO3,SUFU,TCF7L1,KDM6B,DVL3,PTPRU,TBL1XR1,PRKN		Fgfr2	0.0972325		GO: Biological Process	GO:0051412	response to corticosterone		0.0006983	1	0.1204	1	3	27	CDKN1A,FOS,FOSB
Adcy9	0.0364316		GO: Molecular Function	GO:0004860	protein kinase inhibitor activity		0.001124	1	0.04089	0.3132	10	89	SPRY2,SPRED2,CAMK2N1,PPP1R1B,TRIB2,HEXIM1,LRRTM1,DCN,CASP3,TRIB1		Fgfrl1	0.00782027		GO: Biological Process	GO:0000122	negative regulation of transcription by RNA polymerase II		0.0007477	1	0.1204	1	14	806	ZBTB16,TSC22D3,FOSB,ZMYND8,PPARA,NR2F1,LARP7,BMP2,JUN,TFCP2L1,PER2,EGR1,HIST1H1C,FGFR2
Adra2c	0.0903457		GO: Molecular Function	GO:0005516	calmodulin binding		0.001134	1	0.04089	0.3132	16	190	MAP6D1,OBSCN,ADCY3,SCN5A,WFS1,MYH9,MYO5B,DAPK1,ITPKB,KCNQ2,NOS1,CACNA1C,UBR4,CAMK1G,GRIN1,GRM4		Fkbp5	1.01825e-26		GO: Biological Process	GO:0055008	cardiac muscle tissue morphogenesis		0.0007514	1	0.1204	1	4	63	S1PR1,BMP2,PKP2,FGFR2
Agap2	0.0892967		GO: Molecular Function	GO:0019210	kinase inhibitor activity		0.001334	1	0.045	0.3447	10	91	SPRY2,SPRED2,CAMK2N1,PPP1R1B,TRIB2,HEXIM1,LRRTM1,DCN,CASP3,TRIB1		Fmo2	0.000290791		GO: Biological Process	GO:0008285	negative regulation of cell proliferation		0.0007565	1	0.1204	1	13	714	CDKN1A,ZBTB16,GJB6,FGFRL1,FABP7,WISP2,RASSF5,BMP2,JUN,PER2,PKP2,CTH,FGFR2
Agxt2l1	0.0190686		GO: Molecular Function	GO:0050660	flavin adenine dinucleotide binding		0.001353	1	0.045	0.3447	9	76	MAOA,CHDH,POR,CRY2,TXNRD3,KDM1A,NOS1,GSR,AIFM2		Fos	0.0972325		GO: Biological Process	GO:0043954	cellular component maintenance		0.0008642	1	0.1295	1	3	29	ZMYND8,PKP2,TANC1
AI854517	0.0348519		GO: Molecular Function	GO:0048406	nerve growth factor binding		0.001361	1	0.045	0.3447	3	7	NGFR,NTRK1,FURIN		Fosb	0.00575092		GO: Biological Process	GO:0060412	ventricular septum morphogenesis		0.001053	1	0.1348	1	3	31	FGFRL1,FGFR2,FZD2
Aifm2	0.0260624		GO: Molecular Function	GO:0004674	protein serine/threonine kinase activity		0.001418	1	0.04561	0.3493	29	452	ERCC2,TRIO,RPS6KA2,OBSCN,RPS6KC1,TAOK2,MAP3K11,ULK1,MINK1,AATK,PRKCD,PRKCH,PRKG2,IKBKB,MAST3,DAPK1,SIK1,MAST2,BCR,TTBK1,NUAK1,SIK2,WNK2,PAK5,CAMK1G,SIK3,CIT,LIMK1,MARK2		Fzd2	0.00255693		GO: Biological Process	GO:0086091	regulation of heart rate by cardiac conduction		0.001053	1	0.1348	1	3	31	CACNB2,KCNA5,PKP2
Akr1b10	0.0181363		GO: Molecular Function	GO:0019887	protein kinase regulator activity		0.001488	1	0.0466	0.3569	16	195	SPRY2,ERBB3,SPRED2,CAMK2N1,PPP1R1B,AGAP2,HSP90AB1,TRIB2,HEXIM1,LRRTM1,DCN,CASP3,MARK2,TRIB1,ELP4,MAPK8IP2		Gab1	0.000924082		GO: Biological Process	GO:0003151	outflow tract morphogenesis		0.001058	1	0.1348	1	4	69	NPY2R,JUN,FGFR2,FZD2
Alox12b	0.0204868		GO: Molecular Function	GO:0031625	ubiquitin protein ligase binding		0.001652	1	0.05041	0.3861	20	273	TRAF3,GABARAPL2,AXIN2,UBE2L3,CLU,SCN5A,HSPA1B,HSPA5,TRIB2,WFS1,SKI,SIPA1L1,UBE2R2,NGFR,RB1,CALR,USP2,EGR2,PRKN,TRIB1		Gfpt2	0.0972325		GO: Biological Process	GO:0003206	cardiac chamber morphogenesis		0.001162	1	0.141	1	5	121	NPY2R,FGFRL1,PKP2,FGFR2,FZD2
Angel2	0.0441732		GO: Molecular Function	GO:0044212	transcription regulatory region DNA binding		0.001867	1	0.05463	0.4185	47	860	ZMYND8,ETV5,MEF2D,GRHL1,SAFB,ARID5B,MKL1,CREB3L2,FOXM1,FOXO3,PHF12,FOSB,FOSL2,ZBTB4,ATF6B,ZIC1,CRY2,NCOR2,RBPJ,SMARCA2,CCAR1,SMARCA4,SMARCC2,NR5A1,TCF7L1,CUX1,KDM1A,TRERF1,SOX10,CC2D1A,JUN,JUNB,PER2,NFATC2,NFIB,KLF9,NFYB,NOTCH1,RB1,NR4A3,TEF,TBL1XR1,EGR1,EGR2,PRKN,PSPC1,ZNF639		Gjb6	6.98919e-05		GO: Biological Process	GO:1902808	positive regulation of cell cycle G1/S phase transition		0.001266	1	0.1466	1	3	33	LARP7,KCNA5,FAM83D
Ank1	0.0946136		GO: Molecular Function	GO:0035255	ionotropic glutamate receptor binding		0.001882	1	0.05463	0.4185	5	26	CACNG2,SHANK2,MYO5B,SHANK1,DRD2		Golm1	1.07024e-09		GO: Biological Process	GO:0007193	adenylate cyclase-inhibiting G-protein coupled receptor signaling pathway		0.001374	1	0.1475	1	4	74	HTR1B,NPY2R,S1PR1,ADCY9
Ankrd13a	0.0181363		GO: Molecular Function	GO:0044389	ubiquitin-like protein ligase binding		0.001962	1	0.05558	0.4257	20	277	TRAF3,GABARAPL2,AXIN2,UBE2L3,CLU,SCN5A,HSPA1B,HSPA5,TRIB2,WFS1,SKI,SIPA1L1,UBE2R2,NGFR,RB1,CALR,USP2,EGR2,PRKN,TRIB1		Gpt2	0.00015323		GO: Biological Process	GO:0003231	cardiac ventricle development		0.001442	1	0.1475	1	5	127	NPY2R,FGFRL1,PKP2,FGFR2,FZD2
Ankrd49	0.0997581		GO: Molecular Function	GO:0005078	MAP-kinase scaffold activity		0.002121	1	0.0579	0.4435	3	8	MAPK8IP3,KSR1,MAPK8IP2		Grb10	0.0230429		GO: Biological Process	GO:0097062	dendritic spine maintenance		0.001463	1	0.1475	1	2	9	ZMYND8,TANC1
Ankrd52	0.0346329		GO: Molecular Function	GO:0001067	regulatory region nucleic acid binding		0.002141	1	0.0579	0.4435	47	866	ZMYND8,ETV5,MEF2D,GRHL1,SAFB,ARID5B,MKL1,CREB3L2,FOXM1,FOXO3,PHF12,FOSB,FOSL2,ZBTB4,ATF6B,ZIC1,CRY2,NCOR2,RBPJ,SMARCA2,CCAR1,SMARCA4,SMARCC2,NR5A1,TCF7L1,CUX1,KDM1A,TRERF1,SOX10,CC2D1A,JUN,JUNB,PER2,NFATC2,NFIB,KLF9,NFYB,NOTCH1,RB1,NR4A3,TEF,TBL1XR1,EGR1,EGR2,PRKN,PSPC1,ZNF639		Hif3a	8.57794e-13		GO: Biological Process	GO:0042476	odontogenesis		0.001545	1	0.1475	1	5	129	HTRA1,PPARA,BMP2,SLC24A4,FGFR2
Ankrd6	0.0303588		GO: Molecular Function	GO:0051015	actin filament binding		0.002413	1	0.06382	0.4888	12	132	CORO1C,WIPF3,ACTN1,ACTN2,EZR,MYO18A,SHROOM1,SIPA1L1,MYH9,SPTB,TLN2,PPP1R9B		Hist1h1c	0.0169522		GO: Biological Process	GO:0086002	cardiac muscle cell action potential involved in contraction		0.001634	1	0.1475	1	3	36	CACNB2,KCNA5,PKP2
Ankrd63	0.00938531		GO: Molecular Function	GO:0003682	chromatin binding		0.002511	1	0.06496	0.4975	31	513	RNF168,MBD1,ZMYND8,TRRAP,GRHL1,SAFB,FOXO3,PHF12,FOSL2,SKI,NCOA5,NCOR2,RBPJ,SMARCA2,AUTS2,SMARCA4,SMARCC2,NR5A1,RERE,TCF7L1,KDM1A,SOX10,KDM6B,ENY2,JUN,NFATC2,SUPT5H,NOTCH1,THRB,EGR1,EGR2		Htr1b	0.0284926		GO: Biological Process	GO:0030003	cellular cation homeostasis		0.001658	1	0.1475	1	11	592	NPY2R,SWAP70,SGK1,S1PR1,SGK3,MT2A,KCNA5,SLC24A4,SLC41A1,FZD2,SLC4A11
Anxa11	0.0303791		GO: Molecular Function	GO:0004721	phosphoprotein phosphatase activity		0.003304	1	0.08313	0.6367	15	192	PPM1H,PTPN23,PPA2,PTP4A1,PTPN7,PTPN14,PTPRD,EPM2A,DUSP1,DUSP4,DUSP6,PTPRU,PTPN5,PPP1R15B,UBASH3B		Htra1	0.00884717		GO: Biological Process	GO:0007507	heart development		0.00168	1	0.1475	1	11	593	NPY2R,FGFRL1,PPARA,S1PR1,BMP2,JUN,PKP2,FGFR2,FZD2,ADIPOR2,GAB1
Apc2	0.0695289		GO: Molecular Function	GO:0008475	procollagen-lysine 5-dioxygenase activity		0.003617	1	0.08313	0.6367	2	3	PLOD1,PLOD3		Hunk	0.000461452		GO: Biological Process	GO:0006873	cellular ion homeostasis		0.002017	1	0.1614	1	11	607	NPY2R,SWAP70,SGK1,S1PR1,SGK3,MT2A,KCNA5,SLC24A4,SLC41A1,FZD2,SLC4A11
Arhgap15	0.00131189		GO: Molecular Function	GO:0004699	calcium-independent protein kinase C activity		0.003617	1	0.08313	0.6367	2	3	PRKCD,PRKCH		Itih5	0.0923902		GO: Biological Process	GO:0006875	cellular metal ion homeostasis		0.002042	1	0.1614	1	10	518	NPY2R,SWAP70,SGK1,S1PR1,SGK3,MT2A,KCNA5,SLC24A4,SLC41A1,FZD2
Arhgap33	0.071705		GO: Molecular Function	GO:2001070	starch binding		0.003617	1	0.08313	0.6367	2	3	EPM2A,GPCPD1		Jun	0.099949		GO: Biological Process	GO:0048661	positive regulation of smooth muscle cell proliferation		0.002098	1	0.1614	1	4	83	S1PR1,JUN,EGR1,FGFR2
Arhgap36	0.0612297		GO: Molecular Function	GO:0031752	D5 dopamine receptor binding		0.003617	1	0.08313	0.6367	2	3	PPP1R1B,GNA12		Kcna5	0.0270969		GO: Biological Process	GO:0086069	bundle of His cell to Purkinje myocyte communication		0.002216	1	0.1614	1	2	11	KCNA5,PKP2
Arhgef10	0.0807043		GO: Molecular Function	GO:0030291	protein serine/threonine kinase inhibitor activity		0.003632	1	0.08313	0.6367	5	30	SPRY2,SPRED2,PPP1R1B,HEXIM1,CASP3		Kirrel2	0.000145983		GO: Biological Process	GO:0051967	negative regulation of synaptic transmission, glutamatergic		0.002216	1	0.1614	1	2	11	HTR1B,NPY2R
Arhgef17	0.0303913		GO: Molecular Function	GO:0019904	protein domain specific binding		0.003704	1	0.08318	0.6371	40	729	CRIM1,WIPF3,ACTN1,ACTN2,AXIN2,SCAF1,DLGAP3,CASKIN1,SCN5A,CRB3,HSPA1B,HSPA5,MKL1,HSP90AB1,WHRN,EZR,SKI,YWHAB,SHANK2,PRKCD,DYNLL1,IRS2,MYH9,LZTS3,NDE1,NFASC,ELMO1,BMP2,JUN,SYNJ2,SHANK1,CACNA1C,GRIA1,LAMP1,CCDC6,CIT,EGR2,CEP250,PLEKHA2,PRKN		Klhdc7a	0.00270876		GO: Biological Process	GO:2000677	regulation of transcription regulatory region DNA binding		0.002218	1	0.1614	1	3	40	ZBTB7C,PPARA,PER2
Arhgef18	0.0282893		GO: Molecular Function	GO:0004016	adenylate cyclase activity		0.003848	1	0.0848	0.6495	4	19	ADCY3,ADCY5,ADCY6,ADCY9		Ky	0.0130011		GO: Biological Process	GO:0010889	regulation of sequestering of triglyceride		0.002648	1	0.1823	1	2	12	PNPLA2,PPARA
Arhgef19	0.0702149		GO: Molecular Function	GO:0016668	oxidoreductase activity, acting on a sulfur group of donors, NAD(P) as acceptor		0.004313	1	0.09331	0.7147	3	10	TXNRD3,NXN,GSR		Larp7	0.0770897		GO: Biological Process	GO:0003376	sphingosine-1-phosphate signaling pathway		0.002648	1	0.1823	1	2	12	SPNS2,S1PR1
Arid5b	0.0825218		GO: Molecular Function	GO:0098811	transcriptional repressor activity, RNA polymerase II activating transcription factor binding		0.004489	1	0.09372	0.7178	7	59	MKL1,SMARCA2,SMARCA4,RERE,SOX10,JUN,NOTCH1		Lonrf3	0.0166258		GO: Biological Process	GO:0010765	positive regulation of sodium ion transport		0.002918	1	0.1906	1	3	44	SGK1,SGK3,PKP2
Armcx5	0.00977813		GO: Molecular Function	GO:0001190	transcriptional activator activity, RNA polymerase II transcription factor binding		0.004489	1	0.09372	0.7178	7	59	MKL1,SMARCA2,SMARCA4,RERE,SOX10,JUN,NOTCH1		Lrrc1	0.0639468		GO: Biological Process	GO:0006814	sodium ion transport		0.003023	1	0.1906	1	6	218	SGK1,SGK3,SLC38A2,SLC24A4,PKP2,SLC4A11
Aspa	0.0179937		GO: Molecular Function	GO:0016791	phosphatase activity		0.005324	1	0.1092	0.8367	19	282	PFKFB3,PPM1H,PTPN23,PPA2,PPIP5K1,PTP4A1,PTPN7,PTPN14,PTPRD,SYNJ2,EPM2A,NUDT16,DUSP1,DUSP4,DUSP6,PTPRU,PTPN5,PPP1R15B,UBASH3B		Lrrc10b	0.0931563		GO: Biological Process	GO:0042475	odontogenesis of dentin-containing tooth		0.003051	1	0.1906	1	4	92	HTRA1,PPARA,BMP2,SLC24A4
Atf6b	0.00793681		GO: Molecular Function	GO:0005096	GTPase activator activity		0.005526	1	0.1115	0.8537	19	283	SGSM1,ARHGAP36,TRIP10,AXIN2,TBC1D24,PIK3R2,AGAP2,ARHGEF19,RGS5,TBC1D22B,SIPA1L1,DEPDC5,RUNDC1,ARHGAP15,SIPA1L3,BCR,JUN,ARHGAP33,EVI5L		Map3k6	0.0510184		GO: Biological Process	GO:0071248	cellular response to metal ion		0.003068	1	0.1906	1	5	151	FOS,FOSB,JUN,MT2A,SLC41A1
Atg2a	0.0697247		GO: Molecular Function	GO:0031418	L-ascorbic acid binding		0.005621	1	0.1115	0.8538	4	21	PHYH,PLOD1,PLOD3,P4HA1		Mertk	0.0270798		GO: Biological Process	GO:0030334	regulation of cell migration		0.00324	1	0.1921	1	12	742	SWAP70,SGK1,S1PR1,SGK3,BMP2,JUN,EGR1,PKP2,PLD1,SDC4,GAB1,SPATA13
Atp5s	0.0603901		GO: Molecular Function	GO:0043121	neurotrophin binding		0.005776	1	0.1126	0.8622	3	11	NGFR,NTRK1,FURIN		Mfsd2a	5.66773e-11		GO: Biological Process	GO:0086065	cell communication involved in cardiac conduction		0.003523	1	0.1921	1	3	47	CACNB2,KCNA5,PKP2
Atp9a	0.0946224		GO: Molecular Function	GO:0046934	phosphatidylinositol-4,5-bisphosphate 3-kinase activity		0.005914	1	0.1126	0.8622	7	62	ERBB3,PDGFA,KL,PIK3CD,PIK3R2,FGFR1,IRS2		Mlph	0.00458031		GO: Biological Process	GO:0086066	atrial cardiac muscle cell to AV node cell communication		0.00362	1	0.1921	1	2	14	CACNB2,KCNA5
Atpbd4	0.0399094		GO: Molecular Function	GO:0003779	actin binding		0.005959	1	0.1126	0.8622	25	412	TPM3,SYNPO2,CORO1C,WIPF3,ACTN1,ACTN2,MKL1,EZR,MYO18A,MIB2,SPTBN4,SHROOM1,SIPA1L1,CROCC,ABLIM2,MYH9,MYO5B,SPTB,SPTBN2,PARVG,KLHL3,TLN2,PPP1R9B,PRKN,EPB41L1		Mt2	0.0972325		GO: Biological Process	GO:0006646	phosphatidylethanolamine biosynthetic process		0.00362	1	0.1921	1	2	14	ETNPPL,CHKA
AU023762	0.0761189		GO: Molecular Function	GO:0016849	phosphorus-oxygen lyase activity		0.006681	1	0.1218	0.9329	4	22	ADCY3,ADCY5,ADCY6,ADCY9		Ndp	0.0111683		GO: Biological Process	GO:0086026	atrial cardiac muscle cell to AV node cell signaling		0.00362	1	0.1921	1	2	14	CACNB2,KCNA5
Auts2	0.00952722		GO: Molecular Function	GO:0070815	peptidyl-lysine 5-dioxygenase activity		0.007062	1	0.1218	0.9329	2	4	PLOD1,PLOD3		Nfya	0.0442381		GO: Biological Process	GO:0090520	sphingolipid mediated signaling pathway		0.00362	1	0.1921	1	2	14	SPNS2,S1PR1
Axin2	0.0241697		GO: Molecular Function	GO:0002134	UTP binding		0.007062	1	0.1218	0.9329	2	4	HSP90AB1,CAD		Npy2r	0.0102936		GO: Biological Process	GO:0086014	atrial cardiac muscle cell action potential		0.00362	1	0.1921	1	2	14	CACNB2,KCNA5
B3galt6	0.0347213		GO: Molecular Function	GO:0030160	GKAP/Homer scaffold activity		0.007062	1	0.1218	0.9329	2	4	SHANK2,SHANK1		Nr2f1	0.0764201		GO: Biological Process	GO:0010243	response to organonitrogen compound		0.00414	1	0.205	1	13	866	CDKN1A,HTR1B,SGK1,FOS,FOSB,GRB10,PPARA,ADCY9,JUN,EGR1,SIK2,PLD1,GAB1
B3galtl	0.0783578		GO: Molecular Function	GO:0032551	pyrimidine ribonucleoside binding		0.007062	1	0.1218	0.9329	2	4	HSP90AB1,CAD		Nt5e	0.00469958		GO: Biological Process	GO:0007612	learning		0.004141	1	0.205	1	5	162	SGK1,FOS,PAK5,JUN,TANC1
Bai2	0.0737735		GO: Molecular Function	GO:0005173	stem cell factor receptor binding		0.007062	1	0.1218	0.9329	2	4	SPRED2,SPRED3		Obscn	0.0903376		GO: Biological Process	GO:0030730	sequestering of triglyceride		0.00416	1	0.205	1	2	15	PNPLA2,PPARA
Baiap3	0.0536258		GO: Molecular Function	GO:0009975	cyclase activity		0.007867	1	0.1319	1	4	23	ADCY3,ADCY5,ADCY6,ADCY9		Olfml2b	0.0204593		GO: Biological Process	GO:0007528	neuromuscular junction development		0.004198	1	0.205	1	3	50	CACNB2,KY,FGFR2
Bcr	0.0393373		GO: Molecular Function	GO:0071889	14-3-3 protein binding		0.007867	1	0.1319	1	4	23	SYNPO2,TBC1D22B,IRS2,SIK1		Opalin	0.0458367		GO: Biological Process	GO:0055082	cellular chemical homeostasis		0.004265	1	0.205	1	12	768	NPY2R,SWAP70,SGK1,GJB6,S1PR1,SGK3,MT2A,KCNA5,SLC24A4,SLC41A1,FZD2,SLC4A11
Bean1	0.00346386		GO: Molecular Function	GO:0047485	protein N-terminus binding		0.008248	1	0.1363	1	10	117	ERCC2,ZMYND8,CLU,NCOR2,RBPJ,SMARCA4,DCN,GLRX,KCNQ2,TBL1XR1		Pak7	0.0931563		GO: Biological Process	GO:0043392	negative regulation of DNA binding		0.00444	1	0.2075	1	3	51	PPARA,JUN,PER2
Bmp2	0.0712701		GO: Molecular Function	GO:0008017	microtubule binding		0.008848	1	0.1442	1	15	214	MAP6D1,APC2,GABARAPL2,EZR,CEP57,NDE1,DPYSL5,MAST2,KIF3C,MTCL1,MAPRE2,NUMA1,KATNA1,TIAM1,EML1		Pamr1	0.00964218		GO: Biological Process	GO:0032870	cellular response to hormone stimulus		0.004626	1	0.2075	1	11	677	SGK1,FOS,FOSB,GRB10,PPARA,NR2F1,ADCY9,JUN,SIK2,ADIPOR2,GAB1
C230081A13Rik	0.0986264		GO: Molecular Function	GO:0051787	misfolded protein binding		0.009501	1	0.1488	1	3	13	CLU,SDF2L1,HSPA5		Pdzd2	0.0142461		GO: Biological Process	GO:0086001	cardiac muscle cell action potential		0.00469	1	0.2075	1	3	52	CACNB2,KCNA5,PKP2
C2cd2l	0.0821077		GO: Molecular Function	GO:0044548	S100 protein binding		0.009501	1	0.1488	1	3	13	S100B,EZR,ANXA11		Per2	0.0155466		GO: Biological Process	GO:0086003	cardiac muscle cell contraction		0.00469	1	0.2075	1	3	52	CACNB2,KCNA5,PKP2
C530005A16Rik	0.0116162		GO: Molecular Function	GO:0035497	cAMP response element binding		0.009501	1	0.1488	1	3	13	CREB3L2,ATF6B,JUN		Pknox2	0.0127443		GO: Biological Process	GO:0021978	telencephalon regionalization		0.004734	1	0.2075	1	2	16	NR2F1,BMP2
C530008M17Rik	0.0986069		GO: Biological Process	GO:0099537	trans-synaptic signaling		4.001e-10	2.268e-06	7.561e-07	6.971e-06	58	678	SNAPIN,CACNA2D2,PDYN,ZMYND8,ETV5,CHAT,CHRNA2,CACNG2,S100B,NRXN3,NRXN1,NRXN2,SCN2B,VGF,HTR1B,PPFIA4,MINK1,USP46,SLC32A1,SHANK2,TRIM9,SLC18A3,SIPA1L1,SV2C,IGSF9B,GABBR1,JPH4,IQSEC2,SPTBN2,DAPK1,LRRTM1,SSTR4,KISS1R,PTPRD,PER2,NGFR,KCNQ2,PPP1R9B,KCNMB4,BAIAP3,NOS1,SHANK1,CACNA1C,DRD2,NTRK1,GRIA1,GRIN1,GRM4,PTPN5,EGR1,EGR2,EGR3,EIF4EBP2,PRKN,PCDH8,MAPK8IP2,JPH3,RASD2		Pkp2	2.49154e-13		GO: Biological Process	GO:0055080	cation homeostasis		0.004885	1	0.2075	1	11	682	NPY2R,SWAP70,SGK1,S1PR1,SGK3,MT2A,KCNA5,SLC24A4,SLC41A1,FZD2,SLC4A11
C730002L08Rik	0.0915418		GO: Biological Process	GO:0098916	anterograde trans-synaptic signaling		4.001e-10	2.268e-06	7.561e-07	6.971e-06	58	678	SNAPIN,CACNA2D2,PDYN,ZMYND8,ETV5,CHAT,CHRNA2,CACNG2,S100B,NRXN3,NRXN1,NRXN2,SCN2B,VGF,HTR1B,PPFIA4,MINK1,USP46,SLC32A1,SHANK2,TRIM9,SLC18A3,SIPA1L1,SV2C,IGSF9B,GABBR1,JPH4,IQSEC2,SPTBN2,DAPK1,LRRTM1,SSTR4,KISS1R,PTPRD,PER2,NGFR,KCNQ2,PPP1R9B,KCNMB4,BAIAP3,NOS1,SHANK1,CACNA1C,DRD2,NTRK1,GRIA1,GRIN1,GRM4,PTPN5,EGR1,EGR2,EGR3,EIF4EBP2,PRKN,PCDH8,MAPK8IP2,JPH3,RASD2		Pld1	0.00166171		GO: Biological Process	GO:0071277	cellular response to calcium ion		0.004948	1	0.2075	1	3	53	FOS,FOSB,JUN
Cabp7	0.025624		GO: Biological Process	GO:0007268	chemical synaptic transmission		4.001e-10	2.268e-06	7.561e-07	6.971e-06	58	678	SNAPIN,CACNA2D2,PDYN,ZMYND8,ETV5,CHAT,CHRNA2,CACNG2,S100B,NRXN3,NRXN1,NRXN2,SCN2B,VGF,HTR1B,PPFIA4,MINK1,USP46,SLC32A1,SHANK2,TRIM9,SLC18A3,SIPA1L1,SV2C,IGSF9B,GABBR1,JPH4,IQSEC2,SPTBN2,DAPK1,LRRTM1,SSTR4,KISS1R,PTPRD,PER2,NGFR,KCNQ2,PPP1R9B,KCNMB4,BAIAP3,NOS1,SHANK1,CACNA1C,DRD2,NTRK1,GRIA1,GRIN1,GRM4,PTPN5,EGR1,EGR2,EGR3,EIF4EBP2,PRKN,PCDH8,MAPK8IP2,JPH3,RASD2		Plekhg1	0.0142461		GO: Biological Process	GO:0046486	glycerolipid metabolic process		0.005119	1	0.2075	1	8	407	PNPLA2,ETNPPL,CHKA,FABP7,DGKK,FGFR2,PLD1,GAB1
Cacna1c	0.08308		GO: Biological Process	GO:0099536	synaptic signaling		6.609e-10	3.747e-06	9.367e-07	8.636e-06	58	687	SNAPIN,CACNA2D2,PDYN,ZMYND8,ETV5,CHAT,CHRNA2,CACNG2,S100B,NRXN3,NRXN1,NRXN2,SCN2B,VGF,HTR1B,PPFIA4,MINK1,USP46,SLC32A1,SHANK2,TRIM9,SLC18A3,SIPA1L1,SV2C,IGSF9B,GABBR1,JPH4,IQSEC2,SPTBN2,DAPK1,LRRTM1,SSTR4,KISS1R,PTPRD,PER2,NGFR,KCNQ2,PPP1R9B,KCNMB4,BAIAP3,NOS1,SHANK1,CACNA1C,DRD2,NTRK1,GRIA1,GRIN1,GRM4,PTPN5,EGR1,EGR2,EGR3,EIF4EBP2,PRKN,PCDH8,MAPK8IP2,JPH3,RASD2		Plekho2	0.0189049		GO: Biological Process	GO:0055065	metal ion homeostasis		0.005323	1	0.2075	1	10	593	NPY2R,SWAP70,SGK1,S1PR1,SGK3,MT2A,KCNA5,SLC24A4,SLC41A1,FZD2
Cacna2d2	0.0317345		GO: Biological Process	GO:0050804	modulation of chemical synaptic transmission		4.693e-09	2.66e-05	5.321e-06	4.906e-05	37	357	CACNA2D2,ZMYND8,CHAT,CACNG2,S100B,NRXN1,VGF,HTR1B,MINK1,USP46,SHANK2,SIPA1L1,IGSF9B,GABBR1,JPH4,IQSEC2,DAPK1,LRRTM1,KISS1R,PER2,NGFR,PPP1R9B,KCNMB4,NOS1,SHANK1,DRD2,NTRK1,GRIA1,GRIN1,GRM4,PTPN5,EGR1,EGR2,EIF4EBP2,PRKN,MAPK8IP2,JPH3		Plin4	6.99001e-44		GO: Biological Process	GO:0003205	cardiac chamber development		0.005328	1	0.2075	1	5	172	NPY2R,FGFRL1,PKP2,FGFR2,FZD2
Cacng2	0.00247682		GO: Biological Process	GO:0031175	neuron projection development		2.285e-08	0.0001295	2.159e-05	0.000199	68	953	SNAPIN,MATN2,ZMYND8,CHAT,EXT1,NREP,ADCY6,TBC1D24,S100B,NRXN3,NRXN1,CLU,UGT8,FGFR1,ULK1,FOXG1,MKL1,EZR,MINK1,SIAH2,SPTBN4,AATK,PRELP,SIPA1L1,SLIT1,RBPJ,RERE,IKBKB,CUX1,KDM1A,SPTB,SPTBN2,DPYSL5,NFASC,GFRA1,MAPK8IP3,JUN,PTPRD,NFIB,NTM,NECTIN1,NGFR,CPNE1,PPP1R9B,KIF3C,NOTCH1,SHANK1,GPC1,DRD2,RB1,NTRK1,LAMC1,NR4A3,FRYL,GRIN1,RET,KATNA1,CIT,OMG,PTPN5,LIMK1,MEGF8,TIAM1,EGR2,LRP1,PRKN,MARK2,MAPK8IP2		Pnpla2	0.00379875		GO: Biological Process	GO:0010888	negative regulation of lipid storage		0.005342	1	0.2075	1	2	17	PNPLA2,PPARA
Cad	0.0986069		GO: Biological Process	GO:0007610	behavior		3.552e-08	0.0002014	2.877e-05	0.0002653	53	671	SLC10A4,ETV5,CHAT,HMGCR,GCNT4,ADCY3,ADCY5,S100B,NRXN3,NRXN1,NRXN2,PPP1R1B,HTR1B,ID2,USP46,ZIC1,SPTBN4,SHANK2,AUTS2,TANC1,JPH4,SPTBN2,LRRTM1,LHX8,JUN,TACR3,NOS1,SHANK1,CACNA1C,DRD2,EPM2A,OXR1,SOBP,NTRK1,PAK5,CASP3,GRIA1,NR4A3,GRIN1,GPR88,NIPAL3,GRM4,PTPN5,USP2,THRB,EGR1,EGR2,EIF4EBP2,PRKN,MRAP2,MAPK8IP2,JPH3,RASD2		Ppara	0.0526505		GO: Biological Process	GO:2000145	regulation of cell motility		0.005484	1	0.2075	1	12	793	SWAP70,SGK1,S1PR1,SGK3,BMP2,JUN,EGR1,PKP2,PLD1,SDC4,GAB1,SPATA13
Calr	0.0241697		GO: Biological Process	GO:0000904	cell morphogenesis involved in differentiation		6.848e-08	0.0003882	4.543e-05	0.0004189	61	840	CORO1C,MATN2,EXT1,ACTN1,TTC26,AXIN2,S100B,NRXN3,NRXN1,ULK1,FOXG1,EZR,MINK1,ID2,SIAH2,SPTBN4,AATK,PRELP,SIPA1L1,SLIT1,RBPJ,RERE,CUX1,CRB2,MYH9,SIPA1L3,SPTB,SPTBN2,DPYSL5,NFASC,ITGAV,MAPK8IP3,BMP2,PTPRD,NFIB,NBEAL2,NECTIN1,NGFR,NOTCH1,SHANK1,GPC1,DRD2,PLOD3,RB1,CALR,NTRK1,CASP3,LAMC1,NR4A3,GRIN1,RILPL1,RET,CIT,OMG,LIMK1,MEGF8,TIAM1,EGR2,PEAK1,MARK2,MAPK8IP2		Ppp2r1b	0.094379		GO: Biological Process	GO:0051101	regulation of DNA binding		0.005584	1	0.2075	1	4	109	ZBTB7C,PPARA,JUN,PER2
Camk1g	0.0594453		GO: Biological Process	GO:0051960	regulation of nervous system development		7.213e-08	0.0004089	4.543e-05	0.0004189	63	881	SNAPIN,MBD1,ZMYND8,ETV5,NREP,ADCY6,ADRA2C,NRXN3,NRXN1,FGFR1,ULK1,FOXG1,FOXO3,ID2,SKI,SRRT,AATK,TENM4,SIPA1L1,SLIT1,ASPA,RBPJ,PRKCH,IKBKB,MDGA1,SUFU,SPEN,CUX1,KDM1A,MYCN,SOX10,ADGRB2,LRRTM1,TNFRSF21,MAPK8IP3,BMP2,PTPRD,PER2,NTM,NECTIN1,NGFR,CPNE1,KIF3C,MYRF,NOS1,NOTCH1,SHANK1,DRD2,CALR,NTRK1,DVL3,GRIN1,RET,KATNA1,CIT,OMG,PTPN5,LIMK1,MEGF8,TIAM1,LRP1,PRKN,MARK2		Prss23	0.0764201		GO: Biological Process	GO:0010563	negative regulation of phosphorus metabolic process		0.005703	1	0.2075	1	10	599	CDKN1A,HTR1B,NPY2R,SPRED2,SWAP70,DUSP4,GRB10,PPARA,KIRREL2,JUN
Camk2n1	0.000647924		GO: Biological Process	GO:0007611	learning or memory		1.108e-07	0.0006283	5.823e-05	0.0005369	29	271	CHAT,HMGCR,ADCY3,S100B,NRXN3,NRXN1,NRXN2,PPP1R1B,SHANK2,TANC1,JPH4,LHX8,JUN,SHANK1,CACNA1C,DRD2,EPM2A,NTRK1,PAK5,CASP3,GRIA1,GRIN1,GRM4,EGR1,EGR2,EIF4EBP2,PRKN,MAPK8IP2,JPH3		Ptpdc1	0.0535265		GO: Biological Process	GO:0045936	negative regulation of phosphate metabolic process		0.005703	1	0.2075	1	10	599	CDKN1A,HTR1B,NPY2R,SPRED2,SWAP70,DUSP4,GRB10,PPARA,KIRREL2,JUN
Carhsp1	0.0364316		GO: Biological Process	GO:0050890	cognition		1.13e-07	0.0006405	5.823e-05	0.0005369	31	303	CHAT,HMGCR,ADCY3,S100B,NRXN3,NRXN1,NRXN2,PPP1R1B,SHANK2,TANC1,JPH4,LHX8,JUN,SHANK1,CACNA1C,DRD2,EPM2A,SOBP,NTRK1,PAK5,CASP3,GRIA1,GRIN1,GRM4,EGR1,EGR2,EIF4EBP2,PRKN,RP9,MAPK8IP2,JPH3		Ptpn7	0.0201263		GO: Biological Process	GO:0001823	mesonephros development		0.005766	1	0.2075	1	4	110	ZBTB16,BMP2,FGFR2,SDC4
Caskin1	0.0295287		GO: Biological Process	GO:0007264	small GTPase mediated signal transduction		3.855e-07	0.002185	0.0001821	0.001679	46	588	SPRY2,TRIO,ARHGAP36,OBSCN,TRIP10,PIK3R2,ULK1,AGAP2,FOXM1,RRAS2,ARHGEF19,ITSN1,SIAH2,RAB36,AATK,ARHGEF10,SIPA1L1,RASD1,RAB15,GBF1,ARHGAP15,SIPA1L3,IQSEC2,ARHGEF17,BCR,RABL3,ELMO1,ITPKB,RGL1,KSR1,JUN,RHOBTB2,NGFR,RAB7A,GNA12,MCF2L,RAB12,RB1,NTRK1,ARHGEF18,RHOT2,LIMK1,TIAM1,ARHGAP33,SPATA13,RASD2		Pxdn	6.25789e-06		GO: Biological Process	GO:0045600	positive regulation of fat cell differentiation		0.005773	1	0.2075	1	3	56	ZBTB16,ZBTB7C,BMP2
Caskin2	0.0320145		GO: Biological Process	GO:0043547	positive regulation of GTPase activity		5.083e-07	0.002882	0.0002217	0.002044	48	632	ERBB3,SGSM1,PDGFA,TRIO,ARHGAP36,CORO1C,OBSCN,ACTN2,TRIP10,AXIN2,TBC1D24,KL,PIK3R2,FGFR1,AGAP2,ARHGEF19,RGS5,ITSN1,TBC1D22B,SPTBN4,ARHGEF10,SIPA1L1,DEPDC5,IRS2,RUNDC1,DENND2A,GBF1,ARHGAP15,SIPA1L3,SPTB,IQSEC2,SPTBN2,ARHGEF17,BCR,GFRA1,ELMO1,RGL1,JUN,MCF2L,NTRK1,DVL3,ARHGEF18,GRIN1,RET,TIAM1,ARHGAP33,EVI5L,SPATA13		Rabl3	0.000401101		GO: Biological Process	GO:0098771	inorganic ion homeostasis		0.005792	1	0.2075	1	11	698	NPY2R,SWAP70,SGK1,S1PR1,SGK3,MT2A,KCNA5,SLC24A4,SLC41A1,FZD2,SLC4A11
Casp3	0.0603386		GO: Biological Process	GO:0030029	actin filament-based process		9.478e-07	0.005373	0.0003838	0.003539	50	685	TPM3,HSP90B1,PDGFA,CORO1C,WIPF3,OBSCN,ACTN1,ACTN2,TRIP10,TAOK2,PIK3R2,SCN2B,SCN5A,PKP2,MKL1,AGAP2,EZR,ARHGEF19,MINK1,MYO18A,SPTBN4,SHROOM1,ARHGEF10,SIPA1L1,PRKCD,DYNLL1,IKBKB,ABLIM2,MYH9,SWAP70,SPTB,IQSEC2,SPTBN2,PARVG,ARHGEF17,BCR,ELMO1,KISS1R,KCNA5,PPP1R9B,SHANK1,CACNA1C,CALR,ARHGEF18,FRYL,CIT,LIMK1,LRP1,PRKN,EPB41L1		Rasd1	0.00118875		GO: Biological Process	GO:0071241	cellular response to inorganic substance		0.005864	1	0.2075	1	5	176	FOS,FOSB,JUN,MT2A,SLC41A1
Cbln4	0.0248649		GO: Biological Process	GO:0048667	cell morphogenesis involved in neuron differentiation		1.038e-06	0.005885	0.0003924	0.003618	45	590	MATN2,EXT1,TTC26,S100B,NRXN3,NRXN1,ULK1,FOXG1,EZR,MINK1,ID2,SIAH2,SPTBN4,AATK,PRELP,SIPA1L1,SLIT1,RERE,CUX1,SPTB,SPTBN2,DPYSL5,NFASC,MAPK8IP3,PTPRD,NFIB,NECTIN1,NGFR,NOTCH1,SHANK1,GPC1,DRD2,RB1,NTRK1,NR4A3,GRIN1,RET,CIT,OMG,LIMK1,MEGF8,TIAM1,EGR2,MARK2,MAPK8IP2		Rassf3	0.00142025		GO: Biological Process	GO:0046337	phosphatidylethanolamine metabolic process		0.005984	1	0.2087	1	2	18	ETNPPL,CHKA
Cc2d1a	0.0946136		GO: Biological Process	GO:0007612	learning		1.126e-06	0.006385	0.0003991	0.003679	20	162	HMGCR,ADCY3,NRXN3,NRXN1,NRXN2,PPP1R1B,SHANK2,TANC1,JPH4,JUN,SHANK1,CACNA1C,DRD2,EPM2A,PAK5,GRIN1,GRM4,PRKN,MAPK8IP2,JPH3		Rfc3	0.0360292		GO: Biological Process	GO:0060411	cardiac septum morphogenesis		0.006065	1	0.2087	1	3	57	FGFRL1,FGFR2,FZD2
Ccar1	0.0557528		GO: Biological Process	GO:0007420	brain development		1.449e-06	0.008213	0.0004831	0.004455	53	755	EXT1,HMGCS1,PFKFB3,FABP7,NRXN1,SCN5A,FGFR1,ULK1,HSPA5,FOXG1,MKL1,FOXO3,WHRN,CCDC85C,ID2,SKI,ZIC1,SLC32A1,NCOR2,AATK,SLIT1,RBPJ,SMARCA4,SMARCC2,DYNLL1,IRS2,RERE,MDGA1,KDM1A,SPHK2,NDE1,IFT172,SPTBN2,LHX8,KDM6B,SSTR4,BCR,MAPK8IP3,BMP2,TTBK1,NFIB,NOTCH1,DRD2,CASP3,NR4A3,GRIN1,LHX6,CDH22,INA,CD9,EGR2,LRP1,EML1		Rin2	0.00200423		GO: Biological Process	GO:2000678	negative regulation of transcription regulatory region DNA binding		0.00666	1	0.2208	1	2	19	PPARA,PER2
Ccdc34	4.58262e-07		GO: Biological Process	GO:0050767	regulation of neurogenesis		2.038e-06	0.01156	0.0006189	0.005707	54	784	SNAPIN,MBD1,ZMYND8,ETV5,NREP,ADCY6,ADRA2C,FGFR1,ULK1,FOXG1,FOXO3,ID2,SKI,SRRT,AATK,TENM4,SIPA1L1,SLIT1,ASPA,RBPJ,PRKCH,IKBKB,SPEN,CUX1,KDM1A,MYCN,SOX10,TNFRSF21,MAPK8IP3,BMP2,PTPRD,PER2,NTM,NGFR,CPNE1,KIF3C,NOS1,NOTCH1,SHANK1,DRD2,CALR,NTRK1,GRIN1,RET,KATNA1,CIT,OMG,PTPN5,LIMK1,MEGF8,TIAM1,LRP1,PRKN,MARK2		Rlbp1	0.0301073		GO: Biological Process	GO:0002070	epithelial cell maturation		0.00666	1	0.2208	1	2	19	CDKN1A,TFCP2L1
Ccdc6	0.0202776		GO: Biological Process	GO:0000122	negative regulation of transcription by RNA polymerase II		2.167e-06	0.01229	0.0006189	0.005707	55	806	RNF168,KDM5C,MBD1,ZMYND8,ARID5B,FGFR1,FOXG1,FOXM1,FOXO3,EZR,RBM15,WFS1,PHF12,FOSB,ZBTB4,ID2,SKI,HEXIM1,LARP7,CRY2,NCOR2,RBPJ,SMARCA2,SMARCA4,SMARCC2,RERE,SUFU,SPEN,PRDM16,CUX1,KDM1A,ZHX3,IFT172,CC2D1A,RTF1,BMP2,JUN,JUNB,PER2,NFATC2,NFIB,SUPT5H,IRF2BPL,NOTCH1,NRIP2,RB1,CALR,NR4A3,TBL1XR1,ORC2,USP2,THRB,EGR1,PRKN,ELP2		Rrp8	0.0159683		GO: Biological Process	GO:0090407	organophosphate biosynthetic process		0.006674	1	0.2208	1	10	613	HTR1B,NPY2R,NT5E,ETNPPL,CHKA,ADCY9,SLC25A13,FGFR2,PLD1,GAB1
Ccdc85c	0.038593		GO: Biological Process	GO:0042063	gliogenesis		2.184e-06	0.01238	0.0006189	0.005707	27	279	ERBB3,ERCC2,MATN2,MBD1,ETV5,S100B,CLU,FOXG1,ID2,SKI,TENM4,ARHGEF10,ASPA,SMARCA4,PRKCH,MYCN,SOX10,TNFRSF21,BMP2,NFIB,MYRF,NOTCH1,GPC1,OMG,CD9,TIAM1,EGR2		S1pr1	0.0204593		GO: Biological Process	GO:0007187	G-protein coupled receptor signaling pathway, coupled to cyclic nucleotide second messenger		0.007049	1	0.2302	1	5	184	HTR1B,NPY2R,S1PR1,ADCY9,FZD2
Ccdc92	0.08308		GO: Biological Process	GO:0043087	regulation of GTPase activity		2.446e-06	0.01387	0.0006384	0.005887	49	688	SPRY2,ERBB3,SGSM1,PDGFA,TRIO,ARHGAP36,CORO1C,OBSCN,ACTN2,TRIP10,AXIN2,TBC1D24,KL,PIK3R2,FGFR1,AGAP2,ARHGEF19,RGS5,ITSN1,TBC1D22B,SPTBN4,ARHGEF10,SIPA1L1,DEPDC5,IRS2,RUNDC1,DENND2A,GBF1,ARHGAP15,SIPA1L3,SPTB,IQSEC2,SPTBN2,ARHGEF17,BCR,GFRA1,ELMO1,RGL1,JUN,MCF2L,NTRK1,DVL3,ARHGEF18,GRIN1,RET,TIAM1,ARHGAP33,EVI5L,SPATA13		Sdc4	8.39018e-07		GO: Biological Process	GO:0040008	regulation of growth		0.00725	1	0.2337	1	11	720	CDKN1A,HTRA1,SGK1,SGK3,WISP2,TFCP2L1,MT2A,FAM107A,CTH,FGFR2,ADIPOR2
Ccdc97	0.0492851		GO: Biological Process	GO:0048812	neuron projection morphogenesis		2.586e-06	0.01466	0.0006384	0.005887	46	630	MATN2,EXT1,S100B,NRXN3,NRXN1,CLU,UGT8,ULK1,FOXG1,EZR,MINK1,SIAH2,SPTBN4,AATK,PRELP,SIPA1L1,SLIT1,RERE,CUX1,SPTB,SPTBN2,DPYSL5,NFASC,MAPK8IP3,PTPRD,NFIB,NECTIN1,NGFR,CPNE1,NOTCH1,SHANK1,GPC1,DRD2,NTRK1,NR4A3,GRIN1,RET,CIT,OMG,LIMK1,MEGF8,TIAM1,EGR2,PRKN,MARK2,MAPK8IP2		Serpinb1a	0.0737222		GO: Biological Process	GO:0032868	response to insulin		0.007868	1	0.2498	1	6	266	SGK1,GRB10,PPARA,EGR1,SIK2,GAB1
Cd34	0.0719988		GO: Biological Process	GO:0030036	actin cytoskeleton organization		2.59e-06	0.01468	0.0006384	0.005887	44	591	HSP90B1,PDGFA,CORO1C,WIPF3,OBSCN,ACTN1,ACTN2,TRIP10,TAOK2,PIK3R2,MKL1,AGAP2,EZR,ARHGEF19,MINK1,MYO18A,SPTBN4,SHROOM1,ARHGEF10,SIPA1L1,PRKCD,DYNLL1,IKBKB,ABLIM2,MYH9,SWAP70,SPTB,IQSEC2,SPTBN2,PARVG,ARHGEF17,BCR,ELMO1,KISS1R,PPP1R9B,SHANK1,CALR,ARHGEF18,FRYL,CIT,LIMK1,LRP1,PRKN,EPB41L1		Serpinb8	1.4531e-05		GO: Biological Process	GO:0060395	SMAD protein signal transduction		0.008003	1	0.2498	1	3	63	FOS,BMP2,JUN
Cd3eap	0.0718324		GO: Biological Process	GO:0010563	negative regulation of phosphorus metabolic process		3.67e-06	0.02081	0.00083	0.007653	44	599	SPRY2,SPRED2,PDGFA,CORO1C,HMGCR,KIRREL2,SPRED3,CAMK2N1,PPP1R1B,FOXM1,EZR,HTR1B,TRIB2,YWHAB,HEXIM1,CRY2,PRKCD,DYNLL1,IRS2,IKBKB,RUBCN,GABBR1,SWAP70,HSPH1,LRRTM1,DCN,SSTR4,JUN,PPP1R9B,NOS1,WNK2,DRD2,RB1,DUSP1,DUSP4,DUSP6,CASP3,PPIF,PTPN5,MIDN,PPP1R15B,PRKN,UBASH3B,TRIB1		Sgk1	0.0275148		GO: Biological Process	GO:0031960	response to corticosteroid		0.008041	1	0.2498	1	5	190	CDKN1A,HTR1B,SGK1,FOS,FOSB
Cd9	0.0840977		GO: Biological Process	GO:0045936	negative regulation of phosphate metabolic process		3.67e-06	0.02081	0.00083	0.007653	44	599	SPRY2,SPRED2,PDGFA,CORO1C,HMGCR,KIRREL2,SPRED3,CAMK2N1,PPP1R1B,FOXM1,EZR,HTR1B,TRIB2,YWHAB,HEXIM1,CRY2,PRKCD,DYNLL1,IRS2,IKBKB,RUBCN,GABBR1,SWAP70,HSPH1,LRRTM1,DCN,SSTR4,JUN,PPP1R9B,NOS1,WNK2,DRD2,RB1,DUSP1,DUSP4,DUSP6,CASP3,PPIF,PTPN5,MIDN,PPP1R15B,PRKN,UBASH3B,TRIB1		Sgk3	0.0169522		GO: Biological Process	GO:0043434	response to peptide hormone		0.008265	1	0.2514	1	8	442	SGK1,GRB10,PPARA,ADCY9,EGR1,SIK2,PLD1,GAB1
Cdh22	0.0346329		GO: Biological Process	GO:0043549	regulation of kinase activity		3.807e-06	0.02158	0.00083	0.007653	56	842	SPRY2,ERBB3,SPRED2,PDGFA,CORO1C,HMGCR,ADCY3,ADCY5,ADCY6,ADCY9,SPRED3,AXIN2,TAOK2,ADRA2C,CAMK2N1,CLU,PIK3R2,PPP1R1B,MAP3K11,FGFR1,HSPA2,HSPA5,AGAP2,HSP90AB1,TRIB2,HEXIM1,PRKCD,IRS2,MAPKBP1,RUBCN,HSPH1,LRRTM1,DCN,MAPK8IP3,BMP2,KISS1R,TELO2,DRD2,RB1,NTRK1,DUSP1,DUSP4,DUSP6,DVL3,CASP3,GRM4,PTPN5,MIDN,TIAM1,TLR3,PRKN,MARK2,UBASH3B,TRIB1,ELP4,MAPK8IP2		Sik2	0.0344658		GO: Biological Process	GO:0043618	regulation of transcription from RNA polymerase II promoter in response to stress		0.008357	1	0.2514	1	3	64	HIF3A,JUN,EGR1
Celf2	0.0697247		GO: Biological Process	GO:0060322	head development		3.99e-06	0.02262	0.0008377	0.007724	54	802	EXT1,HMGCS1,PFKFB3,FABP7,NRXN1,SCN5A,ARID5B,FGFR1,ULK1,HSPA5,FOXG1,MKL1,FOXO3,WHRN,CCDC85C,ID2,SKI,ZIC1,SLC32A1,NCOR2,AATK,SLIT1,RBPJ,SMARCA4,SMARCC2,DYNLL1,IRS2,RERE,MDGA1,KDM1A,SPHK2,NDE1,IFT172,SPTBN2,LHX8,KDM6B,SSTR4,BCR,MAPK8IP3,BMP2,TTBK1,NFIB,NOTCH1,DRD2,CASP3,NR4A3,GRIN1,LHX6,CDH22,INA,CD9,EGR2,LRP1,EML1		Slc24a4	0.0639468		GO: Biological Process	GO:0007611	learning or memory		0.008582	1	0.2514	1	6	271	SGK1,FOS,PAK5,JUN,EGR1,TANC1
Celf5	0.0894279		GO: Biological Process	GO:0071625	vocalization behavior		4.403e-06	0.02496	0.0008914	0.008219	6	14	NRXN3,NRXN1,NRXN2,SHANK2,AUTS2,SHANK1		Slc25a13	0.0162242		GO: Biological Process	GO:0001558	regulation of cell growth		0.00859	1	0.2514	1	8	445	CDKN1A,HTRA1,SGK1,SGK3,WISP2,FAM107A,CTH,ADIPOR2
Celf6	0.0891769		GO: Biological Process	GO:0010001	glial cell differentiation		5.31e-06	0.0301	0.001038	0.00957	22	210	ERBB3,ERCC2,MBD1,S100B,CLU,ID2,SKI,TENM4,ARHGEF10,ASPA,SMARCA4,MYCN,SOX10,TNFRSF21,BMP2,NFIB,MYRF,NOTCH1,GPC1,OMG,CD9,EGR2		Slc38a2	0.0301073		GO: Biological Process	GO:0035994	response to muscle stretch		0.008884	1	0.2514	1	2	22	FOS,JUN
Cep250	0.0681169		GO: Biological Process	GO:0070997	neuron death		5.74e-06	0.03254	0.001085	0.01	30	346	ERBB3,CLU,MAP3K11,AGAP2,HSP90AB1,FOXO3,RRAS2,HYOU1,WFS1,ITSN1,AATK,IKBKB,HSPH1,TNFRSF21,JUN,NGFR,NOS1,OXR1,RB1,NTRK1,CASP3,NR4A3,GRIN1,RILPL1,GRM4,PTPN5,EGR1,CD34,LRP1,PRKN		Slc41a1	0.0607643		GO: Biological Process	GO:0051150	regulation of smooth muscle cell differentiation		0.008884	1	0.2514	1	2	22	CTH,FGFR2
Cep57	0.0914451		GO: Biological Process	GO:0051056	regulation of small GTPase mediated signal transduction		6.234e-06	0.03534	0.00114	0.01051	27	295	SPRY2,TRIO,ARHGAP36,OBSCN,TRIP10,PIK3R2,FOXM1,ARHGEF19,ITSN1,ARHGEF10,SIPA1L1,GBF1,ARHGAP15,SIPA1L3,IQSEC2,ARHGEF17,BCR,ITPKB,RHOBTB2,NGFR,MCF2L,NTRK1,ARHGEF18,RHOT2,TIAM1,ARHGAP33,SPATA13		Slc4a11	0.00458031		GO: Biological Process	GO:0072111	cell proliferation involved in kidney development		0.008884	1	0.2514	1	2	22	BMP2,EGR1
Chat	0.0809599		GO: Biological Process	GO:0030534	adult behavior		9.103e-06	0.0516	0.001613	0.01487	19	170	SLC10A4,CHAT,NRXN3,NRXN1,NRXN2,ID2,USP46,ZIC1,SPTBN4,SHANK2,SPTBN2,NOS1,SHANK1,CACNA1C,DRD2,OXR1,NR4A3,GRIN1,PRKN		Smim3	6.42827e-14		GO: Biological Process	GO:0006883	cellular sodium ion homeostasis		0.008884	1	0.2514	1	2	22	SGK1,SGK3
Chd5	0.0807615		GO: Biological Process	GO:0036500	ATF6-mediated unfolded protein response		1.162e-05	0.06587	0.001996	0.0184	5	10	HSP90B1,HSPA5,WFS1,ATF6B,CALR		Sox2ot	0.0622656		GO: Biological Process	GO:0030048	actin filament-based movement		0.008989	1	0.2516	1	4	125	CACNB2,WIPF3,KCNA5,PKP2
Chdh	0.0695289		GO: Biological Process	GO:0050803	regulation of synapse structure or activity		1.27e-05	0.072	0.002094	0.0193	25	272	ZMYND8,ETV5,S100B,NRXN3,NRXN1,VGF,SHANK2,SIPA1L1,SLIT1,MDGA1,JPH4,IQSEC2,ADGRB2,LRRTM1,NECTIN1,NOS1,DRD2,NTRK1,GRIA1,GRIN1,PTPN5,EGR1,EGR2,EIF4EBP2,JPH3		Spata13	0.0537603		GO: Biological Process	GO:0003281	ventricular septum development		0.009093	1	0.2517	1	3	66	FGFRL1,FGFR2,FZD2
Chrna2	0.00977813		GO: Biological Process	GO:1901214	regulation of neuron death		1.293e-05	0.07328	0.002094	0.0193	27	307	ERBB3,CLU,MAP3K11,AGAP2,HSP90AB1,FOXO3,RRAS2,HYOU1,WFS1,ITSN1,IKBKB,HSPH1,JUN,NGFR,NOS1,OXR1,NTRK1,CASP3,NR4A3,GRIN1,RILPL1,GRM4,PTPN5,EGR1,CD34,LRP1,PRKN		Spns2	4.74158e-05		GO: Biological Process	GO:0051592	response to calcium ion		0.009238	1	0.252	1	4	126	FOS,FOSB,JUN,SLC25A13
Cirbp	0.00820732		GO: Biological Process	GO:0045859	regulation of protein kinase activity		1.394e-05	0.07902	0.002195	0.02024	51	775	SPRY2,ERBB3,SPRED2,PDGFA,CORO1C,HMGCR,ADCY3,ADCY5,ADCY6,ADCY9,SPRED3,AXIN2,TAOK2,ADRA2C,CAMK2N1,CLU,PPP1R1B,MAP3K11,FGFR1,HSPA2,HSPA5,AGAP2,HSP90AB1,TRIB2,HEXIM1,PRKCD,MAPKBP1,HSPH1,LRRTM1,DCN,MAPK8IP3,BMP2,KISS1R,TELO2,DRD2,RB1,NTRK1,DUSP1,DUSP4,DUSP6,DVL3,CASP3,GRM4,PTPN5,TIAM1,TLR3,MARK2,UBASH3B,TRIB1,ELP4,MAPK8IP2		Spred2	0.0442381		GO: Biological Process	GO:1901989	positive regulation of cell cycle phase transition		0.009475	1	0.252	1	3	67	LARP7,KCNA5,FAM83D
Cit	0.00977813		GO: Biological Process	GO:0031400	negative regulation of protein modification process		2.375e-05	0.1346	0.003639	0.03355	45	666	SPRY2,SPRED2,CORO1C,HMGCR,KIRREL2,SPRED3,CAMK2N1,PPP1R1B,HSPA1B,FOXM1,EZR,TRIB2,KLHL40,SKI,YWHAB,HEXIM1,CRY2,PRKCD,IKBKB,SUFU,KDM1A,SWAP70,HSPH1,PSMD1,LRRTM1,DCN,JUN,PER2,SUPT6H,PPP1R9B,NOS1,WNK2,RB1,DUSP1,DUSP4,DUSP6,CASP3,NXN,PTPN5,LIMK1,PPP1R15B,PRKN,UBASH3B,TRIB1,RASD2		Sult1a1	9.03964e-09		GO: Biological Process	GO:0097186	amelogenesis		0.009689	1	0.252	1	2	23	PPARA,SLC24A4
Clec16a	0.0153439		GO: Biological Process	GO:0051345	positive regulation of hydrolase activity		3.288e-05	0.1864	0.004827	0.0445	57	929	ERBB3,SGSM1,PDGFA,TRIO,ARHGAP36,CORO1C,OBSCN,GABARAPL2,ACTN2,TRIP10,AXIN2,TBC1D24,KL,PIK3R2,FGFR1,HSPA2,HSPA5,AGAP2,ARHGEF19,RGS5,ITSN1,TBC1D22B,SPTBN4,ARHGEF10,SIPA1L1,PRKCD,DEPDC5,IRS2,RUNDC1,DENND2A,GBF1,ARHGAP15,SIPA1L3,SPTB,IQSEC2,SPTBN2,DAPK1,ARHGEF17,BCR,GFRA1,ELMO1,BMP2,RGL1,JUN,NGFR,MTCL1,MCF2L,NTRK1,DVL3,CASP3,ARHGEF18,GRIN1,RET,TIAM1,ARHGAP33,EVI5L,SPATA13		Swap70	0.0146983		GO: Biological Process	GO:0010038	response to metal ion		0.009715	1	0.252	1	7	364	NT5E,FOS,FOSB,JUN,MT2A,SLC25A13,SLC41A1
Clpb	0.058113		GO: Biological Process	GO:0061564	axon development		3.374e-05	0.1913	0.004827	0.0445	37	514	MATN2,EXT1,NREP,S100B,NRXN3,NRXN1,ULK1,FOXG1,EZR,SIAH2,SPTBN4,AATK,PRELP,SIPA1L1,SLIT1,SPTB,SPTBN2,DPYSL5,NFASC,MAPK8IP3,JUN,NFIB,NECTIN1,NGFR,NOTCH1,GPC1,DRD2,NTRK1,NR4A3,GRIN1,RET,OMG,LIMK1,MEGF8,TIAM1,EGR2,MARK2		Tanc1	0.0510184		GO: Biological Process	GO:0009267	cellular response to starvation		0.009749	1	0.252	1	4	128	CDKN1A,RRP8,SLC38A2,JUN
Cmbl	0.0447683		GO: Biological Process	GO:0007409	axonogenesis		3.406e-05	0.1931	0.004827	0.0445	35	475	MATN2,EXT1,S100B,NRXN3,NRXN1,ULK1,FOXG1,EZR,SIAH2,SPTBN4,AATK,PRELP,SIPA1L1,SLIT1,SPTB,SPTBN2,DPYSL5,NFASC,MAPK8IP3,NFIB,NECTIN1,NGFR,NOTCH1,GPC1,DRD2,NTRK1,NR4A3,GRIN1,RET,OMG,LIMK1,MEGF8,TIAM1,EGR2,MARK2		Tfcp2l1	0.0238908		GO: Biological Process	GO:1900543	negative regulation of purine nucleotide metabolic process		0.009866	1	0.252	1	3	68	HTR1B,NPY2R,PPARA
Cntn6	0.0840977		GO: Biological Process	GO:0051966	regulation of synaptic transmission, glutamatergic		3.628e-05	0.2056	0.005016	0.04625	10	59	NRXN1,HTR1B,SHANK2,IQSEC2,NGFR,DRD2,NTRK1,GRM4,PRKN,MAPK8IP2		Tox	0.000288816		GO: Cellular Component	GO:0044291	cell-cell contact zone		0.001149	0.2356	0.2356	1	4	71	FGFRL1,KCNA5,OPALIN,PKP2
Cog3	0.058113		GO: Biological Process	GO:0007411	axon guidance		4.326e-05	0.2452	0.005719	0.05273	22	240	MATN2,EXT1,NRXN3,NRXN1,FOXG1,EZR,SIAH2,SPTBN4,SLIT1,SPTB,SPTBN2,DPYSL5,NFASC,MAPK8IP3,NFIB,NECTIN1,NGFR,GPC1,NTRK1,NR4A3,MEGF8,EGR2		Trabd2b	0.00017116		GO: Cellular Component	GO:0005911	cell-cell junction		0.005763	1	0.5118	1	8	418	GJB6,FGFRL1,KIRREL2,FABP7,KCNA5,OPALIN,PKP2,PDZD2
Coro1c	0.087759		GO: Biological Process	GO:0033673	negative regulation of kinase activity		4.377e-05	0.2481	0.005719	0.05273	24	275	SPRY2,SPRED2,CORO1C,HMGCR,SPRED3,CAMK2N1,PPP1R1B,TRIB2,HEXIM1,PRKCD,IRS2,RUBCN,LRRTM1,DCN,RB1,DUSP1,DUSP4,DUSP6,CASP3,PTPN5,MIDN,PRKN,UBASH3B,TRIB1		Tsc22d3	1.65338e-09		Mouse Phenotype	MP:0014172	decreased fatty acid oxidation		3.931e-05	0.1085	0.08475	0.7205	4	21	PNPLA2,GRB10,PPARA,SIK2
Cpne1	0.0570882		GO: Biological Process	GO:0050808	synapse organization		4.519e-05	0.2562	0.005719	0.05273	23	258	SNAPIN,CACNA2D2,ZMYND8,ETV5,CHAT,CACNG2,NRXN3,NRXN1,NRXN2,SHANK2,SLIT1,MDGA1,SPTBN2,ADGRB2,NFASC,LRRTM1,PTPRD,NECTIN1,SHANK1,DRD2,NTRK1,GRIN1,KY		Usp43	0.00458031		Mouse Phenotype	MP:0010953	abnormal fatty acid oxidation		9.212e-05	0.2543	0.08475	0.7205	5	49	PNPLA2,GRB10,PPARA,MFSD2A,SIK2
Crb2	0.0501249		GO: Biological Process	GO:0097485	neuron projection guidance		4.607e-05	0.2612	0.005719	0.05273	22	241	MATN2,EXT1,NRXN3,NRXN1,FOXG1,EZR,SIAH2,SPTBN4,SLIT1,SPTB,SPTBN2,DPYSL5,NFASC,MAPK8IP3,NFIB,NECTIN1,NGFR,GPC1,NTRK1,NR4A3,MEGF8,EGR2		Usp54	0.0159683		Mouse Phenotype	MP:0030438	increased osteoblast proliferation		9.308e-05	0.257	0.08475	0.7205	3	10	HTR1B,PER2,FGFR2
Crb3	0.0554981		GO: Biological Process	GO:0060284	regulation of cell development		4.73e-05	0.2681	0.005719	0.05273	59	985	SNAPIN,CORO1C,MBD1,ZMYND8,ETV5,NREP,ADCY6,AXIN2,ADRA2C,FGFR1,ULK1,FOXG1,FOXO3,ID2,SKI,SRRT,AATK,TENM4,SIPA1L1,SLIT1,ASPA,RBPJ,PRKCH,IKBKB,SPEN,TCF7L1,CUX1,KDM1A,CRB2,MYCN,SOX10,TNFRSF21,MAPK8IP3,BMP2,PTPRD,PER2,NTM,NGFR,CPNE1,KIF3C,NOS1,NOTCH1,SHANK1,DRD2,CALR,NTRK1,GRIN1,RET,KATNA1,CIT,OMG,PTPN5,LIMK1,MEGF8,TIAM1,LRP1,PRKN,MARK2,TRIB1		Wipf3	0.0537648		Mouse Phenotype	MP:0010951	abnormal lipid oxidation		0.0001228	0.339	0.08475	0.7205	5	52	PNPLA2,GRB10,PPARA,MFSD2A,SIK2
Creb3l2	0.0762933		GO: Biological Process	GO:0032288	myelin assembly		4.741e-05	0.2688	0.005719	0.05273	6	20	ERCC2,UGT8,TENM4,NFASC,GPC1,CD9		Wisp2	0.094379		Mouse Phenotype	MP:0001902	reduced NMDA-mediated synaptic currents		0.0001683	0.4648	0.09295	0.7902	3	12	FOSB,DAPK1,FABP7
Crim1	0.0739342		GO: Biological Process	GO:0030900	forebrain development		5.127e-05	0.2907	0.006055	0.05583	31	407	EXT1,FABP7,SCN5A,FGFR1,FOXG1,MKL1,CCDC85C,ID2,SKI,SLC32A1,NCOR2,SLIT1,RBPJ,SMARCA4,SMARCC2,MDGA1,KDM1A,NDE1,LHX8,KDM6B,SSTR4,MAPK8IP3,BMP2,NFIB,NOTCH1,DRD2,CASP3,NR4A3,GRIN1,LHX6,LRP1		Zbtb16	1.38248e-11		Mouse Phenotype	MP:0030437	abnormal osteoblast proliferation		0.0005028	1	0.1605	1	3	17	HTR1B,PER2,FGFR2
Crocc	0.0908815		GO: Biological Process	GO:0007265	Ras protein signal transduction		5.405e-05	0.3064	0.006129	0.05651	27	333	SPRY2,TRIO,OBSCN,ULK1,FOXM1,RRAS2,ARHGEF19,ITSN1,AATK,ARHGEF10,GBF1,IQSEC2,ARHGEF17,BCR,ELMO1,ITPKB,KSR1,JUN,NGFR,GNA12,MCF2L,RB1,NTRK1,ARHGEF18,LIMK1,TIAM1,SPATA13		Zbtb7c	0.00118137		Mouse Phenotype	MP:0009355	increased liver triglyceride level		0.0005292	1	0.1605	1	6	108	PNPLA2,NPY2R,CHKA,EGR1,SLC25A13,ADIPOR2
Cry2	0.0546805		GO: Biological Process	GO:0051402	neuron apoptotic process		5.406e-05	0.3065	0.006129	0.05651	23	261	ERBB3,MAP3K11,AGAP2,HSP90AB1,FOXO3,HYOU1,WFS1,ITSN1,AATK,HSPH1,TNFRSF21,JUN,NGFR,OXR1,RB1,NTRK1,CASP3,NR4A3,GRIN1,GRM4,EGR1,LRP1,PRKN		Zmynd8	0.000130764		Mouse Phenotype	MP:0001327	decreased retinal photoreceptor cell number		0.0006075	1	0.1605	1	5	73	CACNB2,FOS,NDP,RLBP1,MERTK
Cux1	0.0441678		GO: Biological Process	GO:0032990	cell part morphogenesis		5.561e-05	0.3152	0.006181	0.05699	56	925	CORO1C,MATN2,EXT1,TTC26,TBC1D24,PNPT1,S100B,NRXN3,NRXN1,CLU,UGT8,ULK1,FOXG1,EZR,MINK1,PTPN23,SIAH2,TBC1D22B,SPTBN4,AATK,PRELP,SIPA1L1,SLIT1,DYNLL1,RERE,CUX1,IFT172,SPTB,SPTBN2,DPYSL5,NFASC,MAPK8IP3,PTPRD,NFIB,NECTIN1,NGFR,CPNE1,NOTCH1,SHANK1,GPC1,DRD2,NTRK1,NR4A3,GRIN1,RET,CIT,OMG,LIMK1,MEGF8,TIAM1,EGR2,CEP250,PRKN,MARK2,MAPK8IP2,EVI5L					Mouse Phenotype	MP:0005180	abnormal circulating testosterone level		0.0006467	1	0.1605	1	5	74	CDKN1A,NPY2R,ZBTB16,TSC22D3,EGR1
D8Ertd82e	0.00854425		GO: Biological Process	GO:0048858	cell projection morphogenesis		5.687e-05	0.3224	0.0062	0.05716	55	904	CORO1C,MATN2,EXT1,TTC26,TBC1D24,S100B,NRXN3,NRXN1,CLU,UGT8,ULK1,FOXG1,EZR,MINK1,PTPN23,SIAH2,TBC1D22B,SPTBN4,AATK,PRELP,SIPA1L1,SLIT1,DYNLL1,RERE,CUX1,IFT172,SPTB,SPTBN2,DPYSL5,NFASC,MAPK8IP3,PTPRD,NFIB,NECTIN1,NGFR,CPNE1,NOTCH1,SHANK1,GPC1,DRD2,NTRK1,NR4A3,GRIN1,RET,CIT,OMG,LIMK1,MEGF8,TIAM1,EGR2,CEP250,PRKN,MARK2,MAPK8IP2,EVI5L					Mouse Phenotype	MP:0009819	abnormal circulating androgen level		0.0006878	1	0.1605	1	5	75	CDKN1A,NPY2R,ZBTB16,TSC22D3,EGR1
Dapk1	0.0202776		GO: Biological Process	GO:0051962	positive regulation of nervous system development		6.684e-05	0.3789	0.007149	0.06592	37	531	ZMYND8,ETV5,ADRA2C,NRXN3,NRXN1,FGFR1,FOXG1,ID2,SRRT,TENM4,ASPA,PRKCH,IKBKB,SPEN,CUX1,KDM1A,SOX10,ADGRB2,LRRTM1,MAPK8IP3,BMP2,PTPRD,NGFR,CPNE1,KIF3C,MYRF,NOTCH1,SHANK1,DRD2,NTRK1,RET,PTPN5,LIMK1,MEGF8,TIAM1,PRKN,MARK2					Mouse Phenotype	MP:0005607	decreased bleeding time		0.0007068	1	0.1605	1	3	19	NT5E,SGK3,MLPH
Dcn	0.00842004		GO: Biological Process	GO:0042326	negative regulation of phosphorylation		7.177e-05	0.4069	0.007535	0.06947	34	473	SPRY2,SPRED2,CORO1C,HMGCR,KIRREL2,SPRED3,CAMK2N1,PPP1R1B,FOXM1,EZR,TRIB2,HEXIM1,PRKCD,DYNLL1,IRS2,RUBCN,HSPH1,LRRTM1,DCN,JUN,NOS1,WNK2,RB1,DUSP1,DUSP4,DUSP6,CASP3,PPIF,PTPN5,MIDN,PPP1R15B,PRKN,UBASH3B,TRIB1					Mouse Phenotype	MP:0011385	abnormal testosterone level		0.0007758	1	0.1605	1	5	77	CDKN1A,NPY2R,ZBTB16,TSC22D3,EGR1
Dda1	0.0559317		GO: Biological Process	GO:0023061	signal release		8.835e-05	0.5009	0.009106	0.08396	35	498	SNAPIN,CACNA2D2,CHAT,HMGCR,ADCY5,ADRA2C,NRXN3,NRXN1,NRXN2,FGFR1,VGF,PPFIA4,CRY2,SLC32A1,TRIM9,SLC18A3,IRS2,GABBR1,RAB11FIP3,SPTBN2,ENY2,C2CD2L,KISS1R,KCNA5,PER2,GLRX,KCNMB4,BAIAP3,NOS1,CACNA1C,DRD2,GRM4,MIDN,TIAM1,PRKN					Mouse Phenotype	MP:0013580	abnormal nasal gland morphology		0.0008654	1	0.1605	1	2	5	TFCP2L1,FGFR2
Ddx23	0.00842004		GO: Biological Process	GO:0042552	myelination		9.237e-05	0.5237	0.009316	0.0859	14	121	ERCC2,CLU,UGT8,SKI,TENM4,ARHGEF10,NFASC,TNFRSF21,NGFR,MYRF,GPC1,OMG,CD9,EGR2					Mouse Phenotype	MP:0006200	vitreous body deposition		0.0008654	1	0.1605	1	2	5	NDP,PXDN
Ddx59	0.0546147		GO: Biological Process	GO:0006470	protein dephosphorylation		9.367e-05	0.531	0.009316	0.0859	27	344	HSP90B1,PPM1H,PTPN23,YWHAB,CRY2,PPA2,PRKCD,IKBKB,SWAP70,PPP2R2D,PTP4A1,BMP2,PTPN7,PTPN14,PTPRD,NUAK1,PPP1R9B,DRD2,EPM2A,DUSP1,DUSP4,DUSP6,PTPRU,PTPN5,PPP1R15B,UBASH3B,SYMPK					Mouse Phenotype	MP:0004890	decreased energy expenditure		0.000872	1	0.1605	1	5	79	PNPLA2,NPY2R,GRB10,PPARA,SIK2
Dennd2a	0.0740443		GO: Biological Process	GO:0050806	positive regulation of synaptic transmission		0.0001018	0.5774	0.009954	0.09178	16	153	S100B,NRXN1,SHANK2,IGSF9B,IQSEC2,LRRTM1,KISS1R,NGFR,NOS1,SHANK1,DRD2,NTRK1,GRIA1,GRIN1,PTPN5,PRKN					Mouse Phenotype	MP:0005317	increased triglyceride level		0.0009493	1	0.1638	1	9	269	PNPLA2,NPY2R,PPARA,CHKA,EGR1,SLC25A13,SIK2,CTH,ADIPOR2
Depdc5	0.00704021		GO: Biological Process	GO:0080135	regulation of cellular response to stress		0.0001059	0.6006	0.01018	0.09386	47	752	RNF168,SPRED2,HMGCR,AXIN2,TAOK2,PNPT1,CLU,MAP3K11,SDF2L1,ULK1,HSPA1B,HSPA5,HSP90AB1,FOXM1,FOXO3,EZR,HYOU1,WFS1,MINK1,ANKRD6,PRKCD,MAPKBP1,RUBCN,KDM1A,HSPH1,DCN,MAPK8IP3,BMP2,NUAK1,SUPT5H,GLRX,RAB7A,CLEC16A,RAB12,EPM2A,NUDT16,DVL3,CASP3,NR4A3,OMG,TIAM1,CD34,PPP1R15B,TLR3,PRDX1,PRKN,MAPK8IP2					Mouse Phenotype	MP:0004989	decreased osteoblast cell number		0.001052	1	0.1709	1	4	48	FOS,BMP2,PER2,FGFR2
Dgkk	0.00469533		GO: Biological Process	GO:0008366	axon ensheathment		0.0001104	0.6258	0.01026	0.09459	14	123	ERCC2,CLU,UGT8,SKI,TENM4,ARHGEF10,NFASC,TNFRSF21,NGFR,MYRF,GPC1,OMG,CD9,EGR2					Mouse Phenotype	MP:0000071	axial skeleton hypoplasia		0.00129	1	0.1876	1	2	6	FGFRL1,CSGALNACT1
Dhx16	0.0745759		GO: Biological Process	GO:0007272	ensheathment of neurons		0.0001104	0.6258	0.01026	0.09459	14	123	ERCC2,CLU,UGT8,SKI,TENM4,ARHGEF10,NFASC,TNFRSF21,NGFR,MYRF,GPC1,OMG,CD9,EGR2					Mouse Phenotype	MP:0001792	impaired wound healing		0.001323	1	0.1876	1	4	51	JUN,PER2,SDC4,GAB1
Dhx37	0.0584851		GO: Biological Process	GO:0000165	MAPK cascade		0.0001132	0.6416	0.01035	0.09541	55	928	SPRY2,ERBB3,SPRED2,PDGFA,HMGCR,ACTN2,SPRED3,TAOK2,KL,ADRA2C,MAP3K11,FGFR1,ALOX12B,FOXM1,EZR,TRIB2,MINK1,ANKRD6,YWHAB,SPTBN4,PRKCD,IRS2,MAPKBP1,IKBKB,SPTB,HSPH1,SPTBN2,PSMD1,SSTR4,ITGAV,GFRA1,MAPK8IP3,ITPKB,BMP2,KSR1,JUN,KISS1R,NGFR,WNK2,DRD2,NTRK1,DUSP1,DUSP4,DUSP6,DVL3,GRIN1,RET,GRM4,PTPN5,TIAM1,TLR3,PRDX1,PRKN,TRIB1,MAPK8IP2					Mouse Phenotype	MP:0004987	abnormal osteoblast cell number		0.001418	1	0.1876	1	5	88	HTR1B,FOS,BMP2,PER2,FGFR2
Dhx38	0.0600588		GO: Biological Process	GO:0032291	axon ensheathment in central nervous system		0.0001195	0.6776	0.01059	0.09762	5	15	ERCC2,CLU,TENM4,MYRF,OMG					Mouse Phenotype	MP:0005619	increased urine potassium level		0.001427	1	0.1876	1	3	24	SGK1,TFCP2L1,SLC4A11
Dkc1	0.0490557		GO: Biological Process	GO:0022010	central nervous system myelination		0.0001195	0.6776	0.01059	0.09762	5	15	ERCC2,CLU,TENM4,MYRF,OMG					Mouse Phenotype	MP:0008944	decreased sensitivity to induced cell death		0.001568	1	0.1968	1	5	90	CDKN1A,DAPK1,JUN,PER2,HIST1H1C
Dlc1	0.0524324		GO: Biological Process	GO:0042593	glucose homeostasis		0.0001412	0.8003	0.01201	0.1108	22	260	PDK4,HMGCR,ADCY5,NRXN1,PIK3R2,NUCKS1,VGF,FOXO3,WFS1,NCOA5,CRY2,NCOR2,PRCP,SMARCA4,IRS2,ENY2,C2CD2L,NGFR,CACNA1C,HECTD4,TIAM1,PRKN					Mouse Phenotype	MP:0009119	increased brown fat cell size		0.001795	1	0.2083	1	2	7	PNPLA2,GRB10
Dlgap3	0.0468417		GO: Biological Process	GO:0033500	carbohydrate homeostasis		0.0001412	0.8003	0.01201	0.1108	22	260	PDK4,HMGCR,ADCY5,NRXN1,PIK3R2,NUCKS1,VGF,FOXO3,WFS1,NCOA5,CRY2,NCOR2,PRCP,SMARCA4,IRS2,ENY2,C2CD2L,NGFR,CACNA1C,HECTD4,TIAM1,PRKN					Mouse Phenotype	MP:0000249	abnormal blood vessel physiology		0.00181	1	0.2083	1	11	417	CDKN1A,NT5E,SPNS2,GJB6,NDP,S1PR1,MFSD2A,KCNA5,EGR1,CTH,FGFR2
Dlk1	0.00345595		GO: Biological Process	GO:0045664	regulation of neuron differentiation		0.000142	0.8049	0.01201	0.1108	42	655	SNAPIN,ZMYND8,ETV5,NREP,ADCY6,ADRA2C,FGFR1,ULK1,FOXG1,FOXO3,ID2,AATK,SIPA1L1,SLIT1,RBPJ,IKBKB,CUX1,KDM1A,MYCN,MAPK8IP3,BMP2,PTPRD,NTM,NGFR,CPNE1,KIF3C,NOTCH1,SHANK1,CALR,NTRK1,GRIN1,RET,KATNA1,CIT,OMG,PTPN5,LIMK1,MEGF8,TIAM1,LRP1,PRKN,MARK2					Mouse Phenotype	MP:0000031	abnormal cochlea morphology		0.00198	1	0.2098	1	8	242	CDKN1A,GJB6,NDP,NR2F1,SLC25A13,FGFR2,FZD2,SLC4A11
Dos	0.0722248		GO: Biological Process	GO:0035249	synaptic transmission, glutamatergic		0.0001535	0.8702	0.01278	0.1179	11	83	NRXN1,HTR1B,SHANK2,IQSEC2,NGFR,DRD2,NTRK1,GRIN1,GRM4,PRKN,MAPK8IP2					Mouse Phenotype	MP:0011333	abnormal kidney inner medulla morphology		0.002379	1	0.2098	1	2	8	CDKN1A,SDC4
Dpysl5	0.0347213		GO: Biological Process	GO:0023014	signal transduction by protein phosphorylation		0.0001564	0.8866	0.01278	0.1179	56	962	SPRY2,ERBB3,SPRED2,PDGFA,HMGCR,ACTN2,SPRED3,TAOK2,KL,ADRA2C,MAP3K11,FGFR1,ALOX12B,FOXM1,EZR,TRIB2,MINK1,ANKRD6,YWHAB,SPTBN4,PRKCD,IRS2,MAPKBP1,IKBKB,SPTB,HSPH1,SPTBN2,PSMD1,SSTR4,ITGAV,GFRA1,MAPK8IP3,ITPKB,BMP2,KSR1,JUN,KISS1R,NGFR,WNK2,DRD2,NTRK1,DUSP1,DUSP4,DUSP6,PAK5,DVL3,GRIN1,RET,GRM4,PTPN5,TIAM1,TLR3,PRDX1,PRKN,TRIB1,MAPK8IP2					Mouse Phenotype	MP:0009742	increased corneal stroma thickness		0.002379	1	0.2098	1	2	8	PXDN,SLC4A11
Drd2	0.0140271		GO: Biological Process	GO:0014013	regulation of gliogenesis		0.0001578	0.8948	0.01278	0.1179	13	112	MBD1,ETV5,ID2,SKI,TENM4,ASPA,PRKCH,MYCN,SOX10,TNFRSF21,BMP2,NOTCH1,TIAM1					Mouse Phenotype	MP:0000159	abnormal xiphoid process morphology		0.002572	1	0.2098	1	4	61	CDKN1A,ZBTB16,ADAMTS2,FGFR2
Drosha	0.0519018		GO: Biological Process	GO:0051129	negative regulation of cellular component organization		0.000161	0.9126	0.01285	0.1185	43	680	SNAPIN,SPRY2,LYPLAL1,CORO1C,RPS6KA2,MAP6D1,APC2,ADCY6,NRXN1,CLU,ULK1,HSPA1B,HSPA2,SKI,SPTBN4,AATK,TRIM9,SLIT1,RBPJ,PRKCD,IKBKB,MDGA1,RUBCN,KDM1A,MYH9,SWAP70,INSIG1,SPTB,SPTBN2,LRRTM1,SUPT6H,NTM,NGFR,CLEC16A,SHANK1,DUSP1,KATNA1,CIT,OMG,PPIF,LRP1,PRKN,EVI5L					Mouse Phenotype	MP:0001501	abnormal sleep pattern		0.002572	1	0.2098	1	4	61	NPY2R,FOS,FOSB,PER2
Dtwd1	0.0585021		GO: Biological Process	GO:0035335	peptidyl-tyrosine dephosphorylation		0.0002042	1	0.01608	0.1482	12	100	PTPN23,PTP4A1,PTPN7,PTPN14,PTPRD,EPM2A,DUSP1,DUSP4,DUSP6,PTPRU,PTPN5,UBASH3B					Mouse Phenotype	MP:0000187	abnormal triglyceride level		0.002598	1	0.2098	1	12	503	PLIN4,PNPLA2,NPY2R,PPARA,CHKA,MFSD2A,EGR1,SLC25A13,SIK2,CTH,ADIPOR2,GAB1
Dusp1	0.0332229		GO: Biological Process	GO:0043632	modification-dependent macromolecule catabolic process		0.0002266	1	0.0176	0.1622	39	606	HSP90B1,RNF168,KLHL32,PNPT1,PCYOX1L,UBE2L3,CLU,HECW2,SDF2L1,HSPA5,HSP90AB1,TRIB2,WFS1,KLHL40,PTPN23,SIAH2,USP46,TRIM9,SUFU,RNF144A,PSMD1,USP20,FBXL4,KLHL3,UBE2R2,FBXO10,GNA12,USP27X,CLEC16A,RB1,RBBP6,DUSP1,UBR4,HECTD4,USP43,TBL1XR1,USP2,PRKN,TRIB1					Mouse Phenotype	MP:0000966	decreased sensory neuron number		0.002613	1	0.2098	1	7	198	CDKN1A,CACNB2,FOS,NDP,RLBP1,PXDN,MERTK
Dusp4	0.000880754		GO: Biological Process	GO:0034349	glial cell apoptotic process		0.0002323	1	0.0177	0.1632	5	17	PRKCD,PRKCH,TNFRSF21,RB1,CASP3					Mouse Phenotype	MP:0002908	delayed wound healing		0.00273	1	0.2098	1	4	62	PPARA,JUN,EGR1,SDC4
Dusp6	0.0179937		GO: Biological Process	GO:0030163	protein catabolic process		0.0002342	1	0.0177	0.1632	50	844	HSP90B1,RNF168,LYPLAL1,APC2,GABARAPL2,KLHL32,PCYOX1L,UBE2L3,CLU,HECW2,SDF2L1,HSPA5,AGAP2,HSP90AB1,EZR,TRIB2,WFS1,KLHL40,PTPN23,SIAH2,USP46,TRIM9,NGLY1,SUFU,GGA1,RNF144A,PSMD1,USP20,FBXL4,KLHL3,UBE2R2,FBXO10,RAB7A,GNA12,USP27X,CLEC16A,RAB12,GPC1,RB1,RBBP6,DUSP1,UBR4,HECTD4,USP43,TBL1XR1,USP2,FURIN,SERPINB1,PRKN,TRIB1					Mouse Phenotype	MP:0006316	increased urine sodium level		0.002747	1	0.2098	1	3	30	SGK1,TFCP2L1,SLC4A11
Dvl3	0.0643602		GO: Biological Process	GO:0044257	cellular protein catabolic process		0.0002498	1	0.01863	0.1718	43	694	HSP90B1,RNF168,GABARAPL2,KLHL32,PCYOX1L,UBE2L3,CLU,HECW2,SDF2L1,HSPA5,HSP90AB1,EZR,TRIB2,WFS1,KLHL40,PTPN23,SIAH2,USP46,TRIM9,SUFU,RNF144A,PSMD1,USP20,FBXL4,KLHL3,UBE2R2,FBXO10,RAB7A,GNA12,USP27X,CLEC16A,RAB12,RB1,RBBP6,DUSP1,UBR4,HECTD4,USP43,TBL1XR1,USP2,FURIN,PRKN,TRIB1					Mouse Phenotype	MP:0003308	abnormal cochlear sensory epithelium morphology		0.002765	1	0.2098	1	7	200	CDKN1A,GJB6,NDP,NR2F1,SLC25A13,FGFR2,FZD2
Dync1h1	0.0566717		GO: Biological Process	GO:0050769	positive regulation of neurogenesis		0.0002557	1	0.01869	0.1723	32	465	ZMYND8,ETV5,ADRA2C,FGFR1,FOXG1,ID2,SRRT,TENM4,ASPA,PRKCH,IKBKB,SPEN,CUX1,KDM1A,SOX10,MAPK8IP3,BMP2,PTPRD,NGFR,CPNE1,KIF3C,NOTCH1,SHANK1,DRD2,NTRK1,RET,PTPN5,LIMK1,MEGF8,TIAM1,PRKN,MARK2					Mouse Phenotype	MP:0000131	abnormal long bone epiphysis morphology		0.003021	1	0.2098	1	3	31	CDKN1A,FOS,CSGALNACT1
Ecel1	0.00952606		GO: Biological Process	GO:0016311	dephosphorylation		0.0002572	1	0.01869	0.1723	31	445	HSP90B1,PFKFB3,PPM1H,PTPN23,YWHAB,CRY2,PPA2,PRKCD,PPIP5K1,IKBKB,SWAP70,PPP2R2D,PTP4A1,BMP2,PTPN7,PTPN14,PTPRD,NUAK1,SYNJ2,PPP1R9B,DRD2,EPM2A,NUDT16,DUSP1,DUSP4,DUSP6,PTPRU,PTPN5,PPP1R15B,UBASH3B,SYMPK					Mouse Phenotype	MP:0009118	increased white fat cell size		0.003021	1	0.2098	1	3	31	PNPLA2,GRB10,SIK2
Efcab6	0.00300722		GO: Biological Process	GO:0046578	regulation of Ras protein signal transduction		0.0002628	1	0.01886	0.1739	18	200	SPRY2,TRIO,OBSCN,FOXM1,ARHGEF19,ITSN1,ARHGEF10,GBF1,IQSEC2,ARHGEF17,BCR,ITPKB,NGFR,MCF2L,NTRK1,ARHGEF18,TIAM1,SPATA13					Mouse Phenotype	MP:0002888	abnormal NMDA-mediated synaptic currents		0.003021	1	0.2098	1	3	31	FOSB,DAPK1,FABP7
Egr1	9.81449e-05		GO: Biological Process	GO:0014015	positive regulation of gliogenesis		0.0002665	1	0.01888	0.1741	9	61	ETV5,ID2,TENM4,ASPA,PRKCH,SOX10,BMP2,NOTCH1,TIAM1					Mouse Phenotype	MP:0009392	retinal gliosis		0.00304	1	0.2098	1	2	9	MFSD2A,PXDN
Egr2	0.00764052		GO: Biological Process	GO:0043523	regulation of neuron apoptotic process		0.0002737	1	0.01916	0.1766	20	236	ERBB3,MAP3K11,AGAP2,HSP90AB1,FOXO3,HYOU1,WFS1,ITSN1,HSPH1,JUN,NGFR,OXR1,NTRK1,CASP3,NR4A3,GRIN1,GRM4,EGR1,LRP1,PRKN					Mouse Phenotype	MP:0004368	abnormal stria vascularis vasculature morphology		0.00304	1	0.2098	1	2	9	GJB6,NDP
Egr3	0.00213487		GO: Biological Process	GO:0032412	regulation of ion transmembrane transporter activity		0.0002794	1	0.01932	0.1781	18	201	CBARP,ACTN2,CACNG2,NRXN1,SCN2B,HSPA2,MINK1,IKBKB,JPH4,DAPK1,GLRX,NOS1,WNK2,SHANK1,DRD2,PPIF,MAPK8IP2,JPH3					Mouse Phenotype	MP:0011527	disorganized placental labyrinth		0.00304	1	0.2098	1	2	9	FGFRL1,GAB1
Eif2s3x	0.0908815		GO: Biological Process	GO:0035966	response to topologically incorrect protein		0.0002836	1	0.01937	0.1786	17	184	HSP90B1,CLU,SDF2L1,HSPA2,HSPA5,CREB3L2,HSP90AB1,HYOU1,WFS1,ATF6B,HSPH1,UPF3B,CALR,PDIA6,PPP1R15B,SEC62,PRKN					Mouse Phenotype	MP:0000035	abnormal membranous labyrinth morphology		0.003238	1	0.2132	1	8	262	CDKN1A,GJB6,NDP,NR2F1,SLC25A13,FGFR2,FZD2,SLC4A11
Eif3b	0.0503435		GO: Biological Process	GO:0061061	muscle structure development		0.0002992	1	0.02	0.1844	41	657	ERBB3,CACNA2D2,OBSCN,CHAT,HMGCR,ACTN2,MEF2D,S100B,NLN,ARID5B,PKP2,FGFR1,FER1L5,MKL1,KLHL40,SKI,RBPJ,SMARCA2,SMARCA4,TANC1,KDM1A,MYH9,SIK1,UNC45A,KDM6B,DCN,BMP2,NFATC2,SUPT6H,NGFR,NOS1,NOTCH1,GPC1,RB1,CALR,KY,USP2,EGR1,EGR2,EGR3,GPCPD1					Mouse Phenotype	MP:0004985	decreased osteoclast cell number		0.003243	1	0.2132	1	4	65	NPY2R,FOS,BMP2,FGFR2
Eif4ebp2	0.00809732		GO: Biological Process	GO:0007169	transmembrane receptor protein tyrosine kinase signaling pathway		0.0002999	1	0.02	0.1844	43	700	SPRY2,ERBB3,SPRED2,CRIM1,PDGFA,PDK4,KL,ADRA2C,PIK3R2,ARID5B,NUCKS1,FGFR1,ULK1,IRS4,ITSN1,NCOA5,SIPA1L1,RBPJ,PRKCD,IRS2,CEP57,CD3EAP,DCN,BCR,ITGAV,GFRA1,ELMO1,BMP2,GLRX,SIK2,NGFR,RAB7A,NOTCH1,GPC1,NTRK1,DUSP6,CASP3,GRIN1,RET,TIAM1,EIF4EBP2,LRP1,EPHA10					Mouse Phenotype	MP:0002238	abnormal nasal mucosa morphology		0.003776	1	0.2335	1	2	10	TFCP2L1,FGFR2
Eif5b	1.7939e-05		GO: Biological Process	GO:0050905	neuromuscular process		0.0003149	1	0.02008	0.1852	13	120	ADCY5,FABP7,NRXN1,JPH4,BCR,SHANK1,DRD2,NR4A3,GRIN1,PRRT2,GPR88,PRKN,JPH3					Mouse Phenotype	MP:0005006	abnormal osteoblast physiology		0.003818	1	0.2335	1	4	68	HTR1B,NPY2R,PER2,FGFR2
Elmo1	0.0364316		GO: Biological Process	GO:1901216	positive regulation of neuron death		0.0003168	1	0.02008	0.1852	11	90	CLU,MAP3K11,FOXO3,IKBKB,JUN,NGFR,NOS1,CASP3,PTPN5,EGR1,PRKN					Mouse Phenotype	MP:0004686	decreased length of long bones		0.003914	1	0.2335	1	9	331	CDKN1A,ZBTB16,SPRED2,FOS,FGFRL1,BMP2,EGR1,FGFR2,CSGALNACT1
Elovl2	0.0484249		GO: Biological Process	GO:0051705	multi-organism behavior		0.0003168	1	0.02008	0.1852	11	90	GCNT4,NRXN3,NRXN1,NRXN2,PPP1R1B,SHANK2,SHANK1,GRIN1,THRB,EIF4EBP2,MAPK8IP2					Mouse Phenotype	MP:0003453	abnormal keratinocyte physiology		0.003918	1	0.2335	1	5	111	CDKN1A,MAP3K6,JUN,FGFR2,GAB1
Elp2	0.0328676		GO: Biological Process	GO:0014003	oligodendrocyte development		0.0003174	1	0.02008	0.1852	7	38	ERCC2,CLU,ID2,TENM4,MYRF,OMG,CD9					Mouse Phenotype	MP:0012007	abnormal chloride level		0.004071	1	0.2335	1	5	112	SPNS2,RRP8,ADCY9,TFCP2L1,SLC4A11
Elp4	0.0718324		GO: Biological Process	GO:0032409	regulation of transporter activity		0.0003219	1	0.02008	0.1852	19	221	CBARP,ACTN2,CACNG2,NRXN1,SCN2B,HSPA2,MINK1,PRKCD,IKBKB,JPH4,DAPK1,GLRX,NOS1,WNK2,SHANK1,DRD2,PPIF,MAPK8IP2,JPH3					Mouse Phenotype	MP:0011977	abnormal sodium ion homeostasis		0.004092	1	0.2335	1	6	161	TSC22D3,SGK1,SPNS2,DUSP4,TFCP2L1,SLC4A11
Eml1	0.0531979		GO: Biological Process	GO:0048167	regulation of synaptic plasticity		0.0003224	1	0.02008	0.1852	16	169	S100B,VGF,SHANK2,SIPA1L1,JPH4,IQSEC2,LRRTM1,NOS1,DRD2,GRIA1,GRIN1,PTPN5,EGR1,EGR2,EIF4EBP2,JPH3					Mouse Phenotype	MP:0011049	impaired adaptive thermogenesis		0.004237	1	0.2335	1	4	70	PNPLA2,GRB10,PPARA,ADIPOR2
Endov	0.069445		GO: Biological Process	GO:0019941	modification-dependent protein catabolic process		0.0003482	1	0.02146	0.1978	38	598	HSP90B1,RNF168,KLHL32,PCYOX1L,UBE2L3,CLU,HECW2,SDF2L1,HSPA5,HSP90AB1,TRIB2,WFS1,KLHL40,PTPN23,SIAH2,USP46,TRIM9,SUFU,RNF144A,PSMD1,USP20,FBXL4,KLHL3,UBE2R2,FBXO10,GNA12,USP27X,CLEC16A,RB1,RBBP6,DUSP1,UBR4,HECTD4,USP43,TBL1XR1,USP2,PRKN,TRIB1					Mouse Phenotype	MP:0009117	abnormal white fat cell morphology		0.00439	1	0.2335	1	5	114	CDKN1A,PNPLA2,GRB10,MFSD2A,SIK2
Eny2	0.0409576		GO: Biological Process	GO:2000648	positive regulation of stem cell proliferation		0.0003588	1	0.02164	0.1995	10	77	PDGFA,FGFR1,FOXG1,IRS2,KDM1A,MYCN,SOX10,TAF4B,NOTCH1,DRD2					Mouse Phenotype	MP:0002697	abnormal eye size		0.004562	1	0.2335	1	7	219	SPNS2,NR2F1,JUN,MFSD2A,PXDN,EGR1,FGFR2
Epb4.1l1	0.0836015		GO: Biological Process	GO:0035914	skeletal muscle cell differentiation		0.0003588	1	0.02164	0.1995	10	77	MEF2D,S100B,NLN,KLHL40,NGFR,NOTCH1,GPC1,RB1,EGR1,EGR2					Mouse Phenotype	MP:0003124	hypospadia		0.004587	1	0.2335	1	2	11	FGFR2,FKBP5
Epha10	0.0222536		GO: Biological Process	GO:0021537	telencephalon development		0.0003731	1	0.02209	0.2037	21	260	EXT1,SCN5A,FGFR1,FOXG1,CCDC85C,ID2,SKI,SLC32A1,NCOR2,SLIT1,MDGA1,NDE1,KDM6B,BMP2,NFIB,DRD2,CASP3,NR4A3,GRIN1,LHX6,LRP1					Mouse Phenotype	MP:0011796	abnormal external urethral orifice morphology		0.004587	1	0.2335	1	2	11	FGFR2,FKBP5
Epm2a	0.0902678		GO: Biological Process	GO:0022898	regulation of transmembrane transporter activity		0.0003769	1	0.02209	0.2037	18	206	CBARP,ACTN2,CACNG2,NRXN1,SCN2B,HSPA2,MINK1,IKBKB,JPH4,DAPK1,GLRX,NOS1,WNK2,SHANK1,DRD2,PPIF,MAPK8IP2,JPH3					Mouse Phenotype	MP:0002665	decreased circulating corticosterone level		0.004639	1	0.2335	1	3	36	NPY2R,TSC22D3,FKBP5
Erbb3	0.0363415		GO: Biological Process	GO:0045860	positive regulation of protein kinase activity		0.0003779	1	0.02209	0.2037	33	496	SPRY2,ERBB3,PDGFA,ADCY3,ADCY5,ADCY6,ADCY9,AXIN2,TAOK2,ADRA2C,CLU,MAP3K11,FGFR1,HSPA2,HSPA5,AGAP2,HSP90AB1,PRKCD,MAPKBP1,HSPH1,MAPK8IP3,BMP2,KISS1R,TELO2,DRD2,NTRK1,DUSP6,DVL3,GRM4,TIAM1,TLR3,MARK2,MAPK8IP2					Mouse Phenotype	MP:0005280	abnormal fatty acid level		0.004836	1	0.2335	1	8	280	PNPLA2,NPY2R,PPARA,FABP7,MFSD2A,SLC25A13,LONRF3,GAB1
Ercc2	0.0646007		GO: Biological Process	GO:1903531	negative regulation of secretion by cell		0.0003996	1	0.02311	0.2131	18	207	CBARP,HMGCR,ADRA2C,EZR,HTR1B,CRY2,TRIM9,GABBR1,RAB11FIP3,BCR,TNFRSF21,ENY2,NOS1,NOTCH1,DRD2,MIDN,CD34,PRKN					Mouse Phenotype	MP:0011978	abnormal potassium ion homeostasis		0.004901	1	0.2335	1	5	117	TSC22D3,SGK1,DUSP4,TFCP2L1,SLC4A11
Etv5	0.0958553		GO: Biological Process	GO:0007016	cytoskeletal anchoring at plasma membrane		0.0004131	1	0.02365	0.2181	4	11	EZR,SPTBN4,TLN2,SHANK1					Mouse Phenotype	MP:0003368	decreased circulating glucocorticoid level		0.005014	1	0.2335	1	3	37	NPY2R,TSC22D3,FKBP5
Evi5l	0.0138961		GO: Biological Process	GO:0030865	cortical cytoskeleton organization		0.0004411	1	0.02501	0.2306	7	40	CORO1C,WIPF3,ACTN1,EZR,IKBKB,CALR,EPB41L1					Mouse Phenotype	MP:0006058	decreased cerebral infarction size		0.005014	1	0.2335	1	3	37	DAPK1,EGR1,PLD1
Ext1	2.3201e-08		GO: Biological Process	GO:0006986	response to unfolded protein		0.0004468	1	0.02508	0.2312	16	174	HSP90B1,SDF2L1,HSPA2,HSPA5,CREB3L2,HSP90AB1,HYOU1,WFS1,ATF6B,HSPH1,UPF3B,CALR,PDIA6,PPP1R15B,SEC62,PRKN					Mouse Phenotype	MP:0001239	abnormal epidermis stratum granulosum morphology		0.005168	1	0.2335	1	4	74	PPARA,FGFR2,ALOX12B,GAB1
Ezr	0.0169729		GO: Biological Process	GO:0051093	negative regulation of developmental process		0.0004604	1	0.02549	0.235	52	914	SNAPIN,CORO1C,MBD1,ADCY6,AXIN2,S100B,PKP2,FGFR1,ULK1,WDR77,FOXG1,FOXM1,FOXO3,RBM15,TRIB2,WNT9A,ID2,SKI,NCOR2,ABCG1,AATK,SLIT1,RBPJ,NR5A1,MDGA1,SUFU,PRDM16,MYCN,INSIG1,ADGRB2,DLK1,DCN,BCR,ITGAV,TNFRSF21,ITPKB,BMP2,NFIB,NTM,NGFR,NOTCH1,CALR,KATNA1,CIT,OMG,USP2,TLR3,LRP1,PRKN,UBASH3B,TRIB1,EVI5L					Mouse Phenotype	MP:0008874	decreased physiological sensitivity to xenobiotic		0.005263	1	0.2335	1	8	284	CDKN1A,MAP3K6,S1PR1,JUN,KCNA5,RASD1,CTH,SPATA13
Fabp7	9.82792e-05		GO: Biological Process	GO:0048709	oligodendrocyte differentiation		0.0004632	1	0.02549	0.235	11	94	ERCC2,CLU,ID2,TENM4,ASPA,SOX10,TNFRSF21,MYRF,NOTCH1,OMG,CD9					Mouse Phenotype	MP:0020039	increased bone ossification		0.005407	1	0.2335	1	3	38	HTR1B,NPY2R,PER2
Fam102a	0.0442027		GO: Biological Process	GO:0007422	peripheral nervous system development		0.0004901	1	0.02612	0.2409	10	80	ERBB3,UGT8,SKI,ARHGEF10,SOX10,ADGRB2,NFASC,GPC1,EGR2,EGR3					Mouse Phenotype	MP:0001158	abnormal prostate gland morphology		0.005421	1	0.2335	1	4	75	CDKN1A,EGR1,FGFR2,MERTK
Fam107a	0.038593		GO: Biological Process	GO:0010942	positive regulation of cell death		0.0004912	1	0.02612	0.2409	42	695	TP53INP1,TRIO,RPS6KA2,OBSCN,HMGCR,AXIN2,S100B,CLU,MAP3K11,FOXO3,ITSN1,YWHAB,CCAR1,ACIN1,PRKCD,DYNLL1,IKBKB,MYCN,DAPK1,SIK1,ARHGEF17,BMP2,JUN,NGFR,MCF2L,NOS1,NOTCH1,NTRK1,DUSP1,DUSP6,CASP3,ARHGEF18,NR4A3,GRIN1,RET,PPIF,PTPN5,AIFM2,TIAM1,EGR1,TLR3,PRKN					Mouse Phenotype	MP:0012251	abnormal diaphragm development		0.005471	1	0.2335	1	2	12	FGFRL1,GAB1
Fam118b	0.0697247		GO: Biological Process	GO:0035176	social behavior		0.000496	1	0.02612	0.2409	8	53	NRXN3,NRXN1,NRXN2,SHANK2,SHANK1,GRIN1,EIF4EBP2,MAPK8IP2					Mouse Phenotype	MP:0003397	increased muscle weight		0.005471	1	0.2335	1	2	12	GRB10,SDC4
Fam135a	0.0603808		GO: Biological Process	GO:0051703	intraspecies interaction between organisms		0.000496	1	0.02612	0.2409	8	53	NRXN3,NRXN1,NRXN2,SHANK2,SHANK1,GRIN1,EIF4EBP2,MAPK8IP2					Mouse Phenotype	MP:0005666	abnormal adipose tissue physiology		0.005647	1	0.2335	1	5	121	PNPLA2,TSC22D3,GRB10,SIK2,FGFR2
Fam171a1	0.0294694		GO: Biological Process	GO:0050821	protein stabilization		0.0004977	1	0.02612	0.2409	14	142	PEX6,CLU,IFI30,HSPA1B,HSP90AB1,WFS1,PRKCD,COG3,TELO2,CALR,DVL3,LAMP1,USP2,PRKN					Mouse Phenotype	MP:0004426	abnormal cochlear labyrinth morphology		0.005807	1	0.2335	1	7	229	CDKN1A,GJB6,NDP,NR2F1,SLC25A13,FZD2,SLC4A11
Fam198b	0.0777439		GO: Biological Process	GO:0043524	negative regulation of neuron apoptotic process		0.0005092	1	0.02648	0.2442	15	159	ERBB3,AGAP2,HSP90AB1,HYOU1,WFS1,ITSN1,HSPH1,JUN,NGFR,OXR1,NTRK1,NR4A3,GRIN1,LRP1,PRKN					Mouse Phenotype	MP:0003169	abnormal scala media morphology		0.005807	1	0.2335	1	7	229	CDKN1A,GJB6,NDP,NR2F1,SLC25A13,FZD2,SLC4A11
Fam65a	0.0503435		GO: Biological Process	GO:0043069	negative regulation of programmed cell death		0.0005221	1	0.02691	0.2481	52	919	SPRY2,HSP90B1,ERBB3,PDK4,HMGCR,SERPINB9,CLU,HSPA1B,HSPA5,MKL1,AGAP2,HSP90AB1,HYOU1,WFS1,ITSN1,WNT9A,MYO18A,POR,SIAH2,PDXK,RBPJ,SMARCA4,PRKCD,PRKCH,IRS2,IKBKB,KDM1A,SOX10,SPHK2,HSPH1,INTS1,DAPK1,ITGAV,ITPKB,JUN,GLRX,TMEM132A,NGFR,NOS1,NOTCH1,OXR1,RB1,NTRK1,DUSP1,PAK5,CASP3,NR4A3,GRIN1,PPIF,EGR3,LRP1,PRKN					Mouse Phenotype	MP:0004959	abnormal prostate gland size		0.005818	1	0.2335	1	3	39	CDKN1A,EGR1,FGFR2
Fam84a	0.00345607		GO: Biological Process	GO:0006836	neurotransmitter transport		0.0005316	1	0.02691	0.2481	18	212	SNAPIN,CHAT,NRXN3,NRXN1,NRXN2,PPFIA4,SLC32A1,TRIM9,SLC18A3,SV2C,SPTBN2,PER2,KCNMB4,BAIAP3,NOS1,DRD2,GRM4,PRKN					Mouse Phenotype	MP:0010545	abnormal heart layer morphology		0.005841	1	0.2335	1	11	486	CDKN1A,PLIN4,CACNB2,PNPLA2,FGFRL1,HIF3A,PPARA,BMP2,PKP2,FGFR2,GAB1
Fbxl4	0.0116512		GO: Biological Process	GO:0006511	ubiquitin-dependent protein catabolic process		0.0005317	1	0.02691	0.2481	37	590	HSP90B1,RNF168,KLHL32,UBE2L3,CLU,HECW2,SDF2L1,HSPA5,HSP90AB1,TRIB2,WFS1,KLHL40,PTPN23,SIAH2,USP46,TRIM9,SUFU,RNF144A,PSMD1,USP20,FBXL4,KLHL3,UBE2R2,FBXO10,GNA12,USP27X,CLEC16A,RB1,RBBP6,DUSP1,UBR4,HECTD4,USP43,TBL1XR1,USP2,PRKN,TRIB1					Mouse Phenotype	MP:0001186	pigmentation phenotype		0.006204	1	0.2335	1	11	490	SPNS2,NDP,NR2F1,RLBP1,MFSD2A,PXDN,PER2,SIK2,FGFR2,MERTK,MLPH
Fbxo10	0.0348519		GO: Biological Process	GO:0045597	positive regulation of cell differentiation		0.0005447	1	0.02699	0.2489	54	966	ZMYND8,ETV5,AXIN2,ADRA2C,CLU,FGFR1,FOXG1,FOXO3,WNT9A,ID2,POR,SRRT,TENM4,ASPA,RBPJ,SMARCA4,ACIN1,PRKCH,IKBKB,SPEN,PRDM16,CUX1,KDM1A,CRB2,SOX10,ZHX3,MAPK8IP3,ITPKB,BMP2,JUN,JUNB,PTPRD,NFATC2,NGFR,CPNE1,KIF3C,NOTCH1,SHANK1,GPC1,DRD2,RB1,CALR,NTRK1,RET,PTPN5,LIMK1,THRB,MEGF8,TIAM1,EGR3,CD34,PRKN,MARK2,TRIB1					Mouse Phenotype	MP:0002051	increased skin papilloma incidence		0.006247	1	0.2335	1	3	40	FOS,EGR1,FGFR2
Fer1l5	0.0591515		GO: Biological Process	GO:0006469	negative regulation of protein kinase activity		0.000547	1	0.02699	0.2489	20	249	SPRY2,SPRED2,CORO1C,HMGCR,SPRED3,CAMK2N1,PPP1R1B,TRIB2,HEXIM1,PRKCD,LRRTM1,DCN,RB1,DUSP1,DUSP4,DUSP6,CASP3,PTPN5,UBASH3B,TRIB1					Mouse Phenotype	MP:0008411	decreased cellular sensitivity to ultraviolet irradiation		0.006426	1	0.2335	1	2	13	CDKN1A,JUN
Fgf11	0.0710822		GO: Biological Process	GO:0032870	cellular response to hormone stimulus		0.0005476	1	0.02699	0.2489	41	677	PDK4,HMGCS1,ACTN2,ADCY3,ADCY5,ADCY6,ADCY9,KL,SAFB,SERPINB9,UBE2L3,PIK3R2,NUCKS1,PLOD1,IRS4,MED30,FOSB,POR,NCOA5,CRY2,PRCP,SMARCA4,PRKCD,IRS2,NR5A1,SIK1,SSTR4,JUN,JUNB,KLF9,GLRX,SIK2,NGFR,NOTCH1,PLOD3,RB1,CALR,DUSP1,NR4A3,THRB,EIF4EBP2					Mouse Phenotype	MP:0012085	midface hypoplasia		0.006426	1	0.2335	1	2	13	FGFRL1,FGFR2
Fgfr1	0.0529866		GO: Biological Process	GO:0001933	negative regulation of protein phosphorylation		0.0005833	1	0.02851	0.2628	29	426	SPRY2,SPRED2,CORO1C,HMGCR,KIRREL2,SPRED3,CAMK2N1,PPP1R1B,FOXM1,EZR,TRIB2,HEXIM1,PRKCD,HSPH1,LRRTM1,DCN,JUN,NOS1,WNK2,RB1,DUSP1,DUSP4,DUSP6,CASP3,PTPN5,PPP1R15B,PRKN,UBASH3B,TRIB1					Mouse Phenotype	MP:0009108	increased pancreas weight		0.006426	1	0.2335	1	2	13	NPY2R,GRB10
Fkbp5	0.0643136		GO: Biological Process	GO:0010720	positive regulation of cell development		0.0005898	1	0.02854	0.2632	36	572	ZMYND8,ETV5,AXIN2,ADRA2C,FGFR1,FOXG1,ID2,SRRT,TENM4,ASPA,PRKCH,IKBKB,SPEN,CUX1,KDM1A,CRB2,SOX10,MAPK8IP3,BMP2,PTPRD,NGFR,CPNE1,KIF3C,NOTCH1,SHANK1,DRD2,CALR,NTRK1,RET,PTPN5,LIMK1,MEGF8,TIAM1,PRKN,MARK2,TRIB1					Mouse Phenotype	MP:0000259	abnormal vascular development		0.006502	1	0.2335	1	12	564	CDKN1A,FGFRL1,S1PR1,ADCY9,BMP2,EGR1,HIST1H1C,FGFR2,PLD1,FZD2,SDC4,SPATA13
Fosb	0.00739695		GO: Biological Process	GO:0001505	regulation of neurotransmitter levels		0.0005941	1	0.02854	0.2632	18	214	SNAPIN,MAOA,CHAT,NRXN3,NRXN1,NRXN2,PPFIA4,SLC32A1,TRIM9,SLC18A3,SPTBN2,PER2,KCNMB4,BAIAP3,NOS1,DRD2,GRM4,PRKN					Mouse Phenotype	MP:0010875	increased bone volume		0.006513	1	0.2335	1	4	79	HTRA1,NPY2R,FOS,PER2
Fosl2	0.00842004		GO: Biological Process	GO:0007568	aging		0.0006088	1	0.02884	0.2659	23	308	ERCC2,MBD1,HMGCR,PNPT1,KL,CLU,FOXG1,FOXM1,FOXO3,ID2,SLC32A1,PRELP,PRKCD,NR5A1,DCN,JUN,NUAK1,TACR3,NOS1,CALR,NTRK1,FURIN,LRP1					Mouse Phenotype	MP:0013754	abnormal ocular surface morphology		0.006513	1	0.2335	1	4	79	SPNS2,PXDN,FGFR2,SLC4A11
Foxg1	0.000652413		GO: Biological Process	GO:0031345	negative regulation of cell projection organization		0.0006104	1	0.02884	0.2659	16	179	SNAPIN,SPRY2,ADCY6,NRXN1,ULK1,AATK,SLIT1,RBPJ,PRKCD,NTM,NGFR,KATNA1,CIT,OMG,LRP1,EVI5L					Mouse Phenotype	MP:0004624	abnormal thoracic cage morphology		0.006683	1	0.234	1	11	495	CDKN1A,ZBTB16,ADAMTS2,SPNS2,DUSP4,FGFRL1,RLBP1,KY,JUN,SLC24A4,FGFR2
Foxo3	0.0190686		GO: Biological Process	GO:0050796	regulation of insulin secretion		0.0006252	1	0.02929	0.2701	17	197	CACNA2D2,HMGCR,ADCY5,ADRA2C,NRXN1,IRS2,ENY2,C2CD2L,KCNA5,PER2,GLRX,NOS1,CACNA1C,DRD2,MIDN,TIAM1,PRKN					Mouse Phenotype	MP:0004820	abnormal urine potassium level		0.006695	1	0.234	1	3	41	SGK1,TFCP2L1,SLC4A11
Fryl	0.092444		GO: Biological Process	GO:0051961	negative regulation of nervous system development		0.0006365	1	0.02958	0.2727	23	309	SNAPIN,MBD1,ADCY6,ULK1,FOXG1,FOXO3,ID2,SKI,AATK,SLIT1,RBPJ,MDGA1,SUFU,MYCN,TNFRSF21,NTM,NGFR,NOTCH1,CALR,KATNA1,CIT,OMG,LRP1					Mouse Phenotype	MP:0000026	abnormal inner ear morphology		0.006849	1	0.2364	1	8	297	CDKN1A,GJB6,NDP,NR2F1,SLC25A13,FGFR2,FZD2,SLC4A11
Furin	0.0572329		GO: Biological Process	GO:0051048	negative regulation of secretion		0.0006535	1	0.03012	0.2777	19	234	ERBB3,CBARP,HMGCR,ADRA2C,EZR,HTR1B,CRY2,TRIM9,GABBR1,RAB11FIP3,BCR,TNFRSF21,ENY2,NOS1,NOTCH1,DRD2,MIDN,CD34,PRKN					Mouse Phenotype	MP:0003878	abnormal ear physiology		0.007086	1	0.2411	1	11	499	CDKN1A,FOS,SPNS2,GJB6,NDP,NR2F1,BMP2,SLC25A13,RASD1,GFPT2,SLC4A11
Gabarapl2	0.0503254		GO: Biological Process	GO:2000311	regulation of AMPA receptor activity		0.0006796	1	0.03107	0.2865	5	21	CACNG2,NRXN1,MINK1,SHANK1,MAPK8IP2					Mouse Phenotype	MP:0005300	abnormal corneal stroma morphology		0.007162	1	0.2411	1	3	42	SPNS2,PXDN,SLC4A11
Gabbr1	0.0196766		GO: Biological Process	GO:0006984	ER-nucleus signaling pathway		0.0006959	1	0.03156	0.291	7	43	HSP90B1,HSPA5,WFS1,ATF6B,INSIG1,CALR,PPP1R15B					Mouse Phenotype	MP:0012778	abnormal liver triglyceride level		0.00738	1	0.242	1	6	182	PNPLA2,NPY2R,CHKA,EGR1,SLC25A13,ADIPOR2
Galnt9	0.00726817		GO: Biological Process	GO:0044265	cellular macromolecule catabolic process		0.0007087	1	0.03189	0.294	54	977	HSP90B1,MAGOH,RNF168,RPS15A,GABARAPL2,KLHL32,PNPT1,PCYOX1L,UBE2L3,CLU,HECW2,SDF2L1,HSPA5,HSP90AB1,EZR,TRIB2,WFS1,KLHL40,PTPN23,SIAH2,USP46,KHSRP,TRIM9,DROSHA,NGLY1,SUFU,RNF144A,PSMD1,UPF3B,USP20,FBXL4,KLHL3,UBE2R2,FBXO10,ZFP36L1,RAB7A,GNA12,USP27X,CLEC16A,RAB12,GPC1,NUDT16,RB1,RBBP6,DUSP1,UBR4,HECTD4,USP43,CASP3,TBL1XR1,USP2,FURIN,PRKN,TRIB1					Mouse Phenotype	MP:0011459	increased urine chloride ion level		0.007452	1	0.242	1	2	14	TFCP2L1,SLC4A11
Gatsl2	0.00469533		GO: Biological Process	GO:0035023	regulation of Rho protein signal transduction		0.0007434	1	0.03318	0.306	12	115	TRIO,OBSCN,ARHGEF19,ITSN1,ARHGEF10,ARHGEF17,BCR,NGFR,MCF2L,ARHGEF18,TIAM1,SPATA13					Mouse Phenotype	MP:0004292	abnormal spiral ligament fibrocyte morphology		0.007452	1	0.242	1	2	14	NDP,SLC4A11
Gbf1	0.0697247		GO: Biological Process	GO:0007416	synapse assembly		0.0007533	1	0.03336	0.3076	14	148	NRXN3,NRXN1,NRXN2,SHANK2,SLIT1,MDGA1,SPTBN2,ADGRB2,LRRTM1,PTPRD,NECTIN1,DRD2,NTRK1,GRIN1					Mouse Phenotype	MP:0006396	decreased long bone epiphyseal plate size		0.007647	1	0.2455	1	3	43	SPRED2,FGFRL1,CSGALNACT1
Gcnt4	0.0942973		GO: Biological Process	GO:1900449	regulation of glutamate receptor signaling pathway		0.0007734	1	0.03395	0.313	6	32	CACNG2,NRXN1,MINK1,DAPK1,SHANK1,MAPK8IP2					Mouse Phenotype	MP:0003075	altered response to CNS ischemic injury		0.007742	1	0.2457	1	4	83	CDKN1A,DAPK1,EGR1,PLD1
Gfpt2	0.0997581		GO: Biological Process	GO:1901698	response to nitrogen compound		0.0007785	1	0.03395	0.313	54	981	HSP90B1,PDK4,MBD1,HMGCS1,ACTN2,ADCY3,ADCY5,CHRNA2,ADCY6,ADCY9,KL,PIK3R2,PPP1R1B,NUCKS1,FOXM1,VGF,EZR,HTR1B,IRS4,FOSB,POR,NCOA5,CRY2,SRRT,NCOR2,DROSHA,PRKCD,IRS2,GABBR1,SSTR4,ITGAV,JUN,JUNB,SIK2,NGFR,PPP1R9B,TACR3,NOS1,NOTCH1,DRD2,CAD,RBM3,NTRK1,DUSP1,CASP3,NR4A3,GRIN1,PTPN5,TIAM1,EGR1,EGR2,TLR3,EIF4EBP2,PRKN					Mouse Phenotype	MP:0001004	abnormal retinal photoreceptor morphology		0.007971	1	0.2493	1	6	185	CACNB2,FOS,NDP,RLBP1,MFSD2A,MERTK
Gfra1	0.052538		GO: Biological Process	GO:0061351	neural precursor cell proliferation		0.0007988	1	0.03425	0.3158	15	166	FABP7,FGFR1,FOXG1,FOXO3,ID2,NCOR2,RERE,KDM1A,SOX10,NDE1,NGFR,NOTCH1,DRD2,ZNF503,EML1					Mouse Phenotype	MP:0004983	abnormal osteoclast cell number		0.008362	1	0.2493	1	5	133	NPY2R,FOS,BMP2,EGR1,FGFR2
Gga1	0.0151326		GO: Biological Process	GO:0046958	nonassociative learning		0.0008035	1	0.03425	0.3158	3	6	SHANK1,EPM2A,MAPK8IP2					Mouse Phenotype	MP:0005450	abnormal energy expenditure		0.008486	1	0.2493	1	7	246	PNPLA2,NPY2R,GRB10,PPARA,MFSD2A,SIK2,ADIPOR2
Ggnbp2	0.0241697		GO: Biological Process	GO:1903265	positive regulation of tumor necrosis factor-mediated signaling pathway		0.0008035	1	0.03425	0.3158	3	6	HSPA1B,CPNE1,PRKN					Mouse Phenotype	MP:0010743	delayed cranial suture closure		0.008546	1	0.2493	1	2	15	FGFRL1,FGFR2
Glrx	0.0950802		GO: Biological Process	GO:0072089	stem cell proliferation		0.0009036	1	0.03823	0.3525	15	168	PDGFA,FGFR1,FOXG1,IRS2,KDM1A,MYCN,SOX10,NDE1,BMP2,NFIB,TAF4B,NOTCH1,DRD2,CD34,EML1					Mouse Phenotype	MP:0012270	cardiac edema		0.008546	1	0.2493	1	2	15	PNPLA2,BMP2
Gm1082	0.0121784		GO: Biological Process	GO:0030866	cortical actin cytoskeleton organization		0.0009174	1	0.03852	0.3552	6	33	CORO1C,WIPF3,EZR,IKBKB,CALR,EPB41L1					Mouse Phenotype	MP:0030065	face hypoplasia		0.008546	1	0.2493	1	2	15	FGFRL1,FGFR2
Gm15800	0.0619964		GO: Biological Process	GO:0051348	negative regulation of transferase activity		0.0009474	1	0.03949	0.3641	26	378	SPRY2,SPRED2,CORO1C,HMGCR,SPRED3,CAMK2N1,PPP1R1B,TRIB2,HEXIM1,PRKCD,IRS2,RUBCN,PSMD1,LRRTM1,DCN,RB1,DUSP1,DUSP4,DUSP6,CASP3,PTPN5,LIMK1,MIDN,PRKN,UBASH3B,TRIB1					Mouse Phenotype	MP:0004988	increased osteoblast cell number		0.008674	1	0.2493	1	3	45	HTR1B,PER2,FGFR2
Gm16793	0.00504263		GO: Biological Process	GO:0051051	negative regulation of transport		0.001005	1	0.04158	0.3834	33	525	ERBB3,LYPLAL1,APC2,CBARP,HMGCR,ACTN2,AXIN2,ADRA2C,EZR,HTR1B,CRY2,TRIM9,IRS2,SUFU,RUBCN,GABBR1,RAB11FIP3,INSIG1,LRRTM1,BCR,ITGAV,TNFRSF21,ENY2,KCNA5,TONSL,NOS1,NOTCH1,DRD2,YRDC,PPIF,MIDN,CD34,PRKN					Mouse Phenotype	MP:0006059	decreased susceptibility to ischemic brain injury		0.008674	1	0.2493	1	3	45	DAPK1,EGR1,PLD1
Gm1976	0.0501249		GO: Biological Process	GO:0002028	regulation of sodium ion transport		0.001045	1	0.04262	0.393	10	88	SCN2B,SCN5A,PKP2,SPTBN4,IKBKB,SIK1,GLRX,NOS1,WNK2,DRD2					Mouse Phenotype	MP:0009132	abnormal white fat cell size		0.008758	1	0.2493	1	4	86	PNPLA2,GRB10,MFSD2A,SIK2
Gm5124	0.0367141		GO: Biological Process	GO:0046888	negative regulation of hormone secretion		0.001045	1	0.04262	0.393	10	88	HMGCR,ADRA2C,CRY2,GABBR1,RAB11FIP3,ENY2,NOS1,DRD2,MIDN,PRKN					Mouse Phenotype	MP:0001302	eyelids open at birth		0.008758	1	0.2493	1	4	86	SPNS2,JUN,FGFR2,GAB1
Gm5468	0.0282893		GO: Biological Process	GO:1902893	regulation of pri-miRNA transcription by RNA polymerase II		0.00106	1	0.04293	0.3958	5	23	SMARCA4,BMP2,JUN,NFIB,GNL3					Mouse Phenotype	MP:0010300	increased skin tumor incidence		0.009115	1	0.2537	1	4	87	CDKN1A,FOS,EGR1,FGFR2
Gm6588	0.00659309		GO: Biological Process	GO:0099601	regulation of neurotransmitter receptor activity		0.001081	1	0.04347	0.4008	6	34	CACNG2,NRXN1,MINK1,DAPK1,SHANK1,MAPK8IP2					Mouse Phenotype	MP:0005377	hearing/vestibular/ear phenotype		0.009224	1	0.2537	1	14	741	CDKN1A,FOS,SPNS2,GJB6,NDP,NR2F1,ADCY9,BMP2,SLC25A13,RASD1,FGFR2,GFPT2,FZD2,SLC4A11
Gna12	0.0742436		GO: Biological Process	GO:0046883	regulation of hormone secretion		0.001096	1	0.04375	0.4034	22	302	CACNA2D2,HMGCR,ADCY5,ADRA2C,NRXN1,FGFR1,CRY2,IRS2,GABBR1,RAB11FIP3,ENY2,C2CD2L,KISS1R,KCNA5,PER2,GLRX,NOS1,CACNA1C,DRD2,MIDN,TIAM1,PRKN					Mouse Phenotype	MP:0008942	abnormal induced cell death		0.00923	1	0.2537	1	7	250	CDKN1A,SWAP70,DAPK1,JUN,PER2,HIST1H1C,CTH
Gnl3	0.076071		GO: Biological Process	GO:0043066	negative regulation of apoptotic process		0.001119	1	0.04437	0.4091	50	905	SPRY2,HSP90B1,ERBB3,PDK4,HMGCR,SERPINB9,CLU,HSPA1B,HSPA5,MKL1,AGAP2,HSP90AB1,HYOU1,WFS1,ITSN1,WNT9A,MYO18A,POR,SIAH2,PDXK,RBPJ,SMARCA4,PRKCD,PRKCH,IRS2,IKBKB,KDM1A,SOX10,SPHK2,HSPH1,INTS1,DAPK1,ITGAV,ITPKB,JUN,NGFR,NOS1,NOTCH1,OXR1,RB1,NTRK1,DUSP1,PAK5,CASP3,NR4A3,GRIN1,PPIF,EGR3,LRP1,PRKN					Mouse Phenotype	MP:0003728	abnormal retinal photoreceptor layer morphology		0.009484	1	0.2537	1	6	192	CACNB2,FOS,NDP,RLBP1,MFSD2A,MERTK
Gnpnat1	0.0792136		GO: Biological Process	GO:1903337	positive regulation of vacuolar transport		0.001152	1	0.04533	0.418	4	14	SNAPIN,ACTN2,EZR,PTPN23					Mouse Phenotype	MP:0010318	increased salivary gland tumor incidence		0.009707	1	0.2537	1	2	16	CDKN1A,PER2
Gpc1	0.063886		GO: Biological Process	GO:0033674	positive regulation of kinase activity		0.001176	1	0.04599	0.424	33	530	SPRY2,ERBB3,PDGFA,ADCY3,ADCY5,ADCY6,ADCY9,AXIN2,TAOK2,ADRA2C,CLU,MAP3K11,FGFR1,HSPA2,HSPA5,AGAP2,HSP90AB1,PRKCD,MAPKBP1,HSPH1,MAPK8IP3,BMP2,KISS1R,TELO2,DRD2,NTRK1,DUSP6,DVL3,GRM4,TIAM1,TLR3,MARK2,MAPK8IP2					Mouse Phenotype	MP:0011441	decreased kidney cell proliferation		0.009707	1	0.2537	1	2	16	FGFRL1,FGFR2
Gpcpd1	0.0975953		GO: Biological Process	GO:0099531	presynaptic process involved in chemical synaptic transmission		0.001218	1	0.04728	0.4359	15	173	SNAPIN,CHAT,NRXN3,NRXN1,NRXN2,PPFIA4,SLC32A1,TRIM9,SLC18A3,SPTBN2,KCNMB4,BAIAP3,DRD2,GRM4,PRKN					Mouse Phenotype	MP:0011439	abnormal kidney cell proliferation		0.009779	1	0.2537	1	3	47	CDKN1A,FGFRL1,FGFR2
Gpr3	0.0301832		GO: Biological Process	GO:0051603	proteolysis involved in cellular protein catabolic process		0.001239	1	0.04777	0.4404	39	662	HSP90B1,RNF168,GABARAPL2,KLHL32,PCYOX1L,UBE2L3,CLU,HECW2,SDF2L1,HSPA5,HSP90AB1,TRIB2,WFS1,KLHL40,PTPN23,SIAH2,USP46,TRIM9,SUFU,RNF144A,PSMD1,USP20,FBXL4,KLHL3,UBE2R2,FBXO10,GNA12,USP27X,CLEC16A,RB1,RBBP6,DUSP1,UBR4,HECTD4,USP43,TBL1XR1,USP2,PRKN,TRIB1					Mouse Phenotype	MP:0005448	abnormal energy homeostasis		0.00982	1	0.2537	1	7	253	PNPLA2,NPY2R,GRB10,PPARA,MFSD2A,SIK2,ADIPOR2
Gpr88	0.0301832		GO: Biological Process	GO:0007215	glutamate receptor signaling pathway		0.001248	1	0.04779	0.4406	9	75	CACNG2,NRXN1,MINK1,DAPK1,SHANK1,GRIA1,GRIN1,GRM4,MAPK8IP2					Mouse Phenotype	MP:0001963	abnormal hearing physiology		0.009941	1	0.2537	1	10	452	FOS,SPNS2,GJB6,NDP,NR2F1,BMP2,SLC25A13,RASD1,GFPT2,SLC4A11
Gramd1b	0.0519276		GO: Biological Process	GO:0048839	inner ear development		0.001273	1	0.04842	0.4464	17	210	SPRY2,PDGFA,FGFR1,FOXG1,WHRN,MPV17,LGR5,ZIC1,RBPJ,MYCN,INSIG1,BCR,BMP2,NOTCH1,SOBP,DVL3,NR4A3					Mouse Phenotype	MP:0002622	abnormal cochlear hair cell morphology		0.009951	1	0.2537	1	6	194	CDKN1A,GJB6,NDP,NR2F1,SLC25A13,FZD2
Grhl1	0.0950802		GO: Biological Process	GO:0051968	positive regulation of synaptic transmission, glutamatergic		0.001301	1	0.04916	0.4532	5	24	NRXN1,SHANK2,IQSEC2,NGFR,NTRK1					Pathway	83105	Pathways in cancer	BioSystems: KEGG	2.047e-05	0.01892	0.01104	0.08179	12	395	CDKN1A,ZBTB16,FOS,DAPK1,CCDC6,ADCY9,RASSF5,BMP2,JUN,FGFR2,PLD1,FZD2
Gria1	0.050337		GO: Biological Process	GO:0010243	response to organonitrogen compound		0.001309	1	0.04916	0.4532	48	866	HSP90B1,PDK4,MBD1,HMGCS1,ACTN2,ADCY3,ADCY5,CHRNA2,ADCY6,ADCY9,KL,PIK3R2,PPP1R1B,NUCKS1,FOXM1,VGF,EZR,HTR1B,IRS4,FOSB,POR,NCOA5,CRY2,PRKCD,IRS2,GABBR1,SSTR4,JUN,JUNB,SIK2,NGFR,PPP1R9B,TACR3,NOS1,NOTCH1,DRD2,CAD,NTRK1,DUSP1,CASP3,NR4A3,GRIN1,PTPN5,TIAM1,EGR1,EGR2,EIF4EBP2,PRKN					Pathway	138014	Glucocorticoid receptor regulatory network	BioSystems: Pathway Interaction Database	2.39e-05	0.02209	0.01104	0.08179	6	82	CDKN1A,SGK1,FOS,JUN,EGR1,FKBP5
Grin1	0.0346329		GO: Biological Process	GO:0042330	taxis		0.001327	1	0.04945	0.4559	35	577	PDGFA,MATN2,EXT1,NRXN3,NRXN1,PIK3CD,FGFR1,FOXG1,EZR,ID2,SIAH2,SPTBN4,SLIT1,PRKCD,GBF1,SWAP70,SPTB,SPTBN2,DPYSL5,NFASC,ITGAV,MAPK8IP3,NFIB,NECTIN1,NGFR,NOTCH1,GPC1,PLA2G7,CALR,NTRK1,NR4A3,MEGF8,TIAM1,EGR2,EGR3					Pathway	1269214	MAPK targets/ Nuclear events mediated by MAP kinases	BioSystems: REACTOME	6.338e-05	0.05856	0.01952	0.1446	4	31	FOS,DUSP4,JUN,PPP2R1B
Grm4	0.085302		GO: Biological Process	GO:0043279	response to alkaloid		0.001339	1	0.04945	0.4559	14	157	MBD1,CHRNA2,HTR1B,FOSB,GABBR1,PPP1R9B,TACR3,NOS1,DRD2,CAD,NTRK1,CASP3,GRIN1,TIAM1					Pathway	137989	FGF signaling pathway	BioSystems: Pathway Interaction Database	0.0003296	0.3046	0.07614	0.5639	4	47	FOS,JUN,FGFR2,GAB1
Gsr	0.0364316		GO: Biological Process	GO:0045216	cell-cell junction organization		0.001364	1	0.04945	0.4559	18	230	CORO1C,ACTN1,ACTN2,TAOK2,GRHL1,CRB3,PKP2,UGT8,ALOX12B,WHRN,PTPN23,PRKCH,IKBKB,NFASC,ITGAV,NECTIN1,TLN2,CD9					Pathway	138018	Downstream signaling in naive CD8+ T cells	BioSystems: Pathway Interaction Database	0.0004188	0.387	0.07739	0.5732	4	50	FOS,JUN,PTPN7,EGR1
Gtdc1	0.0227374		GO: Biological Process	GO:0007221	positive regulation of transcription of Notch receptor target		0.001369	1	0.04945	0.4559	3	7	RBM15,RBPJ,NOTCH1					Pathway	1059539	Choline metabolism in cancer	BioSystems: KEGG	0.0006678	0.6171	0.08835	0.6544	5	99	FOS,CHKA,JUN,DGKK,PLD1
Gtf2h5	0.0190686		GO: Biological Process	GO:0030913	paranodal junction assembly		0.001369	1	0.04945	0.4559	3	7	UGT8,NFASC,CD9					Pathway	952859	Oxytocin signaling pathway	BioSystems: KEGG	0.0007386	0.6824	0.08835	0.6544	6	153	CDKN1A,CACNB2,FOS,CAMK1G,ADCY9,JUN
Gtf3c1	0.0503435		GO: Biological Process	GO:0007185	transmembrane receptor protein tyrosine phosphatase signaling pathway		0.001369	1	0.04945	0.4559	3	7	TRIO,PTPRD,PTPRU					Pathway	138057	ErbB1 downstream signaling	BioSystems: Pathway Interaction Database	0.0007649	0.7068	0.08835	0.6544	5	102	FOS,JUN,EGR1,PLD1,GAB1
Hecw2	0.0140271		GO: Biological Process	GO:0030073	insulin secretion		0.001432	1	0.05139	0.4738	18	231	CACNA2D2,HMGCR,ADCY5,ADRA2C,NRXN1,VGF,IRS2,ENY2,C2CD2L,KCNA5,PER2,GLRX,NOS1,CACNA1C,DRD2,MIDN,TIAM1,PRKN					Pathway	1269211	MAP kinase activation in TLR cascade	BioSystems: REACTOME	0.001072	0.9903	0.09932	0.7356	4	64	FOS,DUSP4,JUN,PPP2R1B
Hexim1	0.0795549		GO: Biological Process	GO:0043408	regulation of MAPK cascade		0.001466	1	0.05195	0.479	42	735	SPRY2,SPRED2,PDGFA,HMGCR,SPRED3,TAOK2,KL,ADRA2C,MAP3K11,FGFR1,ALOX12B,FOXM1,EZR,TRIB2,MINK1,ANKRD6,PRKCD,MAPKBP1,HSPH1,SSTR4,ITGAV,MAPK8IP3,BMP2,KSR1,JUN,KISS1R,NGFR,WNK2,DRD2,NTRK1,DUSP1,DUSP4,DUSP6,DVL3,GRM4,PTPN5,TIAM1,TLR3,PRDX1,PRKN,TRIB1,MAPK8IP2					Pathway	137928	LPA receptor mediated events	BioSystems: Pathway Interaction Database	0.001136	1	0.09932	0.7356	4	65	FOS,ADCY9,JUN,GAB1
Hmgcr	0.085302		GO: Biological Process	GO:0003091	renal water homeostasis		0.001475	1	0.05195	0.479	6	36	ADCY3,ADCY5,ADCY6,ADCY9,WFS1,MYO5B					Pathway	M3468	Genes encoding enzymes and their regulators involved in the remodeling of the extracellular matrix	MSigDB C2 BIOCARTA (v6.0)	0.001457	1	0.09932	0.7356	7	238	HTRA1,PAMR1,ADAMTS2,ITIH5,KY,SERPINB8,SERPINB1
Hmgcs1	0.0416505		GO: Biological Process	GO:0098815	modulation of excitatory postsynaptic potential		0.001475	1	0.05195	0.479	6	36	ZMYND8,NRXN1,NGFR,SHANK1,GRIN1,PRKN					Pathway	137930	Signaling events mediated by Hepatocyte Growth Factor Receptor (c-Met)	BioSystems: Pathway Interaction Database	0.001663	1	0.09932	0.7356	4	72	JUN,EGR1,RIN2,GAB1
Hn1	0.0975953		GO: Biological Process	GO:1903320	regulation of protein modification by small protein conjugation or removal		0.001515	1	0.05278	0.4866	21	290	UBE2L3,CLU,HSPA1B,HSPA5,HSP90AB1,TRIB2,WFS1,KLHL40,SIAH2,SUFU,KDM1A,PSMD1,RASSF5,PER2,GNL3,NXN,LIMK1,EGR1,PRKN,TRIB1,RASD2					Pathway	1269218	Activation of the AP-1 family of transcription factors	BioSystems: REACTOME	0.002142	1	0.09932	0.7356	2	10	FOS,JUN
Hnrnpul1	0.0431266		GO: Biological Process	GO:0050872	white fat cell differentiation		0.001527	1	0.05278	0.4866	4	15	NCOR2,PRDM16,PER2,TBL1XR1					Pathway	83048	MAPK signaling pathway	BioSystems: KEGG	0.002157	1	0.09932	0.7356	7	255	CACNB2,FOS,DUSP4,MAP3K6,JUN,PTPN7,FGFR2
Hs6st1	0.0765282		GO: Biological Process	GO:0060134	prepulse inhibition		0.001527	1	0.05278	0.4866	4	15	FABP7,NRXN1,DRD2,GRIN1					Pathway	M19358	Signaling of Hepatocyte Growth Factor Receptor	MSigDB C2 BIOCARTA (v6.0)	0.002229	1	0.09932	0.7356	3	37	FOS,JUN,GAB1
Hsp90ab1	0.0950802		GO: Biological Process	GO:0006354	DNA-templated transcription, elongation		0.001546	1	0.05312	0.4897	12	125	ERCC2,RNF168,GTF2H5,POLR1A,CD3EAP,ENY2,RTF1,SUPT5H,SUPT6H,TAF4B,ELP2,ELP4					Pathway	M984	Toll-Like Receptor Pathway	MSigDB C2 BIOCARTA (v6.0)	0.002229	1	0.09932	0.7356	3	37	FOS,PPARA,JUN
Hsp90b1	0.0994783		GO: Biological Process	GO:0071407	cellular response to organic cyclic compound		0.001568	1	0.05354	0.4937	34	561	HSP90B1,HMGCS1,ADCY3,ADCY5,ADCY6,AXIN2,SAFB,SERPINB9,UBE2L3,HSP90AB1,EZR,MED30,CRY2,SRRT,NCOR2,DROSHA,SMARCA4,NR5A1,SSTR4,BMP2,KLF9,GLRX,PPP1R9B,NOS1,RB1,CALR,RBM3,NTRK1,CASP3,NR4A3,THRB,EGR1,TLR3,PRKN					Pathway	1270054	Glycerophospholipid biosynthesis	BioSystems: REACTOME	0.002253	1	0.09932	0.7356	5	130	PNPLA2,ETNPPL,CHKA,MFSD2A,PLD1
Hspa1b	0.0539306		GO: Biological Process	GO:0061614	pri-miRNA transcription by RNA polymerase II		0.001579	1	0.05361	0.4943	5	25	SMARCA4,BMP2,JUN,NFIB,GNL3					Pathway	137915	Signaling events regulated by Ret tyrosine kinase	BioSystems: Pathway Interaction Database	0.002407	1	0.09932	0.7356	3	38	GRB10,JUN,GAB1
Hspa2	0.0573117		GO: Biological Process	GO:0051101	regulation of DNA binding		0.001603	1	0.05408	0.4986	11	109	ERCC2,ID2,SKI,SMARCA4,KDM1A,JUN,PER2,NFIB,CPNE1,RB1,PRKN					Pathway	137921	Ras signaling in the CD4+ TCR pathway	BioSystems: Pathway Interaction Database	0.002606	1	0.09932	0.7356	2	11	FOS,PTPN7
Hspa5	0.000880754		GO: Biological Process	GO:0045596	negative regulation of cell differentiation		0.001614	1	0.05413	0.499	40	694	SNAPIN,CORO1C,MBD1,ADCY6,AXIN2,S100B,PKP2,FGFR1,ULK1,FOXG1,FOXO3,RBM15,TRIB2,WNT9A,ID2,SKI,NCOR2,ABCG1,AATK,SLIT1,RBPJ,SUFU,PRDM16,MYCN,INSIG1,DLK1,ITGAV,ITPKB,BMP2,NTM,NGFR,NOTCH1,CALR,KATNA1,CIT,OMG,TLR3,LRP1,UBASH3B,TRIB1					Pathway	1017634	cAMP signaling pathway	BioSystems: KEGG	0.002758	1	0.09932	0.7356	6	198	HTR1B,FOS,PPARA,ADCY9,JUN,PLD1
Hsph1	0.0301832		GO: Biological Process	GO:0050807	regulation of synapse organization		0.001655	1	0.0552	0.509	12	126	ZMYND8,ETV5,NRXN3,NRXN1,SLIT1,MDGA1,ADGRB2,LRRTM1,NECTIN1,DRD2,NTRK1,GRIN1					Pathway	M3721	JNK MAPK Pathway	MSigDB C2 BIOCARTA (v6.0)	0.002791	1	0.09932	0.7356	3	40	DUSP4,JUN,GAB1
Htr1b	0.00424187		GO: Biological Process	GO:0090276	regulation of peptide hormone secretion		0.001734	1	0.0575	0.5301	18	235	CACNA2D2,HMGCR,ADCY5,ADRA2C,NRXN1,IRS2,GABBR1,ENY2,C2CD2L,KCNA5,PER2,GLRX,NOS1,CACNA1C,DRD2,MIDN,TIAM1,PRKN					Pathway	1269207	MyD88 cascade initiated on plasma membrane	BioSystems: REACTOME	0.002924	1	0.09932	0.7356	4	84	FOS,DUSP4,JUN,PPP2R1B
Hyi	0.0718324		GO: Biological Process	GO:0006397	mRNA processing		0.001768	1	0.05827	0.5373	30	479	ERCC2,MAGOH,SRSF11,SCAF1,PNPT1,SAFB,RBM27,GTF2H5,DDX23,WDR77,DHX16,CELF6,CELF5,RBM15,KHSRP,SRRT,CELF2,CCAR1,ACIN1,SNRPB2,SPEN,DHX38,UPF3B,SUPT5H,SUPT6H,RBM11,HNRNPUL1,PSPC1,SREK1IP1,SYMPK					Pathway	1269226	Toll Like Receptor 5 (TLR5) Cascade	BioSystems: REACTOME	0.002924	1	0.09932	0.7356	4	84	FOS,DUSP4,JUN,PPP2R1B
Hyou1	0.000234525		GO: Biological Process	GO:0007266	Rho protein signal transduction		0.001804	1	0.05906	0.5445	14	162	TRIO,OBSCN,ARHGEF19,ITSN1,ARHGEF10,ARHGEF17,BCR,NGFR,GNA12,MCF2L,ARHGEF18,LIMK1,TIAM1,SPATA13					Pathway	1269206	Toll Like Receptor 10 (TLR10) Cascade	BioSystems: REACTOME	0.002924	1	0.09932	0.7356	4	84	FOS,DUSP4,JUN,PPP2R1B
Id2	0.000743875		GO: Biological Process	GO:0009314	response to radiation		0.001825	1	0.05906	0.5445	30	480	ERCC2,RNF168,TP53INP1,HMGCR,HMGCS1,RS1,INIP,CIRBP,CLU,PPP1R1B,GTF2H5,INTS7,ID2,CRY2,TANC1,KDM1A,SIK1,INTS3,JUN,JUNB,TIPIN,PPP1R9B,CACNA1C,DRD2,NTRK1,DUSP1,CASP3,GRIN1,USP2,EGR1					Pathway	83049	ErbB signaling pathway	BioSystems: KEGG	0.003184	1	0.09932	0.7356	4	86	CDKN1A,PAK5,JUN,GAB1
Idi1	0.00508562		GO: Biological Process	GO:0021700	developmental maturation		0.001844	1	0.05906	0.5445	20	275	SNAPIN,ERCC2,RPS6KA2,NRXN3,NRXN1,FGFR1,FOXO3,ID2,SPTBN4,RBPJ,RERE,SOX10,NFASC,BMP2,NOTCH1,SHANK1,RB1,GRIN1,RET,LHX6					Pathway	1269386	Signaling by FGFR	BioSystems: REACTOME	0.003603	1	0.09932	0.7356	4	89	SPRED2,FGFRL1,FGFR2,GAB1
Ifi30	0.0447683		GO: Biological Process	GO:0072091	regulation of stem cell proliferation		0.001856	1	0.05906	0.5445	11	111	PDGFA,FGFR1,FOXG1,IRS2,KDM1A,MYCN,SOX10,NFIB,TAF4B,NOTCH1,DRD2					Pathway	1383021	FGFRL1 modulation of FGFR1 signaling	BioSystems: REACTOME	0.003663	1	0.09932	0.7356	2	13	SPRED2,FGFRL1
Ift172	0.0407909		GO: Biological Process	GO:0032507	maintenance of protein location in cell		0.001879	1	0.05906	0.5445	10	95	ADCY6,HSPA5,EZR,YWHAB,SPTBN4,NR5A1,SUFU,TONSL,TLN2,SHANK1					Pathway	1269216	ERKs are inactivated	BioSystems: REACTOME	0.003663	1	0.09932	0.7356	2	13	DUSP4,PPP2R1B
Igsf1	0.0996726		GO: Biological Process	GO:0014706	striated muscle tissue development		0.001897	1	0.05906	0.5445	26	397	ERBB3,HMGCR,ACTN2,MEF2D,S100B,NLN,PKP2,FGFR1,KLHL40,ID2,SKI,TENM4,RBPJ,SIK1,KDM6B,DCN,BMP2,NGFR,NOTCH1,GPC1,RB1,CALR,USP2,EGR1,EGR2,GPCPD1					Pathway	M14339	Oxidative Stress Induced Gene Expression Via Nrf2	MSigDB C2 BIOCARTA (v6.0)	0.003663	1	0.09932	0.7356	2	13	FOS,JUN
Igsf9b	0.0922196		GO: Biological Process	GO:0048011	neurotrophin TRK receptor signaling pathway		0.001899	1	0.05906	0.5445	5	26	SPRY2,ULK1,NGFR,NTRK1,CASP3					Pathway	1269229	TRAF6 mediated induction of NFkB and MAP kinases upon TLR7/8 or 9 activation	BioSystems: REACTOME	0.003902	1	0.09932	0.7356	4	91	FOS,DUSP4,JUN,PPP2R1B
Ikbkb	0.0979679		GO: Biological Process	GO:0043405	regulation of MAP kinase activity		0.001911	1	0.05906	0.5445	24	356	SPRY2,SPRED2,PDGFA,HMGCR,SPRED3,TAOK2,ADRA2C,MAP3K11,FGFR1,TRIB2,PRKCD,MAPKBP1,MAPK8IP3,BMP2,KISS1R,NTRK1,DUSP1,DUSP4,DUSP6,DVL3,GRM4,PTPN5,TIAM1,TRIB1					Pathway	1269227	Toll Like Receptor 7/8 (TLR7/8) Cascade	BioSystems: REACTOME	0.004218	1	0.09932	0.7356	4	93	FOS,DUSP4,JUN,PPP2R1B
Ina	0.00952606		GO: Biological Process	GO:0007269	neurotransmitter secretion		0.001912	1	0.05906	0.5445	14	163	SNAPIN,CHAT,NRXN3,NRXN1,NRXN2,PPFIA4,SLC32A1,TRIM9,SLC18A3,SPTBN2,KCNMB4,BAIAP3,GRM4,PRKN					Pathway	1269228	MyD88 dependent cascade initiated on endosome	BioSystems: REACTOME	0.004218	1	0.09932	0.7356	4	93	FOS,DUSP4,JUN,PPP2R1B
Inip	0.0869183		GO: Biological Process	GO:0099643	signal release from synapse		0.001912	1	0.05906	0.5445	14	163	SNAPIN,CHAT,NRXN3,NRXN1,NRXN2,PPFIA4,SLC32A1,TRIM9,SLC18A3,SPTBN2,KCNMB4,BAIAP3,GRM4,PRKN					Pathway	M18899	Repression of Pain Sensation by the Transcriptional Regulator DREAM	MSigDB C2 BIOCARTA (v6.0)	0.004254	1	0.09932	0.7356	2	14	FOS,JUN
Ino80e	0.0202776		GO: Biological Process	GO:0050885	neuromuscular process controlling balance		0.001952	1	0.05906	0.5445	8	65	ADCY5,NRXN1,JPH4,BCR,SHANK1,NR4A3,GPR88,JPH3					Pathway	1270057	Synthesis of PE	BioSystems: REACTOME	0.004254	1	0.09932	0.7356	2	14	ETNPPL,CHKA
Insig1	0.0742436		GO: Biological Process	GO:1902653	secondary alcohol biosynthetic process		0.001961	1	0.05906	0.5445	7	51	HMGCR,HMGCS1,MSMO1,POR,IDI1,ABCG1,INSIG1					Pathway	M19784	T Cell Receptor Signaling Pathway	MSigDB C2 BIOCARTA (v6.0)	0.004421	1	0.09932	0.7356	3	47	FOS,JUN,PTPN7
Ints1	0.0295287		GO: Biological Process	GO:0006695	cholesterol biosynthetic process		0.001961	1	0.05906	0.5445	7	51	HMGCR,HMGCS1,MSMO1,POR,IDI1,ABCG1,INSIG1					Pathway	1269238	Toll Like Receptor 2 (TLR2) Cascade	BioSystems: REACTOME	0.00455	1	0.09932	0.7356	4	95	FOS,DUSP4,JUN,PPP2R1B
Ints3	0.00424989		GO: Biological Process	GO:0031344	regulation of cell projection organization		0.001967	1	0.05906	0.5445	38	657	SNAPIN,SPRY2,CORO1C,ZMYND8,ADCY6,TBC1D24,NRXN1,FGFR1,ULK1,EZR,TBC1D22B,AATK,SIPA1L1,SLIT1,RBPJ,PRKCD,IKBKB,CUX1,KDM1A,PTPRD,NTM,NGFR,KIF3C,SHANK1,NTRK1,GRIN1,RET,KATNA1,CIT,OMG,PTPN5,LIMK1,MEGF8,TIAM1,LRP1,PRKN,MARK2,EVI5L					Pathway	1269239	Toll Like Receptor TLR1:TLR2 Cascade	BioSystems: REACTOME	0.00455	1	0.09932	0.7356	4	95	FOS,DUSP4,JUN,PPP2R1B
Ints7	0.00854425		GO: Biological Process	GO:0021884	forebrain neuron development		0.00197	1	0.05906	0.5445	6	38	FGFR1,FOXG1,SLIT1,LHX8,DRD2,LHX6					Pathway	82989	Glycerophospholipid metabolism	BioSystems: KEGG	0.00455	1	0.09932	0.7356	4	95	ETNPPL,CHKA,DGKK,PLD1
Iqsec2	0.0979679		GO: Biological Process	GO:0043407	negative regulation of MAP kinase activity		0.001972	1	0.05906	0.5445	9	80	SPRY2,SPRED2,HMGCR,SPRED3,PRKCD,DUSP1,DUSP4,DUSP6,PTPN5					Pathway	1269240	Toll Like Receptor TLR6:TLR2 Cascade	BioSystems: REACTOME	0.00455	1	0.09932	0.7356	4	95	FOS,DUSP4,JUN,PPP2R1B
Irf2bpl	0.0149073		GO: Biological Process	GO:0007158	neuron cell-cell adhesion		0.001979	1	0.05906	0.5445	4	16	NRXN3,NRXN1,NRXN2,RET					Pathway	1269237	MyD88:Mal cascade initiated on plasma membrane	BioSystems: REACTOME	0.00455	1	0.09932	0.7356	4	95	FOS,DUSP4,JUN,PPP2R1B
Irs2	0.00169407		GO: Biological Process	GO:0051580	regulation of neurotransmitter uptake		0.001979	1	0.05906	0.5445	4	16	PER2,NOS1,DRD2,PRKN					Pathway	137993	Calcineurin-regulated NFAT-dependent transcription in lymphocytes	BioSystems: Pathway Interaction Database	0.004692	1	0.09932	0.7356	3	48	FOS,JUN,EGR1
Irs4	0.0524324		GO: Biological Process	GO:0009416	response to light stimulus		0.002011	1	0.05968	0.5502	23	337	ERCC2,RNF168,TP53INP1,HMGCR,HMGCS1,RS1,CIRBP,CLU,PPP1R1B,ID2,CRY2,TANC1,KDM1A,SIK1,JUNB,TIPIN,PPP1R9B,CACNA1C,DRD2,DUSP1,CASP3,GRIN1,USP2					Pathway	698773	Circadian entrainment	BioSystems: KEGG	0.004723	1	0.09932	0.7356	4	96	FOS,ADCY9,PER2,RASD1
Itfg2	0.0362484		GO: Biological Process	GO:0034330	cell junction organization		0.002057	1	0.06075	0.5601	19	258	CORO1C,ACTN1,ACTN2,TAOK2,GRHL1,CRB3,PKP2,UGT8,ALOX12B,WHRN,PTPN23,PRKCH,IKBKB,NFASC,ITGAV,NECTIN1,TLN2,LAMC1,CD9					Pathway	1404799	Endocrine resistance	BioSystems: KEGG	0.004723	1	0.09932	0.7356	4	96	CDKN1A,FOS,ADCY9,JUN
Itgav	0.0807043		GO: Biological Process	GO:0071447	cellular response to hydroperoxide		0.002134	1	0.06231	0.5745	3	8	TP53INP1,PRKCD,OXR1					Pathway	1269233	Toll Like Receptor 9 (TLR9) Cascade	BioSystems: REACTOME	0.0049	1	0.09932	0.7356	4	97	FOS,DUSP4,JUN,PPP2R1B
Itpkb	0.0372807		GO: Biological Process	GO:0060509	type I pneumocyte differentiation		0.002134	1	0.06231	0.5745	3	8	NCOR2,NFIB,THRB					Pathway	799177	Estrogen signaling pathway	BioSystems: KEGG	0.005081	1	0.09932	0.7356	4	98	FOS,ADCY9,JUN,FKBP5
Itsn1	0.0490557		GO: Biological Process	GO:0010817	regulation of hormone levels		0.002143	1	0.06231	0.5745	33	550	CACNA2D2,HMGCR,GCNT4,ADCY5,SAFB,ADRA2C,NRXN1,FGFR1,VGF,POR,CRY2,IRS2,NR5A1,KDM1A,GABBR1,RAB11FIP3,TRERF1,ENY2,C2CD2L,BMP2,KISS1R,KCNA5,PER2,SULT1A1,GLRX,NOS1,CACNA1C,DRD2,STARD5,MIDN,TIAM1,FURIN,PRKN					Pathway	1269387	Signaling by FGFR1	BioSystems: REACTOME	0.005263	1	0.09932	0.7356	3	50	SPRED2,FGFRL1,GAB1
Jmjd8	0.024589		GO: Biological Process	GO:0050891	multicellular organismal water homeostasis		0.002155	1	0.06232	0.5746	8	66	ADCY3,ADCY5,ADCY6,ADCY9,GRHL1,ALOX12B,WFS1,MYO5B					Pathway	1269220	MyD88-independent TLR3/TLR4 cascade	BioSystems: REACTOME	0.005267	1	0.09932	0.7356	4	99	FOS,DUSP4,JUN,PPP2R1B
Jph3	0.0347213		GO: Biological Process	GO:0002791	regulation of peptide secretion		0.002186	1	0.06258	0.577	18	240	CACNA2D2,HMGCR,ADCY5,ADRA2C,NRXN1,IRS2,GABBR1,ENY2,C2CD2L,KCNA5,PER2,GLRX,NOS1,CACNA1C,DRD2,MIDN,TIAM1,PRKN					Pathway	1269219	Toll Like Receptor 3 (TLR3) Cascade	BioSystems: REACTOME	0.005267	1	0.09932	0.7356	4	99	FOS,DUSP4,JUN,PPP2R1B
Jph4	0.092444		GO: Biological Process	GO:1902533	positive regulation of intracellular signal transduction		0.002196	1	0.06258	0.577	51	958	SPRY2,ERBB3,SPRED2,PDGFA,HMGCR,TAOK2,S100B,KL,ADRA2C,CLU,MAP3K11,FGFR1,HSPA1B,ALOX12B,AGAP2,SEC13,ITSN1,MINK1,MIB2,ANKRD6,HEXIM1,PRKCD,MAPKBP1,IKBKB,CC2D1A,DCN,SSTR4,ITGAV,MAPK8IP3,ITPKB,BMP2,KSR1,JUN,KISS1R,TELO2,GLRX,NGFR,CPNE1,MCF2L,NOTCH1,DRD2,CALR,NTRK1,DUSP6,DVL3,GRM4,TIAM1,TLR3,PRKN,MAPK8IP2,RASD2					Pathway	1269221	TRIF-mediated TLR3/TLR4 signaling	BioSystems: REACTOME	0.005267	1	0.09932	0.7356	4	99	FOS,DUSP4,JUN,PPP2R1B
Jun	0.000743875		GO: Biological Process	GO:0006368	transcription elongation from RNA polymerase II promoter		0.002197	1	0.06258	0.577	10	97	ERCC2,RNF168,GTF2H5,ENY2,RTF1,SUPT5H,SUPT6H,TAF4B,ELP2,ELP4					Pathway	1269298	Fc epsilon receptor (FCERI) signaling	BioSystems: REACTOME	0.00545	1	0.1007	0.7458	8	381	CDKN1A,SPRED2,FOS,DUSP4,JUN,PPP2R1B,FGFR2,GAB1
Junb	0.0697247		GO: Biological Process	GO:0043409	negative regulation of MAPK cascade		0.002266	1	0.06393	0.5894	14	166	SPRY2,SPRED2,HMGCR,SPRED3,FOXM1,EZR,PRKCD,HSPH1,WNK2,DUSP1,DUSP4,DUSP6,PTPN5,PRKN					Pathway	M4388	Cadmium induces DNA synthesis and proliferation in macrophages	MSigDB C2 BIOCARTA (v6.0)	0.005558	1	0.1007	0.7458	2	16	FOS,JUN
Katna1	0.0765282		GO: Biological Process	GO:0006396	RNA processing		0.002267	1	0.06393	0.5894	49	913	ERCC2,MAGOH,RPS15A,SRSF11,METTL1,SCAF1,PNPT1,SAFB,RBM27,GTF2H5,DDX23,WDR77,DHX16,CELF6,CELF5,RBM15,TYW3,INTS7,DHX37,NOL11,LARP7,KHSRP,SRRT,NCOR2,CELF2,DROSHA,CCAR1,ACIN1,SNRPB2,SPEN,METTL2B,DHX38,INTS1,PNO1,UPF3B,INTS3,SUPT5H,SUPT6H,DKC1,PPP1R9B,RBM11,NUDT16,RBM3,YRDC,HNRNPUL1,RP9,PSPC1,SREK1IP1,SYMPK					Pathway	138068	Signaling events mediated by Stem cell factor receptor (c-Kit)	BioSystems: Pathway Interaction Database	0.005875	1	0.1044	0.7731	3	52	SPRED2,GRB10,GAB1
Kazn	0.000800781		GO: Biological Process	GO:0010469	regulation of signaling receptor activity		0.002302	1	0.06437	0.5935	12	131	ACTN2,CACNG2,ADRA2C,NRXN1,MINK1,PRKCD,JPH4,DAPK1,NOS1,SHANK1,MAPK8IP2,JPH3					Pathway	137958	Endothelins	BioSystems: Pathway Interaction Database	0.006196	1	0.108	0.8	3	53	FOS,ADCY9,JUN
Kcna5	0.0095161		GO: Biological Process	GO:0032872	regulation of stress-activated MAPK cascade		0.002305	1	0.06437	0.5935	17	222	HMGCR,TAOK2,MAP3K11,FOXM1,EZR,MINK1,ANKRD6,MAPKBP1,HSPH1,MAPK8IP3,BMP2,DVL3,TIAM1,TLR3,PRDX1,PRKN,MAPK8IP2					Pathway	138071	PDGFR-beta signaling pathway	BioSystems: Pathway Interaction Database	0.006527	1	0.1117	0.8272	3	54	GRB10,S1PR1,GAB1
Kcnmb4	0.00524163		GO: Biological Process	GO:0006935	chemotaxis		0.002341	1	0.06507	0.5999	34	575	PDGFA,MATN2,EXT1,NRXN3,NRXN1,PIK3CD,FGFR1,FOXG1,EZR,SIAH2,SPTBN4,SLIT1,PRKCD,GBF1,SWAP70,SPTB,SPTBN2,DPYSL5,NFASC,ITGAV,MAPK8IP3,NFIB,NECTIN1,NGFR,NOTCH1,GPC1,PLA2G7,CALR,NTRK1,NR4A3,MEGF8,TIAM1,EGR2,EGR3					Pathway	M2349	Pertussis toxin-insensitive CCR5 Signaling in Macrophage	MSigDB C2 BIOCARTA (v6.0)	0.007022	1	0.1119	0.8285	2	18	FOS,JUN
Kcnq2	0.0719223		GO: Biological Process	GO:1901215	negative regulation of neuron death		0.002408	1	0.06637	0.6119	16	204	ERBB3,AGAP2,HSP90AB1,HYOU1,WFS1,ITSN1,HSPH1,JUN,NGFR,OXR1,NTRK1,NR4A3,GRIN1,CD34,LRP1,PRKN					Pathway	M7552	Role of EGF Receptor Transactivation by GPCRs in Cardiac Hypertrophy	MSigDB C2 BIOCARTA (v6.0)	0.007022	1	0.1119	0.8285	2	18	FOS,JUN
Kctd1	0.0222536		GO: Biological Process	GO:0070302	regulation of stress-activated protein kinase signaling cascade		0.002416	1	0.06637	0.6119	17	223	HMGCR,TAOK2,MAP3K11,FOXM1,EZR,MINK1,ANKRD6,MAPKBP1,HSPH1,MAPK8IP3,BMP2,DVL3,TIAM1,TLR3,PRDX1,PRKN,MAPK8IP2					Pathway	M14449	METS affect on Macrophage Differentiation	MSigDB C2 BIOCARTA (v6.0)	0.007022	1	0.1119	0.8285	2	18	FOS,JUN
Kdelc2	0.0282893		GO: Biological Process	GO:0051347	positive regulation of transferase activity		0.002423	1	0.06637	0.6119	38	665	SPRY2,ERBB3,PDGFA,ADCY3,ADCY5,ADCY6,ADCY9,AXIN2,TAOK2,ADRA2C,UBE2L3,CLU,MAP3K11,FGFR1,HSPA2,HSPA5,AGAP2,HSP90AB1,TRIB2,PRKCD,MAPKBP1,HSPH1,PSMD1,MAPK8IP3,BMP2,KISS1R,TELO2,DKC1,DRD2,NTRK1,DUSP6,DVL3,GRM4,TIAM1,TLR3,MARK2,TRIB1,MAPK8IP2					Pathway	M7860	Nerve growth factor pathway (NGF)	MSigDB C2 BIOCARTA (v6.0)	0.007022	1	0.1119	0.8285	2	18	FOS,JUN
Kdm1a	0.0605599		GO: Biological Process	GO:0071277	cellular response to calcium ion		0.002458	1	0.06673	0.6153	7	53	SCN5A,FOSB,ITPKB,JUN,JUNB,CPNE1,PPIF					Pathway	M12836	EPO Signaling Pathway	MSigDB C2 BIOCARTA (v6.0)	0.007812	1	0.1205	0.8927	2	19	FOS,JUN
Kdm5c	0.0869183		GO: Biological Process	GO:1905114	cell surface receptor signaling pathway involved in cell-cell signaling		0.00246	1	0.06673	0.6153	11	115	ZMYND8,CHRNA2,NRXN1,IGSF9B,BMP2,NGFR,SHANK1,DRD2,GRIN1,PRKN,MAPK8IP2					Pathway	1270101	Integration of energy metabolism	BioSystems: REACTOME	0.007862	1	0.1205	0.8927	4	111	CACNB2,ADCY9,PPP2R1B,ADIPOR2
Kdm6b	0.023815		GO: Biological Process	GO:0072109	glomerular mesangium development		0.002517	1	0.06731	0.6206	4	17	PDGFA,NOTCH1,EGR1,CD34					Pathway	M2404	Mechanism of Gene Regulation by Peroxisome Proliferators via PPARa(alpha)	MSigDB C2 BIOCARTA (v6.0)	0.007957	1	0.1205	0.8927	3	58	PPARA,NR2F1,JUN
Khsrp	0.0186979		GO: Biological Process	GO:1902895	positive regulation of pri-miRNA transcription by RNA polymerase II		0.002517	1	0.06731	0.6206	4	17	SMARCA4,BMP2,JUN,GNL3					Pathway	138050	Fc-epsilon receptor I signaling in mast cells	BioSystems: Pathway Interaction Database	0.008341	1	0.1243	0.9207	3	59	FOS,S1PR1,JUN
Kif3c	0.0337393		GO: Biological Process	GO:0034199	activation of protein kinase A activity		0.002517	1	0.06731	0.6206	4	17	ADCY3,ADCY5,ADCY6,ADCY9					Pathway	M10628	ATM Signaling Pathway	MSigDB C2 BIOCARTA (v6.0)	0.00864	1	0.1267	0.9386	2	20	CDKN1A,JUN
Kirrel2	9.82792e-05		GO: Biological Process	GO:0071900	regulation of protein serine/threonine kinase activity		0.002588	1	0.06889	0.6352	31	513	SPRY2,SPRED2,PDGFA,HMGCR,SPRED3,TAOK2,ADRA2C,PPP1R1B,MAP3K11,FGFR1,HSPA2,HSP90AB1,TRIB2,HEXIM1,PRKCD,MAPKBP1,MAPK8IP3,BMP2,KISS1R,TELO2,NTRK1,DUSP1,DUSP4,DUSP6,DVL3,CASP3,GRM4,PTPN5,TIAM1,TLR3,TRIB1					Pathway	1269236	Activated TLR4 signalling	BioSystems: REACTOME	0.008884	1	0.1283	0.95	4	115	FOS,DUSP4,JUN,PPP2R1B
Kiss1r	0.0600588		GO: Biological Process	GO:0034620	cellular response to unfolded protein		0.002613	1	0.06922	0.6382	12	133	HSP90B1,SDF2L1,HSPA5,CREB3L2,HYOU1,WFS1,ATF6B,CALR,PDIA6,PPP1R15B,SEC62,PRKN					Pathway	373901	HTLV-I infection	BioSystems: KEGG	0.009486	1	0.1314	0.973	6	256	CDKN1A,FOS,ADCY9,JUN,EGR1,FZD2
Kl	0.074138		GO: Biological Process	GO:0010975	regulation of neuron projection development		0.002638	1	0.06957	0.6414	30	492	SNAPIN,ZMYND8,ADCY6,FGFR1,ULK1,AATK,SIPA1L1,SLIT1,RBPJ,IKBKB,CUX1,KDM1A,PTPRD,NTM,NGFR,KIF3C,SHANK1,NTRK1,GRIN1,RET,KATNA1,CIT,OMG,PTPN5,LIMK1,MEGF8,TIAM1,LRP1,PRKN,MARK2					Pathway	M2623	IGF-1 Signaling Pathway	MSigDB C2 BIOCARTA (v6.0)	0.009506	1	0.1314	0.973	2	21	FOS,JUN
Klf9	0.0519276		GO: Biological Process	GO:0046777	protein autophosphorylation		0.002732	1	0.07158	0.66	18	245	PDGFA,MAP3K11,FGFR1,ULK1,MINK1,AATK,PRKCD,PRKG2,DAPK1,SIK1,BCR,JUN,SIK2,WNK2,CAD,NTRK1,PEAK1,MARK2					Pathway	137940	Signaling events mediated by VEGFR1 and VEGFR2	BioSystems: Pathway Interaction Database	0.009985	1	0.1314	0.973	3	63	GRB10,S1PR1,GAB1
Klhl29	0.0145452		GO: Biological Process	GO:0060078	regulation of postsynaptic membrane potential		0.002753	1	0.07158	0.66	10	100	ZMYND8,NRXN1,SCN2B,SCN5A,IGSF9B,NGFR,SHANK1,GRIN1,PRKN,MAPK8IP2
Klhl3	0.0949179		GO: Biological Process	GO:0007519	skeletal muscle tissue development		0.002756	1	0.07158	0.66	15	188	HMGCR,MEF2D,S100B,NLN,KLHL40,SKI,DCN,NGFR,NOTCH1,GPC1,RB1,USP2,EGR1,EGR2,GPCPD1
Klhl32	0.0697247		GO: Biological Process	GO:0010035	response to inorganic substance		0.002765	1	0.07158	0.66	33	559	PDGFA,HMGCS1,CLU,SCN5A,HSPA5,FOXO3,FOSB,ANXA11,ID2,PRKCD,HSPH1,KDM6B,ITGAV,ITPKB,JUN,JUNB,KCNA5,GLRX,CPNE1,KCNMB4,NOS1,DRD2,CALR,NTRK1,DUSP1,CASP3,NR4A3,GRIN1,PPIF,CD9,PPP1R15B,PRDX1,PRKN
Klhl40	0.0871474		GO: Biological Process	GO:0050768	negative regulation of neurogenesis		0.002793	1	0.07196	0.6635	20	285	SNAPIN,MBD1,ADCY6,ULK1,FOXG1,FOXO3,ID2,SKI,AATK,SLIT1,RBPJ,MYCN,NTM,NGFR,NOTCH1,CALR,KATNA1,CIT,OMG,LRP1
Krt222	0.0809599		GO: Biological Process	GO:0061448	connective tissue development		0.002896	1	0.0742	0.6841	19	266	PDGFA,SLC25A25,MEF2D,AXIN2,ARID5B,FGFR1,CREB3L2,WNT9A,ID2,POR,MYCN,BMP2,NFIB,NOTCH1,SIK3,TBL1XR1,THRB,EGR1,CD34
Ksr1	0.0892967		GO: Biological Process	GO:0045665	negative regulation of neuron differentiation		0.002906	1	0.0742	0.6841	17	227	SNAPIN,ADCY6,ULK1,FOXG1,FOXO3,ID2,AATK,SLIT1,RBPJ,NTM,NGFR,NOTCH1,CALR,KATNA1,CIT,OMG,LRP1
Ky	0.00956999		GO: Biological Process	GO:0090659	walking behavior		0.002935	1	0.07428	0.6849	6	41	CHAT,ZIC1,SPTBN4,CACNA1C,DRD2,OXR1
Lamc1	0.0954964		GO: Biological Process	GO:0007628	adult walking behavior		0.002935	1	0.07428	0.6849	6	41	CHAT,ZIC1,SPTBN4,CACNA1C,DRD2,OXR1
Lamp1	0.0684387		GO: Biological Process	GO:0031396	regulation of protein ubiquitination		0.003018	1	0.07604	0.7011	19	267	UBE2L3,CLU,HSPA1B,HSPA5,HSP90AB1,TRIB2,WFS1,KLHL40,SIAH2,SUFU,KDM1A,PSMD1,RASSF5,PER2,NXN,LIMK1,PRKN,TRIB1,RASD2
Larp1b	0.0506928		GO: Biological Process	GO:2000628	regulation of miRNA metabolic process		0.003117	1	0.07815	0.7206	3	9	PNPT1,KHSRP,DROSHA
Larp7	0.00191625		GO: Biological Process	GO:0071901	negative regulation of protein serine/threonine kinase activity		0.003142	1	0.07815	0.7206	12	136	SPRY2,SPRED2,HMGCR,SPRED3,PPP1R1B,HEXIM1,PRKCD,DUSP1,DUSP4,DUSP6,CASP3,PTPN5
Lars2	0.00388992		GO: Biological Process	GO:0000188	inactivation of MAPK activity		0.003143	1	0.07815	0.7206	5	29	SPRED2,SPRED3,DUSP1,DUSP4,DUSP6
Leng9	0.089147		GO: Biological Process	GO:0007270	neuron-neuron synaptic transmission		0.003176	1	0.07863	0.725	13	154	NRXN1,HTR1B,USP46,SHANK2,IQSEC2,NGFR,DRD2,NTRK1,GRIN1,GRM4,PRKN,MAPK8IP2,RASD2
Lgr5	0.0864605		GO: Biological Process	GO:0090087	regulation of peptide transport		0.003272	1	0.08066	0.7437	20	289	CACNA2D2,HMGCR,ADCY5,ADRA2C,NRXN1,IRS2,GABBR1,ENY2,C2CD2L,KCNA5,PER2,GLRX,NOS1,CACNA1C,DRD2,MIDN,TIAM1,TLR3,PRDX1,PRKN
Lhx6	0.0869183		GO: Biological Process	GO:0043068	positive regulation of programmed cell death		0.003324	1	0.08158	0.7521	37	655	TP53INP1,TRIO,RPS6KA2,OBSCN,HMGCR,S100B,CLU,MAP3K11,FOXO3,ITSN1,YWHAB,CCAR1,ACIN1,PRKCD,DYNLL1,DAPK1,SIK1,ARHGEF17,BMP2,JUN,NGFR,MCF2L,NOTCH1,NTRK1,DUSP1,DUSP6,CASP3,ARHGEF18,NR4A3,GRIN1,RET,PPIF,AIFM2,TIAM1,EGR1,TLR3,PRKN
Lhx8	0.0479424		GO: Biological Process	GO:0016126	sterol biosynthetic process		0.003378	1	0.08253	0.761	7	56	HMGCR,HMGCS1,MSMO1,POR,IDI1,ABCG1,INSIG1
Limk1	0.0367141		GO: Biological Process	GO:0048568	embryonic organ development		0.003411	1	0.08296	0.7649	29	479	SPRY2,PDGFA,HS6ST1,FGFR1,FOXG1,SLC39A3,MTHFD1L,WNT9A,ID2,ZIC1,RBPJ,SMARCA4,SUFU,KDM1A,CRB2,MYCN,IFT172,INSIG1,BCR,ITGAV,BMP2,JUNB,ZFP36L1,NOTCH1,RBBP6,SOBP,DVL3,NR4A3,MEGF8
Lman2l	0.00804747		GO: Biological Process	GO:0045685	regulation of glial cell differentiation		0.003424	1	0.08296	0.7649	8	71	MBD1,ID2,TENM4,ASPA,MYCN,TNFRSF21,BMP2,NOTCH1
Lrp1	0.00608849		GO: Biological Process	GO:0060537	muscle tissue development		0.003456	1	0.08338	0.7687	26	415	ERBB3,HMGCR,ACTN2,MEF2D,S100B,NLN,PKP2,FGFR1,KLHL40,ID2,SKI,TENM4,RBPJ,SIK1,KDM6B,DCN,BMP2,NGFR,NOTCH1,GPC1,RB1,CALR,USP2,EGR1,EGR2,GPCPD1
Lrrc10b	0.0116512		GO: Biological Process	GO:0007009	plasma membrane organization		0.003537	1	0.08437	0.7779	20	291	LYPLAL1,ACTN2,ADCY6,NRXN1,CLU,PIK3R2,CRB3,PKP2,EZR,ANK1,SPTBN4,PRKCD,PRKG2,IKBKB,SPTB,NFASC,PPP1R9B,MYRF,RILPL1,MAP7
Lrrc59	0.0858214		GO: Biological Process	GO:0032289	central nervous system myelin formation		0.003632	1	0.08437	0.7779	2	3	ERCC2,TENM4
Lrrc8a	0.0821077		GO: Biological Process	GO:0008355	olfactory learning		0.003632	1	0.08437	0.7779	2	3	ADCY3,GRIN1
Lrrtm1	0.0944082		GO: Biological Process	GO:0061343	cell adhesion involved in heart morphogenesis		0.003632	1	0.08437	0.7779	2	3	RBPJ,NOTCH1
Ltbp3	0.0697247		GO: Biological Process	GO:2000587	negative regulation of platelet-derived growth factor receptor-beta signaling pathway		0.003632	1	0.08437	0.7779	2	3	GLRX,LRP1
Lurap1l	0.0542796		GO: Biological Process	GO:0035887	aortic smooth muscle cell differentiation		0.003632	1	0.08437	0.7779	2	3	SMARCA2,SMARCA4
Lyplal1	0.0108758		GO: Biological Process	GO:1901187	regulation of ephrin receptor signaling pathway		0.003632	1	0.08437	0.7779	2	3	RBPJ,NOTCH1
Lzts3	0.00977813		GO: Biological Process	GO:0097116	gephyrin clustering involved in postsynaptic density assembly		0.003632	1	0.08437	0.7779	2	3	NRXN1,NRXN2
Magoh	0.0199599		GO: Biological Process	GO:2000586	regulation of platelet-derived growth factor receptor-beta signaling pathway		0.003632	1	0.08437	0.7779	2	3	GLRX,LRP1
Maoa	0.0697247		GO: Biological Process	GO:0048710	regulation of astrocyte differentiation		0.003664	1	0.08478	0.7817	5	30	MBD1,ID2,MYCN,BMP2,NOTCH1
Map3k11	0.0616666		GO: Biological Process	GO:0051403	stress-activated MAPK cascade		0.003697	1	0.0852	0.7855	19	272	HMGCR,TAOK2,MAP3K11,FOXM1,EZR,MINK1,ANKRD6,MAPKBP1,IKBKB,HSPH1,MAPK8IP3,BMP2,DVL3,TIAM1,TLR3,PRDX1,PRKN,TRIB1,MAPK8IP2
Map6d1	0.0916067		GO: Biological Process	GO:0006979	response to oxidative stress		0.003751	1	0.08584	0.7914	27	439	ERCC2,TP53INP1,ETV5,PNPT1,HSPA1B,FOXO3,MPV17,PRKCD,HSPH1,KDM6B,ITGAV,JUN,KCNA5,GLRX,NGFR,NOS1,RBM11,OXR1,DUSP1,CASP3,NR4A3,GSR,PPIF,PPP1R15B,DGKK,PRDX1,PRKN
Map7	0.0994627		GO: Biological Process	GO:1902652	secondary alcohol metabolic process		0.003755	1	0.08584	0.7914	12	139	ABCA2,HMGCR,HMGCS1,MSMO1,FGFR1,POR,IDI1,ABCG1,TRERF1,INSIG1,THRB,LRP1
Mapk8ip2	0.0939572		GO: Biological Process	GO:0051963	regulation of synapse assembly		0.003794	1	0.08637	0.7964	9	88	NRXN3,NRXN1,SLIT1,MDGA1,ADGRB2,LRRTM1,NECTIN1,NTRK1,GRIN1
Mapk8ip3	0.0718324		GO: Biological Process	GO:0042754	negative regulation of circadian rhythm		0.003876	1	0.08755	0.8072	4	19	CRY2,CIPC,PER2,DRD2
Mapkbp1	0.0954964		GO: Biological Process	GO:0043153	entrainment of circadian clock by photoperiod		0.003876	1	0.08755	0.8072	4	19	ID2,CRY2,SIK1,USP2
Mapre2	0.0570882		GO: Biological Process	GO:0007626	locomotory behavior		0.00396	1	0.08874	0.8181	17	234	ETV5,CHAT,ADCY5,ID2,ZIC1,SPTBN4,LRRTM1,CACNA1C,DRD2,OXR1,SOBP,PAK5,GRIN1,GPR88,USP2,PRKN,RASD2
Mark2	0.048726		GO: Biological Process	GO:0097305	response to alcohol		0.00396	1	0.08874	0.8181	25	398	TP53INP1,PDGFA,MBD1,CHAT,HMGCR,HMGCS1,MMP15,HTR1B,FOSB,FOSL2,USP46,GABBR1,SPTBN2,JUNB,KLF9,GLRX,TACR3,NOS1,DRD2,CAD,CALR,NTRK1,DUSP1,CASP3,GRIN1
Mast2	0.0864605		GO: Biological Process	GO:0021782	glial cell development		0.004092	1	0.09107	0.8397	9	89	ERCC2,CLU,ID2,SKI,TENM4,ARHGEF10,MYRF,OMG,CD9
Mast3	0.0603808		GO: Biological Process	GO:0046879	hormone secretion		0.004119	1	0.09107	0.8397	23	357	CACNA2D2,HMGCR,ADCY5,ADRA2C,NRXN1,FGFR1,VGF,CRY2,IRS2,GABBR1,RAB11FIP3,ENY2,C2CD2L,KISS1R,KCNA5,PER2,GLRX,NOS1,CACNA1C,DRD2,MIDN,TIAM1,PRKN
Matn2	0.0529008		GO: Biological Process	GO:0051235	maintenance of location		0.004199	1	0.09107	0.8397	21	316	HSP90B1,ADCY6,HSPA5,EZR,YWHAB,CRY2,SPTBN4,ABCG1,NR5A1,SUFU,JPH4,ITGAV,TONSL,TLN2,NOS1,SHANK1,CACNA1C,DRD2,CALR,UBASH3B,JPH3
Mblac2	0.000815126		GO: Biological Process	GO:0045185	maintenance of protein location		0.004202	1	0.09107	0.8397	10	106	ADCY6,HSPA5,EZR,YWHAB,SPTBN4,NR5A1,SUFU,TONSL,TLN2,SHANK1
Mcf2l	0.0321885		GO: Biological Process	GO:0035967	cellular response to topologically incorrect protein		0.004214	1	0.09107	0.8397	12	141	HSP90B1,SDF2L1,HSPA5,CREB3L2,HYOU1,WFS1,ATF6B,CALR,PDIA6,PPP1R15B,SEC62,PRKN
Mcm4	0.0538961		GO: Biological Process	GO:0010765	positive regulation of sodium ion transport		0.004216	1	0.09107	0.8397	6	44	SCN5A,PKP2,IKBKB,GLRX,NOS1,WNK2
Mdga1	0.000765198		GO: Biological Process	GO:0045668	negative regulation of osteoblast differentiation		0.004216	1	0.09107	0.8397	6	44	AXIN2,FGFR1,ID2,SKI,SUFU,NOTCH1
Med19	0.0820613		GO: Biological Process	GO:0086091	regulation of heart rate by cardiac conduction		0.004244	1	0.09107	0.8397	5	31	SCN2B,SCN5A,PKP2,KCNA5,CACNA1C
Med30	0.0903348		GO: Biological Process	GO:0006888	ER to Golgi vesicle-mediated transport		0.004269	1	0.09107	0.8397	14	178	CREB3L2,SEC13,HYOU1,ANK1,SPTBN4,DYNLL1,GBF1,INSIG1,SPTB,SPTBN2,COG3,LMAN2L,DYNC1H1,GRIA1
Mef2d	0.0986069		GO: Biological Process	GO:1904322	cellular response to forskolin		0.004337	1	0.09107	0.8397	3	10	ADCY3,ADCY5,ADCY6
Megf8	0.0435165		GO: Biological Process	GO:0097119	postsynaptic density protein 95 clustering		0.004337	1	0.09107	0.8397	3	10	ZMYND8,NRXN1,NRXN2
Mettl1	5.67873e-07		GO: Biological Process	GO:0031223	auditory behavior		0.004337	1	0.09107	0.8397	3	10	NRXN1,NRXN2,DRD2
Mettl2	0.00793681		GO: Biological Process	GO:1904321	response to forskolin		0.004337	1	0.09107	0.8397	3	10	ADCY3,ADCY5,ADCY6
Mfsd2a	0.000109558		GO: Biological Process	GO:0071287	cellular response to manganese ion		0.004337	1	0.09107	0.8397	3	10	HSPA5,GRIN1,PRKN
Mfsd4	0.0287951		GO: Biological Process	GO:0042048	olfactory behavior		0.004337	1	0.09107	0.8397	3	10	ADCY3,SHANK1,GRIN1
Mgat5b	0.0697247		GO: Biological Process	GO:0035791	platelet-derived growth factor receptor-beta signaling pathway		0.004337	1	0.09107	0.8397	3	10	PDGFA,GLRX,LRP1
Mib2	0.0640463		GO: Biological Process	GO:0002934	desmosome organization		0.004337	1	0.09107	0.8397	3	10	GRHL1,PKP2,NECTIN1
Midn	0.00650692		GO: Biological Process	GO:0007492	endoderm development		0.004409	1	0.09222	0.8503	9	90	EXT1,MMP15,ITGAV,RTF1,NOTCH1,DUSP1,DUSP4,DUSP6,LAMC1
Mink1	0.011408		GO: Biological Process	GO:0007193	adenylate cyclase-inhibiting G-protein coupled receptor signaling pathway		0.004426	1	0.09225	0.8505	8	74	ADCY3,ADCY5,ADCY6,ADCY9,HTR1B,GABBR1,DRD2,GRM4
Mkl1	0.0583752		GO: Biological Process	GO:0060538	skeletal muscle organ development		0.004486	1	0.09315	0.8589	15	198	HMGCR,MEF2D,S100B,NLN,KLHL40,SKI,DCN,NGFR,NOTCH1,GPC1,RB1,USP2,EGR1,EGR2,GPCPD1
Mlec	0.0392631		GO: Biological Process	GO:0044087	regulation of cellular component biogenesis		0.004548	1	0.0941	0.8676	44	829	ERCC2,CORO1C,ZMYND8,WIPF3,TBC1D24,NRXN3,NRXN1,CLU,PIK3R2,GTF2H5,PKP2,ULK1,HSPA1B,HSPA2,EZR,TBC1D22B,SPTBN4,ARHGEF10,TRIM9,SLIT1,PRKCD,PRKCH,IKBKB,MDGA1,MYH9,SWAP70,INSIG1,SPTB,SPTBN2,ADGRB2,LRRTM1,JUN,KISS1R,NECTIN1,RAB7A,NOTCH1,SHANK1,NUDT16,RB1,NTRK1,GRIN1,LIMK1,PRKN,EVI5L
Mmp15	0.0301832		GO: Biological Process	GO:0031098	stress-activated protein kinase signaling cascade		0.004675	1	0.09575	0.8828	19	278	HMGCR,TAOK2,MAP3K11,FOXM1,EZR,MINK1,ANKRD6,MAPKBP1,IKBKB,HSPH1,MAPK8IP3,BMP2,DVL3,TIAM1,TLR3,PRDX1,PRKN,TRIB1,MAPK8IP2
Mn1	0.0618624		GO: Biological Process	GO:0043269	regulation of ion transport		0.00468	1	0.09575	0.8828	37	669	CACNA2D2,CBARP,ACTN2,CACNG2,NRXN1,SCN2B,SCN5A,PKP2,HSPA2,HTR1B,WFS1,MINK1,CRY2,SPTBN4,PRKCD,IRS2,IKBKB,GABBR1,JPH4,DAPK1,SIK1,KCNA5,PER2,GLRX,KCNQ2,NOS1,WNK2,SHANK1,CACNA1C,DRD2,GRIN1,PPIF,LRRC8A,PRKN,UBASH3B,MAPK8IP2,JPH3
Mon1b	0.0121257		GO: Biological Process	GO:0007613	memory		0.004684	1	0.09575	0.8828	11	125	CHAT,S100B,SHANK2,SHANK1,DRD2,PAK5,GRIA1,GRIN1,EGR1,EIF4EBP2,JPH3
Mpp2	0.0220279		GO: Biological Process	GO:0030220	platelet formation		0.004712	1	0.09575	0.8828	4	20	ACTN1,MYH9,NBEAL2,CASP3
Mpv17	0.0247278		GO: Biological Process	GO:0007635	chemosensory behavior		0.004712	1	0.09575	0.8828	4	20	ADCY3,SHANK1,NTRK1,GRIN1
Mrap2	0.0600588		GO: Biological Process	GO:0051651	maintenance of location in cell		0.0048	1	0.09628	0.8877	10	108	ADCY6,HSPA5,EZR,YWHAB,SPTBN4,NR5A1,SUFU,TONSL,TLN2,SHANK1
Msi1	0.0328398		GO: Biological Process	GO:0099565	chemical synaptic transmission, postsynaptic		0.0048	1	0.09628	0.8877	10	108	ZMYND8,CHRNA2,NRXN1,IGSF9B,NGFR,SHANK1,DRD2,GRIN1,PRKN,MAPK8IP2
Msl1	0.0571603		GO: Biological Process	GO:0048598	embryonic morphogenesis		0.004879	1	0.09628	0.8877	36	648	SPRY2,EXT1,FGFR1,MMP15,FOXG1,SLC39A3,MTHFD1L,WNT9A,ID2,SKI,ZIC1,TENM4,RBPJ,SMARCA4,SUFU,CRB2,MYCN,IFT172,INSIG1,KDM6B,BCR,ITGAV,RTF1,ZFP36L1,GNA12,NOTCH1,CACNA1C,SOBP,DUSP1,DUSP4,DUSP6,DVL3,NR4A3,RET,MEGF8,PCDH8
Mthfd1l	0.0192158		GO: Biological Process	GO:0043278	response to morphine		0.004887	1	0.09628	0.8877	5	32	FOSB,PPP1R9B,TACR3,DRD2,GRIN1
Mycn	0.0697247		GO: Biological Process	GO:0014072	response to isoquinoline alkaloid		0.004887	1	0.09628	0.8877	5	32	FOSB,PPP1R9B,TACR3,DRD2,GRIN1
Myh9	0.0392631		GO: Biological Process	GO:0001964	startle response		0.004887	1	0.09628	0.8877	5	32	FABP7,NRXN1,DRD2,GRIN1,PRKN
Myo18a	0.00525126		GO: Biological Process	GO:0045197	establishment or maintenance of epithelial cell apical/basal polarity		0.004887	1	0.09628	0.8877	5	32	EZR,ANK1,CRB2,MTCL1,MARK2
Myo5b	0.0697247		GO: Biological Process	GO:0007616	long-term memory		0.004887	1	0.09628	0.8877	5	32	SHANK1,DRD2,GRIA1,GRIN1,EGR1
Myrf	0.0997581		GO: Biological Process	GO:0043583	ear development		0.004891	1	0.09628	0.8877	17	239	SPRY2,PDGFA,FGFR1,FOXG1,WHRN,MPV17,LGR5,ZIC1,RBPJ,MYCN,INSIG1,BCR,BMP2,NOTCH1,SOBP,DVL3,NR4A3
Naif1	0.0450954		GO: Biological Process	GO:0034329	cell junction assembly		0.00492	1	0.09651	0.8899	15	200	CORO1C,ACTN1,ACTN2,TAOK2,CRB3,PKP2,UGT8,ALOX12B,PRKCH,IKBKB,NFASC,ITGAV,TLN2,LAMC1,CD9
Nbeal2	0.0914451		GO: Biological Process	GO:0007517	muscle organ development		0.004938	1	0.09653	0.89	25	405	ERBB3,CHAT,HMGCR,MEF2D,S100B,NLN,ARID5B,PKP2,FGFR1,KLHL40,SKI,RBPJ,UNC45A,DCN,BMP2,NGFR,NOTCH1,GPC1,RB1,KY,USP2,EGR1,EGR2,EGR3,GPCPD1
Ncoa5	0.0122883		GO: Biological Process	GO:0051592	response to calcium ion		0.004974	1	0.09689	0.8933	11	126	SCN5A,FOSB,ANXA11,ITPKB,JUN,JUNB,CPNE1,KCNMB4,DUSP1,GRIN1,PPIF
Ncor2	0.0281041		GO: Biological Process	GO:0043065	positive regulation of apoptotic process		0.004998	1	0.09703	0.8947	36	649	TP53INP1,TRIO,RPS6KA2,OBSCN,HMGCR,S100B,CLU,MAP3K11,FOXO3,ITSN1,YWHAB,CCAR1,ACIN1,PRKCD,DYNLL1,DAPK1,SIK1,ARHGEF17,BMP2,JUN,NGFR,MCF2L,NOTCH1,DUSP1,DUSP6,CASP3,ARHGEF18,NR4A3,GRIN1,RET,PPIF,AIFM2,TIAM1,EGR1,TLR3,PRKN
Nde1	0.00667792		GO: Biological Process	GO:0032970	regulation of actin filament-based process		0.00504	1	0.09752	0.8991	22	342	PDGFA,WIPF3,ACTN2,PIK3R2,SCN5A,PKP2,EZR,ARHGEF19,SPTBN4,ARHGEF10,PRKCD,MYH9,SWAP70,SPTB,SPTBN2,KISS1R,SHANK1,CACNA1C,CIT,LIMK1,LRP1,PRKN
Ndp	0.0705798		GO: Biological Process	GO:0050805	negative regulation of synaptic transmission		0.005209	1	0.1004	0.9262	8	76	HTR1B,SHANK2,GABBR1,IQSEC2,NOS1,DRD2,GRIA1,PRKN
Ndst4	0.0952061		GO: Biological Process	GO:0030072	peptide hormone secretion		0.005438	1	0.104	0.9586	19	282	CACNA2D2,HMGCR,ADCY5,ADRA2C,NRXN1,VGF,IRS2,GABBR1,ENY2,C2CD2L,KCNA5,PER2,GLRX,NOS1,CACNA1C,DRD2,MIDN,TIAM1,PRKN
Ndufa10	0.0941413		GO: Biological Process	GO:0007405	neuroblast proliferation		0.005465	1	0.104	0.9586	7	61	FGFR1,FOXG1,SOX10,NDE1,NOTCH1,DRD2,EML1
Nfasc	0.0517744		GO: Biological Process	GO:0071695	anatomical structure maturation		0.005465	1	0.104	0.9586	7	61	ERCC2,RBPJ,RERE,BMP2,NOTCH1,GRIN1,RET
Nfatc2	0.0367141		GO: Biological Process	GO:0019933	cAMP-mediated signaling		0.005465	1	0.104	0.9586	7	61	ADCY3,ADCY5,ADCY6,ADCY9,KSR1,EIF4EBP2,RASD2
Nfib	0.089827		GO: Biological Process	GO:0048511	rhythmic process		0.005547	1	0.1047	0.9653	23	366	KDM5C,CHAT,CLU,VGF,FOXO3,ID2,CRY2,CIPC,NR5A1,PRKG2,SIK1,JUN,PER2,KLF9,NGFR,DRD2,NTRK1,GRIN1,TEF,USP2,EGR2,EGR3,PSPC1
Nfyb	0.0908815		GO: Biological Process	GO:0042542	response to hydrogen peroxide		0.005562	1	0.1047	0.9653	12	146	FOXO3,PRKCD,HSPH1,KDM6B,JUN,KCNA5,GLRX,DUSP1,CASP3,NR4A3,PPIF,PPP1R15B
Ngfr	0.00621764		GO: Biological Process	GO:0060487	lung epithelial cell differentiation		0.005596	1	0.1047	0.9653	5	33	NCOR2,RBPJ,NFIB,NUMA1,THRB
Ngly1	0.0476092		GO: Biological Process	GO:0030201	heparan sulfate proteoglycan metabolic process		0.005596	1	0.1047	0.9653	5	33	NDST4,EXT1,HS6ST1,GPC1,B3GALT6
Nipal3	0.0364316		GO: Biological Process	GO:0009303	rRNA transcription		0.005596	1	0.1047	0.9653	5	33	POLR1A,NOL11,SMARCA4,CD3EAP,GTF3C1
Nln	0.0345533		GO: Biological Process	GO:0036344	platelet morphogenesis		0.005661	1	0.1052	0.9701	4	21	ACTN1,MYH9,NBEAL2,CASP3
Nlrx1	0.0903348		GO: Biological Process	GO:0098810	neurotransmitter reuptake		0.005661	1	0.1052	0.9701	4	21	PER2,NOS1,DRD2,PRKN
Nol11	0.0450954		GO: Biological Process	GO:0022604	regulation of cell morphogenesis		0.005693	1	0.1055	0.9725	34	609	CORO1C,WIPF3,AXIN2,TBC1D24,TAOK2,S100B,ULK1,EZR,TBC1D22B,AATK,SIPA1L1,SLIT1,CUX1,CRB2,MYH9,ARHGAP15,BMP2,TTBK1,PTPRD,NGFR,GNA12,NOTCH1,CALR,ARHGEF18,GRIN1,RET,CIT,OMG,LIMK1,MEGF8,TIAM1,PRKN,MARK2,EVI5L
Nomo1	0.0282893		GO: Biological Process	GO:0051967	negative regulation of synaptic transmission, glutamatergic		0.005809	1	0.1059	0.9763	3	11	HTR1B,DRD2,PRKN
Nos1	0.0951732		GO: Biological Process	GO:0006983	ER overload response		0.005809	1	0.1059	0.9763	3	11	HSPA5,WFS1,PPP1R15B
Nr4a3	0.0718324		GO: Biological Process	GO:0034975	protein folding in endoplasmic reticulum		0.005809	1	0.1059	0.9763	3	11	HSP90B1,HSPA5,CALR
Nrep	0.0363415		GO: Biological Process	GO:0086069	bundle of His cell to Purkinje myocyte communication		0.005809	1	0.1059	0.9763	3	11	SCN5A,PKP2,KCNA5
Nrip2	0.0278161		GO: Biological Process	GO:0060013	righting reflex		0.005809	1	0.1059	0.9763	3	11	USP46,AUTS2,SHANK1
Nrxn1	0.0892698		GO: Biological Process	GO:0048562	embryonic organ morphogenesis		0.005964	1	0.1079	0.9951	21	326	SPRY2,FGFR1,FOXG1,SLC39A3,MTHFD1L,WNT9A,ID2,ZIC1,RBPJ,SMARCA4,SUFU,CRB2,MYCN,IFT172,INSIG1,BCR,NOTCH1,SOBP,DVL3,NR4A3,MEGF8
Nrxn2	0.0701642		GO: Biological Process	GO:0032922	circadian regulation of gene expression		0.005978	1	0.1079	0.9951	7	62	ID2,CRY2,PRKG2,PER2,NGFR,DRD2,USP2
Nrxn3	0.0594453		GO: Biological Process	GO:0048168	regulation of neuronal synaptic plasticity		0.005978	1	0.1079	0.9951	7	62	S100B,VGF,DRD2,GRIN1,EGR1,EGR2,JPH3
Ntm	0.000743875		GO: Biological Process	GO:0090066	regulation of anatomical structure size		0.006072	1	0.1093	1	31	544	WIPF3,HMGCR,ACTN2,ADCY6,ADRA2C,PIK3R2,ULK1,HSP90AB1,EZR,HTR1B,SPTBN4,AATK,SLIT1,PRKCD,KDM1A,MYH9,SWAP70,SPTB,SPTBN2,KCNA5,PER2,KCNMB4,NOS1,CACNA1C,PLOD3,RET,CIT,OMG,LIMK1,MEGF8,LRRC8A
Ntrk1	0.0447683		GO: Biological Process	GO:0072659	protein localization to plasma membrane		0.006235	1	0.1119	1	16	225	LYPLAL1,ACTN2,ADCY6,NRXN1,PIK3R2,CRB3,PKP2,EZR,ANK1,SPTBN4,PRKG2,IKBKB,NFASC,PPP1R9B,RILPL1,MAP7
Nuak1	0.000269707		GO: Biological Process	GO:0030968	endoplasmic reticulum unfolded protein response		0.006277	1	0.112	1	11	130	HSP90B1,SDF2L1,HSPA5,CREB3L2,HYOU1,WFS1,ATF6B,CALR,PDIA6,PPP1R15B,SEC62
Nucks1	0.0718324		GO: Biological Process	GO:0007043	cell-cell junction assembly		0.006287	1	0.112	1	9	95	CRB3,PKP2,UGT8,ALOX12B,PRKCH,IKBKB,NFASC,TLN2,CD9
Nudt16	0.0515498		GO: Biological Process	GO:0009914	hormone transport		0.006301	1	0.112	1	23	370	CACNA2D2,HMGCR,ADCY5,ADRA2C,NRXN1,FGFR1,VGF,CRY2,IRS2,GABBR1,RAB11FIP3,ENY2,C2CD2L,KISS1R,KCNA5,PER2,GLRX,NOS1,CACNA1C,DRD2,MIDN,TIAM1,PRKN
Numa1	0.0563069		GO: Biological Process	GO:0060479	lung cell differentiation		0.006374	1	0.1126	1	5	34	NCOR2,RBPJ,NFIB,NUMA1,THRB
Nxn	0.00977813		GO: Biological Process	GO:0038179	neurotrophin signaling pathway		0.006374	1	0.1126	1	5	34	SPRY2,ULK1,NGFR,NTRK1,CASP3
Obscn	0.0542796		GO: Biological Process	GO:0046676	negative regulation of insulin secretion		0.006512	1	0.1146	1	6	48	HMGCR,ENY2,NOS1,DRD2,MIDN,PRKN
Ogdhl	0.0950802		GO: Biological Process	GO:0030104	water homeostasis		0.006578	1	0.1154	1	8	79	ADCY3,ADCY5,ADCY6,ADCY9,GRHL1,ALOX12B,WFS1,MYO5B
Omg	0.0535723		GO: Biological Process	GO:0034599	cellular response to oxidative stress		0.006749	1	0.1165	1	17	247	TP53INP1,ETV5,PNPT1,HSPA1B,FOXO3,MPV17,PRKCD,HSPH1,KDM6B,GLRX,NGFR,RBM11,OXR1,NR4A3,PPIF,PRDX1,PRKN
Opalin	0.000797747		GO: Biological Process	GO:1990778	protein localization to cell periphery		0.006772	1	0.1165	1	16	227	LYPLAL1,ACTN2,ADCY6,NRXN1,PIK3R2,CRB3,PKP2,EZR,ANK1,SPTBN4,PRKG2,IKBKB,NFASC,PPP1R9B,RILPL1,MAP7
Orc2	0.0720244		GO: Biological Process	GO:0090630	activation of GTPase activity		0.00709	1	0.1165	1	8	80	SGSM1,CORO1C,TBC1D22B,ARHGEF10,SIPA1L1,RUNDC1,TIAM1,EVI5L
Orc6	0.0557528		GO: Biological Process	GO:0019226	transmission of nerve impulse		0.00709	1	0.1165	1	8	80	CACNG2,SCN5A,SPTBN4,NFASC,KCNQ2,KCNMB4,GRIA1,GPR88
Oxr1	0.0914451		GO: Biological Process	GO:0060528	secretory columnal luminar epithelial cell differentiation involved in prostate glandular acinus development		0.00709	1	0.1165	1	2	4	WDR77,NOTCH1
P4ha1	0.0241697		GO: Biological Process	GO:1900041	negative regulation of interleukin-2 secretion		0.00709	1	0.1165	1	2	4	EZR,CD34
Pak7	0.0443157		GO: Biological Process	GO:0086043	bundle of His cell action potential		0.00709	1	0.1165	1	2	4	SCN5A,KCNA5
Pamr1	0.0227374		GO: Biological Process	GO:0021769	orbitofrontal cortex development		0.00709	1	0.1165	1	2	4	FGFR1,DRD2
Pappa2	0.0392631		GO: Biological Process	GO:0086028	bundle of His cell to Purkinje myocyte signaling		0.00709	1	0.1165	1	2	4	SCN5A,KCNA5
Paqr4	0.0854327		GO: Biological Process	GO:0097118	neuroligin clustering involved in postsynaptic membrane assembly		0.00709	1	0.1165	1	2	4	NRXN1,NRXN2
Park2	0.0997581		GO: Biological Process	GO:0072697	protein localization to cell cortex		0.00709	1	0.1165	1	2	4	EZR,PPP1R9B
Parvg	0.0718324		GO: Biological Process	GO:0060486	Clara cell differentiation		0.00709	1	0.1165	1	2	4	RBPJ,NFIB
Pcdh1	0.00956999		GO: Biological Process	GO:0051490	negative regulation of filopodium assembly		0.00709	1	0.1165	1	2	4	NRXN1,PRKCD
Pcdh8	0.00914646		GO: Biological Process	GO:0044396	actin cortical patch organization		0.00709	1	0.1165	1	2	4	CORO1C,WIPF3
Pcdha10	0.0973607		GO: Biological Process	GO:0046959	habituation		0.00709	1	0.1165	1	2	4	SHANK1,EPM2A
Pcm1	0.0891769		GO: Biological Process	GO:0002175	protein localization to paranode region of axon		0.00709	1	0.1165	1	2	4	UGT8,NFASC
Pcyox1l	0.08308		GO: Biological Process	GO:0086045	membrane depolarization during AV node cell action potential		0.00709	1	0.1165	1	2	4	SCN5A,CACNA1C
Pdgfa	5.54596e-08		GO: Biological Process	GO:0007621	negative regulation of female receptivity		0.00709	1	0.1165	1	2	4	PPP1R1B,THRB
Pdia4	0.0451658		GO: Biological Process	GO:0032286	central nervous system myelin maintenance		0.00709	1	0.1165	1	2	4	CLU,MYRF
Pdia6	0.000975224		GO: Biological Process	GO:1903753	negative regulation of p38MAPK cascade		0.00709	1	0.1165	1	2	4	EZR,HSPH1
Pdk4	0.0946693		GO: Biological Process	GO:0000147	actin cortical patch assembly		0.00709	1	0.1165	1	2	4	CORO1C,WIPF3
Pdxk	0.019653		GO: Biological Process	GO:0048636	positive regulation of muscle organ development		0.007111	1	0.1165	1	7	64	ERBB3,HMGCR,FGFR1,RBPJ,NOTCH1,GPC1,USP2
Pdyn	0.0715701		GO: Biological Process	GO:0045844	positive regulation of striated muscle tissue development		0.007111	1	0.1165	1	7	64	ERBB3,HMGCR,FGFR1,RBPJ,NOTCH1,GPC1,USP2
Pdzd2	0.0320145		GO: Biological Process	GO:0036092	phosphatidylinositol-3-phosphate biosynthetic process		0.007205	1	0.1171	1	6	49	KL,PIK3CD,PIK3R2,FGFR1,IRS2,SYNJ2
Pdzk1ip1	0.0718324		GO: Biological Process	GO:0016239	positive regulation of macroautophagy		0.007205	1	0.1171	1	6	49	ULK1,DCN,SUPT5H,CLEC16A,RAB12,EPM2A
Per2	6.07458e-06		GO: Biological Process	GO:0014037	Schwann cell differentiation		0.007226	1	0.1171	1	5	35	ERBB3,SKI,ARHGEF10,GPC1,EGR2
Pex6	0.0221266		GO: Biological Process	GO:0071248	cellular response to metal ion		0.007232	1	0.1171	1	12	151	SCN5A,HSPA5,FOSB,ID2,ITPKB,JUN,JUNB,CPNE1,CALR,GRIN1,PPIF,PRKN
Pfkfb3	0.0301832		GO: Biological Process	GO:0002790	peptide secretion		0.007272	1	0.1175	1	19	290	CACNA2D2,HMGCR,ADCY5,ADRA2C,NRXN1,VGF,IRS2,GABBR1,ENY2,C2CD2L,KCNA5,PER2,GLRX,NOS1,CACNA1C,DRD2,MIDN,TIAM1,PRKN
Phf12	0.0554981		GO: Biological Process	GO:0043086	negative regulation of catalytic activity		0.007505	1	0.1189	1	45	877	SPRY2,SPRED2,CRIM1,CORO1C,HMGCR,SPRED3,SERPINB9,CAMK2N1,PPP1R1B,MKL1,TRIB2,WNT9A,POR,SIAH2,HEXIM1,CRY2,PRKCD,IRS2,IKBKB,RUBCN,GABBR1,CRB2,INTS1,PSMD1,LRRTM1,DCN,NGFR,PPP1R9B,NOS1,NOTCH1,DRD2,RB1,DUSP1,DUSP4,DUSP6,CASP3,PPIF,PTPN5,LIMK1,MIDN,FURIN,SERPINB1,PRKN,UBASH3B,TRIB1
Phf15	0.0575646		GO: Biological Process	GO:0048711	positive regulation of astrocyte differentiation		0.007545	1	0.1189	1	3	12	ID2,BMP2,NOTCH1
Phyh	0.00120961		GO: Biological Process	GO:0031643	positive regulation of myelination		0.007545	1	0.1189	1	3	12	TENM4,NGFR,MYRF
Pik3cd	0.0110498		GO: Biological Process	GO:1901298	regulation of hydrogen peroxide-mediated programmed cell death		0.007545	1	0.1189	1	3	12	FOXO3,HSPH1,GLRX
Pik3r2	0.0962294		GO: Biological Process	GO:0042482	positive regulation of odontogenesis		0.007545	1	0.1189	1	3	12	BMP2,NGFR,CD34
Pitpnm2	0.0116002		GO: Biological Process	GO:0071372	cellular response to follicle-stimulating hormone stimulus		0.007545	1	0.1189	1	3	12	HMGCS1,POR,NOTCH1
Pkp2	0.0718324		GO: Biological Process	GO:0003128	heart field specification		0.007545	1	0.1189	1	3	12	AXIN2,RBPJ,BMP2
Pla2g7	0.0225752		GO: Biological Process	GO:0043923	positive regulation by host of viral transcription		0.007545	1	0.1189	1	3	12	SMARCA4,JUN,ZNF639
Plekha2	0.00914646		GO: Biological Process	GO:1903827	regulation of cellular protein localization		0.007554	1	0.1189	1	33	598	RNF168,LYPLAL1,APC2,ZMYND8,ACTN2,AXIN2,NRXN1,UBE2L3,PIK3R2,HSP90AB1,EZR,YWHAB,ZIC1,PRKCD,DYNLL1,SUFU,KDM1A,GBF1,HSPH1,RASSF5,PTPN14,TONSL,DKC1,PPP1R9B,MTCL1,GNL3,RB1,DVL3,DPH6,PTPN5,TLR3,PRDX1,PRKN
Plekho2	0.0430965		GO: Biological Process	GO:0045666	positive regulation of neuron differentiation		0.00759	1	0.1191	1	23	376	ZMYND8,ETV5,ADRA2C,FGFR1,FOXG1,IKBKB,CUX1,KDM1A,MAPK8IP3,BMP2,PTPRD,NGFR,CPNE1,KIF3C,SHANK1,NTRK1,RET,PTPN5,LIMK1,MEGF8,TIAM1,PRKN,MARK2
Plin4	3.44891e-12		GO: Biological Process	GO:0010977	negative regulation of neuron projection development		0.007608	1	0.1191	1	12	152	SNAPIN,ADCY6,ULK1,AATK,SLIT1,RBPJ,NTM,NGFR,KATNA1,CIT,OMG,LRP1
Plod1	0.0380479		GO: Biological Process	GO:1901863	positive regulation of muscle tissue development		0.007734	1	0.1201	1	7	65	ERBB3,HMGCR,FGFR1,RBPJ,NOTCH1,GPC1,USP2
Plod3	0.0544404		GO: Biological Process	GO:0061178	regulation of insulin secretion involved in cellular response to glucose stimulus		0.007734	1	0.1201	1	7	65	HMGCR,ADCY5,NRXN1,ENY2,C2CD2L,TIAM1,PRKN
Pnmal2	0.00469533		GO: Biological Process	GO:0043434	response to peptide hormone		0.007734	1	0.1201	1	26	442	PDK4,ACTN2,ADCY3,ADCY5,ADCY6,ADCY9,KL,PIK3R2,NUCKS1,VGF,IRS4,POR,NCOA5,CRY2,PRKCD,IRS2,SSTR4,JUNB,SIK2,NGFR,NOS1,CAD,NR4A3,EGR1,EGR2,EIF4EBP2
Pno1	0.0817706		GO: Biological Process	GO:0008203	cholesterol metabolic process		0.007834	1	0.121	1	11	134	ABCA2,HMGCR,HMGCS1,MSMO1,POR,IDI1,ABCG1,TRERF1,INSIG1,THRB,LRP1
Pnpla6	0.0282893		GO: Biological Process	GO:0051017	actin filament bundle assembly		0.007834	1	0.121	1	11	134	HSP90B1,ACTN1,PIK3R2,EZR,SHROOM1,ARHGEF10,SWAP70,KISS1R,SHANK1,LIMK1,PRKN
Pnpt1	0.0844975		GO: Biological Process	GO:0002052	positive regulation of neuroblast proliferation		0.007923	1	0.122	1	4	23	FOXG1,SOX10,NOTCH1,DRD2
Polr1a	0.0697247		GO: Biological Process	GO:0086002	cardiac muscle cell action potential involved in contraction		0.008153	1	0.1249	1	5	36	SCN2B,SCN5A,PKP2,KCNA5,CACNA1C
Polr3gl	0.0364356		GO: Biological Process	GO:0051293	establishment of spindle localization		0.008153	1	0.1249	1	5	36	SPRY2,MYH9,NDE1,DYNC1H1,NUMA1
Por	0.0140271		GO: Biological Process	GO:0000302	response to reactive oxygen species		0.008174	1	0.1249	1	17	252	FOXO3,MPV17,PRKCD,HSPH1,KDM6B,ITGAV,JUN,KCNA5,GLRX,NOS1,DUSP1,CASP3,NR4A3,GSR,PPIF,PPP1R15B,PRDX1
Ppa2	0.0643136		GO: Biological Process	GO:0015833	peptide transport		0.008199	1	0.1249	1	22	357	CACNA2D2,HMGCR,ADCY5,ADRA2C,NRXN1,VGF,IRS2,GABBR1,SLCO3A1,ENY2,C2CD2L,KCNA5,PER2,GLRX,NOS1,CACNA1C,DRD2,MIDN,TIAM1,TLR3,PRDX1,PRKN
Ppfia4	0.0444055		GO: Biological Process	GO:0032874	positive regulation of stress-activated MAPK cascade		0.008408	1	0.1278	1	12	154	HMGCR,TAOK2,MAP3K11,MINK1,ANKRD6,MAPKBP1,MAPK8IP3,BMP2,DVL3,TIAM1,TLR3,MAPK8IP2
Ppfibp1	0.0358233		GO: Biological Process	GO:0010639	negative regulation of organelle organization		0.008568	1	0.1299	1	21	337	RPS6KA2,MAP6D1,APC2,SKI,SPTBN4,TRIM9,PRKCD,RUBCN,KDM1A,MYH9,SWAP70,INSIG1,SPTB,SPTBN2,SUPT6H,CLEC16A,SHANK1,DUSP1,PPIF,PRKN,EVI5L
Ppif	0.0606921		GO: Biological Process	GO:0045165	cell fate commitment		0.008608	1	0.1299	1	18	274	SPRY2,APC2,FGFR1,FOXG1,WNT9A,ID2,TENM4,RBPJ,SMARCA4,SMARCC2,SUFU,KDM6B,RTF1,BMP2,NOTCH1,DUSP6,CASP3,LHX6
Ppip5k1	0.0484653		GO: Biological Process	GO:0008380	RNA splicing		0.008626	1	0.1299	1	24	402	MAGOH,SRSF11,SCAF1,DDX23,WDR77,DHX16,CELF6,RBM15,KHSRP,SRRT,CELF2,CCAR1,ACIN1,SNRPB2,SPEN,DHX38,UPF3B,SUPT6H,PPP1R9B,RBM11,HNRNPUL1,RP9,PSPC1,SREK1IP1
Ppm1h	0.0554981		GO: Biological Process	GO:0032147	activation of protein kinase activity		0.008637	1	0.1299	1	20	316	ADCY3,ADCY5,ADCY6,ADCY9,TAOK2,ADRA2C,MAP3K11,AGAP2,PRKCD,MAPKBP1,MAPK8IP3,BMP2,KISS1R,DRD2,NTRK1,DUSP6,GRM4,TLR3,MARK2,MAPK8IP2
Ppp1r12c	0.0517383		GO: Biological Process	GO:0048589	developmental growth		0.008677	1	0.1301	1	36	673	SPRY2,ERCC2,CACNA2D2,CHAT,SLC25A25,ARID5B,FGFR1,ULK1,FOXO3,EZR,POR,SPTBN4,AATK,TENM4,SLIT1,RBPJ,SMARCA4,SOX10,SPTBN2,INTS1,RTF1,ZFP36L1,CPNE1,NOTCH1,CACNA1C,DRD2,RBBP6,DUSP6,SIK3,MAP7,TBL1XR1,OMG,LIMK1,MEGF8,TIAM1,PRKN
Ppp1r15b	0.0643602		GO: Biological Process	GO:0008344	adult locomotory behavior		0.008727	1	0.1303	1	9	100	CHAT,ID2,ZIC1,SPTBN4,CACNA1C,DRD2,OXR1,GRIN1,PRKN
Ppp1r1b	0.00764052		GO: Biological Process	GO:0043392	negative regulation of DNA binding		0.008748	1	0.1303	1	6	51	ID2,KDM1A,JUN,PER2,NFIB,CPNE1
Ppp1r9b	0.0192158		GO: Biological Process	GO:0097192	extrinsic apoptotic signaling pathway in absence of ligand		0.008806	1	0.1303	1	8	83	ERBB3,FGFR1,HSPA1B,AGAP2,FOXO3,ITGAV,CASP3,RET
Ppp2r2d	0.0346329		GO: Biological Process	GO:1901879	regulation of protein depolymerization		0.008806	1	0.1303	1	8	83	MAP6D1,APC2,ACTN2,SPTBN4,MYH9,SWAP70,SPTB,SPTBN2
Pqlc2	0.0715701		GO: Biological Process	GO:0038034	signal transduction in absence of ligand		0.008806	1	0.1303	1	8	83	ERBB3,FGFR1,HSPA1B,AGAP2,FOXO3,ITGAV,CASP3,RET
Prcp	0.0570536		GO: Biological Process	GO:0070304	positive regulation of stress-activated protein kinase signaling cascade		0.008832	1	0.1304	1	12	155	HMGCR,TAOK2,MAP3K11,MINK1,ANKRD6,MAPKBP1,MAPK8IP3,BMP2,DVL3,TIAM1,TLR3,MAPK8IP2
Prdm16	0.0484249		GO: Biological Process	GO:0007623	circadian rhythm		0.009003	1	0.1326	1	15	214	KDM5C,ID2,CRY2,CIPC,PRKG2,SIK1,JUN,PER2,KLF9,NGFR,DRD2,NTRK1,USP2,EGR3,PSPC1
Prdx1	0.0382324		GO: Biological Process	GO:0060079	excitatory postsynaptic potential		0.009098	1	0.1329	1	7	67	ZMYND8,NRXN1,NGFR,SHANK1,GRIN1,PRKN,MAPK8IP2
Prelp	0.0393373		GO: Biological Process	GO:0043666	regulation of phosphoprotein phosphatase activity		0.009098	1	0.1329	1	7	67	HSP90B1,CRY2,IKBKB,PPP2R2D,NUAK1,PPP1R9B,DRD2
Prkcd	0.0392631		GO: Biological Process	GO:1901880	negative regulation of protein depolymerization		0.009098	1	0.1329	1	7	67	MAP6D1,APC2,SPTBN4,MYH9,SWAP70,SPTB,SPTBN2
Prkch	0.0199599		GO: Biological Process	GO:0036003	positive regulation of transcription from RNA polymerase II promoter in response to stress		0.009247	1	0.1337	1	4	24	HSPA5,ATF6B,RBPJ,NOTCH1
Prkg2	0.0739889		GO: Biological Process	GO:0009648	photoperiodism		0.009247	1	0.1337	1	4	24	ID2,CRY2,SIK1,USP2
Prkrir	0.0907003		GO: Biological Process	GO:0060004	reflex		0.009247	1	0.1337	1	4	24	USP46,AUTS2,SHANK1,NR4A3
Prrt1	0.000383825		GO: Biological Process	GO:0086019	cell-cell signaling involved in cardiac conduction		0.009247	1	0.1337	1	4	24	SCN5A,PKP2,KCNA5,CACNA1C
Prrt2	0.0146768		GO: Biological Process	GO:0048193	Golgi vesicle transport		0.009419	1	0.1359	1	21	340	LYPLAL1,GABARAPL2,CREB3L2,SEC13,HYOU1,ANK1,MYO18A,SPTBN4,DYNLL1,CUX1,GBF1,INSIG1,SPTB,SPTBN2,COG3,LMAN2L,KIF3C,DYNC1H1,GRIA1,LAMP1,ATP9A
Psmd1	0.0179937		GO: Biological Process	GO:0016055	Wnt signaling pathway		0.009456	1	0.1361	1	28	494	APC2,AXIN2,FOXO3,ARHGEF19,WNT9A,SIAH2,ANKRD6,SKI,LGR5,RBPJ,SMARCA4,TCF7L1,SOX10,PSMD1,NDP,RTF1,BMP2,NOTCH1,DRD2,DVL3,PTPRU,NXN,TBL1XR1,TIAM1,EGR1,LRP1,PRKN,MARK2
Pspc1	0.00509127		GO: Biological Process	GO:0021826	substrate-independent telencephalic tangential migration		0.009554	1	0.1361	1	3	13	SLIT1,DRD2,LHX6
Ptp4a1	0.0796445		GO: Biological Process	GO:0045651	positive regulation of macrophage differentiation		0.009554	1	0.1361	1	3	13	ID2,RB1,TRIB1
Ptpn14	0.00413424		GO: Biological Process	GO:0021843	substrate-independent telencephalic tangential interneuron migration		0.009554	1	0.1361	1	3	13	SLIT1,DRD2,LHX6
Ptpn23	0.0501249		GO: Biological Process	GO:0007638	mechanosensory behavior		0.009554	1	0.1361	1	3	13	NRXN1,NRXN2,DRD2
Ptpn5	0.0116512		GO: Biological Process	GO:0061077	chaperone-mediated protein folding		0.009602	1	0.1361	1	6	52	CLU,FKBP5,PDIA4,HSPH1,UNC45A,CALR
Ptpn7	0.0501249		GO: Biological Process	GO:0042886	amide transport		0.009637	1	0.1361	1	23	384	CACNA2D2,HMGCR,ADCY5,ADRA2C,NRXN1,VGF,SLC14A1,IRS2,GABBR1,SLCO3A1,ENY2,C2CD2L,KCNA5,PER2,GLRX,NOS1,CACNA1C,DRD2,MIDN,TIAM1,TLR3,PRDX1,PRKN
Ptprd	0.0519276		GO: Biological Process	GO:1904950	negative regulation of establishment of protein localization		0.009661	1	0.1361	1	16	236	LYPLAL1,APC2,HMGCR,AXIN2,EZR,SUFU,RAB11FIP3,HSPH1,TNFRSF21,ENY2,TONSL,NOS1,DRD2,MIDN,CD34,PRKN
Ptpru	0.0037994		GO: Biological Process	GO:0006457	protein folding		0.009661	1	0.1361	1	16	236	HSP90B1,CLU,HSPA1B,HSPA2,HSPA5,FKBP5,HSP90AB1,WFS1,PDIA4,MLEC,HSPH1,UNC45A,LMAN2L,CALR,PPIF,PDIA6
Pvrl1	0.0570803		GO: Biological Process	GO:0061572	actin filament bundle organization		0.009677	1	0.1361	1	11	138	HSP90B1,ACTN1,PIK3R2,EZR,SHROOM1,ARHGEF10,SWAP70,KISS1R,SHANK1,LIMK1,PRKN
Rab11fip3	0.0695414		GO: Biological Process	GO:0019932	second-messenger-mediated signaling		0.009832	1	0.1378	1	17	257	ERBB3,ADCY3,ADCY5,ADCY6,ADCY9,RASD1,JPH4,KSR1,KISS1R,NFATC2,PPP1R9B,NOS1,CACNA1C,RCAN3,EIF4EBP2,JPH3,RASD2
Rab11fip4	0.0393892		GO: Biological Process	GO:0021879	forebrain neuron differentiation		0.009843	1	0.1378	1	7	68	FGFR1,FOXG1,SLIT1,SMARCC2,LHX8,DRD2,LHX6
Rab12	0.00871767		GO: Cellular Component	GO:0045202	synapse		8.736e-09	5.775e-06	5.472e-06	3.87e-05	64	870	SNAPIN,ERBB3,ZMYND8,CHAT,CBARP,ACTN1,ACTN2,CHRNA2,AXIN2,TBC1D24,DLGAP3,NRXN3,CAMK2N1,NRXN1,NRXN2,SVOP,WHRN,ANK1,PPFIA4,ITSN1,MINK1,SH2D5,SLC32A1,CBLN4,SHANK2,TRIM9,SLC18A3,SIPA1L1,SV2C,TANC1,IGSF9B,GABBR1,PDZD2,MYH9,LZTS3,NDE1,MYO5B,SPTBN2,LRRTM1,BCR,NTM,NECTIN1,NGFR,RAB7A,TLN2,PPP1R9B,KIF3C,BAIAP3,NOS1,SHANK1,CACNA1C,DRD2,CAD,GRIA1,LAMP1,GRIN1,PRRT2,GRM4,TIAM1,PRKN,PRRT1,PCDH8,EPB41L1,MAPK8IP2
Rab15	0.0506924		GO: Cellular Component	GO:0044456	synapse part		1.656e-08	1.094e-05	5.472e-06	3.87e-05	55	708	SNAPIN,ERBB3,ZMYND8,CHAT,CBARP,ACTN1,ACTN2,CHRNA2,AXIN2,TBC1D24,DLGAP3,NRXN3,CAMK2N1,NRXN1,NRXN2,SVOP,ANK1,PPFIA4,ITSN1,MINK1,SH2D5,SLC32A1,SHANK2,TRIM9,SLC18A3,SIPA1L1,SV2C,TANC1,GABBR1,PDZD2,LZTS3,MYO5B,SPTBN2,LRRTM1,BCR,NECTIN1,NGFR,RAB7A,PPP1R9B,KIF3C,BAIAP3,NOS1,SHANK1,CACNA1C,DRD2,CAD,GRIA1,LAMP1,GRIN1,GRM4,TIAM1,PRKN,PCDH8,EPB41L1,MAPK8IP2
Rab36	0.00809732		GO: Cellular Component	GO:0036477	somatodendritic compartment		4.287e-08	2.834e-05	9.446e-06	6.68e-05	62	867	PDYN,ZMYND8,CHAT,ACTN1,ACTN2,ADCY9,FABP7,TAOK2,S100B,DLGAP3,CAMK2N1,NRXN1,CLU,PPP1R1B,ULK1,VGF,WHRN,WFS1,MINK1,SIAH2,KHSRP,SPTBN4,SLC32A1,SHANK2,TRIM9,SIPA1L1,TANC1,IGSF9B,GABBR1,JPH4,LZTS3,MYO5B,SPTBN2,DPYSL5,GFRA1,MAPK8IP3,GLRX,NGFR,PPP1R9B,KIF3C,TACR3,NOS1,SHANK1,GPC1,CACNA1C,DRD2,CAD,RBM3,NTRK1,NUMA1,GRIA1,LAMP1,GRIN1,RET,KATNA1,GRM4,CIT,PTPN5,TIAM1,LRP1,PCDH8,MAPK8IP2
Rab7	0.0503254		GO: Cellular Component	GO:0034663	endoplasmic reticulum chaperone complex		1.268e-06	0.0008384	0.0001872	0.001324	6	12	HSP90B1,SDF2L1,HSPA5,HYOU1,PDIA4,PDIA6
Rabl3	0.00010571		GO: Cellular Component	GO:0030425	dendrite		1.416e-06	0.0009362	0.0001872	0.001324	44	590	PDYN,ZMYND8,ACTN1,ACTN2,ADCY9,TAOK2,DLGAP3,CAMK2N1,CLU,WHRN,WFS1,MINK1,KHSRP,SLC32A1,SHANK2,TRIM9,SIPA1L1,TANC1,IGSF9B,GABBR1,JPH4,LZTS3,MYO5B,DPYSL5,MAPK8IP3,GLRX,PPP1R9B,KIF3C,NOS1,SHANK1,CACNA1C,DRD2,RBM3,NTRK1,NUMA1,GRIA1,LAMP1,GRIN1,RET,GRM4,PTPN5,TIAM1,LRP1,PCDH8
Rars2	0.0461789		GO: Cellular Component	GO:0043025	neuronal cell body		4.359e-06	0.002881	0.0004802	0.003396	44	616	PDYN,CHAT,FABP7,S100B,DLGAP3,CAMK2N1,NRXN1,PPP1R1B,ULK1,VGF,WHRN,SIAH2,KHSRP,SPTBN4,SHANK2,SIPA1L1,TANC1,IGSF9B,GABBR1,MYO5B,SPTBN2,DPYSL5,GFRA1,GLRX,NGFR,PPP1R9B,KIF3C,TACR3,GPC1,CACNA1C,DRD2,CAD,NTRK1,NUMA1,GRIA1,LAMP1,GRIN1,RET,KATNA1,CIT,PTPN5,TIAM1,LRP1,MAPK8IP2
Rasd1	0.0198861		GO: Cellular Component	GO:0060076	excitatory synapse		7.289e-06	0.004818	0.0006539	0.004624	24	252	AXIN2,DLGAP3,CAMK2N1,MINK1,SH2D5,SHANK2,SIPA1L1,TANC1,PDZD2,LZTS3,LRRTM1,BCR,NTM,NGFR,PPP1R9B,NOS1,SHANK1,CACNA1C,DRD2,GRIA1,GRIN1,PRKN,EPB41L1,MAPK8IP2
Rasd2	0.0346329		GO: Cellular Component	GO:0098793	presynapse		7.914e-06	0.005231	0.0006539	0.004624	29	341	SNAPIN,CHAT,CBARP,TBC1D24,NRXN3,NRXN1,NRXN2,SVOP,PPFIA4,ITSN1,SLC32A1,SHANK2,TRIM9,SLC18A3,SV2C,GABBR1,SPTBN2,NECTIN1,RAB7A,KIF3C,BAIAP3,DRD2,CAD,GRIA1,LAMP1,GRIN1,GRM4,PRKN,PCDH8
Rassf3	0.00010571		GO: Cellular Component	GO:0030424	axon		1.587e-05	0.01049	0.001116	0.007895	40	567	SNAPIN,PDYN,CHAT,ADCY9,TBC1D24,ADRA2C,NRXN1,WHRN,ANK1,ITSN1,MINK1,SPTBN4,SLC32A1,AATK,SLC18A3,TANC1,GABBR1,NFASC,LRRTM1,TNFRSF21,GFRA1,MAPK8IP3,SYNJ2,NFIB,NTM,NECTIN1,RAB7A,KCNQ2,KIF3C,DRD2,CAD,NTRK1,GRIA1,GRIN1,RET,KATNA1,GRM4,PTPN5,LIMK1,TIAM1
Rb1	0.0372807		GO: Cellular Component	GO:0099572	postsynaptic specialization		1.858e-05	0.01228	0.001116	0.007895	22	232	AXIN2,DLGAP3,CAMK2N1,MINK1,SH2D5,SHANK2,SIPA1L1,TANC1,PDZD2,LZTS3,BCR,NGFR,PPP1R9B,NOS1,SHANK1,CACNA1C,DRD2,GRIA1,GRIN1,PRKN,EPB41L1,MAPK8IP2
Rbbp6	0.0575646		GO: Cellular Component	GO:0014069	postsynaptic density		1.858e-05	0.01228	0.001116	0.007895	22	232	AXIN2,DLGAP3,CAMK2N1,MINK1,SH2D5,SHANK2,SIPA1L1,TANC1,PDZD2,LZTS3,BCR,NGFR,PPP1R9B,NOS1,SHANK1,CACNA1C,DRD2,GRIA1,GRIN1,PRKN,EPB41L1,MAPK8IP2
Rbm11	0.0247561		GO: Cellular Component	GO:0044297	cell body		3.458e-05	0.02286	0.001905	0.01347	45	691	PDYN,CHAT,FABP7,S100B,DLGAP3,CAMK2N1,NRXN1,PPP1R1B,ULK1,VGF,WHRN,EZR,SIAH2,KHSRP,SPTBN4,SHANK2,SIPA1L1,TANC1,IGSF9B,GABBR1,MYO5B,SPTBN2,DPYSL5,GFRA1,GLRX,NGFR,PPP1R9B,KIF3C,TACR3,GPC1,CACNA1C,DRD2,CAD,NTRK1,NUMA1,GRIA1,LAMP1,GRIN1,RET,KATNA1,CIT,PTPN5,TIAM1,LRP1,MAPK8IP2
Rbm15	0.0826502		GO: Cellular Component	GO:0098794	postsynapse		3.936e-05	0.02602	0.001952	0.01381	33	449	ERBB3,ZMYND8,ACTN1,ACTN2,CHRNA2,AXIN2,DLGAP3,CAMK2N1,ANK1,MINK1,SH2D5,SHANK2,SIPA1L1,TANC1,GABBR1,PDZD2,LZTS3,MYO5B,LRRTM1,BCR,NGFR,PPP1R9B,NOS1,SHANK1,CACNA1C,DRD2,GRIA1,GRIN1,TIAM1,PRKN,PCDH8,EPB41L1,MAPK8IP2
Rbm3	0.0282893		GO: Cellular Component	GO:0097060	synaptic membrane		4.135e-05	0.02733	0.001952	0.01381	25	298	ERBB3,CHRNA2,DLGAP3,CAMK2N1,NRXN1,NRXN2,ANK1,MINK1,SH2D5,SHANK2,SIPA1L1,TANC1,GABBR1,LZTS3,LRRTM1,BCR,NECTIN1,PPP1R9B,SHANK1,GRIA1,GRIN1,GRM4,PRKN,PCDH8,EPB41L1
Rbpj	0.0643767		GO: Cellular Component	GO:0005790	smooth endoplasmic reticulum		4.558e-05	0.03013	0.002009	0.01421	8	39	HSP90B1,HSPA5,HYOU1,PDIA4,JPH4,MAPK8IP3,CALR,PDIA6
Rcan3	0.0942973		GO: Cellular Component	GO:0043197	dendritic spine		6.768e-05	0.04474	0.002796	0.01977	16	151	ZMYND8,ACTN1,ACTN2,DLGAP3,SHANK2,SIPA1L1,GABBR1,LZTS3,MYO5B,PPP1R9B,NOS1,SHANK1,DRD2,GRIA1,GRIN1,TIAM1
Rere	0.00222249		GO: Cellular Component	GO:0033267	axon part		7.455e-05	0.04928	0.002899	0.0205	25	309	SNAPIN,PDYN,TBC1D24,ADRA2C,NRXN1,ANK1,ITSN1,SPTBN4,SLC32A1,AATK,SLC18A3,TANC1,GABBR1,NFASC,MAPK8IP3,SYNJ2,RAB7A,KCNQ2,DRD2,CAD,GRIA1,GRIN1,GRM4,LIMK1,TIAM1
Ret	0.00739695		GO: Cellular Component	GO:0044309	neuron spine		7.928e-05	0.05241	0.002911	0.02059	16	153	ZMYND8,ACTN1,ACTN2,DLGAP3,SHANK2,SIPA1L1,GABBR1,LZTS3,MYO5B,PPP1R9B,NOS1,SHANK1,DRD2,GRIA1,GRIN1,TIAM1
Rgl1	0.0364316		GO: Cellular Component	GO:0031256	leading edge membrane		0.0002162	0.1429	0.007521	0.05319	15	150	SPRY2,APC2,EZR,ANK1,GABBR1,ITGAV,MAPK8IP3,SYNJ2,NGFR,PPP1R9B,TACR3,GRIA1,GRIN1,TIAM1,SPATA13
Rgs5	0.0593031		GO: Cellular Component	GO:0032589	neuron projection membrane		0.0002467	0.1631	0.008155	0.05767	8	49	ANK1,GABBR1,MAPK8IP3,NGFR,PPP1R9B,TACR3,GRIA1,GRIN1
Rhobtb2	0.0138961		GO: Cellular Component	GO:0045211	postsynaptic membrane		0.000309	0.2042	0.009726	0.06878	19	225	ERBB3,CHRNA2,DLGAP3,CAMK2N1,ANK1,MINK1,SH2D5,SHANK2,SIPA1L1,TANC1,GABBR1,LZTS3,LRRTM1,BCR,SHANK1,GRIA1,GRIN1,PRKN,PCDH8
Rhot2	0.0130972		GO: Cellular Component	GO:0008021	synaptic vesicle		0.0003315	0.2191	0.009961	0.07044	15	156	SNAPIN,CBARP,SVOP,SLC32A1,TRIM9,SLC18A3,SV2C,GABBR1,SPTBN2,KIF3C,DRD2,GRIA1,LAMP1,GRIN1,PRKN
Rilpl1	0.0658713		GO: Cellular Component	GO:0017053	transcriptional repressor complex		0.0003734	0.2468	0.01073	0.07589	10	79	PHF12,SKI,YWHAB,NCOR2,SMARCC2,SPEN,PRDM16,JUN,TBL1XR1,ELP2
Rn45s	5.54596e-08		GO: Cellular Component	GO:0030863	cortical cytoskeleton		0.0005071	0.3352	0.01397	0.09877	11	97	TPM3,WIPF3,ACTN1,ACTN2,EZR,ANK1,SPTBN4,MYH9,SPTB,SPTBN2,PPP1R9B
Rnf144a	0.08308		GO: Cellular Component	GO:0030427	site of polarized growth		0.0007796	0.5153	0.02061	0.1458	16	187	TPM3,CBARP,NRXN1,CLU,WHRN,AATK,SHANK2,LRRTM1,NECTIN1,PPP1R9B,KIF3C,FRYL,GRIN1,KATNA1,LIMK1,TIAM1
Rnf168	0.0697247		GO: Cellular Component	GO:0070382	exocytic vesicle		0.0009257	0.6119	0.02261	0.1599	15	172	SNAPIN,CBARP,SVOP,SLC32A1,TRIM9,SLC18A3,SV2C,GABBR1,SPTBN2,KIF3C,DRD2,GRIA1,LAMP1,GRIN1,PRKN
Rnpep	0.0282893		GO: Cellular Component	GO:0044448	cell cortex part		0.0009815	0.6488	0.02261	0.1599	13	138	TPM3,WIPF3,ACTN1,ACTN2,EZR,ANK1,SPTBN4,MYH9,MYO5B,SPTB,SPTBN2,PPP1R9B,MARK2
Rp9	0.0809599		GO: Cellular Component	GO:0048770	pigment granule		0.0009918	0.6556	0.02261	0.1599	11	105	HSP90B1,HSPA5,HSP90AB1,ANXA11,YWHAB,PDIA4,SND1,RAB7A,LAMP1,PDIA6,PRDX1
Rpia	0.0742436		GO: Cellular Component	GO:0042470	melanosome		0.0009918	0.6556	0.02261	0.1599	11	105	HSP90B1,HSPA5,HSP90AB1,ANXA11,YWHAB,PDIA4,SND1,RAB7A,LAMP1,PDIA6,PRDX1
Rps15a	0.0914451		GO: Cellular Component	GO:0015629	actin cytoskeleton		0.001154	0.7631	0.02544	0.1799	30	476	TPM3,SYNPO2,ORC6,CORO1C,APC2,WIPF3,OBSCN,ACTN1,ACTN2,WHRN,EZR,MYO18A,NCOA5,SPTBN4,SHROOM1,CROCC,ABLIM2,DENND2A,MYH9,MYO5B,SIPA1L3,SPTB,SPTBN2,DAPK1,NFATC2,TLN2,PPP1R9B,CIT,PEAK1,MARK2
Rps6ka2	0.0494721		GO: Cellular Component	GO:0070161	anchoring junction		0.001374	0.9084	0.02911	0.2058	31	503	HSP90B1,SYNPO2,CORO1C,ACTN1,ACTN2,PIK3R2,PKP2,HSPA1B,HSPA5,EZR,RRAS2,HYOU1,PPFIBP1,YWHAB,SLC4A2,SPTBN4,MYH9,NFASC,PARVG,ITGAV,NECTIN1,TLN2,PPP1R9B,GNA12,KAZN,NOTCH1,CALR,LIMK1,CD9,LRP1,PEAK1
Rps6kc1	0.0603047		GO: Cellular Component	GO:0016514	SWI/SNF complex		0.001409	0.9315	0.02911	0.2058	4	15	SMARCA2,SMARCA4,SMARCC2,RB1
Rras2	0.037925		GO: Cellular Component	GO:0005912	adherens junction		0.001494	0.9876	0.02993	0.2116	30	484	HSP90B1,SYNPO2,CORO1C,ACTN1,ACTN2,PIK3R2,PKP2,HSPA1B,HSPA5,EZR,RRAS2,HYOU1,PPFIBP1,YWHAB,SLC4A2,SPTBN4,MYH9,NFASC,PARVG,ITGAV,NECTIN1,TLN2,PPP1R9B,GNA12,NOTCH1,CALR,LIMK1,CD9,LRP1,PEAK1
Rs1	0.0697247		GO: Cellular Component	GO:0030426	growth cone		0.001635	1	0.03178	0.2248	15	182	TPM3,CBARP,NRXN1,CLU,WHRN,AATK,SHANK2,LRRTM1,NECTIN1,PPP1R9B,KIF3C,GRIN1,KATNA1,LIMK1,TIAM1
Rtf1	0.0116512		GO: Cellular Component	GO:0031252	cell leading edge		0.002221	1	0.04046	0.2861	25	389	SPRY2,CORO1C,APC2,ACTN1,S100B,EZR,ANK1,ITSN1,GABBR1,MYH9,GBF1,SWAP70,ITGAV,MAPK8IP3,SYNJ2,NGFR,TLN2,PPP1R9B,TACR3,MCF2L,GRIA1,GRIN1,CIT,TIAM1,SPATA13
Rundc1	0.0263802		GO: Cellular Component	GO:0030864	cortical actin cytoskeleton		0.002282	1	0.04046	0.2861	8	68	WIPF3,ACTN1,ACTN2,SPTBN4,MYH9,SPTB,SPTBN2,PPP1R9B
S100b	5.86768e-10		GO: Cellular Component	GO:0005938	cell cortex		0.002283	1	0.04046	0.2861	19	266	TPM3,WIPF3,ACTN1,ACTN2,TRIP10,AXIN2,EZR,ANK1,SPTBN4,ZHX3,MYH9,MYO5B,SPTB,SPTBN2,PPP1R9B,NUMA1,FRYL,USP2,MARK2
Safb	0.0892967		GO: Cellular Component	GO:0071682	endocytic vesicle lumen		0.002326	1	0.04046	0.2861	4	17	HSP90B1,HYOU1,HSPH1,CALR
Samd14	0.076794		GO: Cellular Component	GO:0005925	focal adhesion		0.002544	1	0.04312	0.3049	25	393	HSP90B1,SYNPO2,CORO1C,ACTN1,ACTN2,PIK3R2,HSPA1B,HSPA5,EZR,RRAS2,HYOU1,PPFIBP1,YWHAB,SLC4A2,MYH9,NFASC,PARVG,ITGAV,TLN2,GNA12,CALR,LIMK1,CD9,LRP1,PEAK1
Sc4mol	0.0102085		GO: Cellular Component	GO:0008091	spectrin		0.002931	1	0.04842	0.3424	3	9	SPTBN4,SPTB,SPTBN2
Scaf1	0.0914451		GO: Cellular Component	GO:0005924	cell-substrate adherens junction		0.003003	1	0.04842	0.3424	25	398	HSP90B1,SYNPO2,CORO1C,ACTN1,ACTN2,PIK3R2,HSPA1B,HSPA5,EZR,RRAS2,HYOU1,PPFIBP1,YWHAB,SLC4A2,MYH9,NFASC,PARVG,ITGAV,TLN2,GNA12,CALR,LIMK1,CD9,LRP1,PEAK1
Scn2b	0.0555507		GO: Cellular Component	GO:0097454	Schwann cell microvillus		0.003479	1	0.05187	0.3668	2	3	EZR,NFASC
Scn5a	0.0821077		GO: Cellular Component	GO:0097427	microtubule bundle		0.003479	1	0.05187	0.3668	2	3	MTCL1,MARK2
Sdf2l1	0.0263802		GO: Cellular Component	GO:0002193	MAML1-RBP-Jkappa- ICN1 complex		0.003479	1	0.05187	0.3668	2	3	RBPJ,NOTCH1
Sec13	0.0718324		GO: Cellular Component	GO:0030055	cell-substrate junction		0.003531	1	0.05187	0.3668	25	403	HSP90B1,SYNPO2,CORO1C,ACTN1,ACTN2,PIK3R2,HSPA1B,HSPA5,EZR,RRAS2,HYOU1,PPFIBP1,YWHAB,SLC4A2,MYH9,NFASC,PARVG,ITGAV,TLN2,GNA12,CALR,LIMK1,CD9,LRP1,PEAK1
Sec62	0.000307008		GO: Cellular Component	GO:0032590	dendrite membrane		0.00387	1	0.05562	0.3933	5	31	NGFR,PPP1R9B,TACR3,GRIA1,GRIN1
Selplg	0.0413563		GO: Cellular Component	GO:0043198	dendritic shaft		0.004434	1	0.06236	0.441	7	60	ZMYND8,WHRN,GABBR1,JPH4,CACNA1C,GRIA1,GRM4
Serpinb1a	0.0517259		GO: Cellular Component	GO:0099568	cytoplasmic region		0.004531	1	0.0624	0.4413	21	325	TPM3,SNAPIN,WIPF3,ACTN1,ACTN2,TRIP10,AXIN2,EZR,ANK1,SPTBN4,ZHX3,MYH9,MYO5B,SPTB,SPTBN2,PPP1R9B,KIF3C,NUMA1,FRYL,USP2,MARK2
Serpinb9	0.0571603		GO: Cellular Component	GO:0099501	exocytic vesicle membrane		0.004864	1	0.0643	0.4547	7	61	SNAPIN,CBARP,SVOP,SLC32A1,SV2C,DRD2,PRKN
Sertad2	0.0821077		GO: Cellular Component	GO:0030672	synaptic vesicle membrane		0.004864	1	0.0643	0.4547	7	61	SNAPIN,CBARP,SVOP,SLC32A1,SV2C,DRD2,PRKN
Sf1	0.0515498		GO: Cellular Component	GO:0030139	endocytic vesicle		0.004974	1	0.06447	0.4559	18	265	HSP90B1,CACNG2,NRXN1,HYOU1,ITSN1,ANXA11,SLC18A3,RAB11FIP4,HSPH1,ITGAV,NGFR,RAB7A,DRD2,CALR,GRIA1,LAMP1,CD9,LRP1
Sgsm1	0.0178021		GO: Cellular Component	GO:0031253	cell projection membrane		0.005757	1	0.07318	0.5175	21	332	SPRY2,APC2,ADCY6,HSP90AB1,WHRN,EZR,ANK1,SHANK2,GABBR1,ITGAV,MAPK8IP3,SYNJ2,NGFR,PPP1R9B,GNA12,TACR3,DRD2,GRIA1,GRIN1,TIAM1,SPATA13
Sh2d5	0.0729599		GO: Cellular Component	GO:0070876	SOSS complex		0.006796	1	0.07723	0.5461	2	4	INIP,INTS3
Shank1	0.00508562		GO: Cellular Component	GO:0048471	perinuclear region of cytoplasm		0.006853	1	0.07723	0.5461	38	724	SNAPIN,HSP90B1,APC2,TRIP10,S100B,CLU,FGFR1,HSPA1B,EZR,YWHAB,AATK,CCAR1,RASD1,PRKCD,RAB15,DEPDC5,RAB11FIP4,MYO5B,SPTBN2,UNC45A,USP20,KCNA5,PER2,SYNJ2,NTM,NOS1,CABP7,CALR,LAMP1,MAP7,ATP9A,USP2,LIMK1,CD34,CEP250,LRP1,PRKN,EML1
Shank2	0.0105621		GO: Cellular Component	GO:0031674	I band		0.007084	1	0.07723	0.5461	11	135	SYNPO2,OBSCN,ACTN1,ACTN2,SCN5A,ANK1,KLHL40,KCNA5,NOS1,CACNA1C,KY
Shroom1	0.0332229		GO: Cellular Component	GO:0031254	cell trailing edge		0.007105	1	0.07723	0.5461	3	12	SELPLG,EZR,MYH9
Siah2	0.00413956		GO: Cellular Component	GO:0071564	npBAF complex		0.007105	1	0.07723	0.5461	3	12	SMARCA2,SMARCA4,SMARCC2
Siglech	0.0836215		GO: Cellular Component	GO:0017146	NMDA selective glutamate receptor complex		0.007105	1	0.07723	0.5461	3	12	DLGAP3,SHANK1,GRIN1
Sik1	0.0687514		GO: Cellular Component	GO:0001931	uropod		0.007105	1	0.07723	0.5461	3	12	SELPLG,EZR,MYH9
Sik2	0.0417233		GO: Cellular Component	GO:0008023	transcription elongation factor complex		0.007178	1	0.07723	0.5461	6	50	RTF1,SUPT5H,TONSL,RB1,ELP2,ELP4
Sik3	0.0287472		GO: Cellular Component	GO:0008328	ionotropic glutamate receptor complex		0.007178	1	0.07723	0.5461	6	50	CACNG2,DLGAP3,SHANK2,SHANK1,GRIA1,GRIN1
Sipa1l1	0.0975953		GO: Cellular Component	GO:0043235	receptor complex		0.007244	1	0.07723	0.5461	21	339	ERBB3,TRAF3,CHRNA2,TAOK2,CACNG2,DLGAP3,FGFR1,SHANK2,IKBKB,GABBR1,MYH9,ITGAV,GFRA1,BMP2,NOTCH1,SHANK1,NTRK1,GRIA1,GRIN1,RET,LRP1
Sipa1l3	0.0364316		GO: Cellular Component	GO:0030018	Z disc		0.00812	1	0.0852	0.6025	10	119	SYNPO2,OBSCN,ACTN1,ACTN2,SCN5A,ANK1,KCNA5,NOS1,CACNA1C,KY
Ski	0.0957624		GO: Cellular Component	GO:0030658	transport vesicle membrane		0.008689	1	0.08834	0.6247	12	158	SNAPIN,SPRED2,CBARP,SVOP,SEC13,SLC32A1,SLC18A3,SV2C,DRD2,GRIA1,FURIN,PRKN
Slc10a4	0.0501249		GO: Cellular Component	GO:0043194	axon initial segment		0.009003	1	0.08834	0.6247	3	13	SPTBN4,NFASC,KCNQ2
Slc14a1	0.0174657		GO: Cellular Component	GO:0032039	integrator complex		0.009003	1	0.08834	0.6247	3	13	INTS7,INTS1,INTS3
Slc18a3	0.0287951		GO: Cellular Component	GO:0055029	nuclear DNA-directed RNA polymerase complex		0.009088	1	0.08834	0.6247	10	121	ERCC2,TRRAP,POLR1A,INTS7,POLR3GL,INTS1,CD3EAP,INTS3,RTF1,TAF4B
Slc24a4	0.0130972		GO: Cellular Component	GO:0000428	DNA-directed RNA polymerase complex		0.009088	1	0.08834	0.6247	10	121	ERCC2,TRRAP,POLR1A,INTS7,POLR3GL,INTS1,CD3EAP,INTS3,RTF1,TAF4B
Slc25a25	0.0404285		GO: Cellular Component	GO:0016328	lateral plasma membrane		0.009512	1	0.09112	0.6444	6	53	ERBB3,CORO1C,SCN5A,MTCL1,DRD2,MARK2
Slc32a1	0.0697247		GO: Cellular Component	GO:0098802	plasma membrane receptor complex		0.009686	1	0.09146	0.6468	13	180	TRAF3,CHRNA2,CACNG2,DLGAP3,SHANK2,IKBKB,GABBR1,MYH9,ITGAV,BMP2,SHANK1,GRIA1,GRIN1
Slc35g3	0.07275		Mouse Phenotype	MP:0004811	abnormal neuron physiology		1.308e-06	0.006536	0.006536	0.05944	59	680	SNAPIN,ERBB3,MAGOH,TRIO,CACNA2D2,APC2,MEF2D,SLC24A4,FGFR1,HSPA5,FOXG1,MKL1,WHRN,HYOU1,ITSN1,ID2,NCOR2,AATK,TRIM9,AUTS2,RASD1,SMARCC2,MDGA1,GABBR1,MYCN,SOX10,NDE1,DPYSL5,DAPK1,CC2D1A,UPF3B,GFRA1,MAPK8IP3,JUN,NGFR,KCNQ2,PPP1R9B,NOS1,DYNC1H1,CACNA1C,DRD2,EPM2A,OXR1,RB1,NTRK1,DUSP1,CASP3,NR4A3,GRIN1,RET,LHX6,CIT,KY,THRB,INA,EGR2,TLR3,PRKN,EML1
Slc39a3	0.095587		Mouse Phenotype	MP:0002062	abnormal associative learning		5.571e-06	0.02784	0.009865	0.08971	33	310	PDYN,NREP,FABP7,TAOK2,KL,PPP1R1B,VGF,HTR1B,WFS1,ITSN1,AUTS2,SPEN,GABBR1,JPH4,UPF3B,LRRTM1,LHX8,KSR1,PER2,KLF9,PPP1R9B,TACR3,CACNA1C,DRD2,EPM2A,NTRK1,PAK5,GRIA1,GRIN1,LIMK1,EIF4EBP2,LRP1,JPH3
Slc4a2	0.0392631		Mouse Phenotype	MP:0001902	reduced NMDA-mediated synaptic currents		6.714e-06	0.03355	0.009865	0.08971	6	12	FABP7,NRXN1,NRXN2,FOSB,DAPK1,GRIN1
Slc4a3	0.0503254		Mouse Phenotype	MP:0011003	reduced AMPA-mediated synaptic currents		8.55e-06	0.04272	0.009865	0.08971	7	18	EXT1,CACNG2,NRXN1,NRXN2,GRIA1,GRIN1,MAPK8IP2
Slc9a5	0.0367141		Mouse Phenotype	MP:0009357	abnormal seizure response to inducing agent		9.871e-06	0.04932	0.009865	0.08971	24	195	CACNA2D2,PDYN,SLC10A4,SCN2B,FOSB,SLC4A3,SLC18A3,DEPDC5,KDM1A,GABBR1,JUN,KCNQ2,PPP1R9B,BAIAP3,NOS1,DRD2,NR4A3,GRIN1,PRRT2,TEF,LHX6,CIT,THRB,EML1
Slco3a1	0.0454407		Mouse Phenotype	MP:0000950	abnormal seizure response to pharmacological agent		1.544e-05	0.07713	0.01197	0.1088	19	137	CACNA2D2,PDYN,SLC10A4,SCN2B,SLC4A3,SLC18A3,DEPDC5,KDM1A,JUN,KCNQ2,PPP1R9B,BAIAP3,DRD2,NR4A3,GRIN1,PRRT2,LHX6,CIT,EML1
Slit1	0.0697247		Mouse Phenotype	MP:0002566	abnormal sexual interaction		1.677e-05	0.08378	0.01197	0.1088	14	81	MAOA,CACNA2D2,ETV5,SAFB,ARID5B,SPTBN4,SHANK2,IRS2,NR5A1,KISS1R,NOS1,GRIA1,GRIN1,EGR1
Slit3	0.0431266		Mouse Phenotype	MP:0002272	abnormal nervous system electrophysiology		2.532e-05	0.1265	0.01454	0.1323	34	348	ERBB3,MAOA,CACNA2D2,CHAT,CACNG2,PHYH,SCN2B,UGT8,FGFR1,WHRN,SLC32A1,KDM1A,GABBR1,SOX10,JPH4,SPTBN2,NFASC,KCNA5,PER2,KCNQ2,KCNMB4,BAIAP3,NOS1,DRD2,EPM2A,GRIA1,GRIN1,SIK3,TEF,THRB,EGR2,EGR3,PRKN,JPH3
Smap1	0.00621764		Mouse Phenotype	MP:0009937	abnormal neuron differentiation		3.027e-05	0.1512	0.01454	0.1323	35	366	ERBB3,TRIO,MBD1,EXT1,CACNG2,FGFR1,HSPA5,FOXG1,MKL1,ID2,NCOR2,TRIM9,SLIT1,RBPJ,AUTS2,SMARCC2,NR5A1,MYCN,SOX10,NDE1,UPF3B,LHX8,BCR,MAPK8IP3,NGFR,NOS1,NOTCH1,RB1,LAMC1,NR4A3,RET,LHX6,MEGF8,EGR2,EML1
Smarca2	0.0669715		Mouse Phenotype	MP:0001516	abnormal motor coordination/balance		3.048e-05	0.1523	0.01454	0.1323	65	855	ABCA2,ERCC2,MAOA,TRIO,CACNA2D2,APC2,NREP,ADCY5,MEF2D,TTC26,CACNG2,PHYH,UGT8,FGFR1,UQCRFS1,WHRN,TRIB2,HYOU1,ANK1,WFS1,ITSN1,USP46,MSI1,ZIC1,SLC4A2,TRAK1,SPTBN4,SHANK2,SLC18A3,ASPA,AUTS2,SOX10,SPTBN2,NFASC,BCR,ITGAV,CNTN6,PNPLA6,KLF9,NGFR,MTCL1,MYRF,NOS1,DYNC1H1,SHANK1,CACNA1C,DRD2,EPM2A,OXR1,RB1,NR4A3,GRIN1,PRRT2,CIT,MFSD2A,EGR2,EGR3,TLR3,LRP1,PRKN,EML1,EPHA10,MAPK8IP2,JPH3,RASD2
Smarca4	0.0761322		Mouse Phenotype	MP:0002906	increased susceptibility to pharmacologically induced seizures		3.561e-05	0.1779	0.01454	0.1323	16	109	CACNA2D2,PDYN,SLC10A4,SCN2B,SLC4A3,SLC18A3,DEPDC5,KCNQ2,BAIAP3,DRD2,NR4A3,GRIN1,PRRT2,LHX6,CIT,EML1
Smarcc2	0.011408		Mouse Phenotype	MP:0012349	increased susceptibility to induction of seizure by inducing agent		3.994e-05	0.1996	0.01454	0.1323	16	110	CACNA2D2,PDYN,SLC10A4,SCN2B,SLC4A3,SLC18A3,DEPDC5,KCNQ2,BAIAP3,DRD2,NR4A3,GRIN1,PRRT2,LHX6,CIT,EML1
Smim3	0.0116512		Mouse Phenotype	MP:0002063	abnormal learning/memory/conditioning		4.183e-05	0.209	0.01454	0.1323	55	693	ERCC2,MAOA,PDYN,MBD1,CHAT,NREP,FABP7,TAOK2,KL,NRXN1,PPP1R1B,VGF,HTR1B,TRIB2,WFS1,FOSB,ITSN1,SHANK2,SLC18A3,AUTS2,TANC1,SPEN,GABBR1,JPH4,UPF3B,LRRTM1,LHX8,KSR1,PER2,KLF9,NGFR,PPP1R9B,TACR3,NOS1,SHANK1,CACNA1C,DRD2,EPM2A,NTRK1,PAK5,GRIA1,GRIN1,NIPAL3,GRM4,NXN,LIMK1,THRB,EGR1,TLR3,EIF4EBP2,LRP1,PRKN,EML1,MAPK8IP2,JPH3
Snapin	0.0163388		Mouse Phenotype	MP:0014114	abnormal cognition		4.354e-05	0.2175	0.01454	0.1323	55	694	ERCC2,MAOA,PDYN,MBD1,CHAT,NREP,FABP7,TAOK2,KL,NRXN1,PPP1R1B,VGF,HTR1B,TRIB2,WFS1,FOSB,ITSN1,SHANK2,SLC18A3,AUTS2,TANC1,SPEN,GABBR1,JPH4,UPF3B,LRRTM1,LHX8,KSR1,PER2,KLF9,NGFR,PPP1R9B,TACR3,NOS1,SHANK1,CACNA1C,DRD2,EPM2A,NTRK1,PAK5,GRIA1,GRIN1,NIPAL3,GRM4,NXN,LIMK1,THRB,EGR1,TLR3,EIF4EBP2,LRP1,PRKN,EML1,MAPK8IP2,JPH3
Snd1	0.0780983		Mouse Phenotype	MP:0002557	abnormal social/conspecific interaction		4.533e-05	0.2265	0.01454	0.1323	34	358	MAOA,CACNA2D2,ETV5,EXT1,GCNT4,SAFB,NRXN1,NRXN2,ARID5B,WHRN,HTR1B,WFS1,FOSB,USP46,SPTBN4,SHANK2,SLC18A3,IRS2,NR5A1,LRRTM1,KISS1R,PER2,NFATC2,NOS1,SHANK1,CACNA1C,DRD2,PAK5,GRIA1,GRIN1,NIPAL3,EGR1,EIF4EBP2,MAPK8IP2
Sobp	0.0908815		Mouse Phenotype	MP:0002886	abnormal glutamate-mediated receptor currents		4.657e-05	0.2327	0.01454	0.1323	12	67	EXT1,FABP7,CACNG2,DLGAP3,NRXN1,NRXN2,FOSB,DAPK1,PPP1R9B,GRIA1,GRIN1,MAPK8IP2
Soga2	0.057143		Mouse Phenotype	MP:0000787	abnormal telencephalon morphology		5.283e-05	0.264	0.01553	0.1412	64	853	ERBB3,MAGOH,MAOA,TRIO,MBD1,APC2,EXT1,ADCY3,FABP7,CACNG2,DLGAP3,FGFR1,UQCRFS1,HSPA5,FOXG1,MKL1,TRIB2,ITSN1,CCDC85C,ID2,MSI1,SKI,SPTBN4,NCOR2,TRIM9,SLIT1,ASPA,SMARCC2,RERE,IKBKB,SPEN,TCF7L1,MYCN,SOX10,NDE1,IFT172,LRRTM1,LHX8,CNTN6,MAPK8IP3,PNPLA6,NFIB,KCNQ2,PPP1R9B,GNL3,NOTCH1,SHANK1,CACNA1C,EPM2A,RB1,CASP3,LAMC1,NR4A3,GRIN1,PRRT2,LHX6,CIT,LIMK1,TLR3,EIF4EBP2,LRP1,PRKN,EML1,ARHGAP33
Soga3	0.00469533		Mouse Phenotype	MP:0002888	abnormal NMDA-mediated synaptic currents		5.856e-05	0.2926	0.01626	0.1478	8	31	FABP7,DLGAP3,NRXN1,NRXN2,FOSB,DAPK1,GRIN1,MAPK8IP2
Solh	0.0600588		Mouse Phenotype	MP:0003202	abnormal neuron apoptosis		0.0001041	0.5199	0.02691	0.2447	27	268	ERBB3,MAGOH,TRIO,APC2,MEF2D,FOXG1,MKL1,HYOU1,RASD1,SOX10,DAPK1,JUN,NGFR,PPP1R9B,NOS1,DRD2,EPM2A,OXR1,RB1,DUSP1,CASP3,NR4A3,GRIN1,RET,CIT,PRKN,EML1
Sowahb	0.00469533		Mouse Phenotype	MP:0009745	abnormal behavioral response to xenobiotic		0.0001077	0.5382	0.02691	0.2447	29	298	CACNA2D2,PDYN,SLC10A4,ADCY5,TAOK2,DLGAP3,SCN2B,PPP1R1B,WFS1,POR,SLC4A3,SLC18A3,DEPDC5,KDM1A,JUN,PER2,KCNQ2,PPP1R9B,BAIAP3,NOS1,DRD2,GRIA1,NR4A3,GRIN1,PRRT2,LHX6,CIT,PRKN,EML1
Sox10	0.0490557		Mouse Phenotype	MP:0002885	abnormal AMPA-mediated synaptic currents		0.0001193	0.5963	0.0284	0.2582	8	34	EXT1,CACNG2,NRXN1,NRXN2,PPP1R9B,GRIA1,GRIN1,MAPK8IP2
Spata13	0.0390257		Mouse Phenotype	MP:0005076	abnormal cell differentiation		0.0001747	0.8729	0.03968	0.3608	55	731	HSP90B1,ERBB3,TRIO,PDK4,MBD1,EXT1,AXIN2,CACNG2,FGFR1,HSPA5,FOXG1,MKL1,FOXO3,RBM15,FOSL2,ID2,NCOR2,ABCG1,TRIM9,SLIT1,RBPJ,AUTS2,SMARCC2,PRKCD,IRS2,NR5A1,MYCN,SOX10,MYH9,NDE1,INSIG1,DLK1,UPF3B,LHX8,KDM6B,BCR,ITGAV,MAPK8IP3,BMP2,KSR1,JUNB,NBEAL2,SIK2,NGFR,NOS1,NOTCH1,RB1,LAMC1,NR4A3,RET,SIK3,LHX6,MEGF8,EGR2,EML1
Specc1	0.0442027		Mouse Phenotype	MP:0002574	increased vertical activity		0.0002131	1	0.04521	0.4112	12	78	ABCA2,CHAT,NRXN2,WFS1,SPTBN4,SLC18A3,LRRTM1,PNPLA6,DRD2,GRIA1,PTPRU,LIMK1
Spen	0.0178021		Mouse Phenotype	MP:0000913	abnormal brain development		0.0002172	1	0.04521	0.4112	59	807	SPRY2,ERBB3,MAGOH,TRIO,CACNA2D2,CORO1C,MBD1,EXT1,TTC26,AXIN2,FGFR1,HSPA5,FOXG1,MKL1,MTHFD1L,WRB,CCDC85C,ID2,POR,MIB2,MSI1,SKI,ZIC1,NCOR2,SMARCA4,DYNLL1,RERE,IKBKB,SUFU,TCF7L1,CRB2,MYCN,SPHK2,IFT172,LHX8,BCR,ITGAV,MAPK8IP3,BMP2,JUN,NUAK1,NFIB,GNL3,NOTCH1,DRD2,RB1,CALR,DVL3,CASP3,LAMC1,NR4A3,MEGF8,TIAM1,EGR1,EGR2,FURIN,TLR3,EML1,SOWAHB
Sphk2	0.0913095		Mouse Phenotype	MP:0008540	abnormal cerebral hemisphere morphology		0.0002594	1	0.05186	0.4716	49	639	ERBB3,MAGOH,MAOA,TRIO,MBD1,APC2,EXT1,FABP7,CACNG2,FGFR1,UQCRFS1,HSPA5,FOXG1,MKL1,TRIB2,ITSN1,CCDC85C,MSI1,SPTBN4,NCOR2,TRIM9,SMARCC2,RERE,SPEN,MYCN,NDE1,LRRTM1,CNTN6,MAPK8IP3,PNPLA6,NFIB,KCNQ2,PPP1R9B,SHANK1,EPM2A,RB1,LAMC1,NR4A3,GRIN1,PRRT2,LHX6,CIT,LIMK1,TLR3,EIF4EBP2,LRP1,PRKN,EML1,ARHGAP33
Spred2	0.00030122		Mouse Phenotype	MP:0003635	abnormal synaptic transmission		0.0002792	1	0.05366	0.488	56	762	CACNA2D2,MBD1,CHAT,EXT1,CHRNA2,MEF2D,FABP7,CACNG2,KLHL29,DLGAP3,ADRA2C,NRXN1,NRXN2,PPP1R1B,VGF,FOXO3,TRIB2,FOSB,MIB2,SLC32A1,SHANK2,SLC18A3,ASPA,GABBR1,JPH4,SPTBN2,DPYSL5,DAPK1,CC2D1A,UPF3B,GFRA1,MAPK8IP3,KSR1,KCNA5,KCNQ2,PPP1R9B,BAIAP3,NOS1,SHANK1,CACNA1C,DRD2,GRIA1,GRIN1,RET,PRRT2,GRM4,LHX6,PTPN5,LIMK1,THRB,EGR3,EIF4EBP2,LRP1,PRKN,MAPK8IP2,JPH3
Spred3	0.0793685		Mouse Phenotype	MP:0001377	abnormal mating frequency		0.0003382	1	0.06143	0.5586	7	30	SAFB,ARID5B,SPTBN4,IRS2,KISS1R,NOS1,GRIN1
Spry2	0.00952606		Mouse Phenotype	MP:0005445	abnormal neurotransmitter secretion		0.0003442	1	0.06143	0.5586	12	82	CACNA2D2,CHAT,ADRA2C,NRXN1,NRXN2,SLC32A1,SLC18A3,GFRA1,NOS1,DRD2,RET,MAPK8IP2
Sptb	0.0241697		Mouse Phenotype	MP:0011089	perinatal lethality, complete penetrance		0.0003659	1	0.06209	0.5646	29	320	ERBB3,CRIM1,TRIO,CHAT,UBE2L3,MN1,FOXG1,SIAH2,SKI,LGR5,LARP7,SLC32A1,SLIT1,NR5A1,PRDM16,SOX10,MYO5B,IFT172,CC2D1A,GFRA1,MAPK8IP3,NUAK1,NFIB,NOTCH1,RB1,GRIN1,RET,NXN,LRP1
Sptbn2	0.0282893		Mouse Phenotype	MP:0000847	abnormal metencephalon morphology		0.0003728	1	0.06209	0.5646	40	497	ERBB3,ERCC2,TRIO,CACNA2D2,PDYN,APC2,EXT1,PHYH,KL,UGT8,FGFR1,HSPA5,HYOU1,ANK1,CCDC85C,ID2,ZIC1,SPTBN4,SHANK2,RERE,MYCN,SPTBN2,DPYSL5,NFASC,BCR,JUN,PNPLA6,NFIB,MTCL1,GNL3,EPM2A,RB1,CASP3,RET,CIT,THRB,EGR2,PRKN,EPB41L1,MAPK8IP2
Sptbn4	0.0181754		Mouse Phenotype	MP:0002065	abnormal fear/anxiety-related behavior		0.000425	1	0.0685	0.6229	33	386	ABCA2,MAOA,PDYN,EXT1,FABP7,DLGAP3,NRXN2,FKBP5,HTR1B,WFS1,FOSB,USP46,SHANK2,ASPA,AUTS2,SV2C,GABBR1,LRRTM1,NFATC2,TACR3,BAIAP3,NOS1,SHANK1,CACNA1C,DRD2,DUSP1,PAK5,GRIA1,GRIN1,TLR3,PRKN,MAPK8IP2,RASD2
Srek1ip1	0.011408		Mouse Phenotype	MP:0002206	abnormal CNS synaptic transmission		0.00044	1	0.0685	0.6229	50	671	CACNA2D2,MBD1,CHAT,EXT1,CHRNA2,MEF2D,FABP7,CACNG2,KLHL29,DLGAP3,NRXN1,NRXN2,PPP1R1B,VGF,FOXO3,TRIB2,FOSB,MIB2,SLC32A1,SHANK2,ASPA,GABBR1,JPH4,SPTBN2,DPYSL5,DAPK1,CC2D1A,UPF3B,MAPK8IP3,KSR1,KCNQ2,PPP1R9B,BAIAP3,NOS1,SHANK1,CACNA1C,DRD2,GRIA1,GRIN1,PRRT2,GRM4,LHX6,PTPN5,LIMK1,THRB,EGR3,EIF4EBP2,LRP1,MAPK8IP2,JPH3
Srrt	0.000700414		Mouse Phenotype	MP:0003948	abnormal gas homeostasis		0.0004529	1	0.0685	0.6229	44	569	ERBB3,PDYN,CHAT,SLC25A25,ADCY3,SAFB,CASKIN1,ECEL1,FGFR1,MN1,HSPA5,FKBP5,FOXG1,VGF,WFS1,FOSL2,LGR5,CRY2,SLC32A1,NCOR2,ABCG1,ACOT11,SLC18A3,SMARCA4,IRS2,PRDM16,SOX10,SERTAD2,KDM6B,MAPK8IP3,JUN,KCNA5,NFIB,SIK2,CLEC16A,NOS1,EPM2A,RB1,DUSP1,DVL3,GRIN1,SIK3,MFSD2A,LRP1
Srsf11	0.0241697		Mouse Phenotype	MP:0002064	seizures		0.0004661	1	0.0685	0.6229	33	388	CACNA2D2,PDYN,SLC10A4,APC2,CACNG2,SCN2B,SCN5A,FOSB,SLC4A3,SLC18A3,DEPDC5,KDM1A,GABBR1,SOX10,SPTBN2,ITGAV,JUN,KCNQ2,PPP1R9B,KCNMB4,MYRF,BAIAP3,NOS1,DRD2,EPM2A,NR4A3,GRIN1,PRRT2,TEF,LHX6,CIT,THRB,EML1
Sstr4	0.0623757		Mouse Phenotype	MP:0001132	absent mature ovarian follicles		0.0005162	1	0.07371	0.6703	7	32	KL,ARID5B,VGF,NR5A1,KISS1R,TAF4B,EGR1
Stard5	0.0683298		Mouse Phenotype	MP:0009115	abnormal fat cell morphology		0.0005643	1	0.0782	0.7112	22	222	ERCC2,ADCY3,KL,ARID5B,NCOR2,ABCG1,ACOT11,IRS2,SUFU,PRDM16,INSIG1,SERTAD2,DLK1,KSR1,SIK2,DUSP1,SIK3,TBL1XR1,MFSD2A,LRP1,MRAP2,TRIB1
Stip1	0.00652848		Mouse Phenotype	MP:0001038	abnormal cholinergic neuron morphology		0.000579	1	0.0782	0.7112	5	16	LHX8,GFRA1,NGFR,NTRK1,EGR3
Sufu	0.0571603		Mouse Phenotype	MP:0000841	abnormal hindbrain morphology		0.0006091	1	0.0801	0.7284	43	560	ERBB3,ERCC2,TRIO,CACNA2D2,PDYN,APC2,EXT1,PHYH,KL,UGT8,FGFR1,HSPA5,HYOU1,ANK1,CCDC85C,ID2,ZIC1,SPTBN4,SHANK2,RERE,IKBKB,MYCN,SPTBN2,DPYSL5,NFASC,KDM6B,BCR,JUN,PNPLA6,NFIB,MTCL1,GNL3,EPM2A,RB1,UBR4,CASP3,RET,CIT,THRB,EGR2,PRKN,EPB41L1,MAPK8IP2
Sult1a1	0.0467393		Mouse Phenotype	MP:0011396	abnormal sleep behavior		0.000654	1	0.08379	0.762	15	126	MAOA,DLGAP3,FOXO3,FOSB,GABBR1,UPF3B,PER2,PPP1R9B,KIF3C,NOS1,TMEM151B,SIK3,PTPRU,PTPN5,LRP1
Supt5	0.0437957		Mouse Phenotype	MP:0000849	abnormal cerebellum morphology		0.0006785	1	0.08477	0.7709	37	462	ERBB3,ERCC2,TRIO,CACNA2D2,PDYN,APC2,EXT1,PHYH,KL,UGT8,FGFR1,HSPA5,HYOU1,ANK1,CCDC85C,ID2,ZIC1,SPTBN4,SHANK2,RERE,MYCN,SPTBN2,DPYSL5,NFASC,BCR,JUN,PNPLA6,NFIB,MTCL1,GNL3,EPM2A,RB1,CASP3,CIT,THRB,EPB41L1,MAPK8IP2
Supt6	0.00264824		Mouse Phenotype	MP:0002058	neonatal lethality		0.0007169	1	0.08738	0.7946	66	972	SNAPIN,ERCC2,TRIO,ETV5,CHAT,EXT1,MEF2D,SAFB,NRXN1,NRXN2,ARID5B,ECEL1,FGFR1,ULK1,MN1,HSPA5,ALOX12B,FOXG1,CREB3L2,FOXM1,ANK1,WNT9A,ID2,LGR5,HEXIM1,ZIC1,SLC32A1,SLC18A3,RBPJ,AUTS2,SMARCA4,SMARCC2,GGA1,PRDM16,TCF7L1,GABBR1,MYCN,SOX10,SPTB,CC2D1A,DLK1,LHX8,KDM6B,BCR,ITGAV,GFRA1,MAPK8IP3,JUN,NFIB,NGFR,KCNQ2,TLN2,DYNC1H1,GNL3,NOTCH1,CACNA1C,PLOD3,RB1,UBR4,CASP3,LAMC1,GRIN1,RET,SIK3,EGR2,PPP1R15B
Sv2c	0.00388992		Mouse Phenotype	MP:0030438	increased osteoblast proliferation		0.0007457	1	0.08872	0.8068	4	10	AXIN2,FGFR1,HTR1B,PER2
Svop	0.0496159		Mouse Phenotype	MP:0003690	abnormal glial cell physiology		0.0007846	1	0.0891	0.8103	14	115	CACNA2D2,PHYH,UQCRFS1,TENM4,SOX10,NFASC,BCR,TNFRSF21,STIP1,DRD2,MFSD2A,EGR1,EGR2,LRP1
Swap70	0.0484249		Mouse Phenotype	MP:0005650	abnormal limb bud morphology		0.0007846	1	0.0891	0.8103	14	115	ETV5,FGFR1,MYO18A,TENM4,SMARCA4,IKBKB,SUFU,TCF7L1,MYCN,BMP2,TMEM132A,STIP1,P4HA1,LRP1
Sympk	0.0740443		Mouse Phenotype	MP:0010378	increased respiratory quotient		0.0008241	1	0.09152	0.8322	9	55	CASKIN1,FGFR1,FKBP5,ACOT11,PRDM16,EPM2A,DUSP1,SIK3,MFSD2A
Synj2	0.00124079		Mouse Phenotype	MP:0000948	nonconvulsive seizures		0.0009084	1	0.09868	0.8974	8	45	CACNA2D2,SLC10A4,CACNG2,KDM1A,GABBR1,KCNMB4,TEF,LHX6
Synpo2	0.0197145		Mouse Phenotype	MP:0011087	neonatal lethality, complete penetrance		0.0009304	1	0.09891	0.8995	49	676	SNAPIN,ETV5,CHAT,EXT1,MEF2D,SAFB,NRXN1,NRXN2,ARID5B,ECEL1,FGFR1,ULK1,HSPA5,ALOX12B,FOXG1,CREB3L2,WNT9A,LGR5,HEXIM1,SLC32A1,SLC18A3,RBPJ,AUTS2,SMARCA4,PRDM16,TCF7L1,GABBR1,MYCN,SOX10,KDM6B,ITGAV,GFRA1,MAPK8IP3,JUN,NFIB,NGFR,KCNQ2,TLN2,DYNC1H1,GNL3,NOTCH1,CACNA1C,PLOD3,RB1,UBR4,LAMC1,GRIN1,RET,PPP1R15B
Tacr3	0.0868301		Mouse Phenotype	MP:0001045	abnormal enteric ganglia morphology		0.001052	1	0.1058	0.9625	5	18	SPRY2,ERBB3,SOX10,GFRA1,RET
Taf4b	0.00469533		Mouse Phenotype	MP:0008946	abnormal neuron number		0.001055	1	0.1058	0.9625	41	541	SPRY2,ERBB3,MAGOH,CACNA2D2,CHAT,RS1,MEF2D,PHYH,KL,FGFR1,FOXG1,WHRN,TRIB2,CRY2,SLC18A3,RBPJ,SMARCC2,CRB2,MYCN,SOX10,NDE1,IFT172,NDP,GFRA1,KISS1R,PNPLA6,NGFR,DYNC1H1,NOTCH1,DRD2,RB1,NTRK1,DVL3,CASP3,NR4A3,RET,LHX6,THRB,EGR2,EGR3,PRKN
Tanc1	0.0282893		Mouse Phenotype	MP:0002572	abnormal emotion/affect behavior		0.001061	1	0.1058	0.9625	47	645	ABCA2,ERCC2,MAOA,PDYN,CHAT,EXT1,GCNT4,FABP7,DLGAP3,ADRA2C,NRXN2,CLU,FKBP5,HTR1B,TRIB2,WFS1,FOSB,USP46,SHANK2,ASPA,AUTS2,SV2C,GABBR1,JPH4,ADGRB2,LRRTM1,NFATC2,PPP1R9B,TACR3,BAIAP3,NOS1,SHANK1,CACNA1C,DRD2,NTRK1,DUSP1,PAK5,GRIA1,GRIN1,NIPAL3,NXN,EGR1,TLR3,PRKN,MAPK8IP2,JPH3,RASD2
Taok2	0.0718324		Mouse Phenotype	MP:0009711	abnormal conditioned place preference behavior		0.001092	1	0.1058	0.9625	7	36	PDYN,TAOK2,PPP1R1B,PER2,DRD2,GRIA1,GRIN1
Tbc1d22b	0.0507621		Mouse Phenotype	MP:0003107	abnormal response to novelty		0.001101	1	0.1058	0.9625	26	295	ERCC2,MAOA,CHAT,NRXN2,TRIB2,WFS1,FOSB,SHANK2,AUTS2,GABBR1,JPH4,LRRTM1,PPP1R9B,BAIAP3,CACNA1C,DRD2,NTRK1,PAK5,GRIA1,GRIN1,NIPAL3,NXN,TLR3,PRKN,MAPK8IP2,JPH3
Tbc1d24	0.0885129		Mouse Phenotype	MP:0000914	exencephaly		0.00123	1	0.1155	1	24	266	CORO1C,AXIN2,FOXG1,MTHFD1L,POR,MIB2,SKI,SMARCA4,DYNLL1,SUFU,TCF7L1,SPHK2,IFT172,BMP2,JUN,NUAK1,CALR,DVL3,CASP3,LAMC1,MEGF8,TIAM1,FURIN,SOWAHB
Tbkbp1	0.0484249		Mouse Phenotype	MP:0000774	decreased brain size		0.001275	1	0.1155	1	26	298	MAGOH,TRIO,CACNA2D2,MBD1,MEF2D,UQCRFS1,HSPA5,FOXG1,ITSN1,AATK,RERE,SPEN,TCF7L1,MYCN,NDE1,SPTB,MAPK8IP3,PPP1R9B,GPC1,RB1,UBR4,LAMC1,LAMP1,CIT,EPB41L1,ARHGAP33
Tbl1xr1	0.0358233		Mouse Phenotype	MP:0001362	abnormal anxiety-related response		0.001282	1	0.1155	1	29	346	MAOA,PDYN,EXT1,FABP7,DLGAP3,NRXN2,FKBP5,HTR1B,WFS1,FOSB,USP46,SHANK2,ASPA,AUTS2,SV2C,LRRTM1,NFATC2,BAIAP3,NOS1,SHANK1,CACNA1C,DRD2,DUSP1,GRIA1,GRIN1,TLR3,PRKN,MAPK8IP2,RASD2
Tcf7l1	0.0594453		Mouse Phenotype	MP:0006058	decreased cerebral infarction size		0.001294	1	0.1155	1	7	37	HSPH1,DAPK1,NBEAL2,NOS1,PPIF,EGR1,LRP1
Tchh	0.0914451		Mouse Phenotype	MP:0001399	hyperactivity		0.001416	1	0.1242	1	37	481	ABCA2,CACNA2D2,CHAT,EXT1,ADCY3,FABP7,CACNG2,PPP1R1B,FOXG1,VGF,WHRN,WFS1,FOSB,ZBTB4,SLC32A1,ABCG1,SHANK2,SLC18A3,ASPA,GABBR1,ADGRB2,PNPLA6,SIK2,PPP1R9B,KIF3C,DRD2,SOBP,TMEM151B,GRIA1,NR4A3,GRIN1,PRRT2,USP2,MFSD2A,LIMK1,THRB,LRP1
Tcta	0.0386817		Mouse Phenotype	MP:0004905	decreased uterus weight		0.00146	1	0.1258	1	6	28	VGF,WHRN,KISS1R,TACR3,EGR1,MARK2
Tef	0.0303588		Mouse Phenotype	MP:0000955	abnormal spinal cord morphology		0.001612	1	0.1346	1	28	335	ERBB3,MAOA,CACNA2D2,CHAT,CACNG2,ECEL1,FGFR1,TENM4,SLC18A3,SLIT1,RBPJ,SUFU,SOX10,NDE1,IFT172,GFRA1,KISS1R,NFATC2,NGFR,MYRF,NOS1,DYNC1H1,GNL3,GRIA1,RET,EGR1,EGR2,EGR3
Telo2	0.0737076		Mouse Phenotype	MP:0004496	abnormal organ of Corti supporting cell number		0.001633	1	0.1346	1	4	12	FGFR1,FOXG1,NOTCH1,RB1
Tenm4	0.0363415		Mouse Phenotype	MP:0000801	abnormal temporal lobe morphology		0.001643	1	0.1346	1	30	368	TRIO,MBD1,APC2,FABP7,CACNG2,UQCRFS1,HSPA5,FOXG1,MKL1,TRIB2,ITSN1,SPTBN4,RERE,SPEN,LRRTM1,MAPK8IP3,PNPLA6,NFIB,KCNQ2,PPP1R9B,SHANK1,EPM2A,NR4A3,LHX6,CIT,LIMK1,TLR3,EIF4EBP2,PRKN,ARHGAP33
Thrb	0.0267733		Mouse Phenotype	MP:0008948	decreased neuron number		0.001761	1	0.1361	1	35	453	ERBB3,MAGOH,CACNA2D2,RS1,MEF2D,PHYH,KL,FGFR1,FOXG1,WHRN,TRIB2,CRY2,CRB2,MYCN,SOX10,NDE1,IFT172,NDP,GFRA1,KISS1R,PNPLA6,NGFR,DYNC1H1,DRD2,RB1,NTRK1,DVL3,CASP3,NR4A3,RET,LHX6,THRB,EGR2,EGR3,PRKN
Tiam1	0.0914451		Mouse Phenotype	MP:0004069	abnormal muscle spindle morphology		0.001764	1	0.1361	1	5	20	GFRA1,NGFR,NTRK1,RET,EGR3
Timm21	0.0701642		Mouse Phenotype	MP:0000990	abnormal skeletal muscle mechanoreceptor morphology		0.001764	1	0.1361	1	5	20	GFRA1,NGFR,NTRK1,RET,EGR3
Tipin	0.0670821		Mouse Phenotype	MP:0004407	increased cochlear hair cell number		0.00177	1	0.1361	1	6	29	SPRY2,FGFR1,FOXG1,NOTCH1,RB1,DVL3
Tjap1	0.0817706		Mouse Phenotype	MP:0004738	abnormal auditory brainstem response		0.001862	1	0.141	1	30	371	SPRY2,TTC26,CACNG2,KLHL29,FGFR1,HSPA5,WHRN,MPV17,CCDC92,ATF6B,SPTBN4,ASPA,RASD1,RERE,GGA1,ZHX3,MYH9,NDP,BMP2,SYNJ2,NGFR,GFPT2,CLEC16A,SOBP,DUSP6,CASP3,NXN,THRB,EGR2,LTBP2
Tln2	0.0616769		Mouse Phenotype	MP:0001504	abnormal posture		0.001931	1	0.1425	1	24	275	MAOA,TTC26,PHYH,KL,FGFR1,TRIB2,HYOU1,TRAK1,SPTBN4,SLC32A1,GABBR1,SOX10,NFASC,CC2D1A,ITGAV,NGFR,TLN2,DYNC1H1,DRD2,RB1,NR4A3,EGR3,LRP1,PRKN
Tlr3	0.0198861		Mouse Phenotype	MP:0009956	abnormal cerebellar layer morphology		0.001939	1	0.1425	1	27	323	ERBB3,ERCC2,TRIO,CACNA2D2,PDYN,APC2,PHYH,KL,UGT8,HYOU1,ANK1,SHANK2,MYCN,SPTBN2,DPYSL5,NFASC,BCR,JUN,PNPLA6,NFIB,MTCL1,EPM2A,RB1,CASP3,CIT,THRB,MAPK8IP2
Tmcc2	0.06362		Mouse Phenotype	MP:0004994	abnormal brain wave pattern		0.001971	1	0.1427	1	10	74	CACNA2D2,CACNG2,KDM1A,PER2,KCNQ2,NOS1,EPM2A,GRIN1,SIK3,TEF
Tmem132a	0.0346329		Mouse Phenotype	MP:0000937	abnormal motor neuron morphology		0.002023	1	0.1444	1	18	184	ERBB3,MAOA,CACNA2D2,CHAT,CACNG2,ECEL1,FGFR1,SLC18A3,SOX10,IFT172,GFRA1,KISS1R,NGFR,NOS1,DYNC1H1,RET,EGR2,EGR3
Tmem151b	0.038593		Mouse Phenotype	MP:0002945	abnormal inhibitory postsynaptic currents		0.002063	1	0.1444	1	11	87	CHAT,CHRNA2,NRXN2,SLC32A1,GABBR1,CC2D1A,BAIAP3,DRD2,PRRT2,LHX6,EIF4EBP2
Tmem165	0.0512798		Mouse Phenotype	MP:0003216	absence seizures		0.002081	1	0.1444	1	7	40	CACNA2D2,SLC10A4,CACNG2,KDM1A,GABBR1,TEF,LHX6
Tmem211	0.0973224		Mouse Phenotype	MP:0006279	abnormal limb development		0.002112	1	0.1446	1	17	170	ETV5,FGFR1,SLC39A3,MYO18A,POR,TENM4,SMARCA4,IKBKB,SUFU,TCF7L1,MYCN,BMP2,TMEM132A,STIP1,MEGF8,P4HA1,LRP1
Tmem251	0.0320145		Mouse Phenotype	MP:0001134	absent corpus luteum		0.002217	1	0.1485	1	9	63	CACNA2D2,ARID5B,VGF,FOXO3,IRS2,NR5A1,KISS1R,EGR1,LRRC8A
Tnfrsf21	0.000109558		Mouse Phenotype	MP:0003993	abnormal ventral spinal root morphology		0.002229	1	0.1485	1	5	21	ERBB3,CACNA2D2,SOX10,LAMC1,EGR2
Tnrc18	0.0507621		Mouse Phenotype	MP:0020471	abnormal circadian behavior persistence		0.002274	1	0.1495	1	4	13	ID2,CRY2,KDM1A,PER2
Tonsl	0.0869183		Mouse Phenotype	MP:0005289	increased oxygen consumption		0.002357	1	0.153	1	13	115	SLC25A25,ADCY3,VGF,WFS1,CRY2,SLC32A1,ABCG1,ACOT11,SERTAD2,NOS1,EPM2A,SIK3,LRP1
Tox	0.00938531		Mouse Phenotype	MP:0002970	abnormal white adipose tissue morphology		0.002438	1	0.1562	1	26	312	PDYN,ADCY3,PHYH,KL,ARID5B,VGF,MPV17,ID2,CRY2,NCOR2,IRS2,SUFU,PRDM16,GABBR1,INSIG1,SERTAD2,KSR1,SIK2,NOS1,RB1,SIK3,TBL1XR1,MFSD2A,LRP1,MRAP2,TRIB1
Tpm3	0.0303913		Mouse Phenotype	MP:0011085	postnatal lethality, complete penetrance		0.002592	1	0.1595	1	46	656	ERBB3,TRAF3,ERCC2,CRIM1,TRIO,CHAT,ADCY3,GRHL1,GTF2H5,FGFR1,SVOP,FOXG1,MKL1,EZR,ANK1,FOSL2,KLHL40,ID2,SIAH2,ZIC1,SLC14A1,RBPJ,SMARCA2,SMARCA4,SMARCC2,NR5A1,NGLY1,SOX10,NFASC,KDM6B,MAPK8IP3,JUN,MYRF,NOTCH1,CACNA1C,DRD2,RB1,DVL3,CASP3,NR4A3,GRIN1,RET,LHX6,CIT,EGR2,MAPK8IP2
Traf3	0.0914451		Mouse Phenotype	MP:0004097	abnormal cerebellar cortex morphology		0.002638	1	0.1595	1	29	363	ERBB3,ERCC2,TRIO,CACNA2D2,PDYN,APC2,PHYH,KL,UGT8,FGFR1,HYOU1,ANK1,ZIC1,SHANK2,MYCN,SPTBN2,DPYSL5,NFASC,BCR,JUN,PNPLA6,NFIB,MTCL1,EPM2A,RB1,CASP3,CIT,THRB,MAPK8IP2
Trak1	0.0695289		Mouse Phenotype	MP:0000771	abnormal brain size		0.002638	1	0.1595	1	29	363	MAGOH,TRIO,CACNA2D2,MBD1,MEF2D,UQCRFS1,HSPA5,FOXG1,PAPPA2,ITSN1,AATK,DEPDC5,RERE,SPEN,TCF7L1,MYCN,NDE1,SPTB,MAPK8IP3,PPP1R9B,GPC1,RB1,UBR4,LAMC1,LAMP1,CIT,MARK2,EPB41L1,ARHGAP33
Trerf1	0.0268866		Mouse Phenotype	MP:0002799	abnormal passive avoidance behavior		0.002709	1	0.1595	1	8	53	WFS1,GABBR1,JPH4,TACR3,EPM2A,PAK5,GRIN1,JPH3
Trib1	0.0683298		Mouse Phenotype	MP:0001011	abnormal superior cervical ganglion morphology		0.002709	1	0.1595	1	8	53	ERBB3,CORO1C,ADCY9,SOX10,NTRK1,DUSP1,RET,EGR3
Trib2	0.0557528		Mouse Phenotype	MP:0001468	abnormal temporal memory		0.002718	1	0.1595	1	18	189	NREP,FABP7,KL,VGF,ITSN1,AUTS2,SPEN,JPH4,UPF3B,LRRTM1,LHX8,KSR1,KLF9,CACNA1C,GRIN1,EGR1,LRP1,JPH3
Trim9	0.0121257		Mouse Phenotype	MP:0001360	abnormal social investigation		0.002749	1	0.1595	1	13	117	MAOA,EXT1,NRXN2,WFS1,SHANK2,SLC18A3,LRRTM1,CACNA1C,GRIA1,GRIN1,NIPAL3,EIF4EBP2,MAPK8IP2
Trio	0.0328676		Mouse Phenotype	MP:0004998	decreased CNS synapse formation		0.002778	1	0.1595	1	5	22	CACNG2,NRXN1,NRXN2,FOXG1,CC2D1A
Trip10	0.0958553		Mouse Phenotype	MP:0011617	abnormal habituation		0.002778	1	0.1595	1	5	22	CHAT,TAOK2,AUTS2,GABBR1,THRB
Trp53inp1	0.0488999		Mouse Phenotype	MP:0003203	increased neuron apoptosis		0.002878	1	0.1634	1	18	190	ERBB3,TRIO,APC2,MEF2D,FOXG1,MKL1,HYOU1,SOX10,DRD2,EPM2A,OXR1,RB1,DUSP1,NR4A3,RET,CIT,PRKN,EML1
Trpm2	0.0729599		Mouse Phenotype	MP:0000964	small dorsal root ganglion		0.003005	1	0.1683	1	6	32	ERBB3,MYCN,SOX10,RB1,NTRK1,RET
Trrap	0.0989708		Mouse Phenotype	MP:0011967	increased or absent threshold for auditory brainstem response		0.003031	1	0.1683	1	26	317	SPRY2,TTC26,CACNG2,KLHL29,FGFR1,HSPA5,WHRN,MPV17,CCDC92,ATF6B,SPTBN4,ASPA,RASD1,RERE,GGA1,ZHX3,MYH9,NDP,BMP2,SYNJ2,NGFR,CLEC16A,SOBP,CASP3,NXN,THRB
Ttbk1	0.0495189		Mouse Phenotype	MP:0002637	small uterus		0.00307	1	0.1686	1	9	66	KL,ARID5B,VGF,WHRN,NR5A1,KISS1R,TACR3,EGR1,MARK2
Ttc26	0.0647056		Mouse Phenotype	MP:0008989	abnormal liver sinusoid morphology		0.003222	1	0.1736	1	10	79	CORO1C,ADCY9,FOXM1,MPV17,RUNDC1,NGFR,NOTCH1,RB1,UBR4,NXN
Txnrd3	0.00169905		Mouse Phenotype	MP:0000947	convulsive seizures		0.003232	1	0.1736	1	17	177	CACNA2D2,FOSB,DEPDC5,KDM1A,GABBR1,SPTBN2,ITGAV,KCNQ2,EPM2A,NR4A3,GRIN1,PRRT2,TEF,LHX6,CIT,THRB,EML1
Tyw3	0.0697247		Mouse Phenotype	MP:0003063	increased coping response		0.003417	1	0.1783	1	5	23	ADRA2C,WFS1,ADGRB2,PPP1R9B,NOS1
Ubash3b	0.0725934		Mouse Phenotype	MP:0001077	abnormal spinal nerve morphology		0.003434	1	0.1783	1	13	120	ERBB3,CACNA2D2,CHAT,ECEL1,SPTBN4,GABBR1,SOX10,NFASC,GFRA1,NGFR,LAMC1,MEGF8,EGR2
Ube2l3	0.0619964		Mouse Phenotype	MP:0006335	abnormal hearing electrophysiology		0.003509	1	0.1783	1	30	387	SPRY2,TTC26,CACNG2,KLHL29,FGFR1,HSPA5,WHRN,MPV17,CCDC92,ATF6B,SPTBN4,ASPA,RASD1,RERE,GGA1,ZHX3,MYH9,NDP,BMP2,SYNJ2,NGFR,GFPT2,CLEC16A,SOBP,DUSP6,CASP3,NXN,THRB,EGR2,LTBP2
Ube2r2	5.22391e-07		Mouse Phenotype	MP:0009344	abnormal ovulation cycle		0.003509	1	0.1783	1	11	93	VGF,FOXO3,IRS2,GABBR1,KISS1R,PER2,TACR3,NOS1,GPR3,DRD2,EGR1
Ubr4	0.0427907		Mouse Phenotype	MP:0001927	abnormal estrous cycle		0.003509	1	0.1783	1	11	93	VGF,FOXO3,IRS2,GABBR1,KISS1R,PER2,TACR3,NOS1,GPR3,DRD2,EGR1
Ugt8a	0.0891769		Mouse Phenotype	MP:0009009	absent estrous cycle		0.003533	1	0.1783	1	6	33	VGF,FOXO3,IRS2,KISS1R,PER2,EGR1
Ulk1	0.0288666		Mouse Phenotype	MP:0000602	enlarged liver sinusoidal spaces		0.003651	1	0.1808	1	7	44	CORO1C,ADCY9,RUNDC1,NOTCH1,RB1,UBR4,NXN
Upf3b	0.0756617		Mouse Phenotype	MP:0001417	decreased exploration in new environment		0.003655	1	0.1808	1	12	107	ERCC2,MAOA,TRIB2,WFS1,AUTS2,JPH4,LRRTM1,CACNA1C,PAK5,PRKN,MAPK8IP2,JPH3
Uqcrfs1	0.0442027		Mouse Phenotype	MP:0003634	abnormal glial cell morphology		0.003789	1	0.1832	1	32	423	ERBB3,ERCC2,CACNA2D2,CHAT,UGT8,FGFR1,MGAT5B,FOXG1,TRIB2,CCDC85C,SLC4A3,TENM4,ASPA,DEPDC5,CRB2,SOX10,BCR,ITGAV,TNFRSF21,MAPK8IP3,KCNA5,NFIB,NGFR,MYRF,DYNC1H1,DRD2,RB1,LAMC1,EGR2,LRP1,PRKN,EML1
Usp2	0.0531979		Mouse Phenotype	MP:0020167	abnormal vertical activity		0.003819	1	0.1832	1	20	226	ABCA2,CHAT,ADCY5,CACNG2,NRXN2,TRIB2,WFS1,SPTBN4,SLC18A3,ASPA,RASD1,LRRTM1,PNPLA6,DRD2,GRIA1,GRIN1,PTPRU,MFSD2A,LIMK1,THRB
Usp20	0.0718324		Mouse Phenotype	MP:0000631	abnormal neuroendocrine gland morphology		0.003838	1	0.1832	1	16	165	ERBB3,CACNA2D2,CORO1C,KL,FOXG1,VGF,IRS2,NR5A1,IGSF1,KDM1A,DRD2,RB1,RET,THRB,EGR1,MARK2
Usp27x	0.0695289		Mouse Phenotype	MP:0003409	decreased width of hypertrophic chondrocyte zone		0.00385	1	0.1832	1	8	56	SPRED2,KL,CREB3L2,FOSL2,PRKCD,KDM6B,SIK3,EGR2
Usp43	0.0362484		Mouse Phenotype	MP:0003418	premature intramembranous bone ossification		0.004034	1	0.1866	1	4	15	AXIN2,FGFR1,DUSP6,THRB
Usp46	0.0722117		Mouse Phenotype	MP:0030435	premature craniofacial suture closure		0.004034	1	0.1866	1	4	15	AXIN2,FGFR1,DUSP6,THRB
Vat1l	0.0718324		Mouse Phenotype	MP:0000081	premature cranial suture closure		0.004034	1	0.1866	1	4	15	AXIN2,FGFR1,DUSP6,THRB
Vgf	0.00593334		Mouse Phenotype	MP:0004567	decreased myocardial fiber number		0.004156	1	0.1875	1	5	24	CLU,SCN5A,FOXM1,HEXIM1,CALR
Wbscr17	0.0594453		Mouse Phenotype	MP:0006059	decreased susceptibility to ischemic brain injury		0.004157	1	0.1875	1	7	45	HSPH1,DAPK1,NBEAL2,NOS1,PPIF,EGR1,LRP1
Wdr77	0.0375511		Mouse Phenotype	MP:0003106	abnormal fear-related response		0.004164	1	0.1875	1	9	69	ABCA2,MAOA,EXT1,WFS1,GABBR1,TACR3,PAK5,GRIN1,TLR3
Wfs1	0.0827087		Mouse Phenotype	MP:0003204	decreased neuron apoptosis		0.004234	1	0.1875	1	10	82	FOXG1,RASD1,DAPK1,JUN,NGFR,PPP1R9B,NOS1,CASP3,GRIN1,RET
Whrn	0.0392631		Mouse Phenotype	MP:0001092	abnormal trigeminal ganglion morphology		0.004303	1	0.1875	1	8	57	ERBB3,FOXG1,MYCN,NGFR,NOTCH1,RB1,NTRK1,EGR2
Wipf3	0.0742436		Mouse Phenotype	MP:0000875	abnormal cerebellar Purkinje cell layer		0.004466	1	0.1875	1	22	261	ERBB3,ERCC2,TRIO,CACNA2D2,APC2,PHYH,KL,UGT8,HYOU1,ANK1,MYCN,SPTBN2,DPYSL5,NFASC,JUN,PNPLA6,MTCL1,EPM2A,RB1,CIT,THRB,MAPK8IP2
Wnk2	0.0646007		Mouse Phenotype	MP:0003492	abnormal involuntary movement		0.004511	1	0.1875	1	61	952	ERBB3,ABCA2,ERCC2,MAOA,TRIO,CACNA2D2,PDYN,CHAT,CACNG2,KL,ADRA2C,NRXN1,UGT8,FGF11,FGFR1,MKL1,FOXO3,WHRN,HTR1B,TRIB2,ANK1,USP46,ZIC1,TRAK1,CRY2,SPTBN4,TENM4,SHANK2,ASPA,AUTS2,DEPDC5,GABBR1,SOX10,JPH4,SPTBN2,DPYSL5,UPF3B,ITGAV,NGFR,KIF3C,MYRF,DRD2,EPM2A,RB1,NTRK1,CASP3,LAMC1,GRIN1,RILPL1,NXN,CIT,USP2,THRB,EGR2,EGR3,TLR3,LRP1,PRKN,EML1,EPHA10,JPH3
Wnt9a	0.0743933		Mouse Phenotype	MP:0012317	impaired conditioning behavior		0.004558	1	0.1875	1	13	124	PDYN,NREP,TAOK2,PPP1R1B,ITSN1,AUTS2,UPF3B,KSR1,KLF9,DRD2,NTRK1,GRIN1,LRP1
Yaf2	0.0807043		Mouse Phenotype	MP:0003972	decreased pituitary hormone level		0.004558	1	0.1875	1	13	124	VGF,FOXO3,IRS2,NR5A1,IGSF1,KDM1A,KISS1R,TACR3,NOS1,DRD2,THRB,EGR1,MARK2
Yrdc	0.0766798		Mouse Phenotype	MP:0014046	abnormal mitophagy		0.004564	1	0.1875	1	3	8	TP53INP1,CLEC16A,PRKN
Ywhab	0.076071		Mouse Phenotype	MP:0010476	coronary fistula		0.004564	1	0.1875	1	3	8	SMARCA4,SUFU,MEGF8
Zbtb4	0.0852375		Mouse Phenotype	MP:0003075	altered response to CNS ischemic injury		0.004622	1	0.1875	1	10	83	HYOU1,PRKCD,HSPH1,DAPK1,NBEAL2,STIP1,NOS1,PPIF,EGR1,LRP1
Zbtb40	0.00168732		Mouse Phenotype	MP:0009269	decreased fat cell size		0.004622	1	0.1875	1	10	83	ADCY3,NCOR2,SUFU,SERTAD2,DLK1,DUSP1,SIK3,MFSD2A,LRP1,TRIB1
Zc3h18	0.0347213		Mouse Phenotype	MP:0008415	abnormal neurite morphology		0.004643	1	0.1875	1	33	446	ERBB3,ABCA2,CACNA2D2,CHAT,CLU,HSPA5,SPTBN4,AATK,SHANK2,SLIT1,DEPDC5,TANC1,GABBR1,SOX10,SPTBN2,DPYSL5,NFASC,CC2D1A,UPF3B,LRRTM1,PNPLA6,MTCL1,NOS1,NTRK1,DUSP1,PAK5,GRIA1,RET,EGR2,TLR3,LRP1,ARHGAP33,MAPK8IP2
Zc3h6	0.0840977		Mouse Phenotype	MP:0001413	abnormal response to new environment		0.004652	1	0.1875	1	20	230	ERCC2,MAOA,CHAT,TRIB2,WFS1,FOSB,AUTS2,GABBR1,JPH4,LRRTM1,PPP1R9B,CACNA1C,PAK5,GRIA1,GRIN1,NIPAL3,NXN,PRKN,MAPK8IP2,JPH3
Zfp180	0.0691892		Mouse Phenotype	MP:0008503	abnormal spinal cord grey matter morphology		0.004652	1	0.1875	1	20	230	ERBB3,MAOA,CACNA2D2,CHAT,CACNG2,ECEL1,FGFR1,SLC18A3,RBPJ,SOX10,NDE1,IFT172,GFRA1,KISS1R,NGFR,NOS1,DYNC1H1,RET,EGR2,EGR3
Zfp30	0.0394997		Mouse Phenotype	MP:0003990	decreased neurotransmitter release		0.004792	1	0.1887	1	6	35	CACNA2D2,NRXN1,NRXN2,SLC32A1,NOS1,MAPK8IP2
Zfp36l1	0.0346329		Mouse Phenotype	MP:0004996	abnormal CNS synapse formation		0.004792	1	0.1887	1	6	35	CACNG2,NRXN1,NRXN2,FOXG1,CC2D1A,SHANK1
Zfp503	0.0138961		Mouse Phenotype	MP:0008317	abnormal paravertebral ganglion morphology		0.004796	1	0.1887	1	8	58	ERBB3,CORO1C,ADCY9,SOX10,NTRK1,DUSP1,RET,EGR3
Zfp639	0.00956999		Mouse Phenotype	MP:0000807	abnormal hippocampus morphology		0.004872	1	0.1902	1	28	362	TRIO,MBD1,APC2,FABP7,CACNG2,UQCRFS1,HSPA5,FOXG1,MKL1,TRIB2,ITSN1,RERE,SPEN,LRRTM1,MAPK8IP3,PNPLA6,NFIB,KCNQ2,PPP1R9B,SHANK1,EPM2A,NR4A3,LHX6,CIT,LIMK1,TLR3,EIF4EBP2,PRKN
Zfp81	0.0266904		Mouse Phenotype	MP:0001393	ataxia		0.004968	1	0.1908	1	26	329	ERCC2,TRIO,CACNA2D2,CACNG2,PHYH,UGT8,HYOU1,MSI1,ZIC1,SLC4A2,SPTBN4,ASPA,SPTBN2,NFASC,ITGAV,NGFR,MYRF,DRD2,EPM2A,OXR1,RB1,GRIN1,CIT,MFSD2A,EGR3,MAPK8IP2
Zfp85-rs1	0.0826376		Mouse Phenotype	MP:0008289	abnormal adrenal medulla morphology		0.005002	1	0.1908	1	5	25	ERBB3,VGF,SOX10,RB1,RET
Zhx3	0.0224982		Mouse Phenotype	MP:0011616	abnormal nonassociative learning		0.005002	1	0.1908	1	5	25	CHAT,TAOK2,AUTS2,GABBR1,THRB
Zic1	0.00203134		Mouse Phenotype	MP:0005288	abnormal oxygen consumption		0.005073	1	0.192	1	17	185	SLC25A25,ADCY3,VGF,WFS1,CRY2,SLC32A1,NCOR2,ABCG1,ACOT11,IRS2,PRDM16,SERTAD2,CLEC16A,NOS1,EPM2A,SIK3,LRP1
Zmat4	0.0518139		Mouse Phenotype	MP:0001107	decreased Schwann cell number		0.005186	1	0.1934	1	4	16	ERBB3,SOX10,NGFR,EGR2
Zmynd8	0.00952722		Mouse Phenotype	MP:0003459	increased fear-related response		0.005186	1	0.1934	1	4	16	ABCA2,MAOA,WFS1,TLR3
Zswim4	0.0138961		Mouse Phenotype	MP:0000295	trabecula carnea hypoplasia		0.005331	1	0.1973	1	8	59	PKP2,RBPJ,MYCN,ITGAV,ZFP36L1,NOTCH1,CALR,MEGF8
			Mouse Phenotype	MP:0001963	abnormal hearing physiology		0.005675	1	0.2085	1	33	452	SPRY2,TTC26,CACNG2,KLHL29,KL,FGFR1,HSPA5,WHRN,MPV17,CCDC92,ATF6B,SLC4A2,SPTBN4,ASPA,RASD1,RERE,GGA1,ZHX3,MYH9,NDP,BMP2,SYNJ2,NGFR,GFPT2,CLEC16A,RB1,SOBP,DUSP6,CASP3,NXN,THRB,EGR2,LTBP2
			Mouse Phenotype	MP:0000877	abnormal Purkinje cell morphology		0.005899	1	0.2135	1	20	235	ERBB3,ERCC2,CACNA2D2,APC2,PHYH,KL,UGT8,HYOU1,ANK1,MYCN,SPTBN2,DPYSL5,NFASC,JUN,PNPLA6,MTCL1,EPM2A,RB1,THRB,MAPK8IP2
			Mouse Phenotype	MP:0006006	increased sensory neuron number		0.005911	1	0.2135	1	8	60	SPRY2,FGFR1,FOXG1,CRB2,NGFR,NOTCH1,RB1,DVL3
			Mouse Phenotype	MP:0009132	abnormal white fat cell size		0.005956	1	0.2135	1	10	86	ADCY3,NCOR2,SUFU,SERTAD2,SIK2,TBL1XR1,MFSD2A,LRP1,MRAP2,TRIB1
			Mouse Phenotype	MP:0002651	abnormal sciatic nerve morphology		0.005992	1	0.2135	1	7	48	SPTBN4,GABBR1,SOX10,NFASC,NGFR,LAMC1,EGR2
			Mouse Phenotype	MP:0009117	abnormal white fat cell morphology		0.006103	1	0.2135	1	12	114	ADCY3,NCOR2,SUFU,INSIG1,SERTAD2,KSR1,SIK2,TBL1XR1,MFSD2A,LRP1,MRAP2,TRIB1
			Mouse Phenotype	MP:0001108	absent Schwann cells		0.006157	1	0.2135	1	2	3	ERBB3,SOX10
			Mouse Phenotype	MP:0004864	spiral ligament degeneration		0.006157	1	0.2135	1	2	3	MPV17,THRB
			Mouse Phenotype	MP:0013189	abnormal exploration in a new environment		0.006273	1	0.2135	1	17	189	ERCC2,MAOA,TRIB2,WFS1,FOSB,AUTS2,JPH4,LRRTM1,PPP1R9B,CACNA1C,PAK5,GRIA1,GRIN1,NXN,PRKN,MAPK8IP2,JPH3
			Mouse Phenotype	MP:0008911	induced hyperactivity		0.006352	1	0.2135	1	6	37	CACNA2D2,FABP7,PPP1R1B,DRD2,GRIA1,PRRT2
			Mouse Phenotype	MP:0011267	abnormal excitatory postsynaptic current amplitude		0.006352	1	0.2135	1	6	37	NRXN1,NRXN2,SPTBN2,GRIN1,THRB,EIF4EBP2
			Mouse Phenotype	MP:0002682	decreased mature ovarian follicle number		0.006537	1	0.2135	1	8	61	KL,ARID5B,VGF,FOXO3,NR5A1,KISS1R,TAF4B,EGR1
			Mouse Phenotype	MP:0001501	abnormal sleep pattern		0.006537	1	0.2135	1	8	61	MAOA,DLGAP3,FOSB,GABBR1,UPF3B,PER2,NOS1,SIK3
			Mouse Phenotype	MP:0030437	abnormal osteoblast proliferation		0.006538	1	0.2135	1	4	17	AXIN2,FGFR1,HTR1B,PER2
			Mouse Phenotype	MP:0002313	abnormal tidal volume		0.006538	1	0.2135	1	4	17	KL,NOS1,DRD2,NIPAL3
			Mouse Phenotype	MP:0004395	increased cochlear inner hair cell number		0.006538	1	0.2135	1	4	17	FGFR1,FOXG1,NOTCH1,RB1
			Mouse Phenotype	MP:0001033	abnormal parasympathetic system morphology		0.006538	1	0.2135	1	4	17	SOX10,KDM6B,GFRA1,RET
			Mouse Phenotype	MP:0001354	increased aggression towards males		0.006538	1	0.2135	1	4	17	MAOA,GCNT4,HTR1B,NOS1
			Mouse Phenotype	MP:0005575	increased pulmonary ventilation		0.006614	1	0.2146	1	3	9	NOS1,DRD2,NIPAL3
			Mouse Phenotype	MP:0001363	increased anxiety-related response		0.006724	1	0.2168	1	18	206	MAOA,FABP7,DLGAP3,NRXN2,FKBP5,WFS1,FOSB,SHANK2,SV2C,LRRTM1,BAIAP3,NOS1,SHANK1,CACNA1C,GRIA1,GRIN1,PRKN,RASD2
			Mouse Phenotype	MP:0002151	abnormal neural tube morphology		0.007019	1	0.2229	1	41	601	ERBB3,PDGFA,TTC26,AXIN2,FGFR1,FOXG1,MTHFD1L,WRB,POR,SKI,LARP7,TENM4,RBPJ,DYNLL1,RERE,IKBKB,SUFU,CRB2,MYCN,SOX10,SPHK2,NDE1,IFT172,BMP2,JUN,PNPLA6,NUAK1,ZFP36L1,TMEM132A,STIP1,GNL3,NOTCH1,PLOD3,CALR,DVL3,LAMC1,RET,EGR1,EGR2,FURIN,SOWAHB
			Mouse Phenotype	MP:0004768	abnormal axonal transport		0.007047	1	0.2229	1	5	27	SNAPIN,AATK,DYNC1H1,INA,PRKN
			Mouse Phenotype	MP:0009264	failure of eyelid fusion		0.007047	1	0.2229	1	5	27	FOXG1,TCF7L1,JUN,NFIB,NECTIN1
			Mouse Phenotype	MP:0004067	abnormal trabecula carnea morphology		0.007572	1	0.2367	1	10	89	SCN5A,PKP2,POR,RBPJ,MYCN,ITGAV,ZFP36L1,NOTCH1,CALR,MEGF8
			Mouse Phenotype	MP:0005118	decreased circulating pituitary hormone level		0.007624	1	0.2367	1	11	103	VGF,FOXO3,IRS2,NR5A1,IGSF1,KISS1R,TACR3,NOS1,DRD2,THRB,MARK2
			Mouse Phenotype	MP:0003312	abnormal locomotor coordination		0.007655	1	0.2367	1	45	677	ERCC2,TRIO,CACNA2D2,APC2,CHAT,NREP,TTC26,CACNG2,PHYH,KL,UGT8,FGFR1,WHRN,HYOU1,WFS1,MSI1,ZIC1,SLC4A2,TRAK1,SPTBN4,ASPA,GABBR1,SOX10,SPTBN2,NFASC,DAPK1,BCR,ITGAV,NGFR,MYRF,DYNC1H1,DRD2,EPM2A,OXR1,RB1,CASP3,GRIN1,CIT,KY,MFSD2A,EGR2,EGR3,LRP1,PRKN,MAPK8IP2
			Mouse Phenotype	MP:0004166	abnormal limbic system morphology		0.007674	1	0.2367	1	30	409	TRIO,MBD1,APC2,FABP7,CACNG2,UQCRFS1,HSPA5,FOXG1,MKL1,TRIB2,ITSN1,NR5A1,RERE,SPEN,LRRTM1,MAPK8IP3,KISS1R,PNPLA6,NFIB,KCNQ2,PPP1R9B,SHANK1,EPM2A,NR4A3,LHX6,CIT,LIMK1,TLR3,EIF4EBP2,PRKN
			Mouse Phenotype	MP:0003969	abnormal luteinizing hormone level		0.007895	1	0.24	1	9	76	FOXO3,IRS2,NR5A1,KDM1A,GABBR1,KISS1R,NOS1,THRB,EGR1
			Mouse Phenotype	MP:0001008	abnormal sympathetic ganglion morphology		0.007939	1	0.24	1	8	63	ERBB3,CORO1C,ADCY9,SOX10,NTRK1,DUSP1,RET,EGR3
			Mouse Phenotype	MP:0002229	neurodegeneration		0.007979	1	0.24	1	35	498	ERBB3,ERCC2,CACNA2D2,CHAT,MEF2D,KL,UGT8,UQCRFS1,FOXG1,WHRN,MPV17,HYOU1,ANK1,SPTBN4,ASPA,CROCC,SOX10,SPTBN2,NDP,ITGAV,GFRA1,PNPLA6,SYNJ2,NGFR,MTCL1,DYNC1H1,EPM2A,OXR1,RB1,CASP3,PPIF,THRB,EGR3,LRP1,PRKN
			Mouse Phenotype	MP:0008325	abnormal gonadotroph morphology		0.008106	1	0.24	1	4	18	KL,IRS2,NR5A1,DRD2
			Mouse Phenotype	MP:0008453	decreased retinal rod cell number		0.008106	1	0.24	1	4	18	MEF2D,CRY2,RB1,CASP3
			Mouse Phenotype	MP:0003862	decreased aggression towards males		0.008106	1	0.24	1	4	18	NOS1,DRD2,PAK5,GRIA1
			Mouse Phenotype	MP:0000972	abnormal mechanoreceptor morphology		0.008155	1	0.24	1	19	226	SPRY2,CACNG2,FGFR1,FOXG1,WHRN,MPV17,ANKRD6,NDP,GFRA1,SYNJ2,NGFR,NOTCH1,RB1,NTRK1,DVL3,CASP3,RET,THRB,EGR3
			Mouse Phenotype	MP:0002061	abnormal aggression-related behavior		0.00818	1	0.24	1	10	90	MAOA,GCNT4,CLU,HTR1B,NOS1,DRD2,PAK5,GRIA1,GRIN1,EGR1
			Mouse Phenotype	MP:0009712	impaired conditioned place preference behavior		0.008261	1	0.24	1	5	28	PDYN,TAOK2,PPP1R1B,DRD2,GRIN1
			Mouse Phenotype	MP:0004144	hypotonia		0.008261	1	0.24	1	5	28	CHAT,PLOD1,ZIC1,SLC18A3,NFATC2
			Mouse Phenotype	MP:0003232	abnormal forebrain development		0.008333	1	0.2405	1	21	259	SPRY2,MBD1,FGFR1,HSPA5,FOXG1,WRB,ID2,NCOR2,RERE,IKBKB,SUFU,TCF7L1,MYCN,LHX8,MAPK8IP3,NFIB,LAMC1,NR4A3,EGR1,TLR3,EML1
			Mouse Phenotype	MP:0004400	abnormal cochlear outer hair cell number		0.008374	1	0.2405	1	7	51	SPRY2,FGFR1,FOXG1,NOTCH1,RB1,DVL3,THRB
			Mouse Phenotype	MP:0003997	tonic-clonic seizures		0.008588	1	0.2438	1	9	77	FOSB,DEPDC5,KDM1A,GABBR1,KCNQ2,NR4A3,GRIN1,TEF,LHX6
			Mouse Phenotype	MP:0002310	decreased susceptibility to hepatic steatosis		0.008588	1	0.2438	1	9	77	ADCY3,NCOR2,ABCG1,ACOT11,SERTAD2,DUSP1,SIK3,MFSD2A,MARK2
			Mouse Phenotype	MP:0005659	decreased susceptibility to diet-induced obesity		0.008687	1	0.2449	1	13	134	SLC25A25,ADCY3,ARID5B,SLC32A1,ABCG1,ACOT11,PRCP,SERTAD2,DUSP1,SIK3,MFSD2A,LRP1,MARK2
			Mouse Phenotype	MP:0001402	hypoactivity		0.008724	1	0.2449	1	35	501	MAOA,PDYN,CHAT,ADCY5,KL,PPP1R1B,UGT8,UQCRFS1,FOXO3,MPV17,WFS1,ID2,SLC4A3,ZIC1,CRY2,ASPA,SV2C,GABBR1,JPH4,NFASC,LRRTM1,ITPKB,KISS1R,NOS1,DYNC1H1,SHANK1,CACNA1C,DRD2,PAK5,GRIN1,RET,EGR2,EML1,JPH3,RASD2
			Mouse Phenotype	MP:0004497	decreased organ of Corti supporting cell number		0.009129	1	0.2493	1	3	10	FGFR1,FOXG1,NOTCH1
			Mouse Phenotype	MP:0003430	increased pancreatic islet cell adenoma incidence		0.009129	1	0.2493	1	3	10	RGS5,RB1,PRDX1
			Mouse Phenotype	MP:0005139	increased prolactin level		0.009129	1	0.2493	1	3	10	GABBR1,DRD2,MARK2
			Mouse Phenotype	MP:0005585	increased tidal volume		0.009129	1	0.2493	1	3	10	NOS1,DRD2,NIPAL3
			Mouse Phenotype	MP:0004495	decreased synaptic glutamate release		0.009129	1	0.2493	1	3	10	NRXN1,NOS1,MAPK8IP2
			Mouse Phenotype	MP:0001405	impaired coordination		0.009407	1	0.2555	1	33	468	CACNA2D2,APC2,ADCY5,MEF2D,CACNG2,UGT8,FGFR1,UQCRFS1,TRIB2,ITSN1,TRAK1,SHANK2,SLC18A3,ASPA,SOX10,SPTBN2,NFASC,ITGAV,CNTN6,KLF9,DYNC1H1,SHANK1,CACNA1C,DRD2,EPM2A,GRIN1,EGR2,TLR3,LRP1,PRKN,MAPK8IP2,JPH3,RASD2
			Mouse Phenotype	MP:0001406	abnormal gait		0.009489	1	0.2557	1	31	433	ERCC2,CACNA2D2,APC2,CHAT,TTC26,CACNG2,PHYH,KL,UGT8,FGFR1,WHRN,ZIC1,TRAK1,SPTBN4,ASPA,GABBR1,SOX10,SPTBN2,NFASC,DAPK1,ITGAV,NGFR,DRD2,RB1,CASP3,CIT,KY,EGR2,EGR3,LRP1,PRKN
			Mouse Phenotype	MP:0009116	abnormal brown fat cell morphology		0.009555	1	0.2557	1	8	65	ADCY3,KL,ARID5B,ACOT11,IRS2,PRDM16,SERTAD2,LRP1
			Mouse Phenotype	MP:0003416	premature bone ossification		0.009614	1	0.2557	1	5	29	AXIN2,FGFR1,PRDM16,DUSP6,THRB
			Mouse Phenotype	MP:0011109	lethality throughout fetal growth and development, incomplete penetrance		0.009622	1	0.2557	1	20	246	ERBB3,TRIO,ETV5,UBE2L3,HS6ST1,FGFR1,FOXG1,FOXM1,POR,SKI,HEXIM1,LARP7,SMARCA4,TCF7L1,SOX10,NECTIN1,CACNA1C,CALR,LHX6,LRP1
			Mouse Phenotype	MP:0002685	abnormal spermatogonia proliferation		0.009901	1	0.2618	1	4	19	ETV5,CIRBP,TAF4B,CIT
			Pathway	1269443	Signalling by NGF	BioSystems: REACTOME	1.325e-08	2.444e-05	2.444e-05	0.0001979	45	483	ERBB3,SPRED2,PDGFA,TRIO,RPS6KA2,OBSCN,ACTN2,ADCY3,ADCY5,ADCY6,ADCY9,SPRED3,KL,PIK3CD,PIK3R2,MAP3K11,FGFR1,FOXO3,ARHGEF19,ITSN1,YWHAB,SPTBN4,ARHGEF10,PRKCD,IRS2,IKBKB,SPTB,SPTBN2,PSMD1,ARHGEF17,GFRA1,KSR1,NGFR,MCF2L,NTRK1,DUSP1,DUSP4,DUSP6,CASP3,ARHGEF18,GRIN1,RET,OMG,TIAM1,FURIN
			Pathway	1270303	Axon guidance	BioSystems: REACTOME	4.228e-08	7.8e-05	3.9e-05	0.0003158	48	554	ERBB3,SPRED2,PDGFA,TRIO,RPS6KA2,ACTN2,SPRED3,KL,PIK3CD,PIK3R2,SCN2B,SCN5A,MAP3K11,FGFR1,AGAP2,HSP90AB1,EZR,ANK1,ITSN1,SIAH2,YWHAB,SPTBN4,SLIT1,IRS2,ABLIM2,MYH9,SPTB,SPTBN2,DPYSL5,NFASC,PSMD1,ITGAV,GFRA1,CNTN6,KSR1,KCNQ2,GPC1,CACNA1C,DUSP1,DUSP4,DUSP6,PAK5,LAMC1,GRIN1,RET,LIMK1,TIAM1,EPHA10
			Pathway	1340713	Longevity regulating pathway - multiple species	BioSystems: KEGG	3.63e-07	0.0006698	0.0002233	0.001808	13	62	ADCY3,ADCY5,ADCY6,ADCY9,PIK3CD,PIK3R2,HSPA1B,HSPA2,FOXO3,IRS4,IRS2,CLPB,EIF4EBP2
			Pathway	799177	Estrogen signaling pathway	BioSystems: KEGG	6.249e-07	0.001153	0.0002882	0.002334	16	98	HSP90B1,ADCY3,ADCY5,ADCY6,ADCY9,PIK3CD,PIK3R2,HSPA1B,HSPA2,FKBP5,CREB3L2,HSP90AB1,ATF6B,PRKCD,GABBR1,JUN
			Pathway	1270325	Interaction between L1 and Ankyrins	BioSystems: REACTOME	1.01e-05	0.01864	0.00327	0.02648	8	30	SCN2B,SCN5A,ANK1,SPTBN4,SPTB,SPTBN2,NFASC,KCNQ2
			Pathway	546258	Cocaine addiction	BioSystems: KEGG	1.063e-05	0.01962	0.00327	0.02648	10	49	MAOA,PDYN,ADCY5,PPP1R1B,CREB3L2,FOSB,ATF6B,JUN,DRD2,GRIN1
			Pathway	83105	Pathways in cancer	BioSystems: KEGG	1.296e-05	0.02391	0.003414	0.02764	33	395	TPM3,HSP90B1,TRAF3,PDGFA,APC2,ADCY3,ADCY5,ADCY6,ADCY9,AXIN2,PIK3CD,PIK3R2,FGF11,FGFR1,HSP90AB1,WNT9A,IKBKB,SUFU,TCF7L1,DAPK1,BCR,ITGAV,RASSF5,BMP2,JUN,GNA12,RB1,NTRK1,DVL3,CASP3,LAMC1,RET,CCDC6
			Pathway	1427849	Protein-protein interactions at synapses	BioSystems: REACTOME	1.48e-05	0.02731	0.003414	0.02764	12	73	DLGAP3,NRXN3,NRXN1,NRXN2,SHANK2,SIPA1L1,LRRTM1,PTPRD,SHANK1,GRIA1,GRIN1,EPB41L1
			Pathway	1268763	Neuronal System	BioSystems: REACTOME	2.088e-05	0.03853	0.00415	0.03361	30	351	MAOA,CACNA2D2,RPS6KA2,CHAT,ACTN2,ADCY3,ADCY5,CHRNA2,ADCY6,ADCY9,CACNG2,DLGAP3,NRXN3,NRXN1,NRXN2,PPFIA4,SLC32A1,SHANK2,SLC18A3,SIPA1L1,GABBR1,LRRTM1,KCNA5,PTPRD,KCNQ2,KCNMB4,SHANK1,GRIA1,GRIN1,EPB41L1
			Pathway	1319989	Longevity regulating pathway	BioSystems: KEGG	2.45e-05	0.04521	0.00415	0.03361	13	89	ADCY3,ADCY5,ADCY6,ADCY9,KL,PIK3CD,PIK3R2,ULK1,CREB3L2,FOXO3,IRS4,ATF6B,IRS2
			Pathway	1270323	L1CAM interactions	BioSystems: REACTOME	2.475e-05	0.04565	0.00415	0.03361	14	102	RPS6KA2,SCN2B,SCN5A,FGFR1,EZR,ANK1,SPTBN4,SPTB,SPTBN2,NFASC,ITGAV,CNTN6,KCNQ2,LAMC1
			Pathway	1269508	Rho GTPase cycle	BioSystems: REACTOME	2.853e-05	0.05264	0.0043	0.03482	17	145	TRIO,ARHGAP36,OBSCN,TRIP10,PIK3R2,ARHGEF19,ITSN1,ARHGEF10,ARHGAP15,ARHGEF17,BCR,RHOBTB2,MCF2L,ARHGEF18,RHOT2,TIAM1,ARHGAP33
			Pathway	83048	MAPK signaling pathway	BioSystems: KEGG	3.03e-05	0.0559	0.0043	0.03482	24	255	PDGFA,CACNA2D2,RPS6KA2,TAOK2,CACNG2,MAP3K11,FGF11,FGFR1,HSPA1B,HSPA2,RRAS2,IKBKB,MAPK8IP3,JUN,PTPN7,GNA12,CACNA1C,NTRK1,DUSP1,DUSP4,DUSP6,CASP3,PTPN5,MAPK8IP2
			Pathway	547607	Amphetamine addiction	BioSystems: KEGG	3.918e-05	0.07228	0.005163	0.04181	11	68	MAOA,PDYN,ADCY5,PPP1R1B,CREB3L2,FOSB,ATF6B,JUN,CACNA1C,GRIA1,GRIN1
			Pathway	1269380	Signaling by EGFR	BioSystems: REACTOME	4.832e-05	0.08916	0.005944	0.04813	30	367	SPRY2,ERBB3,SPRED2,PDGFA,ACTN2,ADCY3,ADCY5,ADCY6,ADCY9,SPRED3,KL,PIK3CD,PIK3R2,MAP3K11,FGFR1,FOXO3,YWHAB,SPTBN4,PRKCD,IRS2,SPTB,SPTBN2,PSMD1,GFRA1,KSR1,DUSP1,DUSP4,DUSP6,GRIN1,RET
			Pathway	1427850	Interactions of neurexins and neuroligins at synapses	BioSystems: REACTOME	5.818e-05	0.1073	0.00667	0.05401	10	59	DLGAP3,NRXN3,NRXN1,NRXN2,SHANK2,SIPA1L1,LRRTM1,SHANK1,GRIN1,EPB41L1
			Pathway	1269460	NGF signalling via TRKA from the plasma membrane	BioSystems: REACTOME	6.145e-05	0.1134	0.00667	0.05401	31	390	ERBB3,SPRED2,PDGFA,RPS6KA2,ACTN2,ADCY3,ADCY5,ADCY6,ADCY9,SPRED3,KL,PIK3CD,PIK3R2,MAP3K11,FGFR1,FOXO3,YWHAB,SPTBN4,PRKCD,IRS2,SPTB,SPTBN2,PSMD1,GFRA1,KSR1,NTRK1,DUSP1,DUSP4,DUSP6,GRIN1,RET
			Pathway	1269479	Downstream signal transduction	BioSystems: REACTOME	6.528e-05	0.1204	0.006691	0.05418	29	355	ERBB3,SPRED2,PDGFA,ACTN2,ADCY3,ADCY5,ADCY6,ADCY9,SPRED3,KL,PIK3CD,PIK3R2,MAP3K11,FGFR1,FOXO3,YWHAB,SPTBN4,PRKCD,IRS2,SPTB,SPTBN2,PSMD1,GFRA1,KSR1,DUSP1,DUSP4,DUSP6,GRIN1,RET
			Pathway	P00019	Endothelin signaling pathway	PantherDB	7.687e-05	0.1418	0.007226	0.05852	11	73	ADCY3,ADCY5,ADCY6,ADCY9,PIK3CD,PIK3R2,ECEL1,PRKCD,PRKCH,PRKG2,FURIN
			Pathway	1269284	DAP12 signaling	BioSystems: REACTOME	7.97e-05	0.147	0.007226	0.05852	29	359	ERBB3,SPRED2,PDGFA,ACTN2,ADCY3,ADCY5,ADCY6,ADCY9,SPRED3,KL,PIK3CD,PIK3R2,MAP3K11,FGFR1,FOXO3,YWHAB,SPTBN4,PRKCD,IRS2,SPTB,SPTBN2,PSMD1,GFRA1,KSR1,DUSP1,DUSP4,DUSP6,GRIN1,RET
			Pathway	1269445	p75 NTR receptor-mediated signalling	BioSystems: REACTOME	8.532e-05	0.1574	0.007226	0.05852	13	100	TRIO,OBSCN,ARHGEF19,ITSN1,ARHGEF10,IKBKB,ARHGEF17,NGFR,MCF2L,CASP3,ARHGEF18,OMG,TIAM1
			Pathway	1269478	Signaling by PDGF	BioSystems: REACTOME	8.702e-05	0.1606	0.007226	0.05852	30	379	ERBB3,SPRED2,PDGFA,ACTN2,ADCY3,ADCY5,ADCY6,ADCY9,SPRED3,KL,PIK3CD,PIK3R2,MAP3K11,FGFR1,FOXO3,YWHAB,SPTBN4,PRKCD,IRS2,SPTB,SPTBN2,PSMD1,GFRA1,KSR1,DUSP1,DUSP4,DUSP6,GRIN1,RET,FURIN
			Pathway	1269448	NRAGE signals death through JNK	BioSystems: REACTOME	9.008e-05	0.1662	0.007226	0.05852	10	62	TRIO,OBSCN,ARHGEF19,ITSN1,ARHGEF10,ARHGEF17,NGFR,MCF2L,ARHGEF18,TIAM1
			Pathway	1269322	Interleukin receptor SHC signaling	BioSystems: REACTOME	0.000102	0.1881	0.007839	0.06348	23	258	ERBB3,SPRED2,PDGFA,ACTN2,SPRED3,KL,PIK3CD,PIK3R2,MAP3K11,FGFR1,YWHAB,SPTBN4,IRS2,SPTB,SPTBN2,PSMD1,GFRA1,KSR1,DUSP1,DUSP4,DUSP6,GRIN1,RET
			Pathway	1269447	Cell death signalling via NRAGE, NRIF and NADE	BioSystems: REACTOME	0.0001421	0.2621	0.01049	0.08491	11	78	TRIO,OBSCN,ARHGEF19,ITSN1,ARHGEF10,ARHGEF17,NGFR,MCF2L,CASP3,ARHGEF18,TIAM1
			Pathway	1269321	Interleukin-2 signaling	BioSystems: REACTOME	0.0001523	0.281	0.01065	0.08621	23	265	ERBB3,SPRED2,PDGFA,ACTN2,SPRED3,KL,PIK3CD,PIK3R2,MAP3K11,FGFR1,YWHAB,SPTBN4,IRS2,SPTB,SPTBN2,PSMD1,GFRA1,KSR1,DUSP1,DUSP4,DUSP6,GRIN1,RET
			Pathway	1222950	Regulation of lipolysis in adipocytes	BioSystems: KEGG	0.0001558	0.2874	0.01065	0.08621	9	54	ADCY3,ADCY5,ADCY6,ADCY9,PIK3CD,PIK3R2,IRS4,IRS2,PRKG2
			Pathway	1269283	DAP12 interactions	BioSystems: REACTOME	0.0001628	0.3004	0.01073	0.08689	29	374	ERBB3,SPRED2,PDGFA,ACTN2,ADCY3,ADCY5,ADCY6,ADCY9,SPRED3,KL,PIK3CD,PIK3R2,MAP3K11,FGFR1,FOXO3,YWHAB,SPTBN4,PRKCD,IRS2,SPTB,SPTBN2,PSMD1,GFRA1,KSR1,DUSP1,DUSP4,DUSP6,GRIN1,RET
			Pathway	1269468	Signalling to p38 via RIT and RIN	BioSystems: REACTOME	0.0001941	0.358	0.01193	0.09665	22	252	ERBB3,SPRED2,PDGFA,ACTN2,SPRED3,KL,MAP3K11,FGFR1,YWHAB,SPTBN4,IRS2,SPTB,SPTBN2,PSMD1,GFRA1,KSR1,NTRK1,DUSP1,DUSP4,DUSP6,GRIN1,RET
			Pathway	1269471	ARMS-mediated activation	BioSystems: REACTOME	0.0001941	0.358	0.01193	0.09665	22	252	ERBB3,SPRED2,PDGFA,ACTN2,SPRED3,KL,MAP3K11,FGFR1,YWHAB,SPTBN4,IRS2,SPTB,SPTBN2,PSMD1,GFRA1,KSR1,NTRK1,DUSP1,DUSP4,DUSP6,GRIN1,RET
			Pathway	1269470	Frs2-mediated activation	BioSystems: REACTOME	0.0002053	0.3788	0.01222	0.09896	22	253	ERBB3,SPRED2,PDGFA,ACTN2,SPRED3,KL,MAP3K11,FGFR1,YWHAB,SPTBN4,IRS2,SPTB,SPTBN2,PSMD1,GFRA1,KSR1,NTRK1,DUSP1,DUSP4,DUSP6,GRIN1,RET
			Pathway	M2579	Differentiation Pathway in PC12 Cells; this is a specific case of PAC1 Receptor Pathway.	MSigDB C2 BIOCARTA (v6.0)	0.0002274	0.4196	0.01275	0.1032	8	45	PIK3CD,MAPK8IP3,JUN,NTRK1,EGR1,EGR2,EGR3,MAPK8IP2
			Pathway	1269469	Prolonged ERK activation events	BioSystems: REACTOME	0.0002296	0.4237	0.01275	0.1032	22	255	ERBB3,SPRED2,PDGFA,ACTN2,SPRED3,KL,MAP3K11,FGFR1,YWHAB,SPTBN4,IRS2,SPTB,SPTBN2,PSMD1,GFRA1,KSR1,NTRK1,DUSP1,DUSP4,DUSP6,GRIN1,RET
			Pathway	1427866	RET signaling	BioSystems: REACTOME	0.0002359	0.4352	0.01275	0.1032	23	273	ERBB3,SPRED2,PDGFA,ACTN2,SPRED3,KL,PIK3CD,PIK3R2,MAP3K11,FGFR1,YWHAB,SPTBN4,IRS2,SPTB,SPTBN2,PSMD1,GFRA1,KSR1,DUSP1,DUSP4,DUSP6,GRIN1,RET
			Pathway	373901	HTLV-I infection	BioSystems: KEGG	0.0002427	0.4478	0.01275	0.1032	22	256	TP53INP1,PDGFA,APC2,TRRAP,ADCY3,ADCY5,ADCY6,ADCY9,PIK3CD,PIK3R2,RRAS2,WNT9A,IKBKB,JUN,NFATC2,NFYB,TLN2,RB1,CALR,DVL3,EGR1,EGR2
			Pathway	1269323	Interleukin-3, 5 and GM-CSF signaling	BioSystems: REACTOME	0.0002487	0.4589	0.01275	0.1032	23	274	ERBB3,SPRED2,PDGFA,ACTN2,SPRED3,KL,PIK3CD,PIK3R2,MAP3K11,FGFR1,YWHAB,SPTBN4,IRS2,SPTB,SPTBN2,PSMD1,GFRA1,KSR1,DUSP1,DUSP4,DUSP6,GRIN1,RET
			Pathway	169345	Notch signaling pathway	BioSystems: Pathway Interaction Database	0.0002734	0.5043	0.01363	0.1104	9	58	NCOR2,RBPJ,SPEN,KDM1A,DLK1,CNTN6,NOTCH1,FURIN,MARK2
			Pathway	1269465	Signalling to RAS	BioSystems: REACTOME	0.0002859	0.5275	0.01388	0.1124	22	259	ERBB3,SPRED2,PDGFA,ACTN2,SPRED3,KL,MAP3K11,FGFR1,YWHAB,SPTBN4,IRS2,SPTB,SPTBN2,PSMD1,GFRA1,KSR1,NTRK1,DUSP1,DUSP4,DUSP6,GRIN1,RET
			Pathway	1269485	VEGFR2 mediated cell proliferation	BioSystems: REACTOME	0.0003184	0.5874	0.01481	0.1199	22	261	ERBB3,SPRED2,PDGFA,ACTN2,SPRED3,KL,MAP3K11,FGFR1,YWHAB,SPTBN4,PRKCD,IRS2,SPTB,SPTBN2,PSMD1,GFRA1,KSR1,DUSP1,DUSP4,DUSP6,GRIN1,RET
			Pathway	1269590	Adenylate cyclase activating pathway	BioSystems: REACTOME	0.0003371	0.622	0.01481	0.1199	4	10	ADCY3,ADCY5,ADCY6,ADCY9
			Pathway	142207	mevalonate pathway	BioSystems: BIOCYC	0.0003371	0.622	0.01481	0.1199	4	10	ACAT2,HMGCR,HMGCS1,IDI1
			Pathway	413387	C5 isoprenoid biosynthesis, mevalonate pathway	BioSystems: KEGG	0.0003371	0.622	0.01481	0.1199	4	10	ACAT2,HMGCR,HMGCS1,IDI1
			Pathway	983748	cGMP-PKG signaling pathway	BioSystems: KEGG	0.0003944	0.7278	0.01559	0.1262	16	163	ADCY3,ADCY5,ADCY6,MEF2D,ADCY9,ADRA2C,CREB3L2,IRS4,ATF6B,IRS2,PRKG2,NFATC2,GNA12,KCNMB4,CACNA1C,PPIF
			Pathway	835410	Thyroid hormone synthesis	BioSystems: KEGG	0.0004036	0.7447	0.01559	0.1262	10	74	HSP90B1,ADCY3,ADCY5,ADCY6,ADCY9,HSPA5,CREB3L2,ATF6B,PDIA4,GSR
			Pathway	1269382	GRB2 events in EGFR signaling	BioSystems: REACTOME	0.0004073	0.7515	0.01559	0.1262	21	248	ERBB3,SPRED2,PDGFA,ACTN2,SPRED3,KL,MAP3K11,FGFR1,YWHAB,SPTBN4,IRS2,SPTB,SPTBN2,PSMD1,GFRA1,KSR1,DUSP1,DUSP4,DUSP6,GRIN1,RET
			Pathway	1269440	SOS-mediated signalling	BioSystems: REACTOME	0.0004073	0.7515	0.01559	0.1262	21	248	ERBB3,SPRED2,PDGFA,ACTN2,SPRED3,KL,MAP3K11,FGFR1,YWHAB,SPTBN4,IRS2,SPTB,SPTBN2,PSMD1,GFRA1,KSR1,DUSP1,DUSP4,DUSP6,GRIN1,RET
			Pathway	1269383	SHC1 events in EGFR signaling	BioSystems: REACTOME	0.0004073	0.7515	0.01559	0.1262	21	248	ERBB3,SPRED2,PDGFA,ACTN2,SPRED3,KL,MAP3K11,FGFR1,YWHAB,SPTBN4,IRS2,SPTB,SPTBN2,PSMD1,GFRA1,KSR1,DUSP1,DUSP4,DUSP6,GRIN1,RET
			Pathway	1269285	RAF/MAP kinase cascade	BioSystems: REACTOME	0.0004073	0.7515	0.01559	0.1262	21	248	ERBB3,SPRED2,PDGFA,ACTN2,SPRED3,KL,MAP3K11,FGFR1,YWHAB,SPTBN4,IRS2,SPTB,SPTBN2,PSMD1,GFRA1,KSR1,DUSP1,DUSP4,DUSP6,GRIN1,RET
			Pathway	1269464	Signalling to ERKs	BioSystems: REACTOME	0.000414	0.7638	0.01559	0.1262	22	266	ERBB3,SPRED2,PDGFA,ACTN2,SPRED3,KL,MAP3K11,FGFR1,YWHAB,SPTBN4,IRS2,SPTB,SPTBN2,PSMD1,GFRA1,KSR1,NTRK1,DUSP1,DUSP4,DUSP6,GRIN1,RET
			Pathway	167325	Protein processing in endoplasmic reticulum	BioSystems: KEGG	0.0004836	0.8922	0.01784	0.1445	16	166	HSP90B1,HSPA1B,HSPA2,HSPA5,SEC13,HSP90AB1,HYOU1,WFS1,ATF6B,PDIA4,NGLY1,HSPH1,CALR,PDIA6,SEC62,PRKN
			Pathway	1269579	G alpha (12/13) signalling events	BioSystems: REACTOME	0.0005085	0.9381	0.01824	0.1477	11	90	TRIO,OBSCN,PIK3R2,ARHGEF19,ITSN1,ARHGEF10,ARHGEF17,GNA12,MCF2L,ARHGEF18,TIAM1
			Pathway	1268758	ATF6 (ATF6-alpha) activates chaperone genes	BioSystems: REACTOME	0.0005142	0.9487	0.01824	0.1477	4	11	HSP90B1,HSPA5,NFYB,CALR
			Pathway	1269502	MAPK1/MAPK3 signaling	BioSystems: REACTOME	0.000559	1	0.01946	0.1576	21	254	ERBB3,SPRED2,PDGFA,ACTN2,SPRED3,KL,MAP3K11,FGFR1,YWHAB,SPTBN4,IRS2,SPTB,SPTBN2,PSMD1,GFRA1,KSR1,DUSP1,DUSP4,DUSP6,GRIN1,RET
			Pathway	1269299	FCERI mediated MAPK activation	BioSystems: REACTOME	0.0006194	1	0.02078	0.1683	22	274	ERBB3,SPRED2,PDGFA,ACTN2,SPRED3,KL,MAP3K11,FGFR1,YWHAB,SPTBN4,IRS2,SPTB,SPTBN2,PSMD1,GFRA1,KSR1,JUN,DUSP1,DUSP4,DUSP6,GRIN1,RET
			Pathway	1269632	Signaling by Leptin	BioSystems: REACTOME	0.0006195	1	0.02078	0.1683	21	256	ERBB3,SPRED2,PDGFA,ACTN2,SPRED3,KL,MAP3K11,FGFR1,YWHAB,SPTBN4,IRS2,SPTB,SPTBN2,PSMD1,GFRA1,KSR1,DUSP1,DUSP4,DUSP6,GRIN1,RET
			Pathway	1269501	MAPK family signaling cascades	BioSystems: REACTOME	0.0006428	1	0.02109	0.1708	23	293	ERBB3,SPRED2,PDGFA,ACTN2,SPRED3,KL,MAP3K11,FGFR1,FOXO3,YWHAB,SPTBN4,IRS2,SPTB,SPTBN2,PSMD1,GFRA1,KSR1,JUN,DUSP1,DUSP4,DUSP6,GRIN1,RET
			Pathway	137928	LPA receptor mediated events	BioSystems: Pathway Interaction Database	0.0006515	1	0.02109	0.1708	9	65	ADCY3,ADCY5,ADCY6,ADCY9,PRKCD,JUN,GNA12,CASP3,TIAM1
			Pathway	137958	Endothelins	BioSystems: Pathway Interaction Database	0.0007202	1	0.02284	0.185	8	53	ADCY3,ADCY5,ADCY6,ADCY9,PRKCD,PRKCH,JUN,GNA12
			Pathway	1269483	VEGFA-VEGFR2 Pathway	BioSystems: REACTOME	0.0007305	1	0.02284	0.185	25	333	ERBB3,SPRED2,PDGFA,ACTN2,SPRED3,KL,PIK3R2,MAP3K11,FGFR1,YWHAB,SPTBN4,PRKCD,IRS2,SPTB,SPTBN2,PSMD1,ITGAV,GFRA1,ELMO1,KSR1,DUSP1,DUSP4,DUSP6,GRIN1,RET
			Pathway	545288	superpathway of geranylgeranyldiphosphate biosynthesis I (via mevalonate)	BioSystems: BIOCYC	0.0007486	1	0.02302	0.1864	4	12	ACAT2,HMGCR,HMGCS1,IDI1
			Pathway	1270312	NCAM signaling for neurite out-growth	BioSystems: REACTOME	0.0007887	1	0.02385	0.1932	22	279	ERBB3,SPRED2,PDGFA,ACTN2,SPRED3,KL,MAP3K11,FGFR1,YWHAB,SPTBN4,IRS2,SPTB,SPTBN2,PSMD1,GFRA1,KSR1,CACNA1C,DUSP1,DUSP4,DUSP6,GRIN1,RET
			Pathway	SMP00023	Steroid Biosynthesis	SMPDB	0.000881	1	0.02583	0.2092	5	21	ACAT2,HMGCR,HMGCS1,MSMO1,IDI1
			Pathway	698773	Circadian entrainment	BioSystems: KEGG	0.0008821	1	0.02583	0.2092	11	96	ADCY3,ADCY5,ADCY6,ADCY9,RASD1,PRKG2,PER2,NOS1,CACNA1C,GRIA1,GRIN1
			Pathway	1269901	Scavenging by Class F Receptors	BioSystems: REACTOME	0.0009516	1	0.02675	0.2166	3	6	HYOU1,HSPH1,CALR
			Pathway	1269620	IRS-related events triggered by IGF1R	BioSystems: REACTOME	0.0009712	1	0.02675	0.2166	23	302	ERBB3,SPRED2,PDGFA,ACTN2,SPRED3,KL,PIK3R2,MAP3K11,FGFR1,IRS4,YWHAB,SPTBN4,IRS2,SPTB,SPTBN2,PSMD1,GFRA1,KSR1,DUSP1,DUSP4,DUSP6,GRIN1,RET
			Pathway	1269618	IGF1R signaling cascade	BioSystems: REACTOME	0.0009712	1	0.02675	0.2166	23	302	ERBB3,SPRED2,PDGFA,ACTN2,SPRED3,KL,PIK3R2,MAP3K11,FGFR1,IRS4,YWHAB,SPTBN4,IRS2,SPTB,SPTBN2,PSMD1,GFRA1,KSR1,DUSP1,DUSP4,DUSP6,GRIN1,RET
			Pathway	1269487	Signaling by SCF-KIT	BioSystems: REACTOME	0.0009838	1	0.02675	0.2166	25	340	ERBB3,SPRED2,PDGFA,ACTN2,SPRED3,KL,PIK3CD,PIK3R2,MAP3K11,FGFR1,FOXO3,YWHAB,SPTBN4,IRS2,SPTB,SPTBN2,PSMD1,GFRA1,KSR1,DUSP1,DUSP4,DUSP6,GRIN1,RET,PTPRU
			Pathway	83058	Autophagy - animal	BioSystems: KEGG	0.000986	1	0.02675	0.2166	13	128	GABARAPL2,PIK3CD,PIK3R2,ULK1,RRAS2,IRS4,PRKCD,IRS2,RUBCN,DAPK1,ATG2A,RAB7A,LAMP1
			Pathway	1269617	Signaling by Type 1 Insulin-like Growth Factor 1 Receptor (IGF1R)	BioSystems: REACTOME	0.001015	1	0.0269	0.2178	23	303	ERBB3,SPRED2,PDGFA,ACTN2,SPRED3,KL,PIK3R2,MAP3K11,FGFR1,IRS4,YWHAB,SPTBN4,IRS2,SPTB,SPTBN2,PSMD1,GFRA1,KSR1,DUSP1,DUSP4,DUSP6,GRIN1,RET
			Pathway	1269480	Signaling by VEGF	BioSystems: REACTOME	0.001026	1	0.0269	0.2178	25	341	ERBB3,SPRED2,PDGFA,ACTN2,SPRED3,KL,PIK3R2,MAP3K11,FGFR1,YWHAB,SPTBN4,PRKCD,IRS2,SPTB,SPTBN2,PSMD1,ITGAV,GFRA1,ELMO1,KSR1,DUSP1,DUSP4,DUSP6,GRIN1,RET
			Pathway	137967	Trk receptor signaling mediated by PI3K and PLC-gamma	BioSystems: Pathway Interaction Database	0.001041	1	0.0269	0.2178	6	32	AGAP2,FOXO3,YWHAB,PRKCD,EGR1,EPB41L1
			Pathway	1268757	ATF6 (ATF6-alpha) activates chaperones	BioSystems: REACTOME	0.00105	1	0.0269	0.2178	4	13	HSP90B1,HSPA5,NFYB,CALR
			Pathway	1269298	Fc epsilon receptor (FCERI) signaling	BioSystems: REACTOME	0.001089	1	0.02752	0.2229	27	381	ERBB3,SPRED2,PDGFA,ACTN2,SPRED3,KL,PIK3CD,PIK3R2,MAP3K11,FGFR1,FOXO3,YWHAB,SPTBN4,IRS2,IKBKB,SPTB,SPTBN2,PSMD1,GFRA1,KSR1,JUN,NFATC2,DUSP1,DUSP4,DUSP6,GRIN1,RET
			Pathway	1017634	cAMP signaling pathway	BioSystems: KEGG	0.001214	1	0.03027	0.2452	17	198	ADCY3,ADCY5,ADCY6,ADCY9,PIK3CD,PIK3R2,PPP1R1B,CREB3L2,RRAS2,HTR1B,GABBR1,JUN,CACNA1C,DRD2,GRIA1,GRIN1,TIAM1
			Pathway	1268766	Transmission across Chemical Synapses	BioSystems: REACTOME	0.001379	1	0.03383	0.274	18	218	MAOA,CACNA2D2,RPS6KA2,CHAT,ACTN2,ADCY3,ADCY5,CHRNA2,ADCY6,ADCY9,CACNG2,PPFIA4,SLC32A1,SLC18A3,GABBR1,GRIA1,GRIN1,EPB41L1
			Pathway	M12705	Genes related to CD40 signaling	MSigDB C2 BIOCARTA (v6.0)	0.001451	1	0.03383	0.274	6	34	TRAF3,PIK3CD,MAPK8IP3,TONSL,DUSP1,MAPK8IP2
			Pathway	83111	Prostate cancer	BioSystems: KEGG	0.001461	1	0.03383	0.274	10	87	HSP90B1,PDGFA,PIK3CD,PIK3R2,FGFR1,CREB3L2,HSP90AB1,IKBKB,TCF7L1,RB1
			Pathway	P00005	Angiogenesis	PantherDB	0.001462	1	0.03383	0.274	14	150	PDGFA,APC2,AXIN2,PIK3CD,PIK3R2,FGFR1,RBPJ,PRKCD,PRKCH,SPHK2,DLK1,JUN,NOTCH1,DVL3
			Pathway	138070	Regulation of RhoA activity	BioSystems: Pathway Interaction Database	0.001467	1	0.03383	0.274	7	46	TRIO,OBSCN,ARHGEF10,ARHGEF17,BCR,MCF2L,ARHGEF18
			Pathway	83094	Type II diabetes mellitus	BioSystems: KEGG	0.001467	1	0.03383	0.274	7	46	PIK3CD,PIK3R2,IRS4,PRKCD,IRS2,IKBKB,CACNA1C
			Pathway	1270037	Cholesterol biosynthesis	BioSystems: REACTOME	0.001678	1	0.03822	0.3095	5	24	ACAT2,HMGCR,HMGCS1,MSMO1,IDI1
			Pathway	1269431	IRS-mediated signalling	BioSystems: REACTOME	0.001847	1	0.04014	0.325	22	298	ERBB3,SPRED2,PDGFA,ACTN2,SPRED3,KL,PIK3R2,MAP3K11,FGFR1,YWHAB,SPTBN4,IRS2,SPTB,SPTBN2,PSMD1,GFRA1,KSR1,DUSP1,DUSP4,DUSP6,GRIN1,RET
			Pathway	1268817	Inhibition of adenylate cyclase pathway	BioSystems: REACTOME	0.001888	1	0.04014	0.325	4	15	ADCY3,ADCY5,ADCY6,ADCY9
			Pathway	137949	LPA4-mediated signaling events	BioSystems: Pathway Interaction Database	0.001888	1	0.04014	0.325	4	15	ADCY3,ADCY5,ADCY6,ADCY9
			Pathway	1268818	Adenylate cyclase inhibitory pathway	BioSystems: REACTOME	0.001888	1	0.04014	0.325	4	15	ADCY3,ADCY5,ADCY6,ADCY9
			Pathway	137993	Calcineurin-regulated NFAT-dependent transcription in lymphocytes	BioSystems: Pathway Interaction Database	0.001893	1	0.04014	0.325	7	48	JUN,JUNB,NFATC2,CASP3,EGR1,EGR2,EGR3
			Pathway	1269577	G alpha (z) signalling events	BioSystems: REACTOME	0.001893	1	0.04014	0.325	7	48	ADCY3,ADCY5,ADCY6,ADCY9,ADRA2C,PRKCD,PRKCH
			Pathway	1269472	PLC-gamma1 signalling	BioSystems: REACTOME	0.001973	1	0.04137	0.335	6	36	ADCY3,ADCY5,ADCY6,ADCY9,PRKCD,NTRK1
			Pathway	142269	superpathway of cholesterol biosynthesis	BioSystems: BIOCYC	0.002034	1	0.04216	0.3414	5	25	ACAT2,HMGCR,HMGCS1,MSMO1,IDI1
			Pathway	1269429	Insulin receptor signalling cascade	BioSystems: REACTOME	0.002094	1	0.04293	0.3476	22	301	ERBB3,SPRED2,PDGFA,ACTN2,SPRED3,KL,PIK3R2,MAP3K11,FGFR1,YWHAB,SPTBN4,IRS2,SPTB,SPTBN2,PSMD1,GFRA1,KSR1,DUSP1,DUSP4,DUSP6,GRIN1,RET
			Pathway	868086	Rap1 signaling pathway	BioSystems: KEGG	0.002287	1	0.04636	0.3754	17	210	PDGFA,ADCY3,ADCY5,ADCY6,ADCY9,PIK3CD,PIK3R2,FGF11,FGFR1,SIPA1L1,SIPA1L3,RASSF5,NGFR,TLN2,DRD2,GRIN1,TIAM1
			Pathway	1269295	PKA activation	BioSystems: REACTOME	0.002444	1	0.04901	0.3969	4	16	ADCY3,ADCY5,ADCY6,ADCY9
			Pathway	83089	Regulation of actin cytoskeleton	BioSystems: KEGG	0.002526	1	0.05011	0.4058	17	212	PDGFA,APC2,ACTN1,PIK3CD,PIK3R2,FGF11,FGFR1,EZR,RRAS2,PPP1R12C,MYH9,ITGAV,GNA12,PAK5,LIMK1,TIAM1,SPATA13
			Pathway	169352	Regulation of Wnt-mediated beta catenin signaling and target gene transcription	BioSystems: Pathway Interaction Database	0.002649	1	0.05175	0.419	9	79	TRRAP,AXIN2,ID2,YWHAB,SMARCA4,TCF7L1,JUN,DVL3,TBL1XR1
			Pathway	1269592	Gastrin-CREB signalling pathway via PKC and MAPK	BioSystems: REACTOME	0.002665	1	0.05175	0.419	29	446	ERBB3,SPRED2,PDGFA,TRIO,RPS6KA2,ACTN2,SPRED3,KL,PIK3R2,MAP3K11,FGFR1,YWHAB,SPTBN4,PRKCD,PRKCH,IRS2,SPTB,SPTBN2,PSMD1,GFRA1,KSR1,KISS1R,TACR3,DUSP1,DUSP4,DUSP6,GRIN1,RET,DGKK
			Pathway	1496831	Mitophagy - animal	BioSystems: KEGG	0.002777	1	0.05338	0.4322	8	65	GABARAPL2,ULK1,FOXO3,RRAS2,JUN,RAB7A,RHOT2,PRKN
			Pathway	694606	Hepatitis B	BioSystems: KEGG	0.002861	1	0.05442	0.4407	13	144	PIK3CD,PIK3R2,CREB3L2,YWHAB,ATF6B,IKBKB,JUN,NFATC2,RB1,CASP3,EGR2,EGR3,TLR3
			Pathway	M7871	Granule Cell Survival Pathway is a specific case of more general PAC1 Receptor Pathway.	MSigDB C2 BIOCARTA (v6.0)	0.002906	1	0.05471	0.443	5	27	MAPK8IP3,ITPKB,JUN,CASP3,MAPK8IP2
			Pathway	217716	Cholinergic synapse	BioSystems: KEGG	0.003082	1	0.05668	0.459	11	112	CHAT,ADCY3,ADCY5,ADCY6,ADCY9,PIK3CD,PIK3R2,CREB3L2,SLC18A3,KCNQ2,CACNA1C
			Pathway	1270109	PKA activation in glucagon signalling	BioSystems: REACTOME	0.003103	1	0.05668	0.459	4	17	ADCY3,ADCY5,ADCY6,ADCY9
			Pathway	1269294	PKA-mediated phosphorylation of CREB	BioSystems: REACTOME	0.003103	1	0.05668	0.459	4	17	ADCY3,ADCY5,ADCY6,ADCY9
			Pathway	1269292	CaM pathway	BioSystems: REACTOME	0.003431	1	0.06087	0.4929	5	28	ADCY3,ADCY5,ADCY6,ADCY9,PRKCD
			Pathway	1270103	Adrenaline,noradrenaline inhibits insulin secretion	BioSystems: REACTOME	0.003431	1	0.06087	0.4929	5	28	CACNA2D2,ADCY5,ADCY6,ADRA2C,CACNA1C
			Pathway	1269293	Calmodulin induced events	BioSystems: REACTOME	0.003431	1	0.06087	0.4929	5	28	ADCY3,ADCY5,ADCY6,ADCY9,PRKCD
			Pathway	PW:0000454	cholesterol biosynthetic	Pathway Ontology	0.003873	1	0.06741	0.5459	4	18	ACAT2,HMGCR,HMGCS1,IDI1
			Pathway	PW:0000227	G protein signaling via Galphas family	Pathway Ontology	0.003873	1	0.06741	0.5459	4	18	ADCY3,ADCY5,ADCY6,ADCY9
			Pathway	83112	Thyroid cancer	BioSystems: KEGG	0.004021	1	0.06897	0.5585	5	29	TPM3,TCF7L1,NTRK1,RET,CCDC6
			Pathway	1269165	TRAF3 deficiency - HSE	BioSystems: REACTOME	0.004075	1	0.06897	0.5585	2	3	TRAF3,TLR3
			Pathway	1269391	FGFR1c and Klotho ligand binding and activation	BioSystems: REACTOME	0.004075	1	0.06897	0.5585	2	3	KL,FGFR1
			Pathway	83113	Basal cell carcinoma	BioSystems: KEGG	0.004171	1	0.06996	0.5665	7	55	APC2,AXIN2,WNT9A,SUFU,TCF7L1,BMP2,DVL3
			Pathway	1270314	Netrin-1 signaling	BioSystems: REACTOME	0.004401	1	0.07251	0.5871	6	42	TRIO,AGAP2,EZR,SIAH2,SLIT1,ABLIM2
			Pathway	137957	LKB1 signaling events	BioSystems: Pathway Interaction Database	0.004401	1	0.07251	0.5871	6	42	EZR,YWHAB,SIK1,SIK2,SIK3,MARK2
			Pathway	1269588	Ca-dependent events	BioSystems: REACTOME	0.00468	1	0.07641	0.6187	5	30	ADCY3,ADCY5,ADCY6,ADCY9,PRKCD
			Pathway	M7014	PKC-catalyzed phosphorylation of inhibitory phosphoprotein of myosin phosphatase	MSigDB C2 BIOCARTA (v6.0)	0.005412	1	0.08758	0.7092	5	31	ARHGEF19,ARHGEF10,ARHGEF17,GNA12,ARHGEF18
			Pathway	1269428	Signaling by Insulin receptor	BioSystems: REACTOME	0.005464	1	0.08766	0.7098	22	326	ERBB3,SPRED2,PDGFA,ACTN2,SPRED3,KL,PIK3R2,MAP3K11,FGFR1,YWHAB,SPTBN4,IRS2,SPTB,SPTBN2,PSMD1,GFRA1,KSR1,DUSP1,DUSP4,DUSP6,GRIN1,RET
			Pathway	143700	Vasopressin-regulated water reabsorption	BioSystems: KEGG	0.005563	1	0.08849	0.7165	6	44	ADCY3,ADCY6,ADCY9,CREB3L2,DYNLL1,DYNC1H1
			Pathway	1269507	Signaling by Rho GTPases	BioSystems: REACTOME	0.005867	1	0.09252	0.7492	27	430	TRIO,ARHGAP36,WIPF3,OBSCN,TRIP10,PIK3R2,MKL1,SEC13,ARHGEF19,ITSN1,YWHAB,ARHGEF10,KDM1A,MYH9,ARHGAP15,NDE1,ARHGEF17,BCR,RHOBTB2,MCF2L,DVL3,ARHGEF18,RHOT2,CIT,LIMK1,TIAM1,ARHGAP33
			Pathway	121494	Dilated cardiomyopathy	BioSystems: KEGG	0.006348	1	0.09925	0.8037	9	90	TPM3,CACNA2D2,ADCY3,ADCY5,ADCY6,ADCY9,CACNG2,ITGAV,CACNA1C
			Pathway	83106	Colorectal cancer	BioSystems: KEGG	0.00677	1	0.105	0.8499	7	60	APC2,AXIN2,PIK3CD,PIK3R2,TCF7L1,JUN,CASP3
			Pathway	545359	superpathway of melatonin degradation	BioSystems: BIOCYC	0.006826	1	0.105	0.8499	3	11	MAOA,POR,SULT1A1
			Pathway	1435207	Breast cancer	BioSystems: KEGG	0.007699	1	0.115	0.9314	12	144	APC2,AXIN2,PIK3CD,PIK3R2,FGF11,FGFR1,WNT9A,TCF7L1,JUN,NOTCH1,RB1,DVL3
			Pathway	908257	Adrenergic signaling in cardiomyocytes	BioSystems: KEGG	0.007699	1	0.115	0.9314	12	144	TPM3,CACNA2D2,ADCY3,ADCY5,ADCY6,ADCY9,CACNG2,SCN5A,CREB3L2,ATF6B,PPP2R2D,CACNA1C
			Pathway	1339117	Phase 0 - rapid depolarisation	BioSystems: REACTOME	0.007706	1	0.115	0.9314	6	47	CACNA2D2,CACNG2,SCN2B,SCN5A,FGF11,CACNA1C
			Pathway	1268756	Unfolded Protein Response (UPR)	BioSystems: REACTOME	0.007841	1	0.115	0.9314	9	93	HSP90B1,HSPA5,HYOU1,WFS1,KHSRP,NFYB,CALR,PDIA6,SEC62
			Pathway	1269291	DAG and IP3 signaling	BioSystems: REACTOME	0.008088	1	0.115	0.9314	5	34	ADCY3,ADCY5,ADCY6,ADCY9,PRKCD
			Pathway	P00033	Insulin/IGF pathway-protein kinase B signaling cascade	PantherDB	0.008088	1	0.115	0.9314	5	34	PIK3CD,PIK3R2,FOXO3,IRS4,IRS2
			Pathway	83022	Terpenoid backbone biosynthesis	BioSystems: KEGG	0.008229	1	0.115	0.9314	4	22	ACAT2,HMGCR,HMGCS1,IDI1
			Pathway	1270243	Nephrin interactions	BioSystems: REACTOME	0.008229	1	0.115	0.9314	4	22	ACTN1,ACTN2,KIRREL2,PIK3R2
			Pathway	658418	Viral carcinogenesis	BioSystems: KEGG	0.008459	1	0.115	0.9314	15	201	TRAF3,ACTN1,PIK3CD,PIK3R2,CREB3L2,YWHAB,ATF6B,SND1,RBPJ,JUN,RB1,UBR4,CASP3,EGR2,EGR3
			Pathway	169347	Notch-mediated HES/HEY network	BioSystems: Pathway Interaction Database	0.008536	1	0.115	0.9314	6	48	NCOR2,RBPJ,SPEN,KDM1A,NOTCH1,RB1
			Pathway	1311074	Phospholipase D signaling pathway	BioSystems: KEGG	0.008558	1	0.115	0.9314	12	146	PDGFA,ADCY3,ADCY5,ADCY6,ADCY9,PIK3CD,PIK3R2,RRAS2,SPHK2,GNA12,GRM4,DGKK
			Pathway	SMP00107	Zoledronate Pathway	SMPDB	0.008852	1	0.115	0.9314	3	12	ACAT2,HMGCR,HMGCS1
			Pathway	SMP00089	Pravastatin Pathway	SMPDB	0.008852	1	0.115	0.9314	3	12	ACAT2,HMGCR,HMGCS1
			Pathway	SMP00111	Cerivastatin Pathway	SMPDB	0.008852	1	0.115	0.9314	3	12	ACAT2,HMGCR,HMGCS1
			Pathway	SMP00131	Atorvastatin Pathway	SMPDB	0.008852	1	0.115	0.9314	3	12	ACAT2,HMGCR,HMGCS1
			Pathway	SMP00079	Ibandronate Pathway	SMPDB	0.008852	1	0.115	0.9314	3	12	ACAT2,HMGCR,HMGCS1
			Pathway	SMP00117	Pamidronate Pathway	SMPDB	0.008852	1	0.115	0.9314	3	12	ACAT2,HMGCR,HMGCS1
			Pathway	SMP00092	Rosuvastatin Pathway	SMPDB	0.008852	1	0.115	0.9314	3	12	ACAT2,HMGCR,HMGCS1
			Pathway	SMP00119	Fluvastatin Pathway	SMPDB	0.008852	1	0.115	0.9314	3	12	ACAT2,HMGCR,HMGCS1
			Pathway	SMP00112	Risedronate Pathway	SMPDB	0.008852	1	0.115	0.9314	3	12	ACAT2,HMGCR,HMGCS1
			Pathway	SMP00099	Lovastatin Pathway	SMPDB	0.008852	1	0.115	0.9314	3	12	ACAT2,HMGCR,HMGCS1
			Pathway	SMP00095	Alendronate pathway	SMPDB	0.008852	1	0.115	0.9314	3	12	ACAT2,HMGCR,HMGCS1
			Pathway	1268786	Neurotransmitter Receptor Binding And Downstream Transmission In The Postsynaptic Cell	BioSystems: REACTOME	0.009014	1	0.1163	0.9418	12	147	RPS6KA2,ACTN2,ADCY3,ADCY5,CHRNA2,ADCY6,ADCY9,CACNG2,GABBR1,GRIA1,GRIN1,EPB41L1
			Pathway	1339109	COPI-mediated anterograde transport	BioSystems: REACTOME	0.009138	1	0.1165	0.9431	8	79	ANK1,SPTBN4,DYNLL1,GBF1,SPTB,SPTBN2,COG3,DYNC1H1
			Pathway	101144	Prion diseases	BioSystems: KEGG	0.009153	1	0.1165	0.9431	5	35	HSPA5,STIP1,NOTCH1,LAMC1,EGR1
			Pathway	782000	Proteoglycans in cancer	BioSystems: KEGG	0.009225	1	0.1166	0.944	15	203	ERBB3,PIK3CD,PIK3R2,FGFR1,EZR,RRAS2,ANK1,WNT9A,DROSHA,PPP1R12C,DCN,ITGAV,GPC1,CASP3,TIAM1
			Pathway	1404799	Endocrine resistance	BioSystems: KEGG	0.009588	1	0.1203	0.9745	9	96	ADCY3,ADCY5,ADCY6,ADCY9,PIK3CD,PIK3R2,JUN,NOTCH1,RB1
