# Supplementary material for: Ethanol-Induced Behavioral Sensitization Alters the Synaptic Transcriptome and Exon Utilization in DBA/2J Mice
Source: Front Genet. 2018 Sep 24;9:402. doi: 10.3389/fgene.2018.00402 (PMC6166094; doi:10.3389/fgene.2018.00402)
Supplement: TABLE S11 — EES_SSS or SES_SSS regulated exon genes (RNA-Seq, DEXSeq, padj < 0.01), ToppFun functional enrichment analysis summary. [file Table_11.xlsx]

## Sheet: Table S11
Supplemental Table S11: EES_SSS or SES_SSS Regulated Exon Genes (RNA-Seq, DEXSeq, padj < 0.01), ToppFun Functional Enrichment Analysis Summary
EES_SSS: Gene List		EES_SSS:ToppFun Analysis												SES_SSS:Gene List			SES_SSS: ToppFun Analysis
Gene Symbol		Category	ID	Name	Source	p-value	q-value Bonferroni	q-value FDR B&H	q-value FDR B&Y	Hit Count in Query List	Hit Count in Genome	Hit in Query List		Gene Symbol			Category	ID	Name	Source	p-value	q-value Bonferroni	q-value FDR B&H	q-value FDR B&Y	Hit Count in Query List	Hit Count in Genome	Hit in Query List
Gnai3		GO: Molecular Function	GO:0008092	cytoskeletal protein binding		2.156e-31	4.532e-28	4.532e-28	3.729e-27	251	886	ABL2,MAP1A,MAP1B,MAP2,MAP4,MAP6,MAPT,ACTB,ADD1,MKL2,AP1G1,MICAL3,ALDOA,ALDOC,MKL1,RANBP10,BIN1,ANK1,ANK2,ANK3,APBB1,APC,GAS7,APOE,SHROOM2,SPTBN4,MARK4,ATP1A1,PHACTR1,MYH10,KIF1A,MYO5A,MYO5B,MYO10,RAB11A,CDK5R1,DST,NF2,WASF1,FMNL1,CACNB2,WASL,CALM1,NRCAM,CALM2,CALM3,CAMK2B,CAMK2D,CAPN2,CAPZA2,CAPZB,HIP1R,SPAG9,ARL8A,KIFC2,OPHN1,KRIT1,PAFAH1B1,ARHGEF2,VAPB,MAGI1,RAB11B,CFL1,WIPF3,PACSIN3,CHD4,RAB3C…		no significant input genes			no significant input genes
Klf6		GO: Molecular Function	GO:0019900	kinase binding		8.545e-27	1.796e-23	8.981e-24	7.389e-23	201	691	MAG,SPRED2,MAPT,ACTB,STK11IP,MEF2A,ADCY6,SLC12A5,PARP1,AP2A1,AP2A2,AP1B1,RPTOR,TBC1D14,AKT1,AKT2,ULK1,ANK2,ZBTB4,APC,ARHGDIA,CADPS,ATP1A1,NAP1L1,CCND1,SYNGAP1,NELL1,NELL2,CDK5R1,BRAF,ARHGEF7,SQSTM1,ZPR1,TAX1BP1,CACNB1,CACNB2,CACNB3,CACNB4,DIRAS1,CALM1,CALM2,CALM3,NSF,CAMK2B,NTRK2,BRSK2,CASP9,SPAG9,CD8A,PEBP1,PAK1,PAM,CDH2,COPB2,PFKL,PGAM1,SHC2,PIK3R1,PIK3R2,FBXW5,CLTC,TOLLIP,PLCB4,PLCG1,JAKMIP1,M…
Tfe3		GO: Molecular Function	GO:0019901	protein kinase binding		2.861e-25	6.013e-22	2.004e-22	1.649e-21	183	620	MAG,SPRED2,MAPT,ACTB,STK11IP,MEF2A,ADCY6,SLC12A5,PARP1,AP2A1,AP2A2,AP1B1,RPTOR,TBC1D14,AKT1,AKT2,ULK1,ANK2,ZBTB4,APC,ARHGDIA,CADPS,ATP1A1,CCND1,SYNGAP1,NELL1,NELL2,CDK5R1,BRAF,ARHGEF7,SQSTM1,ZPR1,CACNB1,CACNB2,CACNB3,CACNB4,DIRAS1,CALM1,CALM2,CALM3,NSF,CAMK2B,NTRK2,BRSK2,CASP9,SPAG9,CD8A,PEBP1,PAK1,PAM,CDH2,COPB2,PGAM1,SHC2,PIK3R1,PIK3R2,FBXW5,CLTC,PLCB4,PLCG1,MAPK8IP1,BCAR1,ATF2,PPP1CB,CRY2,PPP2…
Dlat		GO: Molecular Function	GO:0051020	GTPase binding		2.824e-19	5.937e-16	1.484e-16	1.221e-15	108	327	ABCA1,ADCYAP1R1,AP1G1,TBC1D14,MICAL3,ULK1,RANBP10,BIN1,GIT1,RANBP3,ALS2,ARHGDIA,ATP6AP1,MYO5A,MYO5B,BNIP3,BRAF,WASF1,FMNL1,NSF,DGKI,ARHGEF2,PDE6D,CHM,KIF3B,TBC1D22A,RAB3GAP2,MYRIP,RIN1,CSE1L,PRKACA,IPO13,RAB11FIP5,MAP2K1,RAB11FIP3,DOCK4,RUSC2,PTPRN,SRGAP3,SGSM2,RABGAP1L,DIAPH2,PEX5,MFN2,GOLGA5,RABGGTA,RAF1,RANBP1,RANGAP1,RAP1GAP,RASGRF1,DVL1,RANBP9,DVL3,IPO4,ABI2,RNF41,MTSS1L,SGSM1,LRRK2,ANKFY1,I…
Nalcn		GO: Molecular Function	GO:0031267	small GTPase binding		3.874e-17	8.142e-14	1.413e-14	1.163e-13	98	301	ABCA1,ADCYAP1R1,AP1G1,TBC1D14,MICAL3,ULK1,RANBP10,GIT1,RANBP3,ALS2,ARHGDIA,ATP6AP1,MYO5A,MYO5B,BRAF,WASF1,FMNL1,NSF,DGKI,ARHGEF2,PDE6D,CHM,KIF3B,TBC1D22A,RAB3GAP2,MYRIP,RIN1,CSE1L,PRKACA,IPO13,RAB11FIP5,MAP2K1,RAB11FIP3,DOCK4,RUSC2,SRGAP3,SGSM2,RABGAP1L,DIAPH2,PEX5,GOLGA5,RABGGTA,RAF1,RANBP1,RANGAP1,RAP1GAP,RASGRF1,DVL1,RANBP9,DVL3,IPO4,ABI2,RNF41,MTSS1L,SGSM1,LRRK2,ANKFY1,IPO7,RHOBTB3,DOCK10,TBC…
Drp2		GO: Molecular Function	GO:0017111	nucleoside-triphosphatase activity		4.035e-17	8.481e-14	1.413e-14	1.163e-13	194	785	ABCA1,ABCA2,ABCA3,EP400,CHD8,TRIM23,ARF3,ARF4,ARHGAP5,ARL1,ASNA1,DDX25,DDX3Y,DYNLL1,ATP1A1,ATP1A2,ATP1A3,ATP2A2,ATP2B1,ATP2B2,ATP2B4,ATP5F1A,ATP5F1B,ATP6V1A,ATP6V1B2,ATP6V0C,ATP6V1E1,MYH10,ATP6V0B,ATP6V1G2,ATP6V0A1,ATP6AP1,KIF1A,MYO5A,MYO5B,MYO10,RAB11A,NRAS,DIRAS1,NSF,ARL8A,KIFC2,OPA1,CCNH,ENTPD6,LONRF2,RAB11B,CHD3,CHD4,OLA1,RAB3C,EFTUD2,KIF3B,RRAGD,CLU,DDX23,GNL3L,SEPT5,SEPT4,ATL3,CPOX,GTPBP1,A…
Lhx2		GO: Molecular Function	GO:0016462	pyrophosphatase activity		6.479e-16	1.362e-12	1.946e-13	1.601e-12	198	827	ABCA1,ABCA2,ABCA3,NUDT9,EP400,CHD8,TRIM23,ARF3,ARF4,ARHGAP5,ARL1,ASNA1,DDX25,DDX3Y,DYNLL1,ATP1A1,ATP1A2,ATP1A3,ATP2A2,ATP2B1,ATP2B2,ATP2B4,ATP5F1A,ATP5F1B,ATP6V1A,ATP6V1B2,ATP6V0C,ATP6V1E1,MYH10,ATP6V0B,ATP6V1G2,ATP6V0A1,ATP6AP1,KIF1A,MYO5A,MYO5B,MYO10,RAB11A,NUDT16,NRAS,DIRAS1,NSF,ARL8A,KIFC2,OPA1,CCNH,ENTPD6,LONRF2,RAB11B,ENPP2,CHD3,CHD4,OLA1,RAB3C,EFTUD2,KIF3B,RRAGD,CLU,DDX23,GNL3L,SEPT5,SEPT4…
Dgke		GO: Molecular Function	GO:0016818	hydrolase activity, acting on acid anhydrides, in phosphorus-containing anhydrides		8.435e-16	1.773e-12	2.216e-13	1.824e-12	198	829	ABCA1,ABCA2,ABCA3,NUDT9,EP400,CHD8,TRIM23,ARF3,ARF4,ARHGAP5,ARL1,ASNA1,DDX25,DDX3Y,DYNLL1,ATP1A1,ATP1A2,ATP1A3,ATP2A2,ATP2B1,ATP2B2,ATP2B4,ATP5F1A,ATP5F1B,ATP6V1A,ATP6V1B2,ATP6V0C,ATP6V1E1,MYH10,ATP6V0B,ATP6V1G2,ATP6V0A1,ATP6AP1,KIF1A,MYO5A,MYO5B,MYO10,RAB11A,NUDT16,NRAS,DIRAS1,NSF,ARL8A,KIFC2,OPA1,CCNH,ENTPD6,LONRF2,RAB11B,ENPP2,CHD3,CHD4,OLA1,RAB3C,EFTUD2,KIF3B,RRAGD,CLU,DDX23,GNL3L,SEPT5,SEPT4…
Mnt		GO: Molecular Function	GO:0016817	hydrolase activity, acting on acid anhydrides		9.619e-16	2.022e-12	2.247e-13	1.849e-12	198	830	ABCA1,ABCA2,ABCA3,NUDT9,EP400,CHD8,TRIM23,ARF3,ARF4,ARHGAP5,ARL1,ASNA1,DDX25,DDX3Y,DYNLL1,ATP1A1,ATP1A2,ATP1A3,ATP2A2,ATP2B1,ATP2B2,ATP2B4,ATP5F1A,ATP5F1B,ATP6V1A,ATP6V1B2,ATP6V0C,ATP6V1E1,MYH10,ATP6V0B,ATP6V1G2,ATP6V0A1,ATP6AP1,KIF1A,MYO5A,MYO5B,MYO10,RAB11A,NUDT16,NRAS,DIRAS1,NSF,ARL8A,KIFC2,OPA1,CCNH,ENTPD6,LONRF2,RAB11B,ENPP2,CHD3,CHD4,OLA1,RAB3C,EFTUD2,KIF3B,RRAGD,CLU,DDX23,GNL3L,SEPT5,SEPT4…
Cdh4		GO: Molecular Function	GO:0016773	phosphotransferase activity, alcohol group as acceptor		2.101e-15	4.416e-12	4.416e-13	3.633e-12	188	781	ABL2,MARK1,MARK3,HIPK1,MATK,CLK4,LMTK3,ADK,GRK2,KITLG,MAP3K10,AKT1,AKT2,ULK1,CDC42BPA,ELP1,DGKZ,DGKE,DGKD,STK32C,ARAF,PDXK,MKNK1,NRBP2,MARK4,PNCK,PGM2L1,CCND1,BCR,FUK,CDK5R1,BMPR2,BRAF,SQSTM1,MMD2,DDR1,NPR2,CALM1,CALM2,KALRN,CALM3,CAMK4,CAMK2A,CAMK2B,CAMK2D,CAMK2G,NTRK2,BRSK2,PAPSS1,CCNH,PAK1,DGKI,DCLK1,CDK16,CDK17,PDGFA,PDK2,PFKL,PFKP,CHKB,CDK14,PIK3C3,PIK3CB,CLK2,PIK3CD,PIK3R1,PIK3R2,PI4KA,PIP4…
Rtca		GO: Molecular Function	GO:0015631	tubulin binding		4.485e-15	9.427e-12	8.57e-13	7.051e-12	92	293	MAP1A,MAP1B,MAP2,MAP4,MAP6,MAPT,ALDOA,RANBP10,APC,MARK4,KIF1A,RAB11A,DST,CAPZB,ARL8A,KIFC2,KRIT1,PAFAH1B1,ARHGEF2,VAPB,CHD4,KIF3B,JAKMIP1,CLIP3,PPP5C,FEZ1,RAB11FIP5,DAG1,JAKMIP2,DYNC1I1,DNM2,DPYSL2,HDAC6,TTLL7,ARL4C,MAP1S,ARL8B,EML1,NCALD,KATNB1,LRRK2,KATNAL1,CLIP1,TUBGCP3,CAMSAP1,KIF21A,SYBU,MAPRE1,RGS14,CCT5,VPS41,SNCB,BRSK1,KIF13A,FYN,KIF21B,SPAST,GAPDH,KIF1B,HSPH1,CLASP2,STIM1,PPARGC1A,MTCL1,…
Raf1		GO: Molecular Function	GO:0017016	Ras GTPase binding		7.056e-15	1.483e-11	1.236e-12	1.017e-11	89	281	AP1G1,TBC1D14,MICAL3,ULK1,RANBP10,RANBP3,ALS2,ARHGDIA,ATP6AP1,MYO5A,MYO5B,WASF1,FMNL1,NSF,DGKI,ARHGEF2,PDE6D,CHM,KIF3B,TBC1D22A,RAB3GAP2,MYRIP,RIN1,CSE1L,PRKACA,IPO13,RAB11FIP5,MAP2K1,RAB11FIP3,DOCK4,RUSC2,SRGAP3,SGSM2,RABGAP1L,DIAPH2,GOLGA5,RABGGTA,RAF1,RANBP1,RANGAP1,RAP1GAP,RASGRF1,DVL1,RANBP9,DVL3,IPO4,ABI2,RNF41,MTSS1L,SGSM1,LRRK2,ANKFY1,IPO7,RHOBTB3,DOCK10,TBC1D22B,PEX5L,TMEM127,RPH3A,IPO9,…
Tom1l2		GO: Molecular Function	GO:0016301	kinase activity		8.93e-15	1.877e-11	1.444e-12	1.188e-11	199	853	ABL2,MARK1,MARK3,HIPK1,MATK,CLK4,LMTK3,TRRAP,ADK,GRK2,KITLG,MAP3K10,AKT1,AKT2,ULK1,CDC42BPA,ELP1,DGKZ,DGKE,DGKD,STK32C,ARAF,PDXK,MKNK1,NRBP2,MARK4,PNCK,PGM2L1,CCND1,BCR,FUK,CDK5R1,BMPR2,BRAF,SQSTM1,MMD2,DDR1,NPR2,CALM1,CALM2,KALRN,CALM3,CAMK4,CAMK2A,CAMK2B,CAMK2D,CAMK2G,NTRK2,BRSK2,PAPSS1,CCNH,PAK1,DGKI,DCLK1,CDK16,CDK17,PDGFA,PDK2,PFKL,PFKP,CHKB,CDK14,PGK1,PIK3C3,PIK3CB,CLK2,PIK3CD,PIK3R1,PIK3R2…
Zfp385a		GO: Molecular Function	GO:0019904	protein domain specific binding		1.303e-14	2.739e-11	1.956e-12	1.609e-11	176	729	MAPT,MEF2C,ARHGAP31,CASKIN1,MKL1,CUL3,OGT,CNTNAP1,IKBKG,CHD8,APP,SHROOM2,ARHGAP1,ARHGAP5,ARL1,DYNLL1,ATP1A1,ATP2B1,ATP2B2,ATP2B4,ADAM19,NCAM1,LIN7A,NEDD4,SYNGAP1,BMI1,BMP2,NF2,SYNJ1,SYNJ2,SQSTM1,CACNB1,CACNB2,CALM1,CALM2,CALM3,NSF,CASP9,SH2D2A,CCNG1,CCT6A,USP8,SYNGR3,LRRFIP2,VAPB,DLGAP2,DLGAP1,PDE2A,WIPF3,SCAF1,DLGAP3,SLC9A3R1,CLCN3,PIK3R1,STRN4,QKI,SH3BP5,STRN3,UBQLN1,CPE,BCAR1,PPP1R2,NCOR1,PPP2…
Sox9		GO: Molecular Function	GO:0060589	nucleoside-triphosphatase regulator activity		2.698e-14	5.671e-11	3.78e-12	3.111e-11	101	344	RALGAPA1,ABR,TBC1D24,ARHGAP31,TBC1D14,SIPA1L2,PREX1,GIT1,ARHGAP23,ALS2,ARHGAP1,ARHGAP5,ARHGDIA,RGS9,BCR,SYNGAP1,WASL,KALRN,BRSK2,OPHN1,KRIT1,RABEP1,DGKI,ARHGAP33,PDE6D,CHM,CHN1,TBC1D22A,PIK3R2,RAB3GAP2,BAG4,VPS9D1,RIN1,SIPA1L1,DAB2IP,DOCK4,ARHGAP32,GAPVD1,ASAP1,SRGAP3,SGSM2,RABGAP1L,ARHGAP44,RAB6A,RALGDS,RANBP1,RANGAP1,RAP1GAP,RAP1GDS1,DNAJB6,RGS7,RGS10,TBC1D17,TNK2,SGSM1,LRRK2,ACAP3,AGAP1,AGAP2,…
Krit1		GO: Molecular Function	GO:0030695	GTPase regulator activity		2.91e-13	6.118e-10	3.823e-11	3.146e-10	92	312	RALGAPA1,ABR,TBC1D24,ARHGAP31,TBC1D14,SIPA1L2,PREX1,GIT1,ARHGAP23,ALS2,ARHGAP1,ARHGAP5,ARHGDIA,RGS9,BCR,SYNGAP1,WASL,KALRN,OPHN1,KRIT1,RABEP1,DGKI,ARHGAP33,PDE6D,CHM,CHN1,TBC1D22A,PIK3R2,RAB3GAP2,VPS9D1,RIN1,SIPA1L1,DAB2IP,DOCK4,ARHGAP32,GAPVD1,ASAP1,SRGAP3,SGSM2,RABGAP1L,ARHGAP44,RALGDS,RANBP1,RANGAP1,RAP1GAP,RAP1GDS1,RGS7,RGS10,TBC1D17,TNK2,SGSM1,LRRK2,ACAP3,AGAP1,AGAP2,AGAP3,IPO7,HACD3,TBC1D22…
Clcn4		GO: Molecular Function	GO:0032561	guanyl ribonucleotide binding		1.2e-12	2.523e-09	1.484e-10	1.221e-09	108	399	ADSS,TRIM23,ARF3,ARF4,ARHGAP5,ARL1,RASL11B,RAB11A,DRG1,RAB12,NPR2,NUDT16,NRAS,DIRAS1,ARL8A,OPA1,SEPT7,NOLC1,RAB11B,PDE2A,OLA1,RAB3C,EFTUD2,RRAGD,MIEF1,GNL3L,SEPT5,SEPT4,ATL3,GTPBP1,GTPBP2,EIF5B,RASL10B,PRKG2,DIRAS2,PRPS1,PRPS2,DAPK1,MFN2,DNM1,RAB1A,RAB3B,RAB6A,DNM2,RAP1B,DNM1L,ATL1,EEF1A1,ARL4C,EEF2,ARL8B,EIF5,DYNC1LI1,RHOT1,LRRK2,DNAJC27,RRAGB,EHD4,EHD3,FKBP4,AGAP1,AGAP2,AGAP3,SCG5,NOA1,RHOBTB3,…
Sema4f		GO: Molecular Function	GO:0019001	guanyl nucleotide binding		1.426e-12	2.998e-09	1.665e-10	1.37e-09	108	400	ADSS,TRIM23,ARF3,ARF4,ARHGAP5,ARL1,RASL11B,RAB11A,DRG1,RAB12,NPR2,NUDT16,NRAS,DIRAS1,ARL8A,OPA1,SEPT7,NOLC1,RAB11B,PDE2A,OLA1,RAB3C,EFTUD2,RRAGD,MIEF1,GNL3L,SEPT5,SEPT4,ATL3,GTPBP1,GTPBP2,EIF5B,RASL10B,PRKG2,DIRAS2,PRPS1,PRPS2,DAPK1,MFN2,DNM1,RAB1A,RAB3B,RAB6A,DNM2,RAP1B,DNM1L,ATL1,EEF1A1,ARL4C,EEF2,ARL8B,EIF5,DYNC1LI1,RHOT1,LRRK2,DNAJC27,RRAGB,EHD4,EHD3,FKBP4,AGAP1,AGAP2,AGAP3,SCG5,NOA1,RHOBTB3,…
Myo18a		GO: Molecular Function	GO:0005525	GTP binding		6.23e-12	1.31e-08	6.893e-10	5.671e-09	102	378	ADSS,TRIM23,ARF3,ARF4,ARHGAP5,ARL1,RASL11B,RAB11A,DRG1,RAB12,NPR2,NUDT16,NRAS,DIRAS1,ARL8A,OPA1,SEPT7,NOLC1,RAB11B,OLA1,RAB3C,EFTUD2,RRAGD,GNL3L,SEPT5,SEPT4,ATL3,GTPBP1,GTPBP2,EIF5B,RASL10B,DIRAS2,DAPK1,MFN2,DNM1,RAB1A,RAB3B,RAB6A,DNM2,RAP1B,DNM1L,ATL1,EEF1A1,ARL4C,EEF2,ARL8B,EIF5,DYNC1LI1,RHOT1,LRRK2,DNAJC27,RRAGB,EHD4,EHD3,FKBP4,AGAP1,AGAP2,AGAP3,SCG5,NOA1,RHOBTB3,TUBB,RAB14,RAB6B,URGCP,RABL6,S…
Sez6		GO: Molecular Function	GO:0003924	GTPase activity		1.932e-11	4.062e-08	2.031e-09	1.671e-08	72	236	TRIM23,ARF3,ARF4,ARHGAP5,ARL1,RAB11A,NRAS,DIRAS1,ARL8A,OPA1,RAB11B,RAB3C,EFTUD2,RRAGD,GNL3L,SEPT5,SEPT4,ATL3,GTPBP1,GTPBP2,EIF5B,DDX3X,MFN2,DNM1,RAB1A,RAB3B,RAB6A,DNM2,RAP1B,RAP1GAP,DNM1L,ATL1,EEF1A1,ARL4C,EEF2,ARL8B,EIF5,RHOT1,LRRK2,DNAJC27,RRAGB,AGAP1,AGAP2,AGAP3,NOA1,TUBB,RAB14,RAB6B,GNB5,SEPT9,SRPRA,RAB10,GNA11,GNAI1,GNAI3,GNAL,GNAO1,GNAQ,GNB1,GNL1,RAB35,GTPBP4,RERG,TUBB2A,TUBG1,TUFM,GSPT2,HR…
Rpa1		GO: Molecular Function	GO:0008047	enzyme activator activity		3.281e-11	6.897e-08	3.284e-09	2.702e-08	126	515	RALGAPA1,ABR,TBC1D24,ARHGAP31,RPTOR,TBC1D14,SIPA1L2,MMP17,PREX1,OGT,GIT1,ARHGAP23,ALS2,APOE,APP,TRIM23,ARHGAP1,ARHGAP5,ARHGDIA,ARL1,RGS9,BCR,SYNGAP1,BMP2,CDK5R1,CALM1,CALM2,KALRN,CALM3,CASP9,OPHN1,RABEP1,ARHGAP33,CHM,CHN1,GTF3C4,PLAA,TBC1D22A,PIK3R2,RAB3GAP2,VPS9D1,RIN1,PTPA,SIPA1L1,PRKCE,MAPK9,MAP2K1,DAB2IP,DOCK4,ARHGAP32,GAPVD1,PSAP,DAXX,B3GAT3,ASAP1,SRGAP3,SGSM2,RABGAP1L,ARHGAP44,RAB6A,RANBP1,…
Tubgcp3		GO: Molecular Function	GO:0005096	GTPase activator activity		4.029e-11	8.469e-08	3.85e-09	3.167e-08	81	283	RALGAPA1,ABR,TBC1D24,ARHGAP31,TBC1D14,SIPA1L2,PREX1,GIT1,ARHGAP23,ALS2,ARHGAP1,ARHGAP5,ARHGDIA,RGS9,BCR,SYNGAP1,KALRN,OPHN1,RABEP1,ARHGAP33,CHM,CHN1,TBC1D22A,PIK3R2,RAB3GAP2,VPS9D1,RIN1,SIPA1L1,DAB2IP,DOCK4,ARHGAP32,GAPVD1,ASAP1,SRGAP3,SGSM2,RABGAP1L,ARHGAP44,RANBP1,RANGAP1,RAP1GAP,RAP1GDS1,RGS7,RGS10,TBC1D17,SGSM1,LRRK2,ACAP3,AGAP1,AGAP2,AGAP3,HACD3,TBC1D22B,PREX2,RGS14,ARFGAP2,GNB5,DEPDC1B,GIPC…
Ddx3x		GO: Molecular Function	GO:0004672	protein kinase activity		4.301e-11	9.041e-08	3.931e-09	3.234e-08	150	649	ABL2,MARK1,MARK3,HIPK1,MATK,CLK4,LMTK3,GRK2,MAP3K10,AKT1,AKT2,ULK1,CDC42BPA,ELP1,STK32C,ARAF,MKNK1,NRBP2,MARK4,PNCK,CCND1,BCR,CDK5R1,BMPR2,BRAF,SQSTM1,MMD2,DDR1,NPR2,KALRN,CAMK4,CAMK2A,CAMK2B,CAMK2D,CAMK2G,NTRK2,BRSK2,CCNH,PAK1,DCLK1,CDK16,CDK17,PDK2,CDK14,PIK3C3,CLK2,MAP4K4,MINK1,AATK,CSK,CSNK1A1,CSNK1E,PRKAB2,PRKACA,PRKACB,PRKCA,PRKCB,PRKCE,PRKCG,PRKCZ,PRKG2,MAPK1,MAPK9,MAPK10,MAP2K1,MAP2K7,EIF…
Dnajc5		GO: Molecular Function	GO:0008017	microtubule binding		7.855e-11	1.651e-07	6.88e-09	5.661e-08	66	214	MAP1A,MAP1B,MAP2,MAP4,MAP6,MAPT,APC,MARK4,KIF1A,RAB11A,DST,KIFC2,KRIT1,PAFAH1B1,ARHGEF2,VAPB,CHD4,KIF3B,JAKMIP1,CLIP3,PPP5C,JAKMIP2,DYNC1I1,DNM2,DPYSL2,HDAC6,MAP1S,EML1,KATNB1,LRRK2,KATNAL1,CLIP1,TUBGCP3,CAMSAP1,KIF21A,SYBU,MAPRE1,RGS14,VPS41,KIF13A,KIF21B,SPAST,GAPDH,KIF1B,CLASP2,STIM1,MTCL1,MAPRE2,GOLGA2,MTUS2,CLASP1,KIF3A,TIAM1,MACF1,CHP1,CLIP2,FMN2,REEP1,EML2,ZNF207,NDEL1,KIF2A,KIF5A,KIF5B,KI…
Bcl11a		GO: Molecular Function	GO:0017137	Rab GTPase binding		8.251e-11	1.734e-07	6.937e-09	5.708e-08	47	129	AP1G1,TBC1D14,MICAL3,ULK1,ALS2,ATP6AP1,MYO5A,MYO5B,NSF,PDE6D,CHM,TBC1D22A,RAB3GAP2,MYRIP,PRKACA,RAB11FIP5,RAB11FIP3,RUSC2,SGSM2,RABGAP1L,GOLGA5,RABGGTA,SGSM1,ANKFY1,RHOBTB3,TBC1D22B,PEX5L,TMEM127,RPH3A,RAB11FIP4,C9orf72,TBC1D9B,ERC1,GDI1,TBC1D9,EHD1,RABGEF1,SGSM3,DENND5A,BICD2,TBC1D8,RABGAP1,TBC1D15,MICALL1,RUNDC1,STXBP5,LLGL1
Dlg3		GO: Molecular Function	GO:0019902	phosphatase binding		9.606e-11	2.019e-07	7.766e-09	6.39e-08	60	187	CNST,MAPT,AKT1,SPTBN4,ATP2B4,PHACTR1,SNX3,NCAM1,CACNA1B,CDH2,SLC9A3R1,PIK3R1,PIK3R2,STRN4,FBXL2,AKAP6,STRN3,CPD,CRY2,PPP2CA,PTPA,PPP3CB,CSK,PHACTR3,MAPK1,CTNNB1,MAP2K7,DAB2IP,TRPC4AP,MAGI2,SMG7,PPP1R37,DLG1,DLG2,DLG3,GRIN3A,ENSA,RPS6KB1,PPME1,ANAPC5,PPP1R21,FOXO1,PPP1R9A,PPP6R1,SLC9A1,ARPP19,KAT2A,STAT3,STAT5B,STRN,PPP1R9B,SMG5,AKAP11,PARD3,VCP,HSP90AA1,ITPR1,JAK1,ELL,SMAD3
Hip1r		GO: Molecular Function	GO:0031625	ubiquitin protein ligase binding		1.013e-10	2.129e-07	7.885e-09	6.488e-08	78	273	ACTG1,CUL4A,CUL3,CUL1,IKBKG,BLZF1,BECN1,TRIM37,ATP6V0C,CCDC50,SQSTM1,HERC2,USP2,CLU,PIK3R1,ANAPC2,TOLLIP,ARIH1,EIF4E2,BAG4,PRDX6,SIPA1L1,UBXN7,PRKACA,PRKACB,PRKAR1A,PRKAR2A,DAXX,UBE2R2,MFN2,DLG3,RANGAP1,HDAC6,DNM1L,ABI2,TRIM28,TRIB1,FOXO1,TUBB,JKAMP,SKI,ERLIN1,TMEM189,SPART,CUL9,USP19,PPARGC1A,GPI,TCP1,GPR37,SMG5,TMBIM6,GSK3B,AKTIP,TRAF6,UBE2K,TSG101,UBE2G1,GABARAPL1,UBE2N,SUMO1,UCHL1,SHPRH,DNAJB…
Gm38393		GO: Molecular Function	GO:0044325	ion channel binding		1.642e-10	3.452e-07	1.233e-08	1.014e-07	46	127	ANK2,ANK3,ASPH,NOS1,CALM1,CALM2,CALM3,CAMK2D,CBARP,AP2M1,EPN1,HOMER1,AKAP6,PPP2CA,CTNNB1,HERPUD1,TCAF1,DLG1,LRRK2,FGF12,FHL1,FKBP1A,CHERP,PPP1R9A,NPTN,FYN,SCN3B,GPD1L,VAMP2,PACS2,PPP1R9B,YWHAQ,NEDD4L,AGRN,HTT,SUMO1,VDAC1,HSP90AA1,HSP90AB1,YWHAE,YWHAH,KCNC1,KCNC2,KCND3,KCNH1,KCNAB1
Chtop		GO: Molecular Function	GO:0016874	ligase activity		1.91e-10	4.014e-07	1.384e-08	1.139e-07	105	415	AARS,MARS,PARP1,ADSS,HECW2,MIB1,SH3RF1,XIAP,CBX4,TRIM23,MTHFD1,ASNS,RTCA,RNF38,TRIM37,NARS,SUCLA2,NEDD4,NFX1,HERC3,HERC2,UHRF2,BTRC,HECTD4,NEURL1,PC,PCCB,TRIP12,UBE4A,ARIH1,HECTD1,RNF185,RNF14,RNF167,UBE3C,RNF144A,DARS,PJA2,AREL1,RNF128,MARCH1,ITCH,RARS,HECTD3,UBA2,RFWD3,TTLL7,RNF220,RNF2,RNF4,RNF6,TRIM28,RNF41,CBLL1,RNF168,UBE4B,MARCH6,RNF187,ACSL1,FARSA,SARS,ZNRF3,UBR5,ARIH2,TRAF7,RTCB,TRIM32,F…
Snapin		GO: Molecular Function	GO:0044389	ubiquitin-like protein ligase binding		2.169e-10	4.56e-07	1.52e-08	1.251e-07	78	277	ACTG1,CUL4A,CUL3,CUL1,IKBKG,BLZF1,BECN1,TRIM37,ATP6V0C,CCDC50,SQSTM1,HERC2,USP2,CLU,PIK3R1,ANAPC2,TOLLIP,ARIH1,EIF4E2,BAG4,PRDX6,SIPA1L1,UBXN7,PRKACA,PRKACB,PRKAR1A,PRKAR2A,DAXX,UBE2R2,MFN2,DLG3,RANGAP1,HDAC6,DNM1L,ABI2,TRIM28,TRIB1,FOXO1,TUBB,JKAMP,SKI,ERLIN1,TMEM189,SPART,CUL9,USP19,PPARGC1A,GPI,TCP1,GPR37,SMG5,TMBIM6,GSK3B,AKTIP,TRAF6,UBE2K,TSG101,UBE2G1,GABARAPL1,UBE2N,SUMO1,UCHL1,SHPRH,DNAJB…
Epn2		GO: Molecular Function	GO:0003779	actin binding		5.844e-10	1.228e-06	3.963e-08	3.261e-07	103	412	ABL2,MAP1A,MAP1B,ADD1,MKL2,MICAL3,ALDOA,MKL1,BIN1,GAS7,SHROOM2,SPTBN4,PHACTR1,MYH10,MYO5A,MYO5B,MYO10,DST,NF2,WASF1,FMNL1,CACNB2,WASL,CAMK2B,CAPZA2,CAPZB,HIP1R,OPHN1,CFL1,WIPF3,MYRIP,MICAL2,SIPA1L1,PHACTR3,PRKCE,DAG1,DBN1,PTK2,PXK,TWF1,DIAPH2,TLN2,WDR1,CORO7,HDAC6,ACTR3,ARPC2,EEF2,MAP1S,EPB41L1,EPB41L2,DMTN,MTSS1L,NCALD,MAEA,LRRK2,IMPACT,ANTXR1,PPP1R9A,MYO18A,SORBS1,ENAH,LIMCH1,DAAM1,ABLIM2,STK38…
Sec24b		GO: Molecular Function	GO:0017124	SH3 domain binding		6.457e-10	1.357e-06	4.241e-08	3.49e-07	44	123	MAPT,ARHGAP31,CNTNAP1,ARHGAP1,ADAM19,SYNGAP1,SYNJ1,SYNJ2,CASP9,SH2D2A,USP8,WIPF3,QKI,SH3BP5,BCAR1,PRKCE,DAB2IP,DOCK4,SIRPA,DNAJC6,ELMO1,SH3BGRL2,DNM2,SHANK1,DOCK3,DPYSL3,PDCD6IP,ABI2,SOCS7,SH3BGRL,NCKIPSD,SHANK2,KHDRBS3,ELMO2,ENAH,INPP5J,GRIK5,ZNF106,AFAP1,REPS1,SHANK3,INPP5D,CCDC6,ADAM12
Vps9d1		GO: Molecular Function	GO:0035254	glutamate receptor binding		7.124e-10	1.497e-06	4.538e-08	3.734e-07	24	46	ATP2B2,MYO5B,CALM1,CALM2,CALM3,CAMK2A,OPHN1,PLCG1,HOMER1,CTNNB1,DLG1,DLG2,DLG3,SHANK1,RASGRF1,SYNDIG1,CACNG2,FLOT2,SHANK2,GRIN1,GSK3B,GRIP2,SHANK3,NETO1
Poldip2		GO: Molecular Function	GO:0004674	protein serine/threonine kinase activity		8.197e-10	1.723e-06	5.068e-08	4.17e-07	110	452	MARK1,MARK3,HIPK1,CLK4,LMTK3,GRK2,MAP3K10,AKT1,AKT2,ULK1,CDC42BPA,STK32C,ARAF,MKNK1,NRBP2,MARK4,PNCK,BCR,CDK5R1,BMPR2,BRAF,SQSTM1,KALRN,CAMK4,CAMK2A,CAMK2B,CAMK2D,CAMK2G,BRSK2,CCNH,PAK1,DCLK1,CDK16,CDK17,PDK2,CDK14,CLK2,MAP4K4,MINK1,AATK,CSNK1A1,CSNK1E,PRKAB2,PRKACA,PRKACB,PRKCA,PRKCB,PRKCE,PRKCG,PRKCZ,PRKG2,MAPK1,MAPK9,MAPK10,MAP2K1,MAP2K7,EIF2AK2,DAPK1,SNRK,TLK1,MAP4K2,RAF1,HIPK3,TNK2,MARK2,SPE…
Ift20		GO: Molecular Function	GO:0016881	acid-amino acid ligase activity		1.358e-09	2.854e-06	8.155e-08	6.71e-07	72	257	HECW2,MIB1,SH3RF1,XIAP,CBX4,TRIM23,RNF38,TRIM37,NFX1,HERC2,UHRF2,NEURL1,TRIP12,UBE4A,ARIH1,HECTD1,RNF185,RNF14,RNF167,UBE3C,RNF144A,PJA2,AREL1,RNF128,MARCH1,ITCH,HECTD3,UBA2,RFWD3,TTLL7,RNF220,RNF2,RNF4,RNF6,TRIM28,RNF41,CBLL1,RNF168,MARCH6,RNF187,ZNRF3,UBR5,ARIH2,TRAF7,TRIM32,MYCBP2,RNF114,GCLC,GCLM,DTX4,PJA1,MGRN1,TRIM2,NEDD4L,WWP1,UBR4,ZFP91,TTL,ZNRF1,TRAF6,RNF13,TTC3,SHPRH,UNKL,PPIL2,MIB2,TRI…
Araf		GO: Molecular Function	GO:0016879	ligase activity, forming carbon-nitrogen bonds		1.549e-09	3.256e-06	8.958e-08	7.371e-07	79	293	ADSS,HECW2,MIB1,SH3RF1,XIAP,CBX4,TRIM23,MTHFD1,ASNS,RNF38,TRIM37,NFX1,HERC2,UHRF2,NEURL1,PC,TRIP12,UBE4A,ARIH1,HECTD1,RNF185,RNF14,RNF167,UBE3C,RNF144A,PJA2,AREL1,RNF128,MARCH1,ITCH,HECTD3,UBA2,RFWD3,TTLL7,RNF220,RNF2,RNF4,RNF6,TRIM28,RNF41,CBLL1,RNF168,MARCH6,RNF187,ZNRF3,UBR5,ARIH2,TRAF7,TRIM32,MYCBP2,GART,RNF114,GCLC,GCLM,DTX4,GLUL,PJA1,MGRN1,LIAS,TRIM2,NEDD4L,WWP1,UBR4,ZFP91,TTL,ZNRF1,TRAF6,R…
Lman2l		GO: Molecular Function	GO:0016887	ATPase activity		1.577e-09	3.314e-06	8.958e-08	7.371e-07	108	446	ABCA1,ABCA2,ABCA3,CHD8,ASNA1,DDX25,DDX3Y,ATP1A1,ATP1A2,ATP1A3,ATP2A2,ATP2B1,ATP2B2,ATP2B4,ATP5F1A,ATP5F1B,ATP6V1A,ATP6V1B2,ATP6V0C,ATP6V1E1,MYH10,ATP6V0B,ATP6V1G2,ATP6V0A1,ATP6AP1,KIF1A,MYO10,NSF,KIFC2,CCNH,LONRF2,CHD3,CHD4,OLA1,KIF3B,CLU,DDX23,CPOX,ABCG1,PTPA,DHX38,PSMC1,PSMC2,PSMC3,PSMC5,PSMC6,DDX1,DDX3X,DDX5,DHX9,CHTF8,DDX46,DYNC1H1,DXO,TOR1A,UPF1,ATP9A,G3BP1,EIF4A1,EIF4A2,CRBN,ABCF3,KATNB1,KA…
Snrnp27		GO: Molecular Function	GO:0019903	protein phosphatase binding		3.253e-09	6.837e-06	1.799e-07	1.48e-06	47	142	MAPT,AKT1,ATP2B4,PHACTR1,SNX3,CACNA1B,CDH2,PIK3R1,PIK3R2,STRN4,FBXL2,AKAP6,STRN3,CPD,PPP2CA,PTPA,PPP3CB,CSK,PHACTR3,CTNNB1,MAP2K7,DAB2IP,SMG7,DLG2,DLG3,GRIN3A,ENSA,RPS6KB1,PPME1,ANAPC5,FOXO1,PPP1R9A,PPP6R1,SLC9A1,ARPP19,KAT2A,STAT3,STAT5B,STRN,PPP1R9B,SMG5,AKAP11,PARD3,VCP,HSP90AA1,ITPR1,JAK1
Calm1		GO: Molecular Function	GO:0004842	ubiquitin-protein transferase activity		3.506e-09	7.37e-06	1.89e-07	1.555e-06	101	414	KLHL32,KLHL29,HECW2,MIB1,KLHL42,FBXO32,CUL4A,CUL3,CUL1,XIAP,TRIM23,RNF38,TRIM37,NEDD4,HERC3,HERC2,UHRF2,BTRC,HECTD4,NEURL1,TRIP12,UBE4A,ANAPC2,ARIH1,FBXL2,HECTD1,RNF185,KBTBD2,RNF14,RNF167,UBE3C,WSB1,KLHL24,RNF144A,KEAP1,FBXL3,PJA2,UBE2R2,AREL1,FBXO3,RNF141,RNF128,MARCH1,ITCH,HECTD3,RFWD3,RNF220,RNF2,RNF4,RNF6,TRIM28,RNF41,CBLL1,RNF168,UBE4B,MARCH6,BFAR,RNF187,ZNRF3,UBR5,ARIH2,ZER1,TRAF7,RNF44,FB…
Ckb		GO: Molecular Function	GO:0070740	tubulin-glutamic acid ligase activity		5.874e-09	1.235e-05	3.087e-07	2.54e-06	68	245	HECW2,MIB1,SH3RF1,XIAP,CBX4,TRIM23,RNF38,TRIM37,NFX1,HERC2,UHRF2,NEURL1,TRIP12,UBE4A,ARIH1,HECTD1,RNF185,RNF14,RNF167,UBE3C,RNF144A,PJA2,AREL1,RNF128,MARCH1,ITCH,HECTD3,UBA2,RFWD3,TTLL7,RNF220,RNF2,RNF4,RNF6,TRIM28,RNF41,CBLL1,RNF168,MARCH6,RNF187,ZNRF3,UBR5,ARIH2,TRAF7,TRIM32,MYCBP2,RNF114,DTX4,PJA1,MGRN1,TRIM2,NEDD4L,WWP1,UBR4,ZFP91,ZNRF1,TRAF6,RNF13,TTC3,SHPRH,UNKL,PPIL2,MIB2,TRIM9,KCMF1,DTX3,…
Vps50		GO: Molecular Function	GO:0019787	ubiquitin-like protein transferase activity		7.038e-09	1.479e-05	3.556e-07	2.926e-06	105	441	UBL4A,KLHL32,KLHL29,HECW2,MIB1,KLHL42,FBXO32,CUL4A,CUL3,CUL1,XIAP,CBX4,TRIM23,RNF38,TRIM37,NEDD4,HERC3,HERC2,UHRF2,BTRC,HECTD4,NEURL1,TRIP12,UBE4A,ANAPC2,ARIH1,FBXL2,HECTD1,RNF185,KBTBD2,RNF14,RNF167,UBE3C,WSB1,KLHL24,RNF144A,KEAP1,FBXL3,PJA2,UBE2R2,AREL1,FBXO3,RNF141,RNF128,MARCH1,ATG16L1,ITCH,HECTD3,RFWD3,RNF220,RNF2,RNF4,RNF6,TRIM28,RNF41,CBLL1,RNF168,UBE4B,MARCH6,BFAR,RNF187,ZNRF3,UBR5,ARIH2,…
Smg5		GO: Molecular Function	GO:0070739	protein-glutamic acid ligase activity		8.427e-09	1.771e-05	3.556e-07	2.926e-06	68	247	HECW2,MIB1,SH3RF1,XIAP,CBX4,TRIM23,RNF38,TRIM37,NFX1,HERC2,UHRF2,NEURL1,TRIP12,UBE4A,ARIH1,HECTD1,RNF185,RNF14,RNF167,UBE3C,RNF144A,PJA2,AREL1,RNF128,MARCH1,ITCH,HECTD3,UBA2,RFWD3,TTLL7,RNF220,RNF2,RNF4,RNF6,TRIM28,RNF41,CBLL1,RNF168,MARCH6,RNF187,ZNRF3,UBR5,ARIH2,TRAF7,TRIM32,MYCBP2,RNF114,DTX4,PJA1,MGRN1,TRIM2,NEDD4L,WWP1,UBR4,ZFP91,ZNRF1,TRAF6,RNF13,TTC3,SHPRH,UNKL,PPIL2,MIB2,TRIM9,KCMF1,DTX3,…
Mef2d		GO: Molecular Function	GO:0070738	tubulin-glycine ligase activity		8.459e-09	1.778e-05	3.556e-07	2.926e-06	67	242	HECW2,MIB1,SH3RF1,XIAP,CBX4,TRIM23,RNF38,TRIM37,NFX1,HERC2,UHRF2,NEURL1,TRIP12,UBE4A,ARIH1,HECTD1,RNF185,RNF14,RNF167,UBE3C,RNF144A,PJA2,AREL1,RNF128,MARCH1,ITCH,HECTD3,UBA2,RFWD3,RNF220,RNF2,RNF4,RNF6,TRIM28,RNF41,CBLL1,RNF168,MARCH6,RNF187,ZNRF3,UBR5,ARIH2,TRAF7,TRIM32,MYCBP2,RNF114,DTX4,PJA1,MGRN1,TRIM2,NEDD4L,WWP1,UBR4,ZFP91,ZNRF1,TRAF6,RNF13,TTC3,SHPRH,UNKL,PPIL2,MIB2,TRIM9,KCMF1,DTX3,UBE3B,…
Kpnb1		GO: Molecular Function	GO:0070736	protein-glycine ligase activity, initiating		8.459e-09	1.778e-05	3.556e-07	2.926e-06	67	242	HECW2,MIB1,SH3RF1,XIAP,CBX4,TRIM23,RNF38,TRIM37,NFX1,HERC2,UHRF2,NEURL1,TRIP12,UBE4A,ARIH1,HECTD1,RNF185,RNF14,RNF167,UBE3C,RNF144A,PJA2,AREL1,RNF128,MARCH1,ITCH,HECTD3,UBA2,RFWD3,RNF220,RNF2,RNF4,RNF6,TRIM28,RNF41,CBLL1,RNF168,MARCH6,RNF187,ZNRF3,UBR5,ARIH2,TRAF7,TRIM32,MYCBP2,RNF114,DTX4,PJA1,MGRN1,TRIM2,NEDD4L,WWP1,UBR4,ZFP91,ZNRF1,TRAF6,RNF13,TTC3,SHPRH,UNKL,PPIL2,MIB2,TRIM9,KCMF1,DTX3,UBE3B,…
Tcf25		GO: Molecular Function	GO:0018169	ribosomal S6-glutamic acid ligase activity		8.459e-09	1.778e-05	3.556e-07	2.926e-06	67	242	HECW2,MIB1,SH3RF1,XIAP,CBX4,TRIM23,RNF38,TRIM37,NFX1,HERC2,UHRF2,NEURL1,TRIP12,UBE4A,ARIH1,HECTD1,RNF185,RNF14,RNF167,UBE3C,RNF144A,PJA2,AREL1,RNF128,MARCH1,ITCH,HECTD3,UBA2,RFWD3,RNF220,RNF2,RNF4,RNF6,TRIM28,RNF41,CBLL1,RNF168,MARCH6,RNF187,ZNRF3,UBR5,ARIH2,TRAF7,TRIM32,MYCBP2,RNF114,DTX4,PJA1,MGRN1,TRIM2,NEDD4L,WWP1,UBR4,ZFP91,ZNRF1,TRAF6,RNF13,TTC3,SHPRH,UNKL,PPIL2,MIB2,TRIM9,KCMF1,DTX3,UBE3B,…
Tubb5		GO: Molecular Function	GO:0070735	protein-glycine ligase activity		8.459e-09	1.778e-05	3.556e-07	2.926e-06	67	242	HECW2,MIB1,SH3RF1,XIAP,CBX4,TRIM23,RNF38,TRIM37,NFX1,HERC2,UHRF2,NEURL1,TRIP12,UBE4A,ARIH1,HECTD1,RNF185,RNF14,RNF167,UBE3C,RNF144A,PJA2,AREL1,RNF128,MARCH1,ITCH,HECTD3,UBA2,RFWD3,RNF220,RNF2,RNF4,RNF6,TRIM28,RNF41,CBLL1,RNF168,MARCH6,RNF187,ZNRF3,UBR5,ARIH2,TRAF7,TRIM32,MYCBP2,RNF114,DTX4,PJA1,MGRN1,TRIM2,NEDD4L,WWP1,UBR4,ZFP91,ZNRF1,TRAF6,RNF13,TTC3,SHPRH,UNKL,PPIL2,MIB2,TRIM9,KCMF1,DTX3,UBE3B,…
Stk38l		GO: Molecular Function	GO:0008766	UDP-N-acetylmuramoylalanyl-D-glutamyl-2,6-diaminopimelate-D-alanyl-D-alanine ligase activity		8.459e-09	1.778e-05	3.556e-07	2.926e-06	67	242	HECW2,MIB1,SH3RF1,XIAP,CBX4,TRIM23,RNF38,TRIM37,NFX1,HERC2,UHRF2,NEURL1,TRIP12,UBE4A,ARIH1,HECTD1,RNF185,RNF14,RNF167,UBE3C,RNF144A,PJA2,AREL1,RNF128,MARCH1,ITCH,HECTD3,UBA2,RFWD3,RNF220,RNF2,RNF4,RNF6,TRIM28,RNF41,CBLL1,RNF168,MARCH6,RNF187,ZNRF3,UBR5,ARIH2,TRAF7,TRIM32,MYCBP2,RNF114,DTX4,PJA1,MGRN1,TRIM2,NEDD4L,WWP1,UBR4,ZFP91,ZNRF1,TRAF6,RNF13,TTC3,SHPRH,UNKL,PPIL2,MIB2,TRIM9,KCMF1,DTX3,UBE3B,…
Brpf1		GO: Molecular Function	GO:0043773	coenzyme F420-0 gamma-glutamyl ligase activity		8.459e-09	1.778e-05	3.556e-07	2.926e-06	67	242	HECW2,MIB1,SH3RF1,XIAP,CBX4,TRIM23,RNF38,TRIM37,NFX1,HERC2,UHRF2,NEURL1,TRIP12,UBE4A,ARIH1,HECTD1,RNF185,RNF14,RNF167,UBE3C,RNF144A,PJA2,AREL1,RNF128,MARCH1,ITCH,HECTD3,UBA2,RFWD3,RNF220,RNF2,RNF4,RNF6,TRIM28,RNF41,CBLL1,RNF168,MARCH6,RNF187,ZNRF3,UBR5,ARIH2,TRAF7,TRIM32,MYCBP2,RNF114,DTX4,PJA1,MGRN1,TRIM2,NEDD4L,WWP1,UBR4,ZFP91,ZNRF1,TRAF6,RNF13,TTC3,SHPRH,UNKL,PPIL2,MIB2,TRIM9,KCMF1,DTX3,UBE3B,…
Akr1b3		GO: Molecular Function	GO:0043774	coenzyme F420-2 alpha-glutamyl ligase activity		8.459e-09	1.778e-05	3.556e-07	2.926e-06	67	242	HECW2,MIB1,SH3RF1,XIAP,CBX4,TRIM23,RNF38,TRIM37,NFX1,HERC2,UHRF2,NEURL1,TRIP12,UBE4A,ARIH1,HECTD1,RNF185,RNF14,RNF167,UBE3C,RNF144A,PJA2,AREL1,RNF128,MARCH1,ITCH,HECTD3,UBA2,RFWD3,RNF220,RNF2,RNF4,RNF6,TRIM28,RNF41,CBLL1,RNF168,MARCH6,RNF187,ZNRF3,UBR5,ARIH2,TRAF7,TRIM32,MYCBP2,RNF114,DTX4,PJA1,MGRN1,TRIM2,NEDD4L,WWP1,UBR4,ZFP91,ZNRF1,TRAF6,RNF13,TTC3,SHPRH,UNKL,PPIL2,MIB2,TRIM9,KCMF1,DTX3,UBE3B,…
Akt1		GO: Molecular Function	GO:0070737	protein-glycine ligase activity, elongating		8.459e-09	1.778e-05	3.556e-07	2.926e-06	67	242	HECW2,MIB1,SH3RF1,XIAP,CBX4,TRIM23,RNF38,TRIM37,NFX1,HERC2,UHRF2,NEURL1,TRIP12,UBE4A,ARIH1,HECTD1,RNF185,RNF14,RNF167,UBE3C,RNF144A,PJA2,AREL1,RNF128,MARCH1,ITCH,HECTD3,UBA2,RFWD3,RNF220,RNF2,RNF4,RNF6,TRIM28,RNF41,CBLL1,RNF168,MARCH6,RNF187,ZNRF3,UBR5,ARIH2,TRAF7,TRIM32,MYCBP2,RNF114,DTX4,PJA1,MGRN1,TRIM2,NEDD4L,WWP1,UBR4,ZFP91,ZNRF1,TRAF6,RNF13,TTC3,SHPRH,UNKL,PPIL2,MIB2,TRIM9,KCMF1,DTX3,UBE3B,…
Rtcb		GO: Molecular Function	GO:0031072	heat shock protein binding		8.684e-09	1.825e-05	3.579e-07	2.945e-06	38	106	MAPT,ADORA1,AHR,ULK1,ARHGDIA,OGDH,CLTC,CREB1,PPP5C,DAXX,TELO2,DLST,HDAC6,DNAJB6,DNAJA2,FKBP1A,FKBP4,HIKESHI,CDC37L1,STAU2,ST13,USP19,TOMM34,STIP1,GPR37,NR3C1,GUCY1B1,TPR,DNAJC7,DNAJB2,DNAJA1,HSPA1B,HSPA8,DNAJB1,IRAK1,BAG6,KPNB1,LIMK1
Lrp3		GO: Molecular Function	GO:0042623	ATPase activity, coupled		1.241e-08	2.608e-05	5.016e-07	4.127e-06	84	332	ABCA1,ABCA2,ABCA3,CHD8,ASNA1,DDX25,DDX3Y,ATP1A1,ATP1A2,ATP1A3,ATP2A2,ATP2B1,ATP2B2,ATP2B4,ATP5F1A,ATP5F1B,ATP6V1A,ATP6V1B2,ATP6V0C,ATP6V1E1,MYH10,ATP6V0B,ATP6V1G2,ATP6V0A1,ATP6AP1,MYO10,NSF,CCNH,LONRF2,CHD3,CHD4,DDX23,CPOX,ABCG1,DHX38,PSMC1,PSMC2,PSMC3,PSMC5,PSMC6,DDX1,DDX3X,DDX5,DHX9,CHTF8,DDX46,DXO,UPF1,ATP9A,G3BP1,EIF4A1,EIF4A2,CRBN,KATNB1,KATNAL1,ATP8A1,ATP6V1D,DDX41,PCYOX1,RHOBTB3,DDX51,SKIV…
Sept7		GO: Molecular Function	GO:0051721	protein phosphatase 2A binding		1.818e-08	3.821e-05	7.209e-07	5.932e-06	19	35	MAPT,AKT1,CACNA1B,STRN4,AKAP6,STRN3,CPD,PPP2CA,PTPA,DAB2IP,SMG7,GRIN3A,ENSA,RPS6KB1,PPME1,FOXO1,ARPP19,STRN,SMG5
Uba1		GO: Molecular Function	GO:0005543	phospholipid binding		2.43e-08	5.107e-05	9.457e-07	7.781e-06	93	385	ABCA1,MAP1B,MARK1,MBL2,OSBPL1A,OSBPL8,WDR35,AKT1,PREX1,SYT13,WDFY1,PITPNM2,AMPH,OGT,PHF12,APOE,SPTBN4,CADPS,PLEKHA3,SNX3,MYO10,SYT6,HIP1R,OPHN1,KRIT1,PEBP1,SCARB1,ARHGAP33,PCYT1A,CFL1,CPNE6,SNX10,TECPR1,SEPT5,PITPNM1,ABCG1,DAB2IP,ARHGAP32,PSD,FRMPD4,DAB1,PXK,ASAP1,TWF1,SNAP91,ARHGAP44,COL4A3BP,LPAR1,RASGRP1,MCTP1,PLEKHA1,MTSS1L,RPS6KC1,AGAP1,ANKFY1,PSD2,RPH3A,SLC9A1,NR5A1,WDFY3,GAP43,ARHGAP26,SPT…
Gria3		GO: Molecular Function	GO:0008022	protein C-terminus binding		3.039e-08	6.387e-05	1.161e-06	9.555e-06	62	224	AP2A1,AP1G1,AMPH,DGKZ,DYNLL1,ATP2A2,ATP2B2,MPDZ,NEDD4,DST,SYNJ1,CACNA1B,NSF,CLIC6,MAGI1,PLEKHB1,PIK3R1,CLTC,PPP2CA,PPP2CB,CSK,RBFOX1,CTNNB1,MAP2K1,MAP2K7,PSMD9,PXK,PEX5,DLG1,DLG2,DLG3,DNM1,SHANK1,RASGRF1,PQBP1,ATXN1,BAIAP2,SDCBP,PPP1R9A,TRIM3,PEX26,MAPRE1,SHANK2,SREBF2,PRRC2C,PRDX3,VAMP2,SYT1,PPP1R9B,STIP1,YWHAQ,TCF4,TFCP2,GRIP2,TOP2B,HRAS,YWHAB,SHANK3,EML2,ITPR1,USP7,LMO7
Sipa1l2		GO: Molecular Function	GO:0000149	SNARE binding		4.174e-08	8.773e-05	1.567e-06	1.289e-05	43	134	ABCA1,ADCY6,STX7,SYT13,VAMP4,STX16,MYO5A,RAB11A,NAPG,NAPA,CACNA1A,NSF,SYT6,SEPT5,GOSR1,SEC22B,GOSR2,TMED9,SNPH,DAPK1,HECTD3,STX6,LRRK2,VPS52,VTI1B,VPS50,SYBU,RPH3A,UNC13A,SPTAN1,CPLX1,STXBP1,VAMP2,VAMP7,SYT1,GOLGA2,SNAPIN,EXOC3,STX12,TXLNA,TRIM9,STXBP5,LLGL1
Pnck		GO: Molecular Function	GO:0061630	ubiquitin protein ligase activity		5.26e-08	0.0001106	1.94e-06	1.596e-05	59	212	CUL4A,CUL3,CUL1,XIAP,RNF38,TRIM37,NEDD4,UHRF2,BTRC,NEURL1,UBE4A,ANAPC2,ARIH1,HECTD1,RNF185,RNF14,RNF144A,PJA2,UBE2R2,RNF128,MARCH1,ITCH,RNF220,RNF2,RNF4,RNF6,RNF41,CBLL1,UBE4B,MARCH6,BFAR,ZNRF3,UBR5,ARIH2,RNF44,SKP1,TRIM3,TRIM32,TMEM189,RNF114,RABGEF1,PJA1,FBXW11,MGRN1,TRIM2,NEDD4L,WWP1,AKTIP,ZNRF1,TRAF6,UBE2K,RNF13,UBE2G1,UBE2N,PPIL2,MIB2,KCMF1,UBE2J2,PELI1
Bcap31		GO: Molecular Function	GO:0061659	ubiquitin-like protein ligase activity		1.286e-07	0.0002703	4.66e-06	3.834e-05	59	217	CUL4A,CUL3,CUL1,XIAP,RNF38,TRIM37,NEDD4,UHRF2,BTRC,NEURL1,UBE4A,ANAPC2,ARIH1,HECTD1,RNF185,RNF14,RNF144A,PJA2,UBE2R2,RNF128,MARCH1,ITCH,RNF220,RNF2,RNF4,RNF6,RNF41,CBLL1,UBE4B,MARCH6,BFAR,ZNRF3,UBR5,ARIH2,RNF44,SKP1,TRIM3,TRIM32,TMEM189,RNF114,RABGEF1,PJA1,FBXW11,MGRN1,TRIM2,NEDD4L,WWP1,AKTIP,ZNRF1,TRAF6,UBE2K,RNF13,UBE2G1,UBE2N,PPIL2,MIB2,KCMF1,UBE2J2,PELI1
Kmt2a		GO: Molecular Function	GO:0019894	kinesin binding		1.362e-07	0.0002863	4.852e-06	3.992e-05	20	42	ACTB,AP1G1,SPAG9,JAKMIP1,MAPK8IP1,DAXX,TOR1A,SYBU,CLSTN1,STAU2,KIF1B,MAPK8IP3,KIF3A,MAPK8IP2,ATCAY,KLC2,LRP8,KCNC1,KPNB1,KTN1
Tmem25		GO: Molecular Function	GO:0005085	guanyl-nucleotide exchange factor activity		2.916e-07	0.000613	1.022e-05	8.406e-05	75	306	ABR,KITLG,PREX1,RANBP10,AMPH,ALS2,ARF4,SPTBN4,FLCN,NCAM1,BCR,ARHGEF7,EIF2B4,HERC2,CALM1,CALM2,KALRN,CALM3,CAMK2A,CAMK2B,CAMK2D,CAMK2G,ARHGEF2,PDGFA,SHC2,RAB3GAP2,ITSN2,ARHGEF3,ARHGEF26,DOCK4,GAPVD1,PSD,ARHGEF17,PTK2,ELMO1,IQSEC1,DOCK3,RALGDS,IQSEC3,RASGRF1,RASGRF2,RASGRP1,SBF1,FGFR3,PSD2,ITSN1,DOCK10,PREX2,FYN,FNBP1,DENND2A,SPTAN1,SPTB,SPTBN1,IQSEC2,SPTBN2,ST5,GFRA1,GFRA2,RGL1,ARHGEF9,RABGEF1,DEN…
Supt6		GO: Molecular Function	GO:0016247	channel regulator activity		3.863e-07	0.0008119	1.331e-05	0.0001095	42	139	STX7,DPP10,LYNX1,ATP2B4,NEDD4,NOS1,CACNB2,CAMK2D,PACSIN3,SLC9A3R1,NRXN3,NRXN1,NRXN2,PRKCB,PRKCZ,PRSS8,DLG1,DPP6,ENSA,CACNG2,SCN1B,FGF12,FKBP1A,VTI1B,SGK1,TSPAN13,CACNA2D3,SCN3B,ARPP19,STIM1,GPD1L,GPLD1,NEDD4L,GRM3,GRM7,CHP1,SUMO1,YWHAE,YWHAH,ITPR1,KCNK2,KCNAB1
Psmc3		GO: Molecular Function	GO:0019905	syntaxin binding		4.381e-07	0.000921	1.485e-05	0.0001222	33	98	ABCA1,STX7,SYT13,STX16,MYO5A,RAB11A,NAPG,NAPA,CACNA1A,NSF,SYT6,SEPT5,SEC22B,TMED9,SNPH,DAPK1,HECTD3,STX6,LRRK2,VPS52,SYBU,RPH3A,UNC13A,SPTAN1,CPLX1,STXBP1,VAMP2,VAMP7,SYT1,GOLGA2,TXLNA,STXBP5,LLGL1
Celf2		GO: Molecular Function	GO:0019208	phosphatase regulator activity		1.074e-06	0.002258	3.583e-05	0.0002948	30	88	PHACTR1,BMP2,CALM1,CALM2,CALM3,PPP1R2,PPP1R8,PPP2R1A,PPP2R2B,PPP2R2C,PTPA,PPP2R5B,PPP2R5D,PHACTR3,PPP1R16B,EIF2AK2,ZEB2,B3GAT3,PTN,PPP1R37,PPP4R1,ENSA,RCAN2,SBF1,PPP1R1B,PPME1,LMTK2,WBP11,ARPP19,PPP1R9B
Sf3a1		GO: Molecular Function	GO:0005516	calmodulin binding		1.354e-06	0.002846	4.447e-05	0.0003659	51	190	MAP2,MAP6,ADCY1,ADD1,MKNK1,NDUFAF4,PNCK,ATP2B1,ATP2B2,ATP2B4,MYH10,MYO5A,MYO5B,MYO10,NOS1,CACNA1A,CAMK4,CAMK2A,CAMK2B,CAMK2D,CAMK2G,PCYT1A,PDE1B,PIK3R1,STRN4,FBXL2,STRN3,PPP3CA,PPP3CB,DAPK1,DDX5,RASGRF2,EWSR1,CAMSAP1,CAMKK1,SLC8A2,SLC9A1,CAMKK2,GAP43,SPTAN1,SPTBN1,STRN,VAMP2,PLCB1,SYT1,UBR4,GRIN1,GRM4,GRM7,KCNH1,KCNN2
Rmnd5a		GO: Molecular Function	GO:0019888	protein phosphatase regulator activity		1.469e-06	0.003088	4.751e-05	0.0003909	27	76	PHACTR1,CALM1,CALM2,CALM3,PPP1R2,PPP1R8,PPP2R1A,PPP2R2B,PPP2R2C,PTPA,PPP2R5B,PPP2R5D,PHACTR3,PPP1R16B,EIF2AK2,B3GAT3,PTN,PPP1R37,PPP4R1,ENSA,RCAN2,PPP1R1B,PPME1,LMTK2,WBP11,ARPP19,PPP1R9B
Peg3		GO: Molecular Function	GO:0032182	ubiquitin-like protein binding		1.773e-06	0.003726	5.646e-05	0.0004645	38	127	IKBKG,CBX4,MARK4,NEDD4,SQSTM1,TAX1BP1,HERC2,DCUN1D1,TOLLIP,UBQLN1,CRY2,UBXN7,HDAC6,SOBP,RNF4,USPL1,RNF168,TNIP1,UBR5,AGAP3,PRPF8,TRIM32,USP33,TAB2,DCUN1D4,NSFL1C,TSG101,UBE2N,UCHL1,DNAJB2,VCP,C6orf106,UBQLN4,CXCR4,BAG6,USP5,NBR1,SMAD3
Daxx		GO: Molecular Function	GO:0017075	syntaxin-1 binding		1.949e-06	0.004096	6.024e-05	0.0004956	12	20	MYO5A,NSF,SNPH,DAPK1,LRRK2,SYBU,UNC13A,CPLX1,STXBP1,VAMP2,SYT1,STXBP5
Ipo4		GO: Molecular Function	GO:0070064	proline-rich region binding		1.949e-06	0.004096	6.024e-05	0.0004956	12	20	APBB1,CCND1,NEDD4,CSK,CYLD,ABI2,CTTN,BAIAP2,ITSN1,TCERG1,WBP4,GAREM1
Dhrs1		GO: Molecular Function	GO:0003682	chromatin binding		3.049e-06	0.006408	9.287e-05	0.0007642	108	513	ACTB,ARID1A,TRRAP,MEF2A,MEF2C,MEN1,PARP1,KMT2A,FOXO4,MNT,EP400,PHF12,PARG,APBB1,APEX1,CHD8,CBX4,NCOA1,RERE,TRIM37,BMI1,NONO,CHD4,PHF1,LHX2,ATF2,NCOR1,NCOR2,AUTS2,ANKRD17,PRKCB,CTNNB1,NOC2L,DDX1,HP1BP3,SETDB1,DNMT1,DNMT3A,HDAC5,UPF1,PRMT6,RNF2,BRD2,RNF4,EGR1,TRIM28,ELK1,RPA1,RNF168,EYA3,WAC,SATB1,ATXN1,ATXN7,NCOA2,FOXO1,FOXO3,SFPQ,KAT5,SIRT6,SKI,SMARCA2,SMARCA4,SMARCC1,SMARCC2,SMARCD1,NR5A1,STAG2,…
Ncan		GO: Molecular Function	GO:0019829	cation-transporting ATPase activity		3.72e-06	0.00782	0.0001117	0.0009192	23	62	ATP1A1,ATP1A2,ATP1A3,ATP2A2,ATP2B1,ATP2B2,ATP2B4,ATP5F1A,ATP5F1B,ATP6V1A,ATP6V1B2,ATP6V0C,ATP6V1E1,ATP6V0B,ATP6V1G2,ATP6V0A1,ATP6AP1,CPOX,ATP8A1,ATP2C1,ATP13A2,ATP6V0A2,ATP6V0E2
Ranbp3		GO: Molecular Function	GO:0030235	nitric-oxide synthase regulator activity		4.448e-06	0.00935	0.0001317	0.001084	8	10	AKT1,DYNLL1,ATP2B4,CALM1,CALM2,CALM3,HSP90AA1,HSP90AB1
Braf		GO: Molecular Function	GO:0035258	steroid hormone receptor binding		4.537e-06	0.009537	0.0001325	0.00109	29	89	PARP1,NCOA1,PIK3R1,RNF14,NCOR1,NCOR2,IPO13,PRKCB,CTNNB1,DAXX,DDX5,DNMT1,RNF4,RNF6,ETS2,FHL2,FKBP4,NCOA2,KAT5,SMARCA4,STAT3,STAT5B,PPARGC1A,STRN,RERG,PRMT2,YWHAH,PRPF6,NCOA4
Prpf6		GO: Molecular Function	GO:0030507	spectrin binding		6.488e-06	0.01364	0.0001868	0.001537	15	32	ADD1,ANK1,ANK2,ANK3,SPTBN4,MYO10,PTPRN,DYNC1I1,EPB41L2,DMTN,CAMSAP1,UNC13A,SPTAN1,GNB1,KIF3A
Tiam1		GO: Molecular Function	GO:0003729	mRNA binding		6.612e-06	0.0139	0.0001878	0.001545	47	179	ADARB1,KHSRP,RBM24,ANGEL2,NOVA1,NUDT16,QKI,ZNF385A,RBFOX1,CSTF2,PUM1,DDX3X,DXO,EEF1A1,G3BP1,EIF4A1,RBM5,RPS2,RPS14,NSRP1,FECH,NXF1,SYNCRIP,FYTTD1,SRSF3,TRA2B,CPEB3,CELF1,CPEB4,LUC7L3,RBMX,HNRNPLL,CLUH,LARP1,PUM2,CELF3,RPL13A,CPEB1,TPR,TSN,HNRNPC,HNRNPL,HSP90AA1,RBFOX3,CELF4,HNRNPA3,FXR1
Puf60		GO: Molecular Function	GO:0005088	Ras guanyl-nucleotide exchange factor activity		6.873e-06	0.01445	0.0001926	0.001585	57	232	ABR,KITLG,PREX1,RANBP10,ALS2,SPTBN4,NCAM1,BCR,ARHGEF7,CALM1,CALM2,KALRN,CALM3,CAMK2A,CAMK2B,CAMK2D,CAMK2G,ARHGEF2,PDGFA,SHC2,RAB3GAP2,ITSN2,ARHGEF3,ARHGEF26,ARHGEF17,PTK2,RASGRF1,RASGRF2,RASGRP1,SBF1,FGFR3,ITSN1,DOCK10,PREX2,FYN,DENND2A,SPTAN1,SPTB,SPTBN1,SPTBN2,ST5,GFRA1,GFRA2,RGL1,ARHGEF9,RABGEF1,DENND5A,RAPGEF4,ARHGEF12,ARHGEF18,GRIN1,TIAM1,TRIO,IL5,JAK1,RASGEF1A,SPATA13
Golga2		GO: Molecular Function	GO:0003712	transcription cofactor activity		7.192e-06	0.01512	0.0001989	0.001637	115	564	HIPK1,BCL11A,ARID1A,TRRAP,MEF2A,MEIS2,ARID1B,MKL2,AES,MAP3K10,MNT,MKL1,PHF12,APEX1,CBX4,MED4,ANKRA2,NCOA1,RERE,CCND1,NFE2L1,NFIB,SQSTM1,JAZF1,CBFA2T2,COPS2,HCFC2,MAGED1,TBPL1,CREB1,ATF2,RBM39,RNF14,NCOR1,NCOR2,LPIN2,PRKCB,CTNNB1,NOC2L,SERTAD2,MAML1,PSMC3,GON4L,PSMC5,DAXX,PSMD9,DDX1,DDX5,ATN1,HDAC5,MED9,PQBP1,HIPK3,YAF2,RNF4,TRIM28,JADE1,RXRB,BASP1,FHL2,MAML3,NCOA2,MYBBP1A,KAT5,SIRT6,DRAP1,SIX3,SK…
Ccdc97		GO: Molecular Function	GO:0035091	phosphatidylinositol binding		7.978e-06	0.01677	0.0002178	0.001792	54	217	MARK1,MBL2,OSBPL8,WDR35,AKT1,WDFY1,OGT,PHF12,CADPS,PLEKHA3,SNX3,MYO10,HIP1R,KRIT1,SCARB1,ARHGAP33,CFL1,SNX10,TECPR1,SEPT5,DAB2IP,ARHGAP32,FRMPD4,PXK,ASAP1,TWF1,SNAP91,COL4A3BP,PLEKHA1,MTSS1L,RPS6KC1,ANKFY1,RPH3A,SLC9A1,WDFY3,GAP43,SNX16,WASHC2A,LANCL2,SNX13,ZCCHC14,PLCB1,SYT1,RAB35,ADAP1,ATP13A2,THY1,NISCH,ZFYVE26,PARD3,HIP1,TUB,ITPR1,SNX27
Cse1l		GO: Molecular Function	GO:0000988	transcription factor activity, protein binding		8.521e-06	0.01791	0.0002296	0.001889	123	614	HIPK1,BCL11A,ARID1A,TRRAP,MEF2A,MEIS2,ARID1B,MKL2,AES,MAP3K10,MNT,MKL1,PHF12,APEX1,CBX4,MED4,ANKRA2,NCOA1,RERE,CCND1,NFE2L1,NFIB,SQSTM1,JAZF1,CBFA2T2,COPS2,LHX2,HCFC2,MAGED1,TBPL1,CREB1,ATF2,RBM39,CRY2,RNF14,NCOR1,NCOR2,LPIN2,PRKCB,CTNNB1,NOC2L,SERTAD2,MAML1,PSMC3,GON4L,PSMC5,DAXX,PSMD9,DDX1,DDX5,ATN1,HDAC5,MED9,PQBP1,HIPK3,YAF2,RNF4,TRIM28,ELP2,JADE1,RXRB,BASP1,FHL2,MAML3,NCOA2,FOXO1,MYBBP1A,KAT…
Plekha3		GO: Molecular Function	GO:0032947	protein-containing complex scaffold activity		8.761e-06	0.01842	0.0002331	0.001918	26	78	EIF3B,SPAG9,MAGI1,DLGAP3,SLC9A3R1,HOMER1,AKAP6,MAPK8IP1,MAGI2,TELO2,G3BP2,DLG1,SHANK1,GPHN,LRRK2,ITSN1,RGS14,SLC9A1,SHANK2,SMARCD1,MAPK8IP3,WWC1,AKAP11,GRIP2,MAPK8IP2,SHANK3
Map2k7		GO: Molecular Function	GO:0008289	lipid binding		1.001e-05	0.02104	0.000263	0.002164	137	701	ABCA1,MAP1B,MARK1,MBL2,AP2A2,OSBPL1A,OSBPL6,OSBPL8,WDR35,AKT1,NR3C2,PREX1,SYT13,WDFY1,PITPNM2,AMPH,OGT,PHF12,DGKD,APOE,SPTBN4,ARHGDIA,CADPS,DROSHA,PLEKHA3,ATP1A1,ATP1A2,ATP1A3,SNX3,MYO10,NPC1,SYT6,HIP1R,OPHN1,KRIT1,PEBP1,SCARB1,ARHGAP33,PCYT1A,CFL1,PACSIN3,CPNE6,AP2M1,SNX10,EPN1,TECPR1,SEPT5,PITPNM1,CLIP3,ABCG1,PPP5C,OSBPL3,PITPNM3,DAB2IP,ARHGAP32,PSAP,PSD,FRMPD4,PSMA1,DAB1,PTEN,PXK,ASAP1,TWF1,OS…
Ap2a2		GO: Molecular Function	GO:0035255	ionotropic glutamate receptor binding		1.115e-05	0.02345	0.0002894	0.002382	13	26	MYO5B,OPHN1,CTNNB1,DLG1,DLG2,DLG3,SHANK1,CACNG2,FLOT2,SHANK2,GSK3B,SHANK3,NETO1
Med25		GO: Molecular Function	GO:0047485	protein N-terminus binding		1.222e-05	0.02569	0.0003105	0.002555	34	117	MEN1,PARP1,NCOA1,CALM1,CALM2,CALM3,SYNGR3,CLU,AKAP6,NCOR2,FEZ1,MAP2K1,DAB2IP,DAXX,PEX19,PEX5,EIF5A,DCTN4,SDCBP,SMARCA4,SMARCC1,EXOC2,UNC13A,GAD1,SPTAN1,STXBP1,MORF4L1,YWHAQ,MAU2,ZWINT,PDCD10,TRAF6,ZMYND8,EIF3E
Clptm1		GO: Molecular Function	GO:0043531	ADP binding		1.226e-05	0.02577	0.0003105	0.002555	17	41	ATP1A1,ATP5F1A,MYH10,PGK1,PKM,MIEF1,ABCG1,PPP5C,PRPS1,PRPS2,PRKAG2,MYO18A,GCLC,GLUD1,HSPA8,VCP,COQ8A
Apoe		GO: Molecular Function	GO:0051010	microtubule plus-end binding		1.432e-05	0.03011	0.0003584	0.002949	8	11	APC,DST,CLIP1,MAPRE1,CLASP2,STIM1,CLASP1,CLIP2
Ppp5c		GO: Molecular Function	GO:0003713	transcription coactivator activity		1.534e-05	0.03225	0.0003794	0.003122	70	310	ARID1A,TRRAP,MEF2A,ARID1B,MKL2,MNT,MKL1,APEX1,MED4,NCOA1,RERE,HCFC2,MAGED1,TBPL1,ATF2,RBM39,RNF14,LPIN2,PRKCB,CTNNB1,SERTAD2,MAML1,PSMC3,DAXX,PSMD9,DDX5,ATN1,PQBP1,YAF2,RNF4,TRIM28,JADE1,RXRB,FHL2,MAML3,NCOA2,KAT5,SIX3,TRIM32,SMARCA2,SMARCA4,SMARCC1,SMARCC2,SMARCD1,NR5A1,GABPA,MYT1L,TRERF1,SOX12,WWOX,KAT2A,SRCAP,KMT2E,JMY,PPARGC1A,TCERG1,SUB1,TAF1,WWC1,ZEB1,USP22,NR3C1,HCFC1,TSG101,HMGA1,PRMT2,TA…
Pafah1b2		GO: Molecular Function	GO:0000989	transcription factor activity, transcription factor binding		1.621e-05	0.03408	0.0003962	0.00326	121	610	HIPK1,BCL11A,ARID1A,TRRAP,MEF2A,MEIS2,ARID1B,MKL2,AES,MAP3K10,MNT,MKL1,PHF12,APEX1,CBX4,MED4,ANKRA2,NCOA1,RERE,CCND1,NFE2L1,NFIB,SQSTM1,JAZF1,CBFA2T2,COPS2,LHX2,HCFC2,MAGED1,TBPL1,CREB1,ATF2,RBM39,CRY2,RNF14,NCOR1,NCOR2,LPIN2,PRKCB,CTNNB1,NOC2L,SERTAD2,MAML1,PSMC3,GON4L,PSMC5,DAXX,PSMD9,DDX1,DDX5,ATN1,HDAC5,MED9,PQBP1,HIPK3,YAF2,RNF4,TRIM28,ELP2,JADE1,RXRB,BASP1,FHL2,MAML3,NCOA2,FOXO1,MYBBP1A,KAT…
Tbc1d8		GO: Molecular Function	GO:0048156	tau protein binding		1.827e-05	0.03839	0.0004413	0.003631	9	14	BIN1,APBB1,APOE,PPP2CA,HDAC6,FKBP4,SGK1,GSK3B,HSP90AA1
Slc2a3		GO: Molecular Function	GO:0042578	phosphoric ester hydrolase activity		2.277e-05	0.04785	0.0005438	0.004474	90	429	REXO1,PPM1H,ADORA1,APEX1,PLPP3,ATP1A1,SYNJ1,SYNJ2,MTMR3,MTMR2,MPPED1,NUDT16,CAMK2G,HACD2,CCKBR,MTMR6,MTMR4,PDE12,PPTC7,PDE2A,PDE6D,PDE7A,PDE1B,ENPP2,PGAM1,DUSP26,PLCB4,PLCG1,PPM1K,PPP1CB,PPP2CA,PPP2CB,PPP2R1A,PPP2R5D,PPP3CA,PPP3CB,PPP5C,LPIN2,PPIP5K1,MAP2K1,GDPD1,PTEN,DNAJC6,PTPN11,PTPN13,PTPRD,PTPRF,PTPRG,PLPPR4,PTPRN,PTPRN2,PTPRR,PTPRS,PTPRZ1,DLG1,PPP4R1,DUSP3,DUSP6,DUSP7,DUSP8,CPPED1,EYA3,SBF1…
Grk5		GO: Molecular Function	GO:0022836	gated channel activity		2.381e-05	0.05004	0.0005623	0.004626	73	331	TPCN1,KCNT1,SHROOM2,CACNA1I,CACNA1H,CACNA1G,CACNA1A,CACNA1B,CACNA2D1,CACNB1,CACNB2,CACNB3,CACNB4,CALM1,CALM2,CALM3,CLIC6,MTMR6,CACNA2D2,CLCN3,CLCN4,CLCN6,NALCN,TMEM38A,CLIC4,DLG1,DLG3,GRIN3A,NCALD,CACNG2,PTK2B,SCN1B,SCN8A,PEX5L,ANO3,CACNA2D3,SCN3B,GABRA1,GABRA4,GABRB3,GABRG2,GLRB,GRIA1,GRIA2,GRIA3,GRIK5,GRIN1,TTYH3,GRM7,NCS1,KCNH3,VDAC1,VDAC2,VDAC3,ITPR1,KCNC1,KCNC2,KCNC4,KCND3,KCNG1,KCNH1,KCNH2,…
Dvl3		GO: Molecular Function	GO:0016791	phosphatase activity		2.959e-05	0.06219	0.000691	0.005685	64	282	PPM1H,PLPP3,ATP1A1,SYNJ1,SYNJ2,MTMR3,MTMR2,NUDT16,CAMK2G,HACD2,MTMR6,MTMR4,PPTC7,PGAM1,DUSP26,PPM1K,PPP1CB,PPP2CA,PPP2CB,PPP2R1A,PPP2R5D,PPP3CA,PPP3CB,PPP5C,LPIN2,PPIP5K1,MAP2K1,PTEN,DNAJC6,PTPN11,PTPN13,PTPRD,PTPRF,PTPRG,PLPPR4,PTPRN,PTPRN2,PTPRR,PTPRS,PTPRZ1,DLG1,PPP4R1,DUSP3,DUSP6,DUSP7,DUSP8,CPPED1,EYA3,SBF1,PIP4P2,INPP5J,PHLPP1,DUSP14,PPP1R15B,PLPPR2,IMPA1,INPP4A,INPP5A,INPP5B,INPP5D,PLPPR5,…
Abcf3		GO: Molecular Function	GO:0072509	divalent inorganic cation transmembrane transporter activity		3.008e-05	0.06322	0.0006948	0.005717	44	173	SLC24A3,TPCN1,SLC24A4,ATP2A2,ATP2B1,ATP2B2,ATP2B4,CACNA1I,CACNA1H,CACNA1G,CACNA1A,CACNA1B,CACNA2D1,CACNB1,CACNB2,CACNB3,CACNB4,PDE2A,CACNA2D2,SLC39A6,ZDHHC13,SLC39A3,SLC40A1,TRPC4AP,GRIN3A,MAGT1,CACNG2,SLC30A10,SLC3A2,SLC8A2,ATP2C1,CACNA2D3,STIM1,DENND5A,GPM6A,GRIN1,ZDHHC17,GRM7,NCS1,SLC30A3,ITPR1,SLC39A10,MCOLN1,JPH3
Dlgap1		GO: Molecular Function	GO:0042625	ATPase coupled ion transmembrane transporter activity		3.207e-05	0.06741	0.0007328	0.006029	24	74	ATP1A1,ATP1A2,ATP1A3,ATP2A2,ATP2B1,ATP2B2,ATP2B4,ATP5F1A,ATP5F1B,ATP6V1A,ATP6V1B2,ATP6V0C,ATP6V1E1,ATP6V0B,ATP6V1G2,ATP6V0A1,ATP6AP1,CPOX,ATP8A1,PCYOX1,ATP2C1,ATP13A2,ATP6V0A2,ATP6V0E2
Keap1		GO: Molecular Function	GO:0032794	GTPase activating protein binding		3.66e-05	0.07693	0.0008245	0.006784	10	18	AKT1,FMNL1,CAMK2A,GAPVD1,TUBB,RGS14,GNB5,GNAI1,GNAI3,GNAO1
Btbd2		GO: Molecular Function	GO:0048306	calcium-dependent protein binding		3.687e-05	0.07751	0.0008245	0.006784	23	70	MBL2,MYO5A,CALM1,CALM2,CALM3,SYT6,NRXN1,NSMF,DDX5,PDCD6IP,PDCD6,RBM22,SLC9A1,VAMP2,SYN1,SYN2,SYT1,GRM4,GRM7,CHP1,TSG101,VLDLR,LRP8
Cacnb3		GO: Molecular Function	GO:0008179	adenylate cyclase binding		3.775e-05	0.07935	0.0008286	0.006818	8	12	ADCY2,ADCY5,ADCYAP1R1,CALM1,CALM2,CALM3,AKAP6,GRIA1
Ddx23		GO: Molecular Function	GO:0043130	ubiquitin binding		3.784e-05	0.07955	0.0008286	0.006818	31	108	IKBKG,MARK4,NEDD4,SQSTM1,TAX1BP1,UBQLN1,CRY2,UBXN7,HDAC6,USPL1,RNF168,TNIP1,UBR5,AGAP3,PRPF8,TRIM32,USP33,TAB2,NSFL1C,TSG101,UBE2N,UCHL1,DNAJB2,VCP,C6orf106,UBQLN4,CXCR4,BAG6,USP5,NBR1,SMAD3
Pld3		GO: Molecular Function	GO:0034236	protein kinase A catalytic subunit binding		4.006e-05	0.08421	0.0008681	0.007143	9	15	CSK,PKIA,PRKAR1A,PRKAR1B,PRKAR2A,PJA2,SOX9,GSK3B,AKAP11
Grik5		GO: Molecular Function	GO:0030306	ADP-ribosylation factor binding		4.21e-05	0.0885	0.0008859	0.007289	6	7	ADCYAP1R1,RAB11FIP3,RAB11FIP4,SORL1,GGA2,GGA3
Elavl3		GO: Molecular Function	GO:0008186	RNA-dependent ATPase activity		4.214e-05	0.08859	0.0008859	0.007289	22	66	DDX25,DDX3Y,DDX23,DHX38,DDX1,DDX3X,DDX5,DHX9,DDX46,UPF1,G3BP1,EIF4A1,EIF4A2,DDX41,DDX51,SKIV2L,DDX27,DHX32,SNRNP200,DDX42,DDX24,DDX39B
Rab3b		GO: Molecular Function	GO:0004004	ATP-dependent RNA helicase activity		4.214e-05	0.08859	0.0008859	0.007289	22	66	DDX25,DDX3Y,DDX23,DHX38,DDX1,DDX3X,DDX5,DHX9,DDX46,UPF1,G3BP1,EIF4A1,EIF4A2,DDX41,DDX51,SKIV2L,DDX27,DHX32,SNRNP200,DDX42,DDX24,DDX39B
Supt5		GO: Molecular Function	GO:0060090	molecular adaptor activity		4.483e-05	0.09422	0.0009329	0.007676	45	181	MEN1,AP2A1,AP2A2,AP2B1,RPTOR,ANK1,ANK2,ANK3,CNTNAP1,ARHGAP1,SPAG9,SH2D2A,CHN1,AP2M1,PIK3R1,HOMER1,MAPK8IP1,SH2B1,CRKL,ITSN2,POLDIP2,DAB2IP,PSMC6,PTPN11,GOLGA5,PDCD6,DVL3,ABI2,BFAR,BAIAP2,FKBP4,SDCBP,SH3BGRL,SORBS1,FRMD4A,SLC9A1,ST13,MAPK8IP3,WWC1,TEX261,SYNM,MAPK8IP2,RUSC1,LASP1,STAM
Pex19		GO: Molecular Function	GO:0008135	translation factor activity, RNA binding		5.05e-05	0.1062	0.001041	0.008563	27	90	EIF3B,EIF4G3,EIF2B4,EIF4E2,GTPBP1,GTPBP2,EIF5B,EEF1A1,EEF1G,EEF2,EIF1AX,EIF2S1,EIF4A1,EIF4A2,EIF4B,EIF4G1,EIF4G2,EIF5,EIF5A,CPEB3,CPEB4,GCN1,CPEB1,TUFM,GSPT2,EIF3E,EIF6
Phyhip		GO: Molecular Function	GO:0015085	calcium ion transmembrane transporter activity		7.632e-05	0.1604	0.001557	0.01282	35	132	SLC24A3,TPCN1,SLC24A4,ATP2A2,ATP2B1,ATP2B2,ATP2B4,CACNA1I,CACNA1H,CACNA1G,CACNA1A,CACNA1B,CACNA2D1,CACNB1,CACNB2,CACNB3,CACNB4,PDE2A,CACNA2D2,TRPC4AP,GRIN3A,CACNG2,SLC3A2,SLC8A2,ATP2C1,CACNA2D3,STIM1,DENND5A,GPM6A,GRIN1,GRM7,NCS1,ITPR1,MCOLN1,JPH3
Dusp3		GO: Molecular Function	GO:0043548	phosphatidylinositol 3-kinase binding		7.86e-05	0.1652	0.001589	0.01307	15	38	ATP1A1,BECN1,CALM1,CALM2,CALM3,PIK3R1,PIK3R2,FBXL2,DAB2IP,DAB1,PTK2,PTPN13,DNM2,FYN,TYRO3
Ddr1		GO: Molecular Function	GO:0016595	glutamate binding		8.625e-05	0.1813	0.001727	0.01421	8	13	SLC1A1,SLC1A3,GAD1,GAD2,GCLC,GLUL,GRIN1,GRM7
Crtc1		GO: Molecular Function	GO:0008134	transcription factor binding		9.014e-05	0.1895	0.001757	0.01446	113	584	KDM5C,ACTB,MEF2A,MEF2C,MEF2D,MEIS2,ADD1,PARP1,RPTOR,AHR,MAP3K10,FOXO4,OGT,PHF12,APBB1,APEX1,MED4,NCOA1,CCND1,DRG1,NFYA,PRICKLE1,ARHGEF2,ENPP2,CHD4,TRIP12,DUSP26,UBN1,PIK3R1,PIK3R2,EPN1,CREB1,ATF2,NCOR1,NCOR2,UBXN7,MAPK1,CTNNB1,MAPK9,NOC2L,PSMA6,PSMC1,PSMC2,PSMC3,PSMC5,PSMC6,DAXX,PSMD9,KEAP1,DDX3X,DHX9,ABI1,RARB,HDAC5,UBA2,RNF4,EGR1,ELK1,TRIB1,EPAS1,SOX8,RXRB,FHL2,NCOA2,FOXO1,FOXO3,MYBBP1A,KAT5,CX…
Snrnp200		GO: Molecular Function	GO:0031435	mitogen-activated protein kinase kinase kinase binding		9.029e-05	0.1898	0.001757	0.01446	11	23	MAPK8IP1,MAPK1,MAPK9,MAP2K1,MAP2K7,DAB2IP,MAP4K2,MAP2K4,MAPK8IP3,TRAF6,DIXDC1
Kpna6		GO: Molecular Function	GO:0046961	proton-transporting ATPase activity, rotational mechanism		9.029e-05	0.1898	0.001757	0.01446	11	23	ATP5F1A,ATP5F1B,ATP6V1A,ATP6V1B2,ATP6V0C,ATP6V1E1,ATP6V0B,ATP6V0A1,ATP6AP1,ATP6V0A2,ATP6V0E2
Man1a		GO: Molecular Function	GO:0004721	phosphoprotein phosphatase activity		9.723e-05	0.2044	0.001875	0.01543	46	192	PPM1H,PLPP3,MTMR3,MTMR2,CAMK2G,HACD2,MTMR6,MTMR4,PPTC7,DUSP26,PPM1K,PPP1CB,PPP2CA,PPP2CB,PPP2R1A,PPP2R5D,PPP3CA,PPP3CB,PPP5C,MAP2K1,PTEN,DNAJC6,PTPN11,PTPN13,PTPRD,PTPRF,PTPRG,PTPRN,PTPRN2,PTPRR,PTPRS,PTPRZ1,DLG1,PPP4R1,DUSP3,DUSP6,DUSP7,DUSP8,CPPED1,EYA3,SBF1,PHLPP1,DUSP14,PPP1R15B,PLPPR5,DUSP22
Farsa		GO: Molecular Function	GO:0005245	voltage-gated calcium channel activity		0.0001449	0.3045	0.002768	0.02278	16	44	TPCN1,CACNA1I,CACNA1H,CACNA1G,CACNA1A,CACNA1B,CACNA2D1,CACNB1,CACNB2,CACNB3,CACNB4,CACNA2D2,CACNG2,CACNA2D3,GRM7,NCS1
Ppfia3		GO: Molecular Function	GO:1990841	promoter-specific chromatin binding		0.0001499	0.315	0.002838	0.02335	9	17	FOXO4,BMI1,SETDB1,DNMT1,EGR1,TRIM28,PPARGC1A,EHMT2,WDR13
Efnb3		GO: Molecular Function	GO:0051015	actin filament binding		0.0001766	0.3713	0.003315	0.02728	34	132	ABL2,ADD1,BIN1,GAS7,SHROOM2,MYH10,MYO10,FMNL1,CACNB2,CAPZB,WIPF3,SIPA1L1,DBN1,TLN2,ACTR3,ARPC2,EEF2,MAP1S,ANTXR1,PPP1R9A,MYO18A,SPTB,CLASP2,CYFIP1,PPP1R9B,MACF1,VPS16,UTRN,TMEM201,WIPF1,CORO2A,WIPF2,LASP1,LCP1
Hlf		GO: Molecular Function	GO:0004143	diacylglycerol kinase activity		0.0001848	0.3884	0.003438	0.02828	7	11	DGKZ,DGKE,DGKD,DGKI,DGKB,DGKG,AGK
Grm3		GO: Molecular Function	GO:0005216	ion channel activity		0.0001958	0.4115	0.00361	0.0297	85	424	TTYH1,SLC24A3,TPCN1,SLC24A4,KCNT1,SHROOM2,CACNA1I,CACNA1H,CACNA1G,CACNA1A,CACNA1B,CACNA2D1,CACNB1,CACNB2,CACNB3,CACNB4,CALM1,CALM2,CALM3,CLIC6,MTMR6,PDE2A,CACNA2D2,CLCN3,CLCN4,CLCN6,NALCN,TMEM38A,CLIC4,SLC40A1,TRPC4AP,DLG1,DLG3,GRIN3A,NCALD,CACNG2,PTK2B,SCN1B,SCN8A,PEX5L,SLC1A4,ANO3,CACNA2D3,SCN3B,GABRA1,GABRA4,GABRB3,GABRG2,STIM1,MLC1,GLRB,DENND5A,GPM6A,GRIA1,GRIA2,GRIA3,GRIK5,GRIN1,TTYH3,GRM7,N…
Ssbp2		GO: Molecular Function	GO:1901981	phosphatidylinositol phosphate binding		0.0002143	0.4504	0.003859	0.03175	33	128	MARK1,MBL2,OSBPL8,AKT1,OGT,CADPS,SNX3,MYO10,KRIT1,CFL1,TECPR1,DAB2IP,FRMPD4,ASAP1,TWF1,COL4A3BP,PLEKHA1,MTSS1L,ANKFY1,RPH3A,SLC9A1,GAP43,WASHC2A,LANCL2,SNX13,PLCB1,SYT1,RAB35,ADAP1,ATP13A2,ZFYVE26,PARD3,SNX27
Brinp2		GO: Molecular Function	GO:0048487	beta-tubulin binding		0.0002148	0.4515	0.003859	0.03175	15	41	RANBP10,CAPZB,ARL8A,VAPB,HDAC6,TTLL7,MAP1S,ARL8B,CCT5,SNCB,SPAST,TBCD,HTT,GABARAPL1,NDEL1
Gstm5		GO: Molecular Function	GO:0050681	androgen receptor binding		0.0002148	0.4515	0.003859	0.03175	15	41	NCOA1,RNF14,PRKCB,CTNNB1,DAXX,DDX5,RNF4,RNF6,FHL2,KAT5,SMARCA4,PPARGC1A,PRMT2,PRPF6,NCOA4
Stat3		GO: Molecular Function	GO:0044769	ATPase activity, coupled to transmembrane movement of ions, rotational mechanism		0.0002284	0.48	0.004068	0.03347	11	25	ATP5F1A,ATP5F1B,ATP6V1A,ATP6V1B2,ATP6V0C,ATP6V1E1,ATP6V0B,ATP6V0A1,ATP6AP1,ATP6V0A2,ATP6V0E2
Akt2		GO: Molecular Function	GO:0036442	proton-exporting ATPase activity		0.0002408	0.5062	0.004253	0.035	12	29	ATP5F1A,ATP5F1B,ATP6V1A,ATP6V1B2,ATP6V0C,ATP6V1E1,ATP6V0B,ATP6V1G2,ATP6V0A1,ATP6AP1,ATP6V0A2,ATP6V0E2
Hmox2		GO: Molecular Function	GO:0042803	protein homodimerization activity		0.0002605	0.5475	0.004542	0.03737	149	826	ABAT,BCL11A,ADARB1,TENM2,MEF2D,ADD1,MAP3K10,KMT2A,NR3C2,CUL3,GIT1,ZBTB4,IKBKG,ALS2,DGKD,APOE,PDXK,DROSHA,ASNS,DYNLL1,TRIM37,PEX11B,BMP2,BNIP3,BNIP3L,DST,SQSTM1,MTMR2,NOS1,NUDT16,CAMK2A,CAMK2B,CAMK2D,CAMK2G,NTRK2,SYT6,CLIC6,OXCT1,CD8A,RABEP1,SCARB1,PAFAH1B1,PAFAH1B2,GJC3,LRRFIP1,VAPB,PCYT1A,PDE2A,PDGFA,PDK2,PLEKHB1,CLCN3,TBC1D22A,SGTB,SEPT5,CPOX,FOXP4,ABCG1,PTPA,PRKAR2A,PRKG2,PRPS1,RAB11FIP3,DAB2I…
Cdip1		GO: Molecular Function	GO:0036402	proteasome-activating ATPase activity		0.0002636	0.5541	0.004542	0.03737	5	6	PSMC1,PSMC2,PSMC3,PSMC5,PSMC6
Dnmt1		GO: Molecular Function	GO:0031749	D2 dopamine receptor binding		0.0002636	0.5541	0.004542	0.03737	5	6	CLIC6,DNM1,DNM2,PPP1R1B,PPP1R9B
Cacna1b		GO: Molecular Function	GO:0043492	ATPase activity, coupled to movement of substances		0.000304	0.6391	0.005196	0.04275	32	125	ABCA1,ABCA2,ABCA3,ASNA1,ATP1A1,ATP1A2,ATP1A3,ATP2A2,ATP2B1,ATP2B2,ATP2B4,ATP5F1A,ATP5F1B,ATP6V1A,ATP6V1B2,ATP6V0C,ATP6V1E1,ATP6V0B,ATP6V1G2,ATP6V0A1,ATP6AP1,CPOX,ABCG1,ATP9A,ATP8A1,ATP6V1D,PCYOX1,ATP2C1,ATP11A,ATP13A2,ATP6V0A2,ATP6V0E2
Etv1		GO: Molecular Function	GO:0005246	calcium channel regulator activity		0.0003187	0.67	0.005373	0.04421	14	38	CACNB2,PACSIN3,NRXN3,NRXN1,NRXN2,PRKCB,FKBP1A,SGK1,TSPAN13,CACNA2D3,STIM1,GRM3,GRM7,ITPR1
Kifc2		GO: Molecular Function	GO:0050998	nitric-oxide synthase binding		0.0003195	0.6716	0.005373	0.04421	10	22	ACTB,ATP2B4,CALM1,CALM2,CALM3,CAMK2D,CDH2,CTNNB1,DNM1,DNM2
Psap		GO: Molecular Function	GO:0042626	ATPase activity, coupled to transmembrane movement of substances		0.0003361	0.7065	0.005608	0.04614	29	110	ABCA1,ABCA2,ABCA3,ATP1A1,ATP1A2,ATP1A3,ATP2A2,ATP2B1,ATP2B2,ATP2B4,ATP5F1A,ATP5F1B,ATP6V1A,ATP6V1B2,ATP6V0C,ATP6V1E1,ATP6V0B,ATP6V1G2,ATP6V0A1,ATP6AP1,CPOX,ABCG1,ATP8A1,ATP6V1D,PCYOX1,ATP2C1,ATP13A2,ATP6V0A2,ATP6V0E2
Ikbkg		GO: Molecular Function	GO:0017080	sodium channel regulator activity		0.00034	0.7147	0.005628	0.0463	13	34	ATP2B4,NEDD4,NOS1,CAMK2D,PRSS8,SCN1B,FGF12,SGK1,SCN3B,GPD1L,GPLD1,NEDD4L,YWHAH
Atn1		GO: Molecular Function	GO:0003724	RNA helicase activity		0.0003459	0.727	0.00568	0.04673	22	75	DDX25,DDX3Y,DDX23,DHX38,DDX1,DDX3X,DDX5,DHX9,DDX46,UPF1,G3BP1,EIF4A1,EIF4A2,DDX41,DDX51,SKIV2L,DDX27,DHX32,SNRNP200,DDX42,DDX24,DDX39B
Eno2		GO: Molecular Function	GO:0061733	peptide-lysine-N-acetyltransferase activity		0.0003724	0.7827	0.006067	0.04992	19	61	OGT,HAT1,NCOA1,GTF3C4,ATF2,KANSL1,PHF20,ATAT1,NCOA2,KAT5,MGEA5,KAT2A,SRCAP,TAF1,USP22,KAT7,HCFC1,TADA2B,KAT14
Clcn3		GO: Molecular Function	GO:0005522	profilin binding		0.0003907	0.8212	0.006242	0.05136	7	12	FMNL1,DBN1,CTTN,ENAH,CYFIP1,HTT,WIPF1
9330159F19Rik		GO: Molecular Function	GO:0004862	cAMP-dependent protein kinase inhibitor activity		0.000392	0.8239	0.006242	0.05136	6	9	PKIA,PRKAR1A,PRKAR1B,PRKAR2A,PPP1R1B,PRKAG2
Cul3		GO: Molecular Function	GO:0052659	inositol-1,3,4,5-tetrakisphosphate 5-phosphatase activity		0.000392	0.8239	0.006242	0.05136	6	9	SYNJ1,INPP5J,INPP5A,INPP5B,INPP5D,ITPK1
Large		GO: Molecular Function	GO:0008565	protein transporter activity		0.0004176	0.8778	0.0066	0.05431	27	101	AP2A1,AP2A2,AP1B1,AP2B1,AP1G1,USO1,AP1S1,ABCG1,CSE1L,IPO13,CHMP7,IPO4,IPO7,HIKESHI,RUFY1,IPO9,VPS35,MLC1,SEC62,KPNA6,TSNAX,VLDLR,KPNA1,KPNB1,KPNA2,IPO5,LRP1
Tmed4		GO: Molecular Function	GO:0033142	progesterone receptor binding		0.0004271	0.8978	0.0067	0.05513	4	4	NCOA1,RNF4,NCOA2,PRMT2
Tax1bp1		GO: Molecular Function	GO:0031489	myosin V binding		0.000439	0.9228	0.006835	0.05624	9	19	RAB11A,RAB11B,RAB3C,RAB3B,RAB6A,RAB14,RAB6B,RAB10,GRIA1
Ndrg2		GO: Molecular Function	GO:0046982	protein heterodimerization activity		0.0004727	0.9936	0.007306	0.06011	107	571	RALGAPA1,BCL11A,TENM2,ADCY2,MEF2A,ADCY5,MEF2C,MEF2D,ADD1,ADORA1,AHR,NR3C2,CUL3,AMPH,BIN1,IKBKG,DGKD,MYO5A,BMP2,BNIP3,BNIP3L,BRAF,CAPN2,SYT6,P4HB,PAFAH1B2,SEPT7,VAPB,PDGFA,PDK2,CLCN3,RRAGD,PIK3R1,PIK3R2,RAB3GAP2,HOMER1,ABTB2,SGTB,ATF2,PPP2R1A,FOXP4,ABCG1,PTPA,PPP3CA,PPP3CB,CTNNB1,DLG2,RAF1,DVL3,UBA2,ENO2,EPAS1,KATNB1,EXT1,SOX8,RXRB,MICU1,SCP2,MIGA1,SDCBP,FLOT2,DRAP1,SCUBE1,TAF9B,UNC13A,GABPA,SOX9,…
Mcoln1		GO: Molecular Function	GO:0008066	glutamate receptor activity		0.0005129	1	0.007869	0.06474	11	27	GRIN3A,PTK2B,GRIA1,GRIA2,GRIA3,GRIK5,GRIN1,GRM3,GRM4,GRM5,GRM7
Arhgef18		GO: Molecular Function	GO:0022838	substrate-specific channel activity		0.0005792	1	0.008777	0.07222	85	438	TTYH1,SLC24A3,TPCN1,SLC24A4,KCNT1,SHROOM2,CACNA1I,CACNA1H,CACNA1G,CACNA1A,CACNA1B,CACNA2D1,CACNB1,CACNB2,CACNB3,CACNB4,CALM1,CALM2,CALM3,CLIC6,MTMR6,PDE2A,CACNA2D2,CLCN3,CLCN4,CLCN6,NALCN,TMEM38A,CLIC4,SLC40A1,TRPC4AP,DLG1,DLG3,GRIN3A,NCALD,CACNG2,PTK2B,SCN1B,SCN8A,PEX5L,SLC1A4,ANO3,CACNA2D3,SCN3B,GABRA1,GABRA4,GABRB3,GABRG2,STIM1,MLC1,GLRB,DENND5A,GPM6A,GRIA1,GRIA2,GRIA3,GRIK5,GRIN1,TTYH3,GRM7,N…
Wwox		GO: Molecular Function	GO:0015075	ion transmembrane transporter activity		0.0005829	1	0.008777	0.07222	154	873	TTYH1,ABCA1,SLC24A3,SLC12A5,TPCN1,SLC24A4,SERINC1,KCNT1,SHROOM2,SLC25A12,ASNA1,ATP1A1,ATP1A2,ATP1A3,ATP2A2,ATP2B1,ATP2B2,ATP2B4,ATP5F1A,ATP5F1B,ATP6V1A,ATP6V1B2,ATP6V0C,ATP6V1E1,ATP6V0B,ATP6V1G2,ATP6V0A1,ATP6AP1,BSG,CACNA1I,CACNA1H,CACNA1G,CACNA1A,CACNA1B,CACNA2D1,CACNB1,CACNB2,CACNB3,CACNB4,CALM1,CALM2,CALM3,CLIC6,MTMR6,PDE2A,CACNA2D2,SLC38A2,CLCN3,CLCN4,CLCN6,NALCN,TMEM38A,SLC39A6,ZDHHC13,SLC39…
Mtfp1		GO: Molecular Function	GO:0015662	ATPase activity, coupled to transmembrane movement of ions, phosphorylative mechanism		0.0005849	1	0.008777	0.07222	14	40	ATP1A1,ATP1A2,ATP1A3,ATP2A2,ATP2B1,ATP2B2,ATP2B4,ATP6V0C,ATP6V1E1,ATP6V0B,ATP6V1G2,CPOX,PCYOX1,ATP2C1
Rab11a		GO: Molecular Function	GO:0046873	metal ion transmembrane transporter activity		0.0005888	1	0.008777	0.07222	83	426	TTYH1,SLC24A3,SLC12A5,TPCN1,SLC24A4,KCNT1,SHROOM2,ATP1A1,ATP1A2,ATP1A3,ATP2A2,ATP2B1,ATP2B2,ATP2B4,CACNA1I,CACNA1H,CACNA1G,CACNA1A,CACNA1B,CACNA2D1,CACNB1,CACNB2,CACNB3,CACNB4,MTMR6,PDE2A,CACNA2D2,NALCN,TMEM38A,SLC39A6,ZDHHC13,SLC39A3,CPOX,SLC40A1,TRPC4AP,GRIN3A,SLC23A2,MAGT1,CACNG2,SCN1B,SCN8A,SLC30A10,SLC1A1,SLC1A2,SLC1A3,SLC3A2,SLC6A1,SLC6A11,SLC8A2,SLC9A1,ATP2C1,CACNA2D3,SCN3B,STIM1,DENND5A,G…
Dlst		GO: Molecular Function	GO:0044390	ubiquitin-like protein conjugating enzyme binding		0.0006482	1	0.009549	0.07857	13	36	DCUN1D1,TOLLIP,ARIH1,RNF185,RNF14,RNF144A,RNF4,MARCH6,ARIH2,RNF114,DCUN1D4,TRAF6,ZMYM2
Ap1s1		GO: Molecular Function	GO:0043022	ribosome binding		0.0006497	1	0.009549	0.07857	17	54	OLA1,SEC61A1,LETMD1,EEF2,EIF2S1,EIF5A,IMPACT,CPEB3,MTOR,CPEB4,STAU2,GCN1,CPEB1,EIF6,BAG6,RPSA,LETM1
Bcan		GO: Molecular Function	GO:0019003	GDP binding		0.0006943	1	0.01013	0.08339	18	59	TRIM23,RAB12,RAB11B,MIEF1,SEPT5,PRPS1,PRPS2,RAB3B,RAP1B,ARL8B,DYNC1LI1,RAB14,RAB10,GNAI1,GNAI3,RAB35,RERG,RAB7A
Matk		GO: Molecular Function	GO:0043021	ribonucleoprotein complex binding		0.0007069	1	0.01025	0.08432	30	120	OLA1,SEC61A1,LETMD1,DDX3X,PTCD3,ITCH,PQBP1,EEF2,EIF1AX,EIF2S1,EIF4B,EIF5A,IMPACT,CD2BP2,CPEB3,MTOR,CPEB4,STAU2,SRP68,SRP72,SRPRA,GCN1,TOP2B,CPEB1,HNRNPC,PRPF6,EIF6,BAG6,RPSA,LETM1
Map2k1		GO: Molecular Function	GO:0004683	calmodulin-dependent protein kinase activity		0.0007403	1	0.01066	0.0877	11	28	MKNK1,PNCK,CAMK4,CAMK2A,CAMK2B,CAMK2D,CAMK2G,DAPK1,PTK2B,CAMKK1,CAMKK2
Prkacb		GO: Molecular Function	GO:0008432	JUN kinase binding		0.0007458	1	0.01066	0.08775	7	13	SPAG9,MAPK8IP1,DAXX,PTK2,ATN1,MAPK8IP3,KIF5B
Chd5		GO: Molecular Function	GO:0005244	voltage-gated ion channel activity		0.0007742	1	0.01092	0.08986	44	198	TPCN1,KCNT1,CACNA1I,CACNA1H,CACNA1G,CACNA1A,CACNA1B,CACNA2D1,CACNB1,CACNB2,CACNB3,CACNB4,CLIC6,CACNA2D2,CLCN3,CLCN4,CLCN6,NALCN,CLIC4,CACNG2,SCN1B,SCN8A,CACNA2D3,SCN3B,GRIN1,GRM7,NCS1,KCNH3,VDAC1,VDAC2,VDAC3,KCNC1,KCNC2,KCNC4,KCND3,KCNG1,KCNH1,KCNH2,KCNJ9,KCNK1,KCNK2,KCNMA1,KCNAB1,KCNS2
Pex5		GO: Molecular Function	GO:0022832	voltage-gated channel activity		0.0007742	1	0.01092	0.08986	44	198	TPCN1,KCNT1,CACNA1I,CACNA1H,CACNA1G,CACNA1A,CACNA1B,CACNA2D1,CACNB1,CACNB2,CACNB3,CACNB4,CLIC6,CACNA2D2,CLCN3,CLCN4,CLCN6,NALCN,CLIC4,CACNG2,SCN1B,SCN8A,CACNA2D3,SCN3B,GRIN1,GRM7,NCS1,KCNH3,VDAC1,VDAC2,VDAC3,KCNC1,KCNC2,KCNC4,KCND3,KCNG1,KCNH1,KCNH2,KCNJ9,KCNK1,KCNK2,KCNMA1,KCNAB1,KCNS2
Jkamp		GO: Molecular Function	GO:0031821	G-protein coupled serotonin receptor binding		0.0008135	1	0.0114	0.0938	5	7	GNA11,GNAI1,GNAI3,GNAO1,GNAQ
Slc1a2		GO: Molecular Function	GO:0004402	histone acetyltransferase activity		0.0008659	1	0.01205	0.09918	18	60	OGT,HAT1,NCOA1,GTF3C4,ATF2,KANSL1,PHF20,NCOA2,KAT5,MGEA5,KAT2A,SRCAP,TAF1,USP22,KAT7,HCFC1,TADA2B,KAT14
Wdr1		GO: Molecular Function	GO:0005089	Rho guanyl-nucleotide exchange factor activity		0.0009138	1	0.01264	0.104	22	80	ABR,PREX1,ALS2,BCR,ARHGEF7,KALRN,ARHGEF2,ITSN2,ARHGEF3,ARHGEF26,ARHGEF17,RASGRF1,RASGRF2,ITSN1,DOCK10,PREX2,ARHGEF9,ARHGEF12,ARHGEF18,TIAM1,TRIO,SPATA13
Man2b1		GO: Molecular Function	GO:0031624	ubiquitin conjugating enzyme binding		0.0009679	1	0.01323	0.1088	12	33	DCUN1D1,TOLLIP,ARIH1,RNF14,RNF144A,RNF4,MARCH6,ARIH2,RNF114,DCUN1D4,TRAF6,ZMYM2
Letm1		GO: Molecular Function	GO:0051427	hormone receptor binding		0.0009691	1	0.01323	0.1088	41	183	PARP1,MED4,NCOA1,TRIP12,PIK3R1,CRY2,RNF14,NCOR1,NCOR2,IPO13,PRKCB,CTNNB1,PSMC5,DAXX,DDX5,PTPN11,DNMT1,RARB,RNF4,RNF6,ETS2,RXRB,FHL2,FKBP4,NCOA2,KAT5,SMARCA4,FYN,STAT3,STAT5B,PPARGC1A,STRN,RUNDC3A,GNAO1,RERG,HMGA1,PRMT2,YWHAH,PRPF6,JAK1,NCOA4
Ubqln1		GO: Molecular Function	GO:0001104	RNA polymerase II transcription cofactor activity		0.001015	1	0.01373	0.113	25	96	MEF2A,MKL2,MKL1,PHF12,MED4,NCOA1,RERE,NFIB,ATN1,MED9,TRIM28,JADE1,MED15,SMARCA2,SMARCA4,MYT1L,TRERF1,SOX12,WWOX,PPARGC1A,TCERG1,SIN3B,TLE1,TP53BP1,ZMYND8
Slc1a3		GO: Molecular Function	GO:0048365	Rac GTPase binding		0.001019	1	0.01373	0.113	14	42	ALS2,WASF1,FMNL1,ARHGEF2,DOCK4,SRGAP3,DVL1,DVL3,ABI2,MTSS1L,NCKAP1,CYFIP1,TIAM1,RAB7A
Crbn		GO: Molecular Function	GO:0046875	ephrin receptor binding		0.001046	1	0.01391	0.1145	11	29	CDK5R1,CHN1,SIPA1L1,EFNA5,EFNB3,EPHA4,EPHA7,SDCBP,FYN,TIAM1,ANKS1B
Fbxo11		GO: Molecular Function	GO:0043014	alpha-tubulin binding		0.001046	1	0.01391	0.1145	11	29	ARL8A,HDAC6,TTLL7,ARL4C,ARL8B,NCALD,SNCB,SPAST,HSPH1,PPARGC1A,NDEL1
Mprip		GO: Molecular Function	GO:0016407	acetyltransferase activity		0.001088	1	0.01438	0.1183	30	123	NAT8L,OGT,HAT1,NCOA1,PAFAH1B2,CHAT,GTF3C4,MBOAT7,ATF2,KANSL1,LPGAT1,DLAT,LPCAT1,PHF20,ATAT1,FASN,NCOA2,KAT5,MGEA5,KAT2A,SRCAP,MBOAT2,TAF1,USP22,KAT7,HCFC1,PORCN,TADA2B,HRASLS,KAT14
Cic		GO: Molecular Function	GO:0030276	clathrin binding		0.001098	1	0.01442	0.1187	19	66	AP2A1,AP2A2,AP2B1,SYT13,SYT6,HIP1R,AP2M1,CLTB,CLTC,AFTPH,SNAP91,NCALD,LRRK2,RPH3A,NSG1,DNER,SYT1,HIP1,TOM1L2
Prkaca		GO: Molecular Function	GO:0051018	protein kinase A binding		0.001135	1	0.01481	0.1219	15	47	AKAP6,MYRIP,CSK,PRKACA,PKIA,PRKAR1A,PRKAR1B,PRKAR2A,PJA2,LRRK2,SPHKAP,SOX9,GRIA1,GSK3B,AKAP11
Dnajb1		GO: Molecular Function	GO:0030674	protein binding, bridging		0.0013	1	0.01675	0.1378	37	163	MEN1,AP2A1,AP2A2,AP2B1,RPTOR,ANK1,ANK2,ANK3,CNTNAP1,ARHGAP1,SH2D2A,CHN1,AP2M1,PIK3R1,CRKL,ITSN2,POLDIP2,PSMC6,PTPN11,GOLGA5,DVL3,ABI2,BFAR,BAIAP2,FKBP4,SDCBP,SH3BGRL,SORBS1,FRMD4A,SLC9A1,ST13,WWC1,TEX261,SYNM,RUSC1,LASP1,STAM
Celf1		GO: Molecular Function	GO:0030544	Hsp70 protein binding		0.00131	1	0.01675	0.1378	12	34	CREB1,FKBP1A,HIKESHI,STAU2,ST13,STIP1,GPR37,NR3C1,DNAJB2,DNAJA1,DNAJB1,BAG6
Por		GO: Molecular Function	GO:0004438	phosphatidylinositol-3-phosphatase activity		0.001315	1	0.01675	0.1378	7	14	SYNJ1,SYNJ2,MTMR3,MTMR2,MTMR6,MTMR4,PTEN
Trim28		GO: Molecular Function	GO:0015399	primary active transmembrane transporter activity		0.001323	1	0.01675	0.1378	29	119	ABCA1,ABCA2,ABCA3,ATP1A1,ATP1A2,ATP1A3,ATP2A2,ATP2B1,ATP2B2,ATP2B4,ATP5F1A,ATP5F1B,ATP6V1A,ATP6V1B2,ATP6V0C,ATP6V1E1,ATP6V0B,ATP6V1G2,ATP6V0A1,ATP6AP1,CPOX,ABCG1,ATP8A1,ATP6V1D,PCYOX1,ATP2C1,ATP13A2,ATP6V0A2,ATP6V0E2
Adcy9		GO: Molecular Function	GO:0015405	P-P-bond-hydrolysis-driven transmembrane transporter activity		0.001323	1	0.01675	0.1378	29	119	ABCA1,ABCA2,ABCA3,ATP1A1,ATP1A2,ATP1A3,ATP2A2,ATP2B1,ATP2B2,ATP2B4,ATP5F1A,ATP5F1B,ATP6V1A,ATP6V1B2,ATP6V0C,ATP6V1E1,ATP6V0B,ATP6V1G2,ATP6V0A1,ATP6AP1,CPOX,ABCG1,ATP8A1,ATP6V1D,PCYOX1,ATP2C1,ATP13A2,ATP6V0A2,ATP6V0E2
Mef2c		GO: Molecular Function	GO:0004725	protein tyrosine phosphatase activity		0.001334	1	0.01679	0.1382	26	103	MTMR3,MTMR2,HACD2,MTMR6,MTMR4,DUSP26,MAP2K1,PTEN,DNAJC6,PTPN11,PTPN13,PTPRD,PTPRF,PTPRG,PTPRN,PTPRN2,PTPRR,PTPRS,PTPRZ1,DUSP3,DUSP6,DUSP7,DUSP8,EYA3,DUSP14,DUSP22
Eif4g2		GO: Molecular Function	GO:0030165	PDZ domain binding		0.001398	1	0.01739	0.1431	28	114	ATP2B1,ATP2B2,ATP2B4,SYNJ2,NSF,DLGAP3,SLC9A3R1,CLCN3,DOCK4,PTEN,DLG1,DLG2,DLG3,LPAR1,PLEKHA1,CRIM1,RPS6KB1,BAIAP2,NCOA2,GIPC1,ERC1,GRIA1,GRIA2,GRIA3,GRIK5,GRM7,CADM1,KCNJ9
Pcyt1a		GO: Molecular Function	GO:0005262	calcium channel activity		0.001398	1	0.01739	0.1431	28	114	SLC24A3,TPCN1,SLC24A4,CACNA1I,CACNA1H,CACNA1G,CACNA1A,CACNA1B,CACNA2D1,CACNB1,CACNB2,CACNB3,CACNB4,PDE2A,CACNA2D2,TRPC4AP,GRIN3A,CACNG2,CACNA2D3,STIM1,DENND5A,GPM6A,GRIN1,GRM7,NCS1,ITPR1,MCOLN1,JPH3
Ranbp1		GO: Molecular Function	GO:0022853	active ion transmembrane transporter activity		0.001409	1	0.01743	0.1434	39	175	SLC24A3,SLC12A5,SLC24A4,ATP1A1,ATP1A2,ATP1A3,ATP2A2,ATP2B1,ATP2B2,ATP2B4,ATP5F1A,ATP5F1B,ATP6V1A,ATP6V1B2,ATP6V0C,ATP6V1E1,ATP6V0B,ATP6V1G2,ATP6V0A1,ATP6AP1,CPOX,SLC23A2,ATP8A1,PCYOX1,SLC37A3,SLC1A1,SLC1A2,SLC4A3,SLC3A2,SLC6A1,SLC6A11,SLC8A2,SLC9A1,ATP2C1,ATP13A2,ATP6V0A2,ATP6V0E2,SLC17A7,SLC4A10
Apc		GO: Molecular Function	GO:0004712	protein serine/threonine/tyrosine kinase activity		0.001443	1	0.01774	0.1459	15	48	CLK4,AKT1,CLK2,PRKACA,PRKCG,MAPK10,MAP2K1,MAP2K7,RELN,TNK2,RPS6KA2,RPS6KB1,LRRK2,MAP2K4,SGK1
Uqcc1		GO: Molecular Function	GO:0001076	transcription factor activity, RNA polymerase II transcription factor binding		0.001527	1	0.01866	0.1536	33	142	MEF2A,MKL2,MKL1,PHF12,MED4,NCOA1,RERE,NFE2L1,NFIB,LHX2,CREB1,ATF2,ATN1,MED9,TRIM28,ELP2,JADE1,MED15,SMARCA2,SMARCA4,MYT1L,TRERF1,SOX12,WWOX,PPARGC1A,TCERG1,SIN3B,TCF4,NR3C1,NACC2,TLE1,TP53BP1,ZMYND8
Ncoa2		GO: Molecular Function	GO:0030159	receptor signaling complex scaffold activity		0.001555	1	0.0189	0.1555	10	26	SPAG9,MAGI2,G3BP2,SHANK1,LRRK2,RGS14,SHANK2,MAPK8IP3,GRIP2,SHANK3
Kctd20		GO: Molecular Function	GO:0050780	dopamine receptor binding		0.001603	1	0.01919	0.1579	9	22	ATP1A3,NSF,CLIC6,SLC9A3R1,PTPN11,DNM1,DNM2,PPP1R1B,PPP1R9B
Ctns		GO: Molecular Function	GO:0043274	phospholipase binding		0.001603	1	0.01919	0.1579	9	22	CALM1,CALM2,CALM3,CAMK2B,PAFAH1B1,PRKCZ,PTPN11,KAT5,SRSF3
Trap1		GO: Molecular Function	GO:0047391	alkylglycerophosphoethanolamine phosphodiesterase activity		0.001607	1	0.01919	0.1579	4	5	ENPP2,GNA11,GNAQ,GNB1
Tpr		GO: Molecular Function	GO:0008331	high voltage-gated calcium channel activity		0.001682	1	0.01987	0.1635	6	11	CACNA1A,CACNA1B,CACNB1,CACNB2,CACNB3,CACNB4
Napa		GO: Molecular Function	GO:0019211	phosphatase activator activity		0.001682	1	0.01987	0.1635	6	11	BMP2,CALM1,CALM2,CALM3,PTPA,B3GAT3
Crkl		GO: Molecular Function	GO:0022890	inorganic cation transmembrane transporter activity		0.001773	1	0.02082	0.1713	99	542	TTYH1,SLC24A3,SLC12A5,TPCN1,SLC24A4,KCNT1,SHROOM2,ATP1A1,ATP1A2,ATP1A3,ATP2A2,ATP2B1,ATP2B2,ATP2B4,ATP5F1A,ATP5F1B,ATP6V1A,ATP6V1B2,ATP6V0C,ATP6V1E1,ATP6V0B,ATP6V1G2,ATP6V0A1,ATP6AP1,CACNA1I,CACNA1H,CACNA1G,CACNA1A,CACNA1B,CACNA2D1,CACNB1,CACNB2,CACNB3,CACNB4,MTMR6,PDE2A,CACNA2D2,NALCN,TMEM38A,SLC39A6,ZDHHC13,SLC39A3,CPOX,SLC40A1,SLC36A1,TRPC4AP,TMCO3,GRIN3A,SLC23A2,MAGT1,CACNG2,SCN1B,SCN8A,SLC30…
Atp6v1b2		GO: Molecular Function	GO:0045322	unmethylated CpG binding		0.001922	1	0.02232	0.1837	5	8	KMT2A,DNMT1,DNMT3A,CXXC1,KDM2A
Eps15l1		GO: Molecular Function	GO:0072542	protein phosphatase activator activity		0.001922	1	0.02232	0.1837	5	8	CALM1,CALM2,CALM3,PTPA,B3GAT3
Aamp		GO: Molecular Function	GO:0034212	peptide N-acetyltransferase activity		0.001952	1	0.02255	0.1855	19	69	OGT,HAT1,NCOA1,GTF3C4,ATF2,KANSL1,PHF20,ATAT1,NCOA2,KAT5,MGEA5,KAT2A,SRCAP,TAF1,USP22,KAT7,HCFC1,TADA2B,KAT14
Arpc2		GO: Molecular Function	GO:0070035	purine NTP-dependent helicase activity		0.00225	1	0.0257	0.2115	27	112	DDX25,DDX3Y,CHD3,CHD4,DDX23,DHX38,DDX1,DDX3X,DDX5,DHX9,DDX46,DXO,UPF1,G3BP1,EIF4A1,EIF4A2,DDX41,RHOBTB3,DDX51,SKIV2L,DDX27,DHX32,SNRNP200,NUDT4,DDX42,DDX24,DDX39B
Crip2		GO: Molecular Function	GO:0008026	ATP-dependent helicase activity		0.00225	1	0.0257	0.2115	27	112	DDX25,DDX3Y,CHD3,CHD4,DDX23,DHX38,DDX1,DDX3X,DDX5,DHX9,DDX46,DXO,UPF1,G3BP1,EIF4A1,EIF4A2,DDX41,RHOBTB3,DDX51,SKIV2L,DDX27,DHX32,SNRNP200,NUDT4,DDX42,DDX24,DDX39B
Rnf114		GO: Molecular Function	GO:0009975	cyclase activity		0.002314	1	0.02602	0.2141	9	23	ADCY1,ADCY2,ADCY5,ADCY6,ADCY9,RTCA,NPR2,GUCY1A1,GUCY1B1
Neurl1a		GO: Molecular Function	GO:0071889	14-3-3 protein binding		0.002314	1	0.02602	0.2141	9	23	RPTOR,AKT1,TBC1D22A,PRKCE,PRKCZ,DAB2IP,TBC1D22B,YWHAQ,KCNH1
Nsmf		GO: Molecular Function	GO:0017025	TBP-class protein binding		0.002314	1	0.02602	0.2141	9	23	PSMC1,PSMC2,PSMC3,PSMC5,PSMC6,RNF4,CAND1,TAF1,THRA
Rundc3a		GO: Molecular Function	GO:0004016	adenylate cyclase activity		0.002346	1	0.02609	0.2147	8	19	ADCY1,ADCY2,ADCY5,ADCY6,ADCY9,NPR2,GUCY1A1,GUCY1B1
Slc4a3		GO: Molecular Function	GO:0035259	glucocorticoid receptor binding		0.002346	1	0.02609	0.2147	8	19	NCOR2,IPO13,ETS2,FKBP4,NCOA2,STAT3,STAT5B,YWHAH
Gtf2h1		GO: Molecular Function	GO:0001105	RNA polymerase II transcription coactivator activity		0.002542	1	0.02798	0.2302	13	41	MEF2A,MKL2,MKL1,NCOA1,RERE,ATN1,TRIM28,JADE1,SMARCA2,SMARCA4,MYT1L,SOX12,WWOX
Aplp1		GO: Molecular Function	GO:0019212	phosphatase inhibitor activity		0.002542	1	0.02798	0.2302	13	41	PHACTR1,PPP1R2,PPP1R8,PHACTR3,PTN,PPP1R37,ENSA,SBF1,PPP1R1B,PPME1,LMTK2,ARPP19,PPP1R9B
Qrich1		GO: Molecular Function	GO:0022843	voltage-gated cation channel activity		0.002662	1	0.02915	0.2398	32	141	TPCN1,KCNT1,CACNA1I,CACNA1H,CACNA1G,CACNA1A,CACNA1B,CACNA2D1,CACNB1,CACNB2,CACNB3,CACNB4,CACNA2D2,CACNG2,CACNA2D3,GRIN1,GRM7,NCS1,KCNH3,KCNC1,KCNC2,KCNC4,KCND3,KCNG1,KCNH1,KCNH2,KCNJ9,KCNK1,KCNK2,KCNMA1,KCNAB1,KCNS2
Usp19		GO: Molecular Function	GO:0003743	translation initiation factor activity		0.002816	1	0.03067	0.2524	15	51	EIF3B,EIF4G3,EIF2B4,EIF4E2,EIF5B,EIF1AX,EIF2S1,EIF4A1,EIF4A2,EIF4B,EIF4G1,EIF4G2,EIF5,EIF3E,EIF6
Kif5b		GO: Molecular Function	GO:1990782	protein tyrosine kinase binding		0.002845	1	0.03082	0.2536	18	66	SQSTM1,ZPR1,NTRK2,SHC2,PIK3R1,PIK3R2,PLCG1,PITPNM3,DOCK4,PTPN11,PTPRF,RASGRF1,ELMO2,NRG3,CLASP2,NR3C1,TIAM1,IL1RAP
Sulf2		GO: Molecular Function	GO:0000900	translation repressor activity, mRNA regulatory element binding		0.002974	1	0.03173	0.2611	6	12	CPEB3,CELF1,CPEB4,CPEB1,CELF4,PAIP2B
Hap1		GO: Molecular Function	GO:0050321	tau-protein kinase activity		0.002974	1	0.03173	0.2611	6	12	MARK1,MARK4,BRSK2,MARK2,BRSK1,GSK3B
Ctnnb1		GO: Molecular Function	GO:0036312	phosphatidylinositol 3-kinase regulatory subunit binding		0.002974	1	0.03173	0.2611	6	12	PIK3R1,PIK3R2,FBXL2,DAB2IP,PTPN13,DNM2
Psmd2		GO: Molecular Function	GO:0003714	transcription corepressor activity		0.002994	1	0.03179	0.2616	48	235	HIPK1,BCL11A,MEIS2,AES,MAP3K10,MNT,PHF12,APEX1,CBX4,RERE,CCND1,NFIB,JAZF1,CBFA2T2,COPS2,NCOR1,NCOR2,NOC2L,PSMC3,GON4L,DAXX,ATN1,HDAC5,HIPK3,YAF2,TRIM28,BASP1,MYBBP1A,SIRT6,DRAP1,SKI,TAF9B,SMARCA4,ZMYND11,TCERG1,SIN3B,TCF4,ZEB1,KMT5A,RYBP,THRB,TLE1,TLE4,ZHX1,ZMYND8,TSG101,HIRA,YWHAB
Syngr3		GO: Molecular Function	GO:0008332	low voltage-gated calcium channel activity		0.003105	1	0.03231	0.2658	3	3	CACNA1I,CACNA1H,CACNA1G
Vars		GO: Molecular Function	GO:0004351	glutamate decarboxylase activity		0.003105	1	0.03231	0.2658	3	3	GAD1,GAD2,GLUL
Abhd16a		GO: Molecular Function	GO:0031800	type 3 metabotropic glutamate receptor binding		0.003105	1	0.03231	0.2658	3	3	CALM1,CALM2,CALM3
Atp1a2		GO: Molecular Function	GO:0031997	N-terminal myristoylation domain binding		0.003105	1	0.03231	0.2658	3	3	CALM1,CALM2,CALM3
Mark3		GO: Molecular Function	GO:0000287	magnesium ion binding		0.003157	1	0.03269	0.269	43	206	ABL2,MARK1,ADCY2,ADSS,CDC42BPA,PDXK,NUDT16,BRSK2,OPA1,PGM1,PKM,CSNK1A1,PRKACB,MAP2K7,PRPS1,PRPS2,SNRK,PTEN,DXO,ATP9A,MARK2,ENO2,PGM2,RPS6KA2,RPS6KA3,ATP8A1,FARS2,MAST1,BRSK1,STK38L,MAST3,MAST4,GCLC,GLUL,ATP11A,GNAI1,MAP3K7,SIK3,NCS1,IDH1,IDH3A,IMPA1,ITPK1
Ppp2r1a		GO: Molecular Function	GO:0005048	signal sequence binding		0.003225	1	0.03322	0.2733	13	42	AP2B1,AP2M1,IPO13,PEX19,PEX5,IPO4,PEX5L,SRP68,KPNA6,KPNA1,KPNB1,KPNA2,IPO5
Hapln4		GO: Molecular Function	GO:0015267	channel activity		0.003241	1	0.03322	0.2733	86	470	TTYH1,SLC24A3,TPCN1,SLC24A4,KCNT1,SHROOM2,CACNA1I,CACNA1H,CACNA1G,CACNA1A,CACNA1B,CACNA2D1,CACNB1,CACNB2,CACNB3,CACNB4,CALM1,CALM2,CALM3,CLIC6,MTMR6,GJC3,PDE2A,CACNA2D2,CLCN3,CLCN4,CLCN6,NALCN,TMEM38A,CLIC4,SLC40A1,TRPC4AP,DLG1,DLG3,GRIN3A,NCALD,CACNG2,PTK2B,SCN1B,SCN8A,PEX5L,SLC1A4,ANO3,CACNA2D3,SCN3B,GABRA1,GABRA4,GABRB3,GABRG2,STIM1,MLC1,GLRB,DENND5A,GPM6A,GRIA1,GRIA2,GRIA3,GRIK5,GRIN1,TTYH3,G…
Dus3l		GO: Molecular Function	GO:0005086	ARF guanyl-nucleotide exchange factor activity		0.003256	1	0.03322	0.2733	9	24	AMPH,ARF4,PSD,IQSEC1,IQSEC3,PSD2,FNBP1,IQSEC2,PSD3
Homer1		GO: Molecular Function	GO:0002039	p53 binding		0.00331	1	0.03361	0.2765	19	72	CHD8,DUSP26,ZNF385A,NOC2L,DAXX,RFWD3,EEF2,PSME3,SMARCA4,EHMT2,TAF1,KMT5A,GSK3B,ZMAT3,BRD4,SETD7,TP53BP1,HTT,USP7
Arpp19		GO: Molecular Function	GO:0052866	phosphatidylinositol phosphate phosphatase activity		0.003381	1	0.03417	0.2811	14	47	SYNJ1,SYNJ2,MTMR3,MTMR2,MTMR6,MTMR4,PTEN,PIP4P2,INPP5J,INPP4A,INPP5B,INPP5D,PLPPR5,PIKFYVE
Khsrp		GO: Molecular Function	GO:0010485	H4 histone acetyltransferase activity		0.003408	1	0.03428	0.282	7	16	OGT,HAT1,KANSL1,PHF20,KAT2A,USP22,HCFC1
Zmiz1		GO: Molecular Function	GO:0022803	passive transmembrane transporter activity		0.003442	1	0.03445	0.2835	86	471	TTYH1,SLC24A3,TPCN1,SLC24A4,KCNT1,SHROOM2,CACNA1I,CACNA1H,CACNA1G,CACNA1A,CACNA1B,CACNA2D1,CACNB1,CACNB2,CACNB3,CACNB4,CALM1,CALM2,CALM3,CLIC6,MTMR6,GJC3,PDE2A,CACNA2D2,CLCN3,CLCN4,CLCN6,NALCN,TMEM38A,CLIC4,SLC40A1,TRPC4AP,DLG1,DLG3,GRIN3A,NCALD,CACNG2,PTK2B,SCN1B,SCN8A,PEX5L,SLC1A4,ANO3,CACNA2D3,SCN3B,GABRA1,GABRA4,GABRB3,GABRG2,STIM1,MLC1,GLRB,DENND5A,GPM6A,GRIA1,GRIA2,GRIA3,GRIK5,GRIN1,TTYH3,G…
Hnrnph1		GO: Molecular Function	GO:0005200	structural constituent of cytoskeleton		0.00358	1	0.03567	0.2935	26	110	MAPT,ACTB,ACTG1,ANK1,ANK2,ANK3,SPTBN4,EPB41L4B,TLN2,ACTR3,ARPC2,TUBGCP3,TUBB,SPTAN1,SPTB,SPTBN1,SPTBN2,GFAP,SYNM,AGRN,TPM1,HIP1,TUBB2A,TUBG1,TUBA1A,CCDC6
Arid1a		GO: Molecular Function	GO:0035257	nuclear hormone receptor binding		0.003691	1	0.0366	0.3011	35	161	PARP1,MED4,NCOA1,TRIP12,PIK3R1,CRY2,RNF14,NCOR1,NCOR2,IPO13,PRKCB,CTNNB1,DAXX,DDX5,DNMT1,RARB,RNF4,RNF6,ETS2,RXRB,FHL2,FKBP4,NCOA2,KAT5,SMARCA4,STAT3,STAT5B,PPARGC1A,STRN,RERG,HMGA1,PRMT2,YWHAH,PRPF6,NCOA4
Abhd8		GO: Molecular Function	GO:0035591	signaling adaptor activity		0.003759	1	0.03709	0.3052	20	78	CNTNAP1,ARHGAP1,SPAG9,SH2D2A,CHN1,PIK3R1,HOMER1,MAPK8IP1,SH2B1,CRKL,ITSN2,DAB2IP,PTPN11,SH3BGRL,SORBS1,MAPK8IP3,MAPK8IP2,RUSC1,LASP1,STAM
Fhl2		GO: Molecular Function	GO:0008536	Ran GTPase binding		0.003817	1	0.03732	0.3071	12	38	RANBP10,RANBP3,CSE1L,IPO13,RANBP1,RANGAP1,RANBP9,IPO4,IPO7,IPO9,KPNB1,IPO5
Emc10		GO: Molecular Function	GO:0004864	protein phosphatase inhibitor activity		0.003817	1	0.03732	0.3071	12	38	PHACTR1,PPP1R2,PPP1R8,PHACTR3,PTN,PPP1R37,ENSA,PPP1R1B,PPME1,LMTK2,ARPP19,PPP1R9B
Clstn3		GO: Molecular Function	GO:0004445	inositol-polyphosphate 5-phosphatase activity		0.003835	1	0.03732	0.3071	5	9	SYNJ2,INPP5J,INPP5A,INPP5B,INPP5D
Scrn3		GO: Molecular Function	GO:0003725	double-stranded RNA binding		0.004039	1	0.03912	0.3219	18	68	MBNL1,ADARB1,DROSHA,LRRFIP1,CLTC,EIF2AK2,DDX1,SIDT2,EIF4A1,EIF4B,STRBP,SLC3A2,STAU2,HMGB1,HSPA1B,HSP90AB1,ILF3,FXR1
Tle1		GO: Molecular Function	GO:1990239	steroid hormone binding		0.004269	1	0.04061	0.3341	4	6	ATP1A1,ATP1A2,ATP1A3,NR3C1
Nfib		GO: Molecular Function	GO:0052658	inositol-1,4,5-trisphosphate 5-phosphatase activity		0.004269	1	0.04061	0.3341	4	6	SYNJ1,INPP5J,INPP5A,INPP5B
Ubqln4		GO: Molecular Function	GO:0019871	sodium channel inhibitor activity		0.004269	1	0.04061	0.3341	4	6	NEDD4,CAMK2D,SCN1B,NEDD4L
Rbfox1		GO: Molecular Function	GO:0055131	C3HC4-type RING finger domain binding		0.004269	1	0.04061	0.3341	4	6	DNAJA1,HSPA1B,HSPA8,KCNH2
Ncaph2		GO: Molecular Function	GO:0008080	N-acetyltransferase activity		0.00436	1	0.04128	0.3397	25	106	NAT8L,OGT,HAT1,NCOA1,GTF3C4,MBOAT7,ATF2,KANSL1,LPGAT1,PHF20,ATAT1,NCOA2,KAT5,MGEA5,KAT2A,SRCAP,MBOAT2,TAF1,USP22,KAT7,HCFC1,PORCN,TADA2B,HRASLS,KAT14
Hipk1		GO: Molecular Function	GO:0036002	pre-mRNA binding		0.004473	1	0.04217	0.3469	9	25	DDX5,SRSF6,TRA2B,SLU7,PRPF8,RBM22,SOX9,U2AF2,HNRNPL
Gprc5b		GO: Molecular Function	GO:0019207	kinase regulator activity		0.004571	1	0.0429	0.353	44	216	SPRED2,RPTOR,APC,ELP1,ALS2,LRRC4C,CCND1,CDK5R1,CALM1,CALM2,CALM3,CCKBR,CCNH,PIK3R1,PIK3R2,SH3BP5,MAPK8IP1,PKIA,PRKAR1A,PRKAR1B,PRKAR2A,MAP2K1,DAXX,ABI1,EFNA5,MARK2,TRIB1,SOCS7,PPP1R1B,PRKAG2,AGAP2,ITSN1,NRG3,GPRC5B,CAB39,CCNY,GMFB,GCN1,AKAP11,MAPK8IP2,CHP1,HMGB1,HSP90AB1,BCCIP
Man1a2		GO: Molecular Function	GO:0008200	ion channel inhibitor activity		0.004835	1	0.04517	0.3716	12	39	STX7,LYNX1,NEDD4,CAMK2D,PACSIN3,ENSA,SCN1B,FKBP1A,VTI1B,NEDD4L,ITPR1,KCNK2
Hdac5		GO: Molecular Function	GO:0034450	ubiquitin-ubiquitin ligase activity		0.004883	1	0.04522	0.3721	6	13	UBE4A,UBE4B,UBR5,UBE2K,PPIL2,PELI1
Vdac3		GO: Molecular Function	GO:0005313	L-glutamate transmembrane transporter activity		0.004883	1	0.04522	0.3721	6	13	SLC25A12,SLC25A22,SLC1A1,SLC1A2,SLC1A3,SLC17A7
Gabpa		GO: Molecular Function	GO:0034593	phosphatidylinositol bisphosphate phosphatase activity		0.005036	1	0.04636	0.3815	13	44	SYNJ1,SYNJ2,MTMR3,MTMR2,MTMR6,MTMR4,PTEN,PIP4P2,INPP5J,INPP4A,INPP5B,PLPPR5,PIKFYVE
Nf2		GO: Molecular Function	GO:0016597	amino acid binding		0.0051	1	0.04636	0.3815	28	124	AARS,MARK1,OSBPL8,NEDD4,NOS1,SCARB1,CPNE6,GRIN3A,RARS,RASGRP1,SLC1A1,SLC1A3,GAD1,GAD2,GAP43,GCLC,GLDC,GLRB,GLUD1,GLUL,SYT1,GOT2,GRIN1,GRM7,HMGB1,HSPA8,YWHAB,YWHAE
Ewsr1		GO: Molecular Function	GO:0070577	lysine-acetylated histone binding		0.005112	1	0.04636	0.3815	7	17	KMT2A,PHIP,BRD2,SMARCA4,TAF1,BRD4,BRD3
Ap1b1		GO: Molecular Function	GO:0005001	transmembrane receptor protein tyrosine phosphatase activity		0.005112	1	0.04636	0.3815	7	17	PTPRD,PTPRF,PTPRG,PTPRN2,PTPRR,PTPRS,PTPRZ1
Fam163b		GO: Molecular Function	GO:0015171	amino acid transmembrane transporter activity		0.005117	1	0.04636	0.3815	20	80	SERINC1,SLC25A12,SLC38A2,SLC36A4,CTNS,SLC36A1,SLC38A10,SLC25A22,SLC1A1,SLC1A2,SLC1A3,SLC1A4,SLC3A2,SLC6A1,SLC6A11,SERINC3,SLC7A8,SLC6A17,SLC38A1,SLC17A7
Syn2		GO: Molecular Function	GO:0042826	histone deacetylase binding		0.005921	1	0.05331	0.4387	26	114	MEF2A,MEF2C,MEF2D,PARP1,ANKRA2,CCND1,NCOR1,NCOR2,DNMT1,HDAC6,HDAC5,SFPQ,BRMS1L,SIX3,CAMTA2,KAT2A,SMG5,NACC2,TOP2B,TRAF6,HSPA1B,HSP90AA1,HSP90AB1,YWHAB,YWHAE,KPNA2
Elk1		GO: Molecular Function	GO:0003727	single-stranded RNA binding		0.005935	1	0.05331	0.4387	20	81	CBX4,DDX1,DDX3X,EIF4B,STRBP,ATXN1,NXF1,SYNCRIP,TRA2B,KHDRBS3,RBMX,THRA,CBX6,U2AF2,HMGB1,HNRNPC,HNRNPH1,CNBP,PAIP2B,FXR1
Nav1		GO: Molecular Function	GO:0030971	receptor tyrosine kinase binding		0.006025	1	0.0539	0.4435	16	60	SQSTM1,ZPR1,NTRK2,SHC2,PIK3R1,PIK3R2,PLCG1,PITPNM3,DOCK4,PTPN11,PTPRF,RASGRF1,ELMO2,NRG3,NR3C1,TIAM1
Rnmt		GO: Molecular Function	GO:0097110	scaffold protein binding		0.006163	1	0.05489	0.4516	15	55	ADCY5,ADCY6,XIAP,ATP2B4,CACNA1H,CACNA1G,NOS1,NLGN3,DLGAP3,HOMER1,SHANK1,MAP3K7,SHANK3,IKBKB,KCNH2
Mkl2		GO: Molecular Function	GO:0031491	nucleosome binding		0.006206	1	0.05504	0.4529	13	45	ACTB,ARID1A,CHD4,NOC2L,HP1BP3,RNF4,RNF168,SMARCA4,SMARCC1,SMARCC2,H2AFZ,H3F3B,HNRNPC
Ppp2cb		GO: Molecular Function	GO:0017048	Rho GTPase binding		0.006453	1	0.05694	0.4685	21	87	ALS2,ARHGDIA,WASF1,FMNL1,ARHGEF2,KIF3B,DOCK4,SRGAP3,DIAPH2,DVL1,DVL3,ABI2,MTSS1L,LRRK2,DOCK10,DAAM1,NCKAP1,CYFIP1,TIAM1,INF2,RAB7A
Bcr		GO: Molecular Function	GO:0008081	phosphoric diester hydrolase activity		0.006475	1	0.05694	0.4685	23	98	ADORA1,APEX1,CCKBR,PDE12,PDE2A,PDE6D,PDE7A,PDE1B,ENPP2,PLCB4,PLCG1,GDPD1,SMPD1,PDE10A,PLCL2,PLCB1,GNA11,GNAQ,GNB1,GPLD1,PDIA3,GPCPD1,PLD3
Tfcp2		GO: Molecular Function	GO:0000980	RNA polymerase II distal enhancer sequence-specific DNA binding		0.006578	1	0.05761	0.4741	18	71	ACTB,MEF2C,NFE2L1,NONO,PBX3,CHD4,CREB1,ATF2,RXRB,SFPQ,SIX3,SMARCA4,SMARCC1,SMARCC2,NR5A1,H2AFZ,H3F3B,HNRNPC
Pou6f1		GO: Molecular Function	GO:0016849	phosphorus-oxygen lyase activity		0.00678	1	0.05862	0.4823	8	22	ADCY1,ADCY2,ADCY5,ADCY6,ADCY9,NPR2,GUCY1A1,GUCY1B1
Sdhb		GO: Molecular Function	GO:0043008	ATP-dependent protein binding		0.006805	1	0.05862	0.4823	5	10	MYO5A,NSF,DNAJC5,PLK2,DDX39B
Cacna2d2		GO: Molecular Function	GO:0008440	inositol-1,4,5-trisphosphate 3-kinase activity		0.006805	1	0.05862	0.4823	5	10	CALM1,CALM2,CALM3,IP6K1,IP6K2
Rnf112		GO: Molecular Function	GO:0002162	dystroglycan binding		0.006805	1	0.05862	0.4823	5	10	MAP2,DAG1,CLASP2,CLASP1,AGRN
Slc3a2		GO: Molecular Function	GO:0051087	chaperone binding		0.006856	1	0.05882	0.484	20	82	UBL4A,ATP1A1,ATP1A2,ATP1A3,OGDH,CLU,BAG4,DLST,DNAJB6,DNAJA2,HYOU1,AHSA1,CDC37L1,GNB5,ST13,STIP1,TBCD,DNAJB2,DNAJA1,DNAJB1
Nxf1		GO: Molecular Function	GO:0001191	transcriptional repressor activity, RNA polymerase II transcription factor binding		0.006929	1	0.0592	0.4871	22	93	MEF2A,MKL2,MKL1,PHF12,NCOA1,RERE,NFE2L1,NFIB,CREB1,ATN1,TRIM28,ELP2,JADE1,SMARCA2,SMARCA4,MYT1L,SOX12,WWOX,TCERG1,SIN3B,TLE1,ZMYND8
Raver1		GO: Molecular Function	GO:0001664	G-protein coupled receptor binding		0.00707	1	0.06017	0.4951	53	276	ADORA1,GRK2,APLP1,ATP1A3,ATP2A2,NEDD4,CALM1,CALM2,CALM3,NSF,CLIC6,CCKBR,PENK,SLC9A3R1,HOMER1,PSAP,PSMC5,MAGI2,PTPN11,DNM1,DNM2,SHANK1,ITCH,PDCD6IP,DVL1,DVL3,ZNRF3,PPP1R1B,CCL13,CX3CL1,SDCBP,FYN,GPRC5B,USP33,USP20,STAT3,PPP1R9B,GNA11,GNAI1,GNAI3,GNAO1,GNAQ,GNB1,ARHGEF12,GRIA1,GRM5,TSNAX,UCHL1,DNAJA1,HSPA1B,HSPA8,REEP1,JAK1
2610507B11Rik		GO: Molecular Function	GO:0016248	channel inhibitor activity		0.007511	1	0.06332	0.521	12	41	STX7,LYNX1,NEDD4,CAMK2D,PACSIN3,ENSA,SCN1B,FKBP1A,VTI1B,NEDD4L,ITPR1,KCNK2
AI597479		GO: Molecular Function	GO:0005095	GTPase inhibitor activity		0.00756	1	0.06332	0.521	6	14	DGKI,PDE6D,TNK2,GPS1,CDC42SE1,IPO5
Gosr1		GO: Molecular Function	GO:0015172	acidic amino acid transmembrane transporter activity		0.00756	1	0.06332	0.521	6	14	SLC25A12,SLC25A22,SLC1A1,SLC1A2,SLC1A3,SLC17A7
Fads1		GO: Molecular Function	GO:0031593	polyubiquitin modification-dependent protein binding		0.007583	1	0.06332	0.521	13	46	IKBKG,SQSTM1,UBQLN1,HDAC6,RNF168,TNIP1,AGAP3,PRPF8,TAB2,DNAJB2,VCP,UBQLN4,BAG6
Gabra1		GO: Molecular Function	GO:0005057	signal transducer activity, downstream of receptor		0.007592	1	0.06332	0.521	38	186	TPCN1,MAP3K10,ARAF,BMPR2,BRAF,PAK1,DCLK1,PLCG1,MAP4K4,MINK1,BAG4,MAPK1,MAPK9,MAPK10,MAP2K1,MAP2K7,DAXX,MAP4K2,RAF1,LRRK2,STK25,MAP2K4,RGS14,TNIK,STK39,MAP3K7,KCNH3,TIAM1,TYRO3,IKBKB,IRAK1,ITPR1,KCNH1,KCNH2,MCOLN1,SMAD3,JPH3,SMAD9
Pdhx		GO: Molecular Function	GO:0034603	pyruvate dehydrogenase [NAD(P)+] activity		0.008875	1	0.07287	0.5996	4	7	PDHB,DLAT,DLD,PDHX
Adam19		GO: Molecular Function	GO:0004738	pyruvate dehydrogenase activity		0.008875	1	0.07287	0.5996	4	7	PDHB,DLAT,DLD,PDHX
Sptbn4		GO: Molecular Function	GO:0034604	pyruvate dehydrogenase (NAD+) activity		0.008875	1	0.07287	0.5996	4	7	PDHB,DLAT,DLD,PDHX
Pgam1		GO: Molecular Function	GO:0008526	phosphatidylinositol transporter activity		0.008875	1	0.07287	0.5996	4	7	PITPNM1,PITPNM3,SCP2,PITPNB
Git1		GO: Molecular Function	GO:0003730	mRNA 3'-UTR binding		0.009019	1	0.07377	0.607	14	52	KHSRP,RBM24,ANGEL2,ZNF385A,PUM1,SYNCRIP,CPEB3,CPEB4,LARP1,PUM2,CPEB1,HNRNPC,HNRNPL,FXR1
Brms1l		GO: Molecular Function	GO:0031420	alkali metal ion binding		0.009161	1	0.07458	0.6136	8	23	SLC24A3,SLC24A4,PDXK,ATP1A1,ATP1A2,PKM,SCN8A,IMPA1
Med15		GO: Molecular Function	GO:0030331	estrogen receptor binding		0.009189	1	0.07458	0.6136	13	47	PARP1,NCOA1,PIK3R1,NCOR1,CTNNB1,DDX5,DNMT1,RNF4,NCOA2,PPARGC1A,STRN,RERG,PRMT2
Etv5		GO: Molecular Function	GO:0004722	protein serine/threonine phosphatase activity		0.009401	1	0.07479	0.6154	17	68	PPM1H,MTMR3,CAMK2G,MTMR6,MTMR4,PPM1K,PPP1CB,PPP2CA,PPP2CB,PPP2R1A,PPP2R5D,PPP3CA,PPP3CB,PPP5C,PTEN,PHLPP1,PPP1R15B
Ptprs		GO: Molecular Function	GO:0070326	very-low-density lipoprotein particle receptor binding		0.009429	1	0.07479	0.6154	3	4	APOE,RELN,LRPAP1
Pten		GO: Molecular Function	GO:0004971	AMPA glutamate receptor activity		0.009429	1	0.07479	0.6154	3	4	GRIA1,GRIA2,GRIA3
Trnt1		GO: Molecular Function	GO:0042731	PH domain binding		0.009429	1	0.07479	0.6154	3	4	EPB41L2,EPHA4,INPP5A
Ehmt2		GO: Molecular Function	GO:0032564	dATP binding		0.009429	1	0.07479	0.6154	3	4	ST13,HSP90AA1,HSP90AB1
Clip3		GO: Molecular Function	GO:0030160	GKAP/Homer scaffold activity		0.009429	1	0.07479	0.6154	3	4	SHANK1,SHANK2,SHANK3
Rnf168		GO: Biological Process	GO:0031175	neuron projection development		8.713e-53	6.936e-49	6.936e-49	6.631e-48	311	953	MAG,ABL2,ZFYVE27,MAP1B,MAP2,MAP4,MAP6,MAPT,ACTB,BCL11A,ADCY1,TENM2,MEF2A,MEF2C,ADCY6,TBC1D24,SLC12A5,UNC5A,MKL2,AKT1,ULK1,FBXO45,PREX1,MKL1,NYAP2,ANK3,GIT1,CNTNAP1,APBB1,APC,GAS7,ALS2,ZSWIM6,LRRC4C,APOE,APP,CPNE5,ARF4,SPTBN4,ARHGDIA,UNC5C,NUMB,RERE,SNX3,MYH10,RAB11A,ADGRB1,NCAM1,NEDD4,SYNGAP1,CDK5R1,BMPR2,NEO1,BRAF,NFIB,ZPR1,CACNA1A,DDR1,NPTX1,NRAS,NRCAM,KALRN,CALU,CAMK2A,CAMK2B,NTRK2,CAPZB,BRSK2…
Chp1		GO: Biological Process	GO:0099536	synaptic signaling		1.03e-45	8.2e-42	4.1e-42	3.919e-41	239	687	NAT8L,ABAT,MAPT,ABHD6,MEF2C,SLC12A5,ADORA1,GRK2,KMT2A,AKT1,SYT13,AMPH,PPFIA4,PPFIA2,APBA2,ALS2,APOE,PPFIA3,CADPS,LYNX1,ATP1A2,ATP2A2,ATP2B2,MYO5A,RAB11A,NAPA,NCAM1,LIN7A,SYNGAP1,CDK5R1,BRAF,SYNJ1,MTMR2,CACNA1G,BSN,NOS1,CA2,NOVA1,CACNA1A,CACNA1B,CACNB1,CACNB2,CACNB3,CACNB4,NPTX1,KALRN,CAMK4,CAMK2A,CAMK2B,NTRK2,SYT6,SHISA7,CCKBR,OPHN1,USP14,PEBP1,PAFAH1B1,SYNGR1,NEURL1,PAK1,DGKI,PCDH8,DLGAP2,DLGAP1…
Dnajc7		GO: Biological Process	GO:0099537	trans-synaptic signaling		5.398e-43	4.298e-39	8.595e-40	8.217e-39	232	678	NAT8L,ABAT,MAPT,ABHD6,MEF2C,SLC12A5,ADORA1,KMT2A,AKT1,SYT13,AMPH,PPFIA4,PPFIA2,APBA2,ALS2,APOE,PPFIA3,CADPS,LYNX1,ATP1A2,ATP2A2,ATP2B2,MYO5A,RAB11A,NAPA,NCAM1,LIN7A,SYNGAP1,BRAF,SYNJ1,MTMR2,CACNA1G,BSN,NOS1,CA2,NOVA1,CACNA1A,CACNA1B,CACNB1,CACNB2,CACNB3,CACNB4,NPTX1,KALRN,CAMK4,CAMK2A,CAMK2B,NTRK2,SYT6,SHISA7,CCKBR,OPHN1,USP14,PEBP1,PAFAH1B1,SYNGR1,NEURL1,PAK1,DGKI,PCDH8,DLGAP2,DLGAP1,CACNA2D2,TS…
Tsg101		GO: Biological Process	GO:0007268	chemical synaptic transmission		5.398e-43	4.298e-39	8.595e-40	8.217e-39	232	678	NAT8L,ABAT,MAPT,ABHD6,MEF2C,SLC12A5,ADORA1,KMT2A,AKT1,SYT13,AMPH,PPFIA4,PPFIA2,APBA2,ALS2,APOE,PPFIA3,CADPS,LYNX1,ATP1A2,ATP2A2,ATP2B2,MYO5A,RAB11A,NAPA,NCAM1,LIN7A,SYNGAP1,BRAF,SYNJ1,MTMR2,CACNA1G,BSN,NOS1,CA2,NOVA1,CACNA1A,CACNA1B,CACNB1,CACNB2,CACNB3,CACNB4,NPTX1,KALRN,CAMK4,CAMK2A,CAMK2B,NTRK2,SYT6,SHISA7,CCKBR,OPHN1,USP14,PEBP1,PAFAH1B1,SYNGR1,NEURL1,PAK1,DGKI,PCDH8,DLGAP2,DLGAP1,CACNA2D2,TS…
Camta1		GO: Biological Process	GO:0098916	anterograde trans-synaptic signaling		5.398e-43	4.298e-39	8.595e-40	8.217e-39	232	678	NAT8L,ABAT,MAPT,ABHD6,MEF2C,SLC12A5,ADORA1,KMT2A,AKT1,SYT13,AMPH,PPFIA4,PPFIA2,APBA2,ALS2,APOE,PPFIA3,CADPS,LYNX1,ATP1A2,ATP2A2,ATP2B2,MYO5A,RAB11A,NAPA,NCAM1,LIN7A,SYNGAP1,BRAF,SYNJ1,MTMR2,CACNA1G,BSN,NOS1,CA2,NOVA1,CACNA1A,CACNA1B,CACNB1,CACNB2,CACNB3,CACNB4,NPTX1,KALRN,CAMK4,CAMK2A,CAMK2B,NTRK2,SYT6,SHISA7,CCKBR,OPHN1,USP14,PEBP1,PAFAH1B1,SYNGR1,NEURL1,PAK1,DGKI,PCDH8,DLGAP2,DLGAP1,CACNA2D2,TS…
Kif1a		GO: Biological Process	GO:0048812	neuron projection morphogenesis		2.924e-41	2.328e-37	3.88e-38	3.709e-37	218	630	MAG,ABL2,MAP1B,MAP2,MAP6,MAPT,ACTB,BCL11A,ADCY1,TENM2,MEF2A,UNC5A,ULK1,FBXO45,NYAP2,ANK3,CNTNAP1,APBB1,APC,GAS7,ALS2,ZSWIM6,LRRC4C,APOE,APP,CPNE5,SPTBN4,ARHGDIA,UNC5C,NUMB,RERE,MYH10,RAB11A,ADGRB1,NCAM1,NEDD4,SYNGAP1,CDK5R1,BMPR2,NEO1,BRAF,NFIB,CACNA1A,DDR1,NPTX1,NRAS,NRCAM,KALRN,CAMK2A,CAMK2B,NTRK2,BRSK2,OPHN1,PAFAH1B1,PAK1,SEPT7,CDH2,CDH4,DCLK1,CDH11,NUMBL,CFL1,CHN1,LHX2,NLGN3,CPNE6,NRXN3,NRXN1…
Tex261		GO: Biological Process	GO:0048667	cell morphogenesis involved in neuron differentiation		3.288e-40	2.617e-36	3.739e-37	3.575e-36	207	590	MAG,ABL2,MAP1B,MAP2,MAP6,MAPT,ACTB,BCL11A,ADCY1,TENM2,MEF2A,MEF2C,UNC5A,ULK1,FBXO45,ANK3,APBB1,APC,ALS2,LRRC4C,APOE,APP,SPTBN4,ARHGDIA,UNC5C,NUMB,RERE,ATP2B2,MYH10,RAB11A,ADGRB1,NCAM1,NEDD4,SYNGAP1,CDK5R1,BMPR2,NEO1,BRAF,NFIB,CACNA1A,NPTX1,NRAS,NRCAM,KALRN,CAMK2A,CAMK2B,NTRK2,BRSK2,OPHN1,PAFAH1B1,PAK1,SEPT7,CDH2,CDH4,DCLK1,CDH11,NUMBL,CFL1,CHN1,LHX2,NLGN3,SLC9A3R1,NRXN3,NRXN1,SEMA5B,ANAPC2,PLXNA1…
Ppp1cb		GO: Biological Process	GO:0031344	regulation of cell projection organization		1.56e-37	1.242e-33	1.553e-34	1.484e-33	217	657	MAG,ABL2,MAP1B,MAP2,MAP4,MAPT,BCL11A,TENM2,MEF2C,ADCY6,TBC1D24,TBC1D14,AKT1,ULK1,PREX1,IFT20,APBB1,APC,LRRC4C,APOE,CPNE5,ARHGDIA,NUMB,SNX3,MYO10,RAB11A,NEDD4,SYNGAP1,CDK5R1,BMPR2,BRAF,ARHGEF7,CACNA1A,WASL,NRCAM,KALRN,CAMK2B,NTRK2,CAPZB,OPA1,CBFA2T2,PAFAH1B1,NEURL1,SEPT7,CDH2,CDH4,NUMBL,ENPP2,CFL1,CHN1,NLGN3,CPNE6,SERPINE2,NRXN1,SEMA5B,TBC1D22A,ANAPC2,QKI,MAP4K4,PLXNA1,PLXNA2,CNTN1,FAT3,CRMP1,PPP2…
Gorasp2		GO: Biological Process	GO:0010975	regulation of neuron projection development		1.275e-36	1.015e-32	1.128e-33	1.078e-32	178	492	MAG,ABL2,MAP1B,MAP2,MAPT,BCL11A,MEF2C,ADCY6,AKT1,ULK1,PREX1,APBB1,LRRC4C,APOE,CPNE5,ARHGDIA,NUMB,SNX3,RAB11A,NEDD4,SYNGAP1,CDK5R1,BMPR2,BRAF,CACNA1A,NRCAM,KALRN,CAMK2B,NTRK2,OPA1,CBFA2T2,PAFAH1B1,NEURL1,CDH2,CDH4,NUMBL,CFL1,CHN1,NLGN3,CPNE6,SERPINE2,SEMA5B,ANAPC2,QKI,MAP4K4,PLXNA1,PLXNA2,CNTN1,FAT3,CRMP1,PPP2R5B,PPP2R5D,AATK,PPP3CA,NSMF,FEZ1,SIPA1L1,SS18L1,ITSN2,PLXNA4,MAP2K1,SEMA3E,DAB2IP,RELN,D…
Efr3a		GO: Biological Process	GO:0050804	modulation of chemical synaptic transmission		6.868e-34	5.467e-30	5.467e-31	5.226e-30	141	357	NAT8L,ABAT,MAPT,ABHD6,MEF2C,ADORA1,KMT2A,APOE,PPFIA3,ATP1A2,ATP2A2,ATP2B2,RAB11A,NAPA,NCAM1,SYNGAP1,BRAF,SYNJ1,MTMR2,NOS1,CA2,CACNA1A,CACNA1B,KALRN,CAMK2A,CAMK2B,NTRK2,SHISA7,CCKBR,OPHN1,PEBP1,SYNGR1,NEURL1,PAK1,DGKI,CACNA2D2,CHAT,NLGN3,SERPINE2,NRXN1,ANAPC2,SEPT5,MINK1,CREB1,RIN1,PPP3CA,NSMF,PPP3CB,SIPA1L1,PRKACA,PRKCE,PRKCZ,MAPK1,CTNND2,KLHL24,RELN,CLSTN3,DAPK1,DBN1,PTEN,PTK2,PXK,PTN,DNM1,RAB3B…
Rabl6		GO: Biological Process	GO:0051960	regulation of nervous system development		3.139e-33	2.499e-29	2.272e-30	2.172e-29	255	881	MAG,ABL2,MAP1B,MAP2,MAPT,BCL11A,MEF2C,ADCY6,MIB1,AKT1,ULK1,PREX1,BIN1,APBB1,ZSWIM6,LRRC4C,APOE,APP,CPNE5,ARHGDIA,BRINP2,NCOA1,NUMB,MYCN,SNX3,RAB11A,ADGRB1,ADGRB2,NEDD4,SYNGAP1,BMP2,CDK5R1,BMPR2,BRAF,NF2,SYNJ1,ZPR1,MTMR2,MYRF,NOS1,MMD2,CACNA1A,NRCAM,KALRN,CAMK2B,NTRK2,SPAG9,OPA1,CBFA2T2,PAFAH1B1,NEURL1,ARHGEF2,CDH2,CDH4,NUMBL,ENPP2,CFL1,ADGRG1,CHN1,NLGN3,CPNE6,SERPINE2,NRXN3,NRXN1,SEMA5B,ANAPC2,QK…
Fbxw5		GO: Biological Process	GO:0045664	regulation of neuron differentiation		9.555e-33	7.607e-29	6.339e-30	6.06e-29	207	655	MAG,ABL2,MAP1B,MAP2,MAPT,BCL11A,MEF2C,ADCY6,MIB1,AKT1,ULK1,PREX1,BIN1,APBB1,LRRC4C,APOE,APP,CPNE5,ARHGDIA,BRINP2,NCOA1,NUMB,MYCN,SNX3,RAB11A,NEDD4,SYNGAP1,BMP2,CDK5R1,BMPR2,BRAF,MMD2,CACNA1A,NRCAM,KALRN,CAMK2B,NTRK2,SPAG9,OPA1,CBFA2T2,PAFAH1B1,NEURL1,CDH2,CDH4,NUMBL,CFL1,CHN1,NLGN3,CPNE6,SERPINE2,SEMA5B,ANAPC2,QKI,MAP4K4,PLXNA1,PLXNA2,CNTN1,FAT3,CRMP1,PPP2R5B,PPP2R5D,AATK,PPP3CA,NSMF,FEZ1,SIPA1L1…
Unkl		GO: Biological Process	GO:0050767	regulation of neurogenesis		2.322e-31	1.848e-27	1.422e-28	1.359e-27	231	784	MAG,ABL2,MAP1B,MAP2,MAPT,BCL11A,MEF2C,ADCY6,MIB1,AKT1,ULK1,PREX1,BIN1,APBB1,ZSWIM6,LRRC4C,APOE,APP,CPNE5,ARHGDIA,BRINP2,NCOA1,NUMB,MYCN,SNX3,RAB11A,NEDD4,SYNGAP1,BMP2,CDK5R1,BMPR2,BRAF,NF2,SYNJ1,NOS1,MMD2,CACNA1A,NRCAM,KALRN,CAMK2B,NTRK2,SPAG9,OPA1,CBFA2T2,PAFAH1B1,NEURL1,ARHGEF2,CDH2,CDH4,NUMBL,ENPP2,CFL1,ADGRG1,CHN1,NLGN3,CPNE6,SERPINE2,SEMA5B,ANAPC2,QKI,MAP4K4,PLXNA1,PLXNA2,CNTN1,FAT3,CREB1,CR…
Hnrnpl		GO: Biological Process	GO:0032990	cell part morphogenesis		2.285e-30	1.819e-26	1.299e-27	1.242e-26	257	925	MAG,ABL2,MAP1B,MAP2,MAP4,MAP6,MAPT,ACTB,BCL11A,ADCY1,TENM2,MEF2A,TBC1D24,UNC5A,TBC1D14,WDR35,IFT80,ULK1,FBXO45,NYAP2,ANK3,IFT20,CNTNAP1,APBB1,APC,GAS7,ALS2,ZSWIM6,LRRC4C,APOE,APP,CPNE5,SPTBN4,ARHGDIA,UNC5C,NUMB,DYNLL1,RERE,MYH10,RAB11A,ADGRB1,NCAM1,NEDD4,SYNGAP1,CDK5R1,BMPR2,NEO1,BRAF,ARHGEF7,NFIB,WASF1,CACNA1A,DDR1,NPTX1,NRAS,NRCAM,KALRN,CAMK2A,CAMK2B,NTRK2,BRSK2,OPHN1,PAFAH1B1,NEURL1,PAK1,SEPT7…
Nolc1		GO: Biological Process	GO:0048858	cell projection morphogenesis		5.091e-30	4.053e-26	2.702e-27	2.583e-26	252	904	MAG,ABL2,MAP1B,MAP2,MAP4,MAP6,MAPT,ACTB,BCL11A,ADCY1,TENM2,MEF2A,TBC1D24,UNC5A,TBC1D14,WDR35,IFT80,ULK1,FBXO45,NYAP2,ANK3,IFT20,CNTNAP1,APBB1,APC,GAS7,ALS2,ZSWIM6,LRRC4C,APOE,APP,CPNE5,SPTBN4,ARHGDIA,UNC5C,NUMB,DYNLL1,RERE,MYH10,RAB11A,ADGRB1,NCAM1,NEDD4,SYNGAP1,CDK5R1,BMPR2,NEO1,BRAF,ARHGEF7,NFIB,WASF1,CACNA1A,DDR1,NPTX1,NRAS,NRCAM,KALRN,CAMK2A,CAMK2B,NTRK2,BRSK2,OPHN1,PAFAH1B1,NEURL1,PAK1,SEPT7…
Map2		GO: Biological Process	GO:0007409	axonogenesis		6.019e-30	4.792e-26	2.995e-27	2.863e-26	162	475	MAG,MAP1B,MAP2,MAPT,ACTB,BCL11A,ADCY1,TENM2,UNC5A,ULK1,FBXO45,ANK3,APBB1,APC,ALS2,LRRC4C,APOE,APP,SPTBN4,ARHGDIA,UNC5C,NUMB,MYH10,RAB11A,ADGRB1,NCAM1,SYNGAP1,CDK5R1,BMPR2,NEO1,BRAF,NFIB,CACNA1A,NPTX1,NRAS,NRCAM,KALRN,NTRK2,BRSK2,OPHN1,PAFAH1B1,PAK1,SEPT7,CDH2,CDH4,DCLK1,CDH11,NUMBL,CHN1,LHX2,NLGN3,NRXN3,NRXN1,SEMA5B,ANAPC2,PLXNA1,PLXNA2,CREB1,CRMP1,AATK,PPP3CB,FEZ1,SIPA1L1,PLXNA4,PRKCA,MAPK1,MAP2…
Abca1		GO: Biological Process	GO:0000904	cell morphogenesis involved in differentiation		1.709e-29	1.36e-25	8.001e-27	7.649e-26	238	840	MAG,ABL2,MAP1B,MAP2,MAP6,MAPT,ACTB,BCL11A,ADCY1,TENM2,MEF2A,MEF2C,UNC5A,ULK1,FBXO45,PREX1,CUL3,ANK3,APBB1,APC,ALS2,LRRC4C,APOE,APP,SPTBN4,ARHGDIA,UNC5C,NUMB,RERE,ATP2B2,MYH10,RAB11A,ADGRB1,NCAM1,NEDD4,SYNGAP1,BMP2,CDK5R1,BMPR2,NEO1,BRAF,ARHGEF7,NFIB,CACNA1A,NPTX1,NRAS,NRCAM,KALRN,CAMK2A,CAMK2B,NTRK2,BRSK2,CASP9,RILPL1,OPHN1,PAFAH1B1,PAK1,SEPT7,CDH2,CDH4,DCLK1,CDH11,NUMBL,ENPP2,CFL1,CHN1,LHX2,NLGN…
Ubl4a		GO: Biological Process	GO:0061564	axon development		4.492e-29	3.576e-25	1.987e-26	1.899e-25	169	514	MAG,MAP1B,MAP2,MAPT,ACTB,BCL11A,ADCY1,TENM2,UNC5A,ULK1,FBXO45,ANK3,APBB1,APC,ALS2,LRRC4C,APOE,APP,SPTBN4,ARHGDIA,UNC5C,NUMB,MYH10,RAB11A,ADGRB1,NCAM1,SYNGAP1,CDK5R1,BMPR2,NEO1,BRAF,NFIB,ZPR1,CACNA1A,DDR1,NPTX1,NRAS,NRCAM,KALRN,CALU,NTRK2,BRSK2,OPHN1,PAFAH1B1,PAK1,SEPT7,CDH2,CDH4,DCLK1,CDH11,NUMBL,CHN1,LHX2,NLGN3,NRXN3,NRXN1,SEMA5B,ANAPC2,PLP1,PLXNA1,PLXNA2,CREB1,CRMP1,AATK,PPP3CB,FEZ1,SIPA1L1,PLX…
Gdi1		GO: Biological Process	GO:0016358	dendrite development		2.354e-27	1.874e-23	9.864e-25	9.43e-24	101	239	ABL2,MAP1B,MAP2,MAP6,BCL11A,MEF2A,MEF2C,SLC12A5,PREX1,GIT1,APOE,APP,ARF4,NUMB,RERE,NEDD4,SYNGAP1,CDK5R1,CACNA1A,KALRN,CAMK2A,CAMK2B,NTRK2,OPA1,PAFAH1B1,NEURL1,PAK1,SEPT7,DCLK1,NUMBL,CFL1,CHAT,NLGN3,ANAPC2,FAT3,MINK1,PPP3CA,NSMF,SIPA1L1,SS18L1,CTNND2,DAB2IP,RELN,DAB1,DBN1,PTEN,ASAP1,PTPRD,PTPRF,PTPRZ1,GRIN3A,SHANK1,ABI1,HDAC6,DSCAM,DVL1,PQBP1,LPAR1,ACTR3,CELSR2,ABI2,EIF4G2,EPHA4,SEZ6,EPHA5,LRRK2,B…
Golga7		GO: Biological Process	GO:0022604	regulation of cell morphogenesis		1.647e-26	1.311e-22	6.555e-24	6.266e-23	184	609	MAG,MAP1B,MAP2,MAP4,MAPT,BCL11A,STRIP2,TBC1D24,TBC1D14,MKLN1,PDZD8,ULK1,ALDOA,PREX1,IFT20,GAS7,LRRC4C,APOE,CPNE5,ARHGDIA,NUMB,MYH10,MYO10,RAB11A,NEDD4,SYNGAP1,BMP2,CDK5R1,BMPR2,BRAF,ARHGEF7,FMNL1,BRWD1,CACNA1A,NRCAM,KALRN,CAMK2B,NTRK2,CAPZB,PAFAH1B1,SEPT7,CDH2,CDH4,ZMYM3,NUMBL,ENPP2,CFL1,WIPF3,CHN1,NLGN3,CPNE6,SLC9A3R1,SEMA5B,TBC1D22A,ANAPC2,PLXNA1,PLXNA2,PPP2CA,AATK,PPP3CA,NSMF,CSNK1A1,CSNK1E,SI…
Prrt1		GO: Biological Process	GO:0009894	regulation of catabolic process		1.346e-25	1.072e-21	5.104e-23	4.879e-22	216	777	ABL2,MAPT,TPCN1,ADORA1,TBC1D14,KIAA1324,AKT1,AKT2,ULK1,USP36,CUL4A,CUL3,CUL1,OGT,IFT20,APC,APOE,ARAF,NRBP2,FLCN,CCAR2,BECN1,ATP2B4,ATP6V1A,ATP6V1B2,ATP6V0C,ATP6V1E1,SNX3,ATP6V0B,ATP6V1G2,ATP6V0A1,NEDD4,NELL1,CDK5R1,BNIP3,BNIP3L,SQSTM1,CDC16,MTMR3,MTMR2,BTRC,RAB12,NPC1,NRDC,PRICKLE1,NSF,BRSK2,OPHN1,USP14,SCARB1,PAFAH1B2,CD81,DLGAP1,PACSIN3,PGAM1,ZDHHC8,SERPINE2,RRAGD,CLU,PIK3CB,PIK3R2,RAB3GAP2,PIP…
Hivep2		GO: Biological Process	GO:0072657	protein localization to membrane		1.603e-25	1.276e-21	5.799e-23	5.544e-22	162	515	ZFYVE27,CNST,UBL4A,ADCY6,ADORA1,OSBPL8,AKT1,AKT2,STX7,OGT,DPP10,ANK1,ANK2,ANK3,IFT20,APOE,BLZF1,SPTBN4,ASNA1,NUMB,DYNLL1,VAMP4,MYO5A,RAB11A,LIN7A,SYNGAP1,CDK5R1,BRAF,BSG,AP3D1,NPC1,CACNA1A,CACNB1,CACNB2,CACNB3,KALRN,NSF,RILPL1,MAP7,PAK1,CDH2,RAB11B,CHM,AP2M1,SLC9A3R1,NRXN1,NRXN2,PIK3R1,PIK3R2,RAB3GAP2,CLTC,MIEF1,SEC61A1,HECTD1,TMEM59,BAG4,CPE,CLIP3,CSK,GCC2,DYNLL2,APPL1,PRKCZ,PRKG2,RELN,TCAF1,DBN…
Lpl		GO: Biological Process	GO:0060284	regulation of cell development		5.08e-24	4.044e-20	1.758e-21	1.681e-20	252	985	MAG,ABL2,MAP1B,MAP2,MAPT,BCL11A,MEF2C,ADCY6,MIB1,AKT1,ULK1,PREX1,BIN1,SLC25A4,APBB1,ZSWIM6,LRRC4C,APOE,APP,CPNE5,ARHGDIA,BRINP2,NCOA1,NUMB,MYCN,SNX3,ATP6AP1,RAB11A,NEDD4,SYNGAP1,BMP2,CDK5R1,BMPR2,BRAF,NF2,SYNJ1,ARHGEF7,NFYA,NOS1,MMD2,CACNA1A,NPR2,NRCAM,KALRN,CAMK2B,NTRK2,SPAG9,OPA1,CBFA2T2,PAFAH1B1,NEURL1,ARHGEF2,CDH2,CDH4,NUMBL,ENPP2,CFL1,ADGRG1,CHN1,NLGN3,CPNE6,SERPINE2,SEMA5B,ANAPC2,QKI,MAP4K4…
Ttbk1		GO: Biological Process	GO:0080135	regulation of cellular response to stress		5.73e-24	4.561e-20	1.901e-21	1.817e-20	207	752	SPRED2,MEN1,PARP1,RPTOR,TBC1D14,KIAA1324,MAP3K10,AKT1,ULK1,USP36,CUL4A,OGT,SH3RF1,IFT20,PARG,APBB1,IKBKG,APEX1,NRBP2,CCAR2,BECN1,ATP6V1A,ATP6V1B2,ATP6V0C,ATP6V1E1,ATP6V0B,ATP6V1G2,ATP6V0A1,NEDD4,BMP2,CDK5R1,BNIP3,BNIP3L,BRAF,SQSTM1,MTMR3,NONO,RAB12,NPC1,NUDT16,CAMK2A,CAMK2B,CAMK2D,CAMK2G,NUP88,BRSK2,CASP9,SPAG9,OPA1,USP14,P4HB,PAFAH1B1,PAFAH1B2,PAK1,ARHGEF2,TRIP12,ZDHHC8,TERF2IP,CLU,PIK3R1,RAB3GA…
Hspa8		GO: Biological Process	GO:0031329	regulation of cellular catabolic process		7.301e-24	5.812e-20	2.325e-21	2.223e-20	189	663	ABL2,MAPT,TPCN1,TBC1D14,KIAA1324,AKT1,AKT2,ULK1,USP36,CUL3,CUL1,OGT,IFT20,APC,APOE,ARAF,NRBP2,FLCN,CCAR2,BECN1,ATP2B4,ATP6V1A,ATP6V1B2,ATP6V0C,ATP6V1E1,ATP6V0B,ATP6V1G2,ATP6V0A1,NEDD4,NELL1,CDK5R1,BNIP3,BNIP3L,SQSTM1,CDC16,MTMR3,MTMR2,BTRC,RAB12,NPC1,NRDC,PRICKLE1,OPHN1,USP14,SCARB1,PAFAH1B2,CD81,DLGAP1,PACSIN3,PGAM1,ZDHHC8,RRAGD,CLU,PIK3CB,PIK3R2,RAB3GAP2,PIP4K2A,ANAPC2,ARIH1,FBXL2,PSMF1,UBQLN1,…
Setdb1		GO: Biological Process	GO:0050803	regulation of synapse structure or activity		8.895e-23	7.082e-19	2.724e-20	2.604e-19	102	272	MAPT,ABHD6,MEF2C,ADORA1,KMT2A,APOE,PPFIA3,APP,ATP2B2,RAB11A,ADGRB1,ADGRB2,NCAM1,NEDD4,SYNGAP1,BRAF,NOS1,CAMK2A,CAMK2B,NTRK2,SHISA7,SYNGR1,NEURL1,PAK1,DGKI,CDH2,NLGN3,SERPINE2,NRXN3,NRXN1,ANAPC2,CREB1,RIN1,NSMF,PPP3CB,SIPA1L1,NCAN,PRKCA,PRKCZ,MAPK1,CTNND2,DAB2IP,RELN,CLSTN3,FRMPD4,DBN1,PTEN,PTK2,PTN,MAGI2,PTPRF,RASGRF1,RASGRF2,EFNA5,EGR1,ROBO2,EPHA7,ETV5,SYNDIG1,PTK2B,BAIAP2,PPP1R9A,CPEB3,BCAN,CLS…
Capza2		GO: Biological Process	GO:0010256	endomembrane system organization		1.047e-22	8.336e-19	3.088e-20	2.952e-19	169	578	ABCA1,ZFYVE27,CNST,UBL4A,ADCY6,OSBPL8,AKT1,AKT2,STX7,DPP10,ANK1,ANK2,ANK3,IFT20,ALS2,BLZF1,SPTBN4,ARL1,USO1,ASNA1,NUMB,VAMP4,STX16,ATP2A2,MYH10,MYO5A,RAB11A,LIN7A,SYNJ1,BSG,ARHGEF7,MYRF,AP3D1,CACNB2,CACNB3,WASL,KALRN,NSF,NUP88,RILPL1,MAP7,USP8,PAFAH1B1,CDH2,VAPB,PACSIN3,AP2M1,SERPINE2,SLC9A3R1,CLCN3,NRXN1,CLU,PIK3C3,PIK3R1,PIK3R2,RAB3GAP2,CLTC,SNX10,SEC61A1,HECTD1,TBPL1,FA2H,TMEM59,BAG4,ATL3,ZNF3…
Tab2		GO: Biological Process	GO:0044087	regulation of cellular component biogenesis		1.934e-22	1.54e-18	5.5e-20	5.258e-19	218	829	MAP1B,MAP4,MAPT,BCL11A,TENM2,MEF2C,ADD1,TBC1D24,PARP1,TBC1D14,KIAA1324,AHR,ULK1,PREX1,CUL4A,IFT20,APC,APOE,SPTBN4,TRIM37,MYO10,ADGRB1,ADGRB2,NAPA,NCAM1,BRAF,NF2,MTMR3,WASF1,WASL,NUDT16,NTRK2,CAPZA2,CAPZB,NEURL1,PAK1,SEPT7,CDH2,ENPP2,WIPF3,NLGN3,NRXN3,NRXN1,CLU,TBC1D22A,PIK3R1,PIK3R2,RAB3GAP2,PIP4K2A,UBQLN1,BAG4,CREB1,CLIP3,PPP2R5B,FEZ1,PRKACA,PPP1R16B,PRKCA,PRKCE,PRKCZ,CTNNB1,MAPK9,EIF2AK2,DAB2IP…
Cnih1		GO: Biological Process	GO:0031346	positive regulation of cell projection organization		3.1e-22	2.468e-18	8.511e-20	8.136e-19	123	367	ABL2,MAP1B,MAPT,BCL11A,TENM2,APBB1,APC,APOE,CPNE5,ARHGDIA,NUMB,SNX3,RAB11A,BMPR2,BRAF,ARHGEF7,WASL,KALRN,CAMK2B,NTRK2,OPA1,CBFA2T2,PAFAH1B1,NEURL1,SEPT7,CDH4,NUMBL,ENPP2,NLGN3,CPNE6,SERPINE2,ANAPC2,QKI,CNTN1,PPP2R5B,PPP2R5D,FEZ1,SS18L1,ITSN2,MAP2K1,DAB2IP,CCP110,RELN,IST1,DBN1,ZEB2,PTN,MAGI2,PTPRD,PTPRF,PTPRZ1,DNM2,SHANK1,RANBP1,DPYSL3,DSCAM,DVL1,LPAR1,ACTR3,KCTD17,EEF1A1,ARPC2,EFNA5,EIF4G2,ROBO2…
Tnr		GO: Biological Process	GO:0010976	positive regulation of neuron projection development		5.255e-22	4.183e-18	1.394e-19	1.333e-18	104	286	ABL2,MAP1B,MAPT,BCL11A,APBB1,APOE,CPNE5,ARHGDIA,NUMB,SNX3,RAB11A,BMPR2,BRAF,KALRN,CAMK2B,NTRK2,OPA1,CBFA2T2,PAFAH1B1,NEURL1,CDH4,NUMBL,NLGN3,CPNE6,SERPINE2,ANAPC2,QKI,CNTN1,PPP2R5B,PPP2R5D,FEZ1,SS18L1,ITSN2,MAP2K1,DAB2IP,RELN,IST1,DBN1,ZEB2,PTN,MAGI2,PTPRD,PTPRF,PTPRZ1,SHANK1,RANBP1,DPYSL3,DSCAM,DVL1,LPAR1,ACTR3,EEF1A1,EFNA5,EIF4G2,ROBO2,MARK2,RPL4,EPHA4,SEZ6,KATNB1,PTK2B,SCN1B,BAIAP2,STK25,SGK1,…
Sqstm1		GO: Biological Process	GO:0045666	positive regulation of neuron differentiation		3.189e-21	2.538e-17	8.188e-19	7.828e-18	123	376	ABL2,MAP1B,MAPT,BCL11A,MEF2C,APBB1,APOE,CPNE5,ARHGDIA,BRINP2,NCOA1,NUMB,SNX3,RAB11A,BMP2,BMPR2,BRAF,MMD2,NRCAM,KALRN,CAMK2B,NTRK2,SPAG9,OPA1,CBFA2T2,PAFAH1B1,NEURL1,CDH4,NUMBL,NLGN3,CPNE6,SERPINE2,ANAPC2,QKI,CNTN1,PPP2R5B,PPP2R5D,FEZ1,SS18L1,ITSN2,MAP2K1,DAB2IP,RELN,DAB1,IST1,DBN1,ZEB2,PTN,MAGI2,PTPRD,PTPRF,PTPRZ1,SHANK1,RANBP1,DPYSL3,RARB,DSCAM,DVL1,LPAR1,ACTR3,EEF1A1,EFNA5,EIF4G1,EIF4G2,ROBO2,M…
Rxrg		GO: Biological Process	GO:0051962	positive regulation of nervous system development		7.929e-21	6.312e-17	1.973e-18	1.886e-17	155	531	MAG,ABL2,MAP1B,MAPT,BCL11A,MEF2C,BIN1,APBB1,APOE,CPNE5,ARHGDIA,BRINP2,NCOA1,NUMB,SNX3,RAB11A,ADGRB1,ADGRB2,BMP2,BMPR2,BRAF,SYNJ1,MYRF,MMD2,NRCAM,KALRN,CAMK2B,NTRK2,SPAG9,OPA1,CBFA2T2,PAFAH1B1,NEURL1,CDH4,NUMBL,ENPP2,NLGN3,CPNE6,SERPINE2,NRXN3,NRXN1,ANAPC2,QKI,CNTN1,PPP2R5B,PPP2R5D,NSMF,FEZ1,SS18L1,ITSN2,PRKCA,CTNNB1,MAP2K1,DAB2IP,RELN,CLSTN3,DAB1,IST1,DBN1,ZEB2,PTK2,PTN,MAGI2,PTPRD,PTPRF,PTPRZ1,S…
Adss		GO: Biological Process	GO:0048167	regulation of synaptic plasticity		8.345e-21	6.643e-17	2.013e-18	1.924e-17	73	169	MAPT,ABHD6,MEF2C,ADORA1,KMT2A,APOE,PPFIA3,ATP2B2,RAB11A,NCAM1,SYNGAP1,BRAF,NOS1,CAMK2A,CAMK2B,NTRK2,SHISA7,SYNGR1,NEURL1,PAK1,DGKI,NLGN3,SERPINE2,ANAPC2,CREB1,RIN1,NSMF,PPP3CB,SIPA1L1,PRKCZ,MAPK1,CTNND2,RELN,DBN1,PTEN,PTN,RASGRF1,RASGRF2,EGR1,PTK2B,BAIAP2,PPP1R9A,CPEB3,BCAN,NPTN,RGS14,SLC8A2,SHANK2,STAU2,UNC13A,GIPC1,PLK2,JPH4,IQSEC2,GFAP,NCDN,STXBP1,VAMP2,CNTN2,GRIA1,CRTC1,GRIN1,NR3C1,GRM5,GSK3B…
Stk32c		GO: Biological Process	GO:0050769	positive regulation of neurogenesis		1.085e-20	8.641e-17	2.541e-18	2.43e-17	141	465	MAG,ABL2,MAP1B,MAPT,BCL11A,MEF2C,BIN1,APBB1,APOE,CPNE5,ARHGDIA,BRINP2,NCOA1,NUMB,SNX3,RAB11A,BMP2,BMPR2,BRAF,SYNJ1,MMD2,NRCAM,KALRN,CAMK2B,NTRK2,SPAG9,OPA1,CBFA2T2,PAFAH1B1,NEURL1,CDH4,NUMBL,ENPP2,NLGN3,CPNE6,SERPINE2,ANAPC2,QKI,CNTN1,PPP2R5B,PPP2R5D,NSMF,FEZ1,SS18L1,ITSN2,CTNNB1,MAP2K1,DAB2IP,RELN,DAB1,IST1,DBN1,ZEB2,PTK2,PTN,MAGI2,PTPRD,PTPRF,PTPRZ1,SHANK1,RANBP1,DPYSL3,RARB,DSCAM,DVL1,LPAR1,AC…
Nelfcd		GO: Biological Process	GO:0010769	regulation of cell morphogenesis involved in differentiation		1.891e-20	1.505e-16	4.3e-18	4.111e-17	121	374	MAG,MAP1B,MAP2,MAPT,BCL11A,ULK1,PREX1,LRRC4C,APOE,ARHGDIA,NUMB,RAB11A,NEDD4,SYNGAP1,BMP2,CDK5R1,BMPR2,BRAF,ARHGEF7,CACNA1A,NRCAM,KALRN,CAMK2B,NTRK2,PAFAH1B1,CDH2,CDH4,NUMBL,ENPP2,CFL1,CHN1,NLGN3,SEMA5B,ANAPC2,PLXNA1,PLXNA2,PPP2CA,AATK,PPP3CA,NSMF,SIPA1L1,SS18L1,PLXNA4,CTNNB1,MAPK9,MAP2K1,SEMA3E,DAB2IP,RELN,DAB1,DAG1,IST1,DBN1,PTEN,ZEB2,PTK2,PTPRD,PTPRF,PTPRZ1,DNM2,DPYSL2,DSCAM,PQBP1,UST,ACTR3,ARP…
Lamp2		GO: Biological Process	GO:0048813	dendrite morphogenesis		2.634e-20	2.097e-16	5.825e-18	5.568e-17	65	142	ABL2,MAP2,MAP6,MEF2A,NUMB,RERE,NEDD4,CDK5R1,CACNA1A,KALRN,CAMK2A,CAMK2B,PAFAH1B1,SEPT7,DCLK1,NUMBL,CFL1,NLGN3,ANAPC2,MINK1,PPP3CA,NSMF,SIPA1L1,SS18L1,CTNND2,RELN,DBN1,PTEN,PTPRD,PTPRF,PTPRZ1,SHANK1,ABI1,HDAC6,DSCAM,DVL1,PQBP1,ACTR3,CELSR2,EPHA4,EPHA5,LRRK2,BAIAP2,DCDC2,SGK1,PPP1R9A,PREX2,BTBD3,STAU2,FYN,TNIK,SARM1,VAMP7,SRCIN1,GRIN1,GSK3B,TIAM1,BHLHB9,MAPK8IP2,GORASP1,VLDLR,YWHAH,SHANK3,LRP8,CAPR…
Atxn10		GO: Biological Process	GO:0030163	protein catabolic process		5.646e-20	4.495e-16	1.215e-17	1.161e-16	214	844	USP11,KLHL32,HECW2,KLHL42,AKT1,USP35,FBXO32,FBXO45,USP36,CUL4A,CUL3,CUL1,APC,APOE,ARAF,RNF38,CCAR2,CTSF,SNX3,NEDD4,NELL1,BNIP3,BNIP3L,SQSTM1,CDC16,HERC3,HERC2,UHRF2,BTRC,RAB12,NRDC,PRICKLE1,NSF,CAPN2,HECTD4,BRSK2,OPHN1,STT3B,USP14,USP2,USP8,CD81,DLGAP1,PACSIN3,TRIP12,UBE4A,SERPINE2,CLU,CLN5,ANAPC2,FBXW5,ARIH1,FBXL2,HECTD1,PSMF1,UBQLN1,RNF185,SEC22B,FBXL19,RNF14,PPP2CA,PPP2CB,CSNK1A1,CSNK1E,PRKACA…
H3f3b		GO: Biological Process	GO:0051640	organelle localization		1.13e-19	8.997e-16	2.368e-17	2.263e-16	148	510	MAP1B,MAP4,MAP6,MAPT,MEF2A,STX7,SYT13,CUL3,AMPH,OGT,CDC42BPA,IFT20,IKBKG,SHROOM2,USO1,CADPS,BECN1,ATP2A2,MYH10,ATP6AP1,MYO5A,MYO5B,RAB11A,NAPA,LIN7A,BRAF,SYNJ1,SYNJ2,AP3D1,CACNA1A,WASL,NSF,SYT6,NUP88,OPA1,OPHN1,PAFAH1B1,ARHGEF2,CDH2,RAB11B,NLGN3,SLC9A3R1,KIF3B,NRXN1,OTOF,PIK3CD,PLXNA2,SEPT5,GOSR1,MYRIP,SEC22B,GOSR2,SEC24C,FEZ1,TMED9,PRKCZ,CTNNB1,MAP2K1,SNPH,DAB1,PTEN,DCTN1,PTK2,CHMP7,MAGI2,MFN2,D…
Ttll12		GO: Biological Process	GO:0050773	regulation of dendrite development		1.843e-19	1.467e-15	3.761e-17	3.596e-16	66	150	BCL11A,MEF2C,PREX1,APOE,NUMB,NEDD4,CDK5R1,KALRN,CAMK2B,NTRK2,OPA1,PAFAH1B1,NEURL1,NUMBL,CFL1,NLGN3,ANAPC2,FAT3,PPP3CA,NSMF,SIPA1L1,SS18L1,DAB2IP,RELN,DBN1,PTEN,ASAP1,PTPRD,PTPRF,PTPRZ1,SHANK1,PQBP1,LPAR1,ACTR3,EIF4G2,EPHA4,SEZ6,LRRK2,BAIAP2,SGK1,PPP1R9A,CPEB3,MTOR,STAU2,TNIK,PLK2,SARM1,VAMP7,COBL,RAPGEF4,CRTC1,GRN,SRCIN1,GRIN1,NR3C1,GSK3B,TIAM1,BHLHB9,ZMYND8,GORASP1,VLDLR,YWHAH,SHANK3,IL1RAP,LRP8…
Scube1		GO: Biological Process	GO:0044257	cellular protein catabolic process		4.277e-19	3.405e-15	8.512e-17	8.138e-16	183	694	USP11,KLHL32,HECW2,KLHL42,AKT1,USP35,FBXO32,FBXO45,USP36,CUL4A,CUL3,CUL1,APC,APOE,ARAF,RNF38,CCAR2,CTSF,NEDD4,NELL1,BNIP3,BNIP3L,SQSTM1,CDC16,HERC3,HERC2,UHRF2,BTRC,RAB12,PRICKLE1,CAPN2,HECTD4,OPHN1,STT3B,USP14,USP2,USP8,CD81,DLGAP1,TRIP12,UBE4A,CLU,ANAPC2,FBXW5,ARIH1,FBXL2,HECTD1,PSMF1,UBQLN1,RNF185,FBXL19,RNF14,PPP2CB,CSNK1A1,CSNK1E,PRKACA,PRKCG,N4BP1,UBE3C,CTNNB1,CTSB,HERPUD1,DAB2IP,CYLD,LGMN,…
Tox4		GO: Biological Process	GO:0007611	learning or memory		5.945e-19	4.733e-15	1.154e-16	1.104e-15	95	271	ABL2,MAN2B1,ADCY1,MEF2C,MEIS2,SLC12A5,KMT2A,AMPH,IFT20,APBB1,APP,ARF4,ATP1A2,ATP1A3,B4GALT2,NCAM1,SYNGAP1,BRAF,SYNJ1,KALRN,CAMK4,NTRK2,PAFAH1B1,PAK1,DGKI,PDE1B,CHAT,NLGN3,NRXN3,NRXN1,NRXN2,ZNF385A,CREB1,RIN1,PPP3CB,PRKAR1B,PRKCA,PRKCG,PRKCZ,CTNS,CTNND2,RELN,PTEN,PTN,PJA2,PTPRZ1,SHANK1,RASGRF1,EGR1,ABI2,RCAN2,CLN8,RPS6KB1,ATP8A1,ATXN1,PPP1R1B,DCDC2,SGK1,CPEB3,SLC6A1,NPTN,RGS14,SLC8A2,SHANK2,MTOR,F…
Srsf6		GO: Biological Process	GO:0007610	behavior		6.888e-19	5.483e-15	1.306e-16	1.248e-15	178	671	ABAT,ABL2,MAN2B1,MAPT,ADCY1,ADCY5,MEF2C,MEIS2,SLC12A5,ADORA1,PARP1,KMT2A,MMP17,AMPH,IFT20,APBA2,APBB1,APLP2,ALS2,APP,ADAM22,ARF4,SPTBN4,NCOA1,ASTN1,ATP1A2,ATP1A3,ATP2B2,B4GALT2,MYO5A,NCAM1,SYNGAP1,BRAF,SYNJ1,NOS1,NOVA1,NPC1,CACNA1A,CACNA1B,CACNB4,KALRN,CAMK4,NTRK2,CCKBR,USP2,PAFAH1B1,PAK1,DGKI,PBX3,PDE1B,PENK,CHAT,ZDHHC8,NLGN3,SERPINE2,NRXN3,CLCN3,NRXN1,NRXN2,HOMER1,ZNF385A,CREB1,RIN1,PPP3CB,CSNK…
Plcg1		GO: Biological Process	GO:0050890	cognition		8.346e-19	6.644e-15	1.545e-16	1.477e-15	102	303	GPR155,ABL2,MAN2B1,ADCY1,MEF2C,MEIS2,SLC12A5,ADORA1,KMT2A,AMPH,IFT20,APBB1,APP,ARF4,ATP1A2,ATP1A3,B4GALT2,NCAM1,SYNGAP1,BRAF,SYNJ1,KALRN,CAMK4,NTRK2,PAFAH1B1,PAK1,DGKI,PDE1B,CHAT,NLGN3,NRXN3,NRXN1,NRXN2,JAKMIP1,ZNF385A,CREB1,RIN1,PPP3CB,PRKAR1B,PRKCA,PRKCG,PRKCZ,CTNS,CTNND2,RELN,PTEN,PTN,PJA2,PTPRZ1,SHANK1,RASGRF1,SOBP,EGR1,ABI2,RCAN2,CLN8,RPS6KB1,MAGT1,ATP8A1,ATXN1,PPP1R1B,DCDC2,SGK1,CPEB3,SLC1A…
Nbr1		GO: Biological Process	GO:0019941	modification-dependent protein catabolic process		1.335e-18	1.062e-14	2.415e-16	2.308e-15	163	598	USP11,KLHL32,HECW2,KLHL42,AKT1,USP35,FBXO32,FBXO45,USP36,CUL4A,CUL3,CUL1,APC,ARAF,RNF38,CCAR2,NEDD4,NELL1,SQSTM1,CDC16,HERC3,HERC2,UHRF2,BTRC,PRICKLE1,HECTD4,STT3B,USP14,USP2,USP8,TRIP12,UBE4A,CLU,ANAPC2,FBXW5,ARIH1,FBXL2,HECTD1,PSMF1,UBQLN1,RNF185,FBXL19,RNF14,PPP2CB,CSNK1A1,CSNK1E,N4BP1,UBE3C,CTNNB1,HERPUD1,DAB2IP,CYLD,TRPC4AP,PSMA1,RNF144A,PSMA6,PSMC1,PSMC2,PSMC3,PSMC5,PSMC6,PSMD1,PSMD2,PSMD3,…
Cntnap1		GO: Biological Process	GO:0007264	small GTPase mediated signal transduction		1.37e-18	1.091e-14	2.423e-16	2.317e-15	161	588	RALGAPA1,ABCA1,ABL2,ABR,KITLG,ARHGAP31,ULK1,SIPA1L2,PREX1,CUL3,OGT,CDC42BPA,ARHGAP23,DGKZ,ALS2,APOE,TRIM23,ARF3,ARF4,ARHGAP1,ARHGAP5,ARHGDIA,ARL1,FLCN,RASL11B,RAB11A,BCR,SYNGAP1,ARHGEF7,SQSTM1,WASF1,MMD2,RAB12,NRAS,DIRAS1,KALRN,CAMK2D,ARL8A,OPHN1,KRIT1,USP8,DGKI,ARHGEF2,CDH2,ARHGAP33,RAB11B,CFL1,ADGRG1,CHM,CHN1,RAB3C,SHC2,PIK3R2,CRKL,PPP2CB,AATK,SIPA1L1,ITSN2,RASL10B,ARHGEF3,MAP2K1,ARHGEF26,DIRAS…
Psmd3		GO: Biological Process	GO:0051603	proteolysis involved in cellular protein catabolic process		2.024e-18	1.611e-14	3.503e-16	3.349e-15	175	662	USP11,KLHL32,HECW2,KLHL42,AKT1,USP35,FBXO32,FBXO45,USP36,CUL4A,CUL3,CUL1,APC,ARAF,RNF38,CCAR2,CTSF,NEDD4,NELL1,SQSTM1,CDC16,HERC3,HERC2,UHRF2,BTRC,PRICKLE1,CAPN2,HECTD4,OPHN1,STT3B,USP14,USP2,USP8,DLGAP1,TRIP12,UBE4A,CLU,ANAPC2,FBXW5,ARIH1,FBXL2,HECTD1,PSMF1,UBQLN1,RNF185,FBXL19,RNF14,PPP2CB,CSNK1A1,CSNK1E,PRKACA,PRKCG,N4BP1,UBE3C,CTNNB1,CTSB,HERPUD1,DAB2IP,CYLD,LGMN,TRPC4AP,PSMA1,RNF144A,PSMA6,P…
Mpp2		GO: Biological Process	GO:0050770	regulation of axonogenesis		2.855e-18	2.273e-14	4.835e-16	4.622e-15	74	188	MAG,MAP1B,MAP2,MAPT,BCL11A,ULK1,LRRC4C,APOE,ARHGDIA,RAB11A,SYNGAP1,CDK5R1,BMPR2,BRAF,CACNA1A,NRCAM,NTRK2,PAFAH1B1,CDH2,CDH4,CHN1,SEMA5B,ANAPC2,PLXNA1,PLXNA2,AATK,SIPA1L1,PLXNA4,MAP2K1,SEMA3E,DAB1,IST1,DBN1,PTEN,ZEB2,PTK2,DNM2,DPYSL2,DSCAM,UST,EFNA5,RNF6,PLXNC1,EIF4G2,ROBO2,MARK2,CTTN,RPL4,EPHA4,EPHA7,STK25,SEMA4F,SLIT1,SPART,CLASP2,PLXND1,GDI1,GOLGA2,CNTN2,GRIN1,GSK3B,THY1,LINGO1,TIAM1,TTL,MACF1,…
Nlk		GO: Biological Process	GO:0006511	ubiquitin-dependent protein catabolic process		4.752e-18	3.783e-14	7.881e-16	7.534e-15	160	590	USP11,KLHL32,HECW2,KLHL42,AKT1,USP35,FBXO32,FBXO45,USP36,CUL4A,CUL3,CUL1,APC,ARAF,RNF38,CCAR2,NEDD4,NELL1,SQSTM1,CDC16,HERC3,HERC2,UHRF2,BTRC,PRICKLE1,HECTD4,STT3B,USP14,USP2,USP8,TRIP12,UBE4A,CLU,ANAPC2,FBXW5,ARIH1,FBXL2,HECTD1,PSMF1,UBQLN1,RNF185,FBXL19,RNF14,PPP2CB,CSNK1A1,CSNK1E,N4BP1,UBE3C,CTNNB1,HERPUD1,DAB2IP,CYLD,TRPC4AP,PSMA1,RNF144A,PSMA6,PSMC1,PSMC2,PSMC3,PSMC5,PSMC6,PSMD1,PSMD2,PSMD3,…
Aldoc		GO: Biological Process	GO:0043632	modification-dependent macromolecule catabolic process		5.34e-18	4.251e-14	8.676e-16	8.294e-15	163	606	USP11,KLHL32,HECW2,KLHL42,AKT1,USP35,FBXO32,FBXO45,USP36,CUL4A,CUL3,CUL1,APC,ARAF,RNF38,CCAR2,NEDD4,NELL1,SQSTM1,CDC16,HERC3,HERC2,UHRF2,BTRC,PRICKLE1,HECTD4,STT3B,USP14,USP2,USP8,TRIP12,UBE4A,CLU,ANAPC2,FBXW5,ARIH1,FBXL2,HECTD1,PSMF1,UBQLN1,RNF185,FBXL19,RNF14,PPP2CB,CSNK1A1,CSNK1E,N4BP1,UBE3C,CTNNB1,HERPUD1,DAB2IP,CYLD,TRPC4AP,PSMA1,RNF144A,PSMA6,PSMC1,PSMC2,PSMC3,PSMC5,PSMC6,PSMD1,PSMD2,PSMD3,…
Stac2		GO: Biological Process	GO:0051129	negative regulation of cellular component organization		1.587e-17	1.263e-13	2.527e-15	2.415e-14	176	680	MAG,MAP1A,MAP1B,MAP4,BCL11A,ADCY6,ADD1,PARP1,AKT1,ULK1,OGT,APC,APOE,SHROOM2,SPTBN4,ARHGDIA,FLCN,NUMB,TRIM37,SNX3,SYNGAP1,CDK5R1,BNIP3,MTMR2,WASL,CAPZA2,CAPZB,OPA1,CBFA2T2,PAFAH1B1,ARHGEF2,MPV17L,PACSIN3,TRIP12,TERF2IP,PHF1,NLGN3,AP2M1,NRXN1,SEMA5B,CLU,CLTC,HECTD1,MAP4K4,GNL3L,UBQLN1,FAT3,TMEM59,BAG4,CRMP1,PPP2CA,CLIP3,AATK,PPP3CA,CSK,FEZ1,CST3,PRKAR1A,PRKCZ,CTNNB1,RUBCN,SEMA3E,DAB2IP,CCP110,SNPH,…
Cacnb4		GO: Biological Process	GO:0010720	positive regulation of cell development		1.739e-17	1.385e-13	2.715e-15	2.596e-14	155	572	MAG,ABL2,MAP1B,MAPT,BCL11A,MEF2C,PREX1,BIN1,SLC25A4,APBB1,APOE,CPNE5,ARHGDIA,BRINP2,NCOA1,NUMB,SNX3,ATP6AP1,RAB11A,BMP2,BMPR2,BRAF,SYNJ1,ARHGEF7,MMD2,NRCAM,KALRN,CAMK2B,NTRK2,SPAG9,OPA1,CBFA2T2,PAFAH1B1,NEURL1,CDH4,NUMBL,ENPP2,NLGN3,CPNE6,SERPINE2,ANAPC2,QKI,CNTN1,AKAP6,PPP2R5B,PPP2R5D,NSMF,FEZ1,SS18L1,ITSN2,CTNNB1,MAPK9,MAP2K1,DAB2IP,RELN,DAB1,IST1,DBN1,ZEB2,PTK2,PTN,MAGI2,PTPRD,PTPRF,PTPRZ1,DNM…
Plxdc1		GO: Biological Process	GO:0007420	brain development		1.85e-17	1.472e-13	2.832e-15	2.707e-14	190	755	MAG,AARS,ABAT,ABL2,ABR,MAPT,ACTB,ARID1A,NDRG2,MEN1,MKL2,PCDH19,ULK1,FBXO45,MKL1,OGT,APLP1,APLP2,CHD8,APP,SHROOM2,ARF4,SETD2,PHOX2A,UNC5C,NCOA1,NUMB,DYNLL1,RERE,ATP2B1,ATP2B2,ATP2B4,B4GALT2,MYH10,NAPA,NCAM1,BCR,BMP2,CDK5R1,BMPR2,NF2,NFIB,NNAT,CACNA1A,CALM1,CALM2,CALM3,NTRK2,OGDH,OXCT1,SYNGR3,PAFAH1B1,PAFAH1B2,NEURL1,PAK1,CDH2,DCLK1,NUMBL,ADGRG1,SLC38A2,LHX2,SERPINE2,NRXN1,CLN5,PLP1,PLXNA2,CNTN1,SE…
Zfp207		GO: Biological Process	GO:0050808	synapse organization		2.472e-17	1.968e-13	3.714e-15	3.55e-14	89	258	MEF2C,FBXO45,ANK3,ALS2,APOE,APP,ATP2B2,MYO5A,ADGRB1,ADGRB2,NEDD4,BSN,CACNA1A,CACNB1,CACNB2,CACNB3,CACNB4,NRCAM,NRDC,CAMK2B,NTRK2,NEURL1,PAK1,CDH2,CACNA2D2,CHAT,CHD4,NLGN3,NRXN3,NRXN1,NRXN2,ANAPC2,NCAN,PRKCA,CTNNB1,CTNND2,SEMA3E,DAB2IP,RELN,CLSTN3,FRMPD4,SPOCK2,DBN1,PTEN,PTK2,PTN,MAGI2,PTPRD,SHANK1,DSCAM,DVL1,SEZ6L2,EFNA5,ROBO2,SEZ6,EPHA7,GPHN,LRRK2,ETV5,SYNDIG1,CACNG2,PPP1R9A,CLSTN1,SHANK2,SLIT1,…
Psmd11		GO: Biological Process	GO:0090150	establishment of protein localization to membrane		2.61e-17	2.078e-13	3.848e-15	3.679e-14	115	377	CNST,UBL4A,ADORA1,AKT1,AKT2,OGT,DPP10,ANK1,ANK2,ANK3,IFT20,BLZF1,SPTBN4,ASNA1,DYNLL1,VAMP4,RAB11A,CDK5R1,BRAF,BSG,NPC1,CACNB1,CACNB2,NSF,RILPL1,CDH2,RAB11B,CHM,SLC9A3R1,NRXN1,PIK3R1,PIK3R2,RAB3GAP2,MIEF1,SEC61A1,TMEM59,CLIP3,CSK,GCC2,DYNLL2,APPL1,PRKG2,TCAF1,PEX19,PEX5,DLG1,PID1,DPP6,TSPAN5,GOLGA7,RPL3,RPL4,RPL7A,RPL9,DMTN,RPL12,RPL17,RPL26,RPL27A,RPL31,RPS2,RPS14,RPS16,RPS27A,CLIP1,EHD3,LYPLA1,C…
Timp2		GO: Biological Process	GO:0060322	head development		3.356e-17	2.671e-13	4.857e-15	4.643e-14	198	802	MAG,AARS,ABAT,ABL2,ABR,MAPT,ACTB,ARID1A,NDRG2,MEN1,MKL2,PCDH19,ULK1,FBXO45,MKL1,OGT,APLP1,APLP2,CHD8,APP,SHROOM2,ARF4,SETD2,PHOX2A,UNC5C,ASPH,ANKRD11,NCOA1,NUMB,DYNLL1,RERE,ATP2B1,ATP2B2,ATP2B4,B4GALT2,MYH10,NAPA,NCAM1,BCR,BMP2,CDK5R1,BMPR2,BRAF,NF2,NFIB,SGPL1,NNAT,CACNA1A,CALM1,CALM2,CALM3,NTRK2,OGDH,OXCT1,SYNGR3,PAFAH1B1,PAFAH1B2,NEURL1,PAK1,CDH2,DCLK1,NUMBL,ADGRG1,SLC38A2,LHX2,SERPINE2,NRXN1,C…
Top2b		GO: Biological Process	GO:0032412	regulation of ion transmembrane transporter activity		5.823e-17	4.636e-13	8.278e-15	7.913e-14	75	201	MEF2C,ANK2,ANK3,ASPH,ATP1A2,MYO5A,NEDD4,NOS1,CACNA2D1,CACNB1,CACNB2,CACNB3,CACNB4,CALM1,CALM2,CALM3,CAMK2D,CBARP,NLGN3,SLC9A3R1,NRXN1,PLCG1,HOMER1,AKAP6,UBQLN1,MINK1,PPP2CA,PRKACA,PRKCE,KLHL24,RELN,TCAF1,DAPK1,DNM2,SHANK1,RASGRF1,RASGRF2,CACNG2,PTK2B,SCN1B,FGF12,FHL1,FKBP1A,SLC9A1,GNB5,SCN3B,CAB39,AHCYL1,JPH4,STIM1,GPD1L,PPARGC1A,VAMP2,PLCB1,STK39,NEDD4L,GSG1L,AGRN,MAPK8IP2,HTT,CHP1,HK1,SUMO1,UTR…
Rarb		GO: Biological Process	GO:0022898	regulation of transmembrane transporter activity		7.569e-17	6.025e-13	1.057e-14	1.011e-13	76	206	MEF2C,ANK2,ANK3,SLC25A4,ASPH,ATP1A2,MYO5A,NEDD4,NOS1,CACNA2D1,CACNB1,CACNB2,CACNB3,CACNB4,CALM1,CALM2,CALM3,CAMK2D,CBARP,NLGN3,SLC9A3R1,NRXN1,PLCG1,HOMER1,AKAP6,UBQLN1,MINK1,PPP2CA,PRKACA,PRKCE,KLHL24,RELN,TCAF1,DAPK1,DNM2,SHANK1,RASGRF1,RASGRF2,CACNG2,PTK2B,SCN1B,FGF12,FHL1,FKBP1A,SLC9A1,GNB5,SCN3B,CAB39,AHCYL1,JPH4,STIM1,GPD1L,PPARGC1A,VAMP2,PLCB1,STK39,NEDD4L,GSG1L,AGRN,MAPK8IP2,HTT,CHP1,HK1,S…
Igfbp4		GO: Biological Process	GO:0044265	cellular macromolecule catabolic process		1.338e-16	1.066e-12	1.837e-14	1.756e-13	228	977	USP11,KLHL32,HECW2,KLHL42,AKT1,USP35,FBXO32,FBXO45,USP36,CUL4A,CUL3,CUL1,APC,APOE,ARAF,KHSRP,DROSHA,RNF38,CCAR2,CTSF,NCBP1,NEDD4,NELL1,BNIP3,BNIP3L,SQSTM1,CDC16,ZPR1,HERC3,HERC2,UHRF2,BTRC,RAB12,NUDT16,PRICKLE1,CAPN2,HECTD4,OPHN1,STT3B,USP14,USP2,USP8,CD81,DLGAP1,TRIP12,UBE4A,CLU,ANAPC2,FBXW5,ARIH1,FBXL2,HECTD1,PSMF1,UBQLN1,RNF185,FBXL19,GTPBP1,RNF14,PPP1R8,PPP2CA,PPP2CB,PPP2R1A,GTPBP2,CSNK1A1,CS…
Abr		GO: Biological Process	GO:0032409	regulation of transporter activity		1.527e-16	1.215e-12	2.028e-14	1.938e-13	79	221	MEF2C,KMT2A,ANK2,ANK3,SLC25A4,ASPH,ATP1A2,MYO5A,NEDD4,NOS1,CACNA2D1,CACNB1,CACNB2,CACNB3,CACNB4,CALM1,CALM2,CALM3,CAMK2D,SYNGR3,CBARP,NLGN3,SLC9A3R1,NRXN1,PLCG1,HOMER1,AKAP6,UBQLN1,MINK1,PPP2CA,PRKACA,PRKCE,KLHL24,RELN,TCAF1,DAPK1,DNM2,SHANK1,RASGRF1,RASGRF2,CACNG2,PTK2B,SCN1B,FGF12,FHL1,FKBP1A,SGK1,SLC9A1,GNB5,SCN3B,CAB39,AHCYL1,JPH4,STIM1,GPD1L,PPARGC1A,VAMP2,PLCB1,STK39,NEDD4L,GSG1L,AGRN,MAPK8…
Rab11fip4		GO: Biological Process	GO:0006914	autophagy		1.528e-16	1.217e-12	2.028e-14	1.938e-13	156	590	ABL2,MAP1A,MAPT,FUNDC1,MDH1,TPCN1,RPTOR,TBC1D14,KIAA1324,AKT1,ULK1,USP36,IFT20,NRBP2,ARSA,FLCN,DYNLL1,BECN1,ATP6V1A,ATP6V1B2,ATP6V0C,ATP6V1E1,ATP6V0B,ATP6V1G2,ATP6V0A1,NEDD4,CDK5R1,BNIP3,BNIP3L,SQSTM1,MTMR3,VPS51,RAB12,NPC1,PAFAH1B2,PFKP,ZDHHC8,KIAA1549L,RRAGD,PIK3C3,PIK3CB,PIK3R2,RAB3GAP2,PIP4K2A,TOLLIP,FBXL2,TECPR1,UBQLN1,RNF185,TMEM59,FEZ1,DYNLL2,PRKAB2,POLDIP2,MAP2K1,CTSB,RUBCN,PSAP,ATG13,PHY…
Elmo2		GO: Biological Process	GO:0010506	regulation of autophagy		4.134e-16	3.291e-12	5.396e-14	5.158e-13	88	264	ABL2,MAPT,TPCN1,TBC1D14,KIAA1324,AKT1,ULK1,USP36,IFT20,NRBP2,FLCN,BECN1,ATP6V1A,ATP6V1B2,ATP6V0C,ATP6V1E1,ATP6V0B,ATP6V1G2,ATP6V0A1,NEDD4,CDK5R1,BNIP3,BNIP3L,SQSTM1,MTMR3,RAB12,NPC1,PAFAH1B2,ZDHHC8,RRAGD,PIK3CB,PIK3R2,RAB3GAP2,PIP4K2A,FBXL2,UBQLN1,TMEM59,FEZ1,POLDIP2,RUBCN,PSAP,DAPK1,QSOX1,HDAC6,DNM1L,EEF1A1,RNF41,PIP4K2C,CTTN,LRRK2,RRAGB,WAC,ATP6V1D,FOXO1,ATG14,MTOR,VPS35,WDFY3,USP33,PLK2,WBP11,…
Wsb1		GO: Biological Process	GO:0051648	vesicle localization		8.982e-16	7.151e-12	1.153e-13	1.103e-12	88	267	SYT13,CUL3,AMPH,IKBKG,SHROOM2,USO1,CADPS,ATP2A2,MYO5A,RAB11A,NAPA,LIN7A,BRAF,SYNJ1,AP3D1,CACNA1A,WASL,NSF,SYT6,OPHN1,PAFAH1B1,CDH2,RAB11B,NLGN3,KIF3B,NRXN1,OTOF,SEPT5,GOSR1,MYRIP,SEC22B,GOSR2,SEC24C,TMED9,PRKCZ,CTNNB1,MAP2K1,SNPH,PTEN,DCTN1,MAGI2,DNM1,RAB1A,MAP4K2,DYNC1I1,DNM2,DPYSL2,RAP1B,TOR1A,RASGRP1,CNIH1,LRRK2,SYNDIG1,SEC24B,SEC23A,ITSN1,SH3GL2,PPP6R1,RPH3A,DNAJC5,KIF13A,UNC13A,SPTBN2,CPLX1,…
Ttpal		GO: Biological Process	GO:0042176	regulation of protein catabolic process		1.032e-15	8.215e-12	1.304e-13	1.247e-12	119	414	AKT1,CUL4A,CUL3,CUL1,APC,APOE,ARAF,CCAR2,SNX3,NEDD4,NELL1,CDC16,BTRC,NRDC,PRICKLE1,NSF,BRSK2,OPHN1,USP14,CD81,DLGAP1,PACSIN3,SERPINE2,CLU,ANAPC2,ARIH1,PSMF1,UBQLN1,SEC22B,RNF14,PPP2CA,CSNK1A1,CSNK1E,PRKACA,CST3,PRKCG,N4BP1,GGA1,HERPUD1,DAB2IP,PSMA1,RNF144A,PSMA6,PSMC1,PSMC2,PSMC3,PSMC5,PSMC6,PSMD1,PSMD2,PSMD3,PSMD5,PSMD7,PSMD8,PSMD9,PSMD11,PSMD12,KEAP1,PTEN,PTK2,RNF128,ITCH,DVL1,BCAP31,DYNC1LI1,P…
Rhot1		GO: Biological Process	GO:0043087	regulation of GTPase activity		1.304e-15	1.038e-11	1.622e-13	1.551e-12	172	688	RALGAPA1,ABR,TBC1D24,KITLG,ARHGAP31,TBC1D14,AKT2,SIPA1L2,PREX1,AMPH,BIN1,GIT1,ARHGAP23,ALS2,ARF4,SPTBN4,ARHGAP1,ARHGAP5,ARHGDIA,FLCN,NCAM1,RGS9,BCR,SYNGAP1,ARHGEF7,EIF2B4,HERC2,CALM1,CALM2,KALRN,CALM3,CAMK2A,CAMK2B,CAMK2D,CAMK2G,NTRK2,OPHN1,RABEP1,PAFAH1B1,DGKI,ARHGEF2,ARHGAP33,PDE6D,PDGFA,CHM,CHN1,SHC2,TBC1D22A,PIK3R2,RAB3GAP2,VPS9D1,RIN1,SIPA1L1,ITSN2,ARHGEF3,MAP2K1,ARHGEF26,DAB2IP,DOCK4,ARHGAP…
Serinc3		GO: Biological Process	GO:0016241	regulation of macroautophagy		1.843e-15	1.467e-11	2.256e-13	2.157e-12	62	158	TBC1D14,KIAA1324,ULK1,USP36,IFT20,NRBP2,BECN1,ATP6V1A,ATP6V1B2,ATP6V0C,ATP6V1E1,ATP6V0B,ATP6V1G2,ATP6V0A1,NEDD4,CDK5R1,BNIP3,BNIP3L,SQSTM1,MTMR3,RAB12,NPC1,PAFAH1B2,ZDHHC8,RAB3GAP2,PIP4K2A,UBQLN1,FEZ1,POLDIP2,RUBCN,QSOX1,HDAC6,DNM1L,RNF41,PIP4K2C,CTTN,LRRK2,WAC,ATP6V1D,MTOR,VPS35,WDFY3,WBP11,GAPDH,SREBF2,KAT2A,EHMT2,SUPT5H,EXOC7,CLEC16A,LARP1,ATP13A2,ATP6V0A2,U2AF2,SCOC,UCHL1,VDAC1,ATP6V0E2,UBQLN…
Slc12a5		GO: Biological Process	GO:0010498	proteasomal protein catabolic process		1.871e-15	1.489e-11	2.256e-13	2.157e-12	120	422	KLHL42,AKT1,FBXO45,CUL4A,CUL3,CUL1,APC,ARAF,RNF38,CCAR2,NELL1,CDC16,BTRC,PRICKLE1,OPHN1,STT3B,USP14,DLGAP1,CLU,ANAPC2,FBXW5,ARIH1,FBXL2,PSMF1,UBQLN1,RNF185,FBXL19,RNF14,PPP2CB,CSNK1A1,CSNK1E,PRKACA,PRKCG,N4BP1,CTNNB1,HERPUD1,DAB2IP,PSMA1,RNF144A,PSMA6,PSMC1,PSMC2,PSMC3,PSMC5,PSMC6,PSMD1,PSMD2,PSMD3,PSMD5,PSMD7,PSMD8,PSMD9,PSMD11,PSMD12,KEAP1,DDB1,FBXL3,UBE2R2,HECTD3,DVL1,TOR1A,KCTD17,BCAP31,RNF4,…
Fam134c		GO: Biological Process	GO:0060996	dendritic spine development		2.063e-15	1.643e-11	2.452e-13	2.344e-12	43	87	MEF2C,SLC12A5,GIT1,APOE,ARF4,CDK5R1,KALRN,CAMK2B,PAFAH1B1,NEURL1,PAK1,SEPT7,CFL1,NLGN3,SIPA1L1,CTNND2,RELN,DBN1,PTEN,ASAP1,SHANK1,HDAC6,DVL1,LPAR1,EIF4G2,EPHA4,EPHA5,LRRK2,BAIAP2,PPP1R9A,CPEB3,MTOR,STAU2,PLK2,GRN,SRCIN1,NR3C1,TIAM1,BHLHB9,ZMYND8,SHANK3,LRP8,CAPRIN1
B4galt5		GO: Biological Process	GO:1900006	positive regulation of dendrite development		2.58e-15	2.054e-11	3.02e-13	2.887e-12	42	84	APOE,NUMB,KALRN,CAMK2B,OPA1,PAFAH1B1,NEURL1,NUMBL,NLGN3,ANAPC2,SS18L1,DAB2IP,RELN,DBN1,PTPRD,PTPRF,PTPRZ1,SHANK1,LPAR1,ACTR3,EIF4G2,EPHA4,SEZ6,BAIAP2,SGK1,PPP1R9A,CPEB3,MTOR,STAU2,VAMP7,COBL,CRTC1,GRN,NR3C1,TIAM1,BHLHB9,ZMYND8,VLDLR,SHANK3,IL1RAP,LRP8,CAPRIN1
Gdap1l1		GO: Biological Process	GO:0016197	endosomal transport		3.684e-15	2.933e-11	4.25e-13	4.063e-12	85	259	ABCA1,AP2A1,AP1G1,TBC1D14,ALS2,ARL1,STX16,BECN1,SNX3,RAB11A,SQSTM1,MTMR2,VPS51,AP3D1,RAB12,SPAG9,DCLK1,RAB11B,AP1S1,PIK3C3,CLTC,GOSR1,GOSR2,GCC2,TMED9,MAPK1,MAP2K1,RAB11FIP3,DCTN1,CHMP7,SGSM2,CORO7,RAB6A,TBC1D17,ARL4C,STX6,LRRK2,RPS27A,EHD4,EHD3,VPS52,VTI1B,AGAP2,VPS37A,ANKFY1,RHOBTB3,VPS50,LMTK2,ATG14,RAB14,RAB6B,TRAK1,NSG1,VPS35,VPS41,KIF13A,SORL1,MON2,DENND2A,ERC1,SNX16,WASHC2A,RAB10,EHD1,VAMP…
Cadps2		GO: Biological Process	GO:0043161	proteasome-mediated ubiquitin-dependent protein catabolic process		5.378e-15	4.281e-11	6.066e-13	5.799e-12	113	393	KLHL42,AKT1,FBXO45,CUL4A,CUL3,CUL1,APC,ARAF,RNF38,CCAR2,NELL1,CDC16,BTRC,PRICKLE1,STT3B,USP14,CLU,ANAPC2,FBXW5,ARIH1,FBXL2,PSMF1,UBQLN1,RNF185,FBXL19,RNF14,PPP2CB,CSNK1A1,CSNK1E,N4BP1,CTNNB1,HERPUD1,DAB2IP,PSMA1,RNF144A,PSMA6,PSMC1,PSMC2,PSMC3,PSMC5,PSMC6,PSMD1,PSMD2,PSMD3,PSMD5,PSMD7,PSMD8,PSMD9,PSMD11,PSMD12,KEAP1,DDB1,FBXL3,UBE2R2,HECTD3,DVL1,TOR1A,KCTD17,BCAP31,RNF4,RNF6,DYNC1LI1,PSME3,TRIB1,…
Ddx27		GO: Biological Process	GO:0050806	positive regulation of synaptic transmission		5.41e-15	4.307e-11	6.066e-13	5.799e-12	60	153	NAT8L,ABAT,ADORA1,BRAF,SYNJ1,NOS1,CA2,CACNA1B,CAMK2B,NTRK2,CCKBR,PEBP1,PAK1,NLGN3,SERPINE2,NRXN1,CREB1,PRKCE,PRKCZ,MAPK1,RELN,CLSTN3,DBN1,PTEN,PTK2,PTN,DNM1,RAB3B,SHANK1,RASGRF2,DVL1,TOR1A,PTK2B,CCL13,PPP1R9A,CLSTN1,SLC1A3,NPTN,RGS14,SLC8A2,SHANK2,UNC13A,PLK2,IQSEC2,CLSTN2,GFAP,VAMP2,GLUL,SYT1,GRIA1,GRIA2,CRTC1,GRIN1,GSK3B,NCS1,TNR,HTR2C,SHANK3,KIF5B,NETO1
Tomm34		GO: Biological Process	GO:0016482	cytosolic transport		5.753e-15	4.58e-11	6.361e-13	6.081e-12	176	720	CNST,ADCYAP1R1,PARP1,AP2A1,AP1G1,TBC1D14,SYT13,USP36,AMPH,ANK2,RANBP3,SETD2,ARL1,CADPS,ASPH,ATP1A2,VAMP4,STX16,ATP2A2,MBTPS1,SNX3,MYO5A,NAPA,LIN7A,NEDD4,BNIP3L,BRAF,SYNJ1,ZPR1,MTMR2,VPS51,NOS1,AP3D1,CACNA1A,CALM1,CALM2,CALM3,CAMK4,CAMK2D,SYT6,BRSK2,SPAG9,OPHN1,PDE2A,ZDHHC8,AP1S1,SLC9A3R1,OTOF,PIK3C3,PIK3R1,PIK3R2,CLTC,PLCG1,AKAP6,SEPT5,GOSR1,BAG4,GOSR2,PPP2CA,PPP3CA,PPP3CB,CSK,GCC2,PRKACA,PKIA,TM…
Ywhab		GO: Biological Process	GO:0007626	locomotory behavior		6.003e-15	4.779e-11	6.547e-13	6.258e-12	79	234	ABAT,MAPT,ADCY5,APBA2,APLP2,ALS2,APP,ADAM22,SPTBN4,ASTN1,ATP1A2,ATP1A3,ATP2B2,B4GALT2,MYO5A,NOVA1,NPC1,CACNA1A,CACNA1B,CACNB4,USP2,PAFAH1B1,PBX3,PDE1B,PENK,CHAT,ZDHHC8,CLCN3,ZNF385A,PPP3CB,GIGYF2,PRKCE,CTNS,PUM1,MAPK10,RELN,DAB1,DBN1,PTEN,DNM1,OXR1,DSCAM,SOBP,SEZ6L2,EFNB3,RCAN2,EPHA4,SEZ6,CLN8,LRRK2,ETV5,ATXN1,SCN8A,FGF12,NCOA2,PREX2,GAA,GPRC5B,GAD1,STRN,GLRB,GMFB,GNAO1,GNG7,CNTN2,AGTPBP1,GPR37,G…
Kpna2		GO: Biological Process	GO:0007612	learning		7.33e-15	5.836e-11	7.886e-13	7.539e-12	62	162	ABL2,MEIS2,SLC12A5,KMT2A,AMPH,IFT20,APBB1,APP,ARF4,ATP1A2,ATP1A3,B4GALT2,SYNGAP1,BRAF,SYNJ1,NTRK2,PAK1,DGKI,PDE1B,NLGN3,NRXN3,NRXN1,NRXN2,CREB1,RIN1,PPP3CB,CTNS,CTNND2,RELN,PTN,PTPRZ1,SHANK1,CLN8,ATP8A1,ATXN1,PPP1R1B,DCDC2,SGK1,SLC6A1,NPTN,RGS14,SLC8A2,SHANK2,MTOR,FYN,JPH4,GMFB,CNTN2,GRIN1,GRM4,GRM5,GRM7,TNR,MAPK8IP2,HTT,RIC8A,VDAC1,VDAC3,SHANK3,NDRG4,NETO1,JPH3
Cuedc1		GO: Biological Process	GO:0007270	neuron-neuron synaptic transmission		7.682e-15	6.116e-11	8.154e-13	7.795e-12	60	154	NAT8L,MEF2C,ADORA1,ALS2,ATP1A2,NAPA,CA2,CACNA1A,CACNB4,KALRN,CAMK4,NTRK2,CCKBR,OPHN1,PAK1,DGKI,DLGAP2,NLGN3,SERPINE2,CLCN3,NRXN1,PRKACA,PRKCE,RELN,CLSTN3,PTEN,DNM1,RAB3B,TOR1A,LRRK2,PTK2B,SLC1A4,SLC6A1,SHANK2,UNC13A,GABRA1,GABRB3,GABRG2,KIF1B,IQSEC2,STXBP1,GLRB,PLCL2,GLUL,SYT1,GRIA2,GRIK5,GRIN1,GRM3,GRM4,GRM5,GRM7,NISCH,TNR,MAPK8IP2,VDAC1,VDAC3,SHANK3,SLC17A7,KIF5B
Kif3a		GO: Biological Process	GO:0097061	dendritic spine organization		9.332e-15	7.429e-11	9.775e-13	9.344e-12	32	54	ABL2,APOE,CDK5R1,MTMR2,KALRN,CAMK2B,PAFAH1B1,SEPT7,CFL1,NLGN3,SIPA1L1,CTNND2,RELN,DBN1,PTEN,SHANK1,HDAC6,DVL1,CTTN,EPHA4,EPHA5,LRRK2,BAIAP2,PPP1R9A,STAU2,SRCIN1,TIAM1,BHLHB9,ZMYND8,SHANK3,LRP8,CAPRIN1
Mtmr4		GO: Biological Process	GO:0007009	plasma membrane organization		1.086e-14	8.645e-11	1.123e-12	1.073e-11	91	291	ZFYVE27,CNST,ADCY6,AKT1,AKT2,STX7,DPP10,ANK1,ANK2,ANK3,IFT20,BLZF1,SPTBN4,NUMB,VAMP4,ATP2A2,MYH10,MYO5A,RAB11A,LIN7A,BSG,MYRF,CACNB2,CACNB3,WASL,KALRN,NSF,RILPL1,MAP7,CDH2,PACSIN3,AP2M1,SLC9A3R1,NRXN1,CLU,PIK3R1,PIK3R2,CLTC,HECTD1,FA2H,TMEM59,BAG4,CLIP3,CSK,GCC2,APPL1,PRKCZ,PRKG2,PTEN,DLG1,PID1,DNM2,DPP6,TSPAN5,GOLGA7,MTSS1L,CLIP1,EHD3,LYPLA1,SCP2,BAIAP2,VTI1B,FLOT2,SORBS1,EFR3B,KIF13A,ANO3,SCN3B…
Mapt		GO: Biological Process	GO:0031400	negative regulation of protein modification process		1.204e-14	9.588e-11	1.229e-12	1.175e-11	165	666	SPRED2,CNST,LMTK3,NDRG2,ADAR,ADARB1,MEN1,AKT1,CUL3,OGT,APC,LRRC4C,APOE,PLPP3,FLCN,ATP2B4,NELL1,NF2,CDC16,NOS1,CALM1,CALM2,CALM3,PEBP1,PAFAH1B1,TRIP12,PHF1,DUSP26,SLC9A3R1,UBN1,ANAPC2,SH3BP5,MAPK8IP1,PSMF1,GNL3L,TMEM59,BAG4,CRY2,NCOR1,PPP2CA,PPP2R1A,PTPA,PPP5C,CSK,PKIA,MARF1,PPP1R16B,PRKAR1A,PRKAR1B,PRKAR2A,PRKCA,PRKCE,PRKCG,N4BP1,PRKCZ,CTNNB1,DAB2IP,NOC2L,PSMA1,PSMA6,PSMC1,PSMC2,DAG1,PSMC3,PSMC5,…
Kansl1		GO: Biological Process	GO:0016567	protein ubiquitination		1.365e-14	1.087e-10	1.375e-12	1.315e-11	186	781	KLHL32,KLHL29,HECW2,MIB1,KLHL42,AKT1,FBXO33,FBXO32,FBXO45,CUL4A,CUL3,CUL1,OGT,SH3RF1,XIAP,TRIM23,RNF38,TRIM37,DCAF5,NEDD4,BMI1,CDC16,HERC3,HERC2,UHRF2,BTRC,PRICKLE1,HECTD4,DCUN1D1,NEURL1,TRIP12,UBE4A,CLU,ANAPC2,FBXW5,ARIH1,FBXL2,HECTD1,PSMF1,GNL3L,UBQLN1,SEPT4,RNF185,KBTBD2,RNF14,RNF167,PRKCE,PRKCG,N4BP1,UBE3C,MAPK9,HERPUD1,WSB1,KLHL24,TRPC4AP,PSMA1,RNF144A,PSMA6,PSMC1,PSMC2,PSMC3,PSMC5,PSMC6,PSM…
Chd3		GO: Biological Process	GO:1903827	regulation of cellular protein localization		1.444e-14	1.149e-10	1.42e-12	1.358e-11	152	598	CNST,PARP1,AKT1,AKT2,STX7,USP36,OGT,DPP10,ANK3,RANBP3,APC,ASPH,FLCN,NUMB,DYNLL1,VAMP4,BECN1,MBTPS1,SNX3,CDK5R1,BNIP3L,NF2,ZPR1,KALRN,CAMK4,BRSK2,CCT6A,CDH2,DCLK1,RAB11B,PDE2A,ZDHHC8,AP2M1,SLC9A3R1,NRXN1,PIK3R1,PIK3R2,CLTC,MIEF1,HECTD1,AKAP6,GNL3L,TMEM59,BAG4,PPP2CA,CLIP3,PPP3CA,PPP3CB,CSK,CSNK1E,GCC2,DYNLL2,PRKACA,PKIA,RAB11FIP5,APPL1,CTNNB1,DAB2IP,CYLD,TCAF1,ATG13,PSMD8,KEAP1,DBN1,B3GAT3,PTN,RAS…
Ncor1		GO: Biological Process	GO:0051656	establishment of organelle localization		1.445e-14	1.15e-10	1.42e-12	1.358e-11	121	438	MAP1B,MAP4,MAPT,SYT13,CUL3,AMPH,CDC42BPA,IKBKG,SHROOM2,USO1,CADPS,BECN1,ATP2A2,MYH10,ATP6AP1,MYO5A,RAB11A,NAPA,LIN7A,BRAF,SYNJ1,AP3D1,CACNA1A,WASL,NSF,SYT6,NUP88,OPA1,OPHN1,PAFAH1B1,ARHGEF2,RAB11B,SLC9A3R1,KIF3B,OTOF,PIK3CD,SEPT5,GOSR1,MYRIP,SEC22B,GOSR2,SEC24C,FEZ1,TMED9,PRKCZ,CTNNB1,MAP2K1,SNPH,DCTN1,PTK2,CHMP7,DLG1,DNM1,RAB1A,RAB6A,MAP4K2,DYNC1H1,DYNC1I1,DNM2,DPYSL2,RAP1B,PDCD6IP,MCPH1,TOR1A,A…
Trim37		GO: Biological Process	GO:0043547	positive regulation of GTPase activity		1.979e-14	1.575e-10	1.921e-12	1.837e-11	158	632	RALGAPA1,ABR,TBC1D24,KITLG,ARHGAP31,TBC1D14,AKT2,SIPA1L2,PREX1,AMPH,BIN1,GIT1,ARHGAP23,ALS2,ARF4,SPTBN4,ARHGAP1,ARHGAP5,ARHGDIA,FLCN,NCAM1,RGS9,BCR,SYNGAP1,ARHGEF7,EIF2B4,HERC2,CALM1,CALM2,KALRN,CALM3,CAMK2A,CAMK2B,CAMK2D,CAMK2G,OPHN1,RABEP1,ARHGEF2,ARHGAP33,PDGFA,CHM,CHN1,SHC2,TBC1D22A,PIK3R2,RAB3GAP2,VPS9D1,RIN1,SIPA1L1,ITSN2,ARHGEF3,MAP2K1,ARHGEF26,DAB2IP,DOCK4,ARHGAP32,GAPVD1,PSD,ARHGEF17,PTK…
Elp5		GO: Biological Process	GO:0006836	neurotransmitter transport		2.026e-14	1.613e-10	1.944e-12	1.858e-11	73	212	NAT8L,MEF2C,SYT13,PPFIA4,PPFIA2,PPFIA3,CADPS,ATP1A2,ATP2A2,NAPA,LIN7A,BRAF,SYNJ1,NOS1,CACNA1A,CACNA1B,CAMK2A,NTRK2,SYT6,PAK1,DGKI,TSPOAP1,CHAT,NRXN3,NRXN1,NRXN2,OTOF,SEPT5,SNPH,SNAP91,PTPRN2,SV2B,SV2A,RAB3B,RAP1B,DVL1,TOR1A,CLN8,LRRK2,PPP1R9A,SLC1A3,RPH3A,SLC6A1,SLC6A11,DNAJC5,BRSK1,UNC13A,GAD1,GAD2,SPTBN2,CPLX1,GFAP,STXBP1,VAMP2,GLUL,SYN1,SYN2,SYT1,GPM6B,GRIK5,GRM4,PIP5K1C,SCRIB,SNAPIN,HSPA8,HTR…
G3bp1		GO: Biological Process	GO:0048588	developmental cell growth		2.798e-14	2.227e-10	2.651e-12	2.535e-11	75	222	MAP1B,MAPT,BCL11A,ULK1,SLC25A4,APOE,APP,CPNE5,RAB11A,CDK5R1,BMPR2,DDR1,NRCAM,CAMK2D,PAFAH1B1,SEPT7,CDH4,DCLK1,LHX2,NLGN3,CPNE6,SEMA5B,ANAPC2,PLXNA1,PLXNA2,AKAP6,AATK,PPP3CB,ITSN2,PLXNA4,PRKCZ,SEMA3E,IST1,DBN1,ZEB2,DNM2,DPYSL2,HDAC6,DSCAM,DVL1,EFNA5,RNF6,PLXNC1,EIF4G2,CTTN,RPL4,EPHA7,IMPACT,ARIH2,SEMA4F,MAP2K4,SIRT6,MTOR,SLIT1,UNC13A,SOX9,SPART,CLASP2,PLXND1,CYFIP1,SYT1,COBL,NEDD4L,NR3C1,GSK3B,TIA…
Dusp14		GO: Biological Process	GO:0001505	regulation of neurotransmitter levels		3.514e-14	2.798e-10	3.292e-12	3.147e-11	73	214	NAT8L,ABAT,MAOA,MEF2C,SYT13,PPFIA4,PPFIA2,PPFIA3,CADPS,ATP1A2,ATP2A2,NAPA,LIN7A,BRAF,SYNJ1,NOS1,CACNA1A,CACNA1B,CAMK2A,NTRK2,SYT6,PEBP1,PAK1,DGKI,PDE1B,TSPOAP1,CHAT,NRXN3,NRXN1,NRXN2,OTOF,SEPT5,SNPH,SNAP91,PTPRN2,RAB3B,RAP1B,DVL1,TOR1A,CLN8,LRRK2,PPP1R9A,SLC1A3,RPH3A,DNAJC5,BRSK1,UNC13A,GAD1,GAD2,SPTBN2,CPLX1,GFAP,STXBP1,VAMP2,GLUL,SYN1,SYN2,SYT1,AGTPBP1,GPM6B,GRIK5,GRM4,PIP5K1C,SCRIB,SNAPIN,HSPA…
Cbx1		GO: Biological Process	GO:0007034	vacuolar transport		4.629e-14	3.685e-10	4.285e-12	4.096e-11	89	288	ABCA1,AP2A1,AP1G1,TBC1D14,ALS2,ARL1,STX16,BECN1,SNX3,RAB11A,NEDD4,SQSTM1,MTMR2,VPS51,AP3D1,RAB12,NPC1,SPAG9,DCLK1,RAB11B,AP1S1,PIK3C3,CLTC,GOSR1,GOSR2,GCC2,TMED9,MAPK1,MAP2K1,RAB11FIP3,DCTN1,CHMP7,SGSM2,CORO7,RAB6A,TBC1D17,ARL4C,STX6,LRRK2,RPS27A,EHD4,EHD3,VPS52,VTI1B,AGAP2,VPS37A,ANKFY1,RHOBTB3,VPS50,LMTK2,ATG14,RAB14,RAB6B,TRAK1,NSG1,VPS35,VPS41,KIF13A,SORL1,MON2,DENND2A,ERC1,SNX16,WASHC2A,RAB1…
Dync1h1		GO: Biological Process	GO:0032446	protein modification by small protein conjugation		5.076e-14	4.041e-10	4.645e-12	4.44e-11	206	903	BCL11A,KLHL32,KLHL29,PARP1,HECW2,MIB1,KLHL42,AKT1,FBXO33,FBXO32,FBXO45,CUL4A,CUL3,CUL1,OGT,SH3RF1,XIAP,CBX4,TRIM23,RNF38,TRIM37,DCAF5,NEDD4,BMI1,CDC16,HERC3,HERC2,UHRF2,BTRC,PRICKLE1,HECTD4,NUP88,DCUN1D1,NEURL1,TRIP12,UBE4A,CLU,ANAPC2,FBXW5,TOLLIP,ARIH1,FBXL2,HECTD1,PSMF1,GNL3L,UBQLN1,SEPT4,RNF185,KBTBD2,RNF14,RNF167,PRKCE,PRKCG,N4BP1,UBE3C,CTNNB1,MAPK9,HERPUD1,WSB1,KLHL24,TRPC4AP,PSMA1,RNF144A,P…
Ndel1		GO: Biological Process	GO:0043269	regulation of ion transport		8.21e-14	6.536e-10	7.427e-12	7.1e-11	163	669	TTYH1,NAT8L,ABAT,MEF2C,ADCYAP1R1,TPCN1,ADORA1,AKT1,AKT2,DPP10,ANK2,ANK3,SLC25A4,APOE,SPTBN4,ASPH,ATP1A1,ATP1A2,ATP2B2,ATP2B4,MYO5A,NEDD4,CACNA1I,CACNA1H,CACNA1G,NOS1,CA2,CACNA1A,CACNA1B,CACNA2D1,CACNB1,CACNB2,CACNB3,CACNB4,CALM1,CALM2,CALM3,CAMK2A,CAMK2B,CAMK2D,CAMK2G,CLIC6,RAB11B,CACNA2D2,PACSIN3,CBARP,REPIN1,NLGN3,SERPINE2,SLC9A3R1,CLCN3,CLCN4,CLCN6,NRXN1,NALCN,PLCB4,PLCG1,HOMER1,CNTN1,AKAP6,UB…
Zbtb4		GO: Biological Process	GO:0033365	protein localization to organelle		8.746e-14	6.963e-10	7.824e-12	7.479e-11	208	919	UBL4A,ADAR,PARP1,OSBPL8,WDR35,AKT1,USP36,OGT,ANK2,IFT20,ARF4,ARL1,ASNA1,FLCN,DYNLL1,RERE,BECN1,MBTPS1,RAB11A,NEDD4,BNIP3L,NF2,ZPR1,AP3D1,NRAS,PRICKLE1,NUP88,CHAMP1,CCT6A,CD81,DCLK1,PDE2A,CFL1,ZDHHC8,TERF2IP,SLC9A3R1,PIK3R1,PIK3R2,RAB3GAP2,SNX10,CIZ1,TOLLIP,SEC61A1,PLRG1,AKAP6,GNL3L,BAG4,GOSR2,CRY2,PPP2CA,PPP2R2B,CSE1L,PPP3CA,PPP3CB,GCC2,DYNLL2,PKIA,IPO13,MAPK1,CTNNB1,MAPK9,RAB11FIP3,DAB2IP,CYLD,A…
Acsl1		GO: Biological Process	GO:0048193	Golgi vesicle transport		1.132e-13	9.01e-10	1.001e-11	9.571e-11	99	340	CNST,AP2A1,AP1G1,TBC1D14,CUL3,ANK1,ANK2,ANK3,BLZF1,ARF3,ARF4,SPTBN4,ARL1,NRBP2,USO1,DYNLL1,VAMP4,MYO5A,NAPG,NAPA,NSF,VAPB,COPB2,KIF3B,GOSR1,ATL3,SEC22B,GOSR2,SEC24C,CSK,GCC2,DYNLL2,TMED9,DCTN1,SGSM2,GOLGA5,CORO7,RAB1A,RAB6A,DYNC1H1,DYNC1I1,DNM2,ATP9A,BCAP31,GOLGA7,CNIH1,DCTN4,STX6,EHD3,ATP8A1,SEC24B,LYPLA1,SEC23B,SEC23A,VTI1B,ANKFY1,HYOU1,COPZ1,COPG1,MYO18A,PPP6R1,RAB14,RAB6B,COG8,ARFGAP2,VPS41,E…
Zfyve27		GO: Biological Process	GO:0038093	Fc receptor signaling pathway		1.46e-13	1.163e-09	1.277e-11	1.221e-10	70	206	ACTB,ACTG1,CUL1,IKBKG,MYO10,BTRC,WASL,NRAS,CALM1,CALM2,CALM3,PAK1,WIPF3,PIK3CB,PIK3R1,PIK3R2,PLCG1,PSMF1,PPP3CA,PPP3CB,PRKCE,MAPK1,MAPK9,MAPK10,MAP2K7,PSMA1,PSMA6,PSMC1,PSMC2,PSMC3,PSMC5,PSMC6,PSMD1,PSMD2,PSMD3,PSMD5,PSMD7,PSMD8,PSMD9,PSMD11,PSMD12,PTK2,ELMO1,ABI1,ACTR3,ARPC2,PSME3,RPS27A,BAIAP2,MAP2K4,NCKIPSD,SKP1,CYFIP2,ELMO2,FYN,NCKAP1,TAB2,CYFIP1,MAP3K7,FBXW11,TRAF6,UBA52,UBE2N,HRAS,HSP90AA1,…
Rars		GO: Biological Process	GO:0051650	establishment of vesicle localization		1.799e-13	1.433e-09	1.557e-11	1.489e-10	80	252	SYT13,CUL3,AMPH,IKBKG,SHROOM2,USO1,CADPS,ATP2A2,MYO5A,RAB11A,NAPA,LIN7A,BRAF,SYNJ1,AP3D1,CACNA1A,WASL,NSF,SYT6,OPHN1,PAFAH1B1,RAB11B,KIF3B,OTOF,SEPT5,GOSR1,MYRIP,SEC22B,GOSR2,SEC24C,TMED9,PRKCZ,CTNNB1,MAP2K1,SNPH,DCTN1,DNM1,RAB1A,MAP4K2,DYNC1I1,DNM2,DPYSL2,RAP1B,TOR1A,RASGRP1,CNIH1,LRRK2,SEC24B,SEC23A,ITSN1,SH3GL2,PPP6R1,RPH3A,DNAJC5,KIF13A,UNC13A,SPTBN2,CPLX1,CLASP2,STXBP1,VAMP2,VAMP7,SYN1,SYT1,…
Wwc1		GO: Biological Process	GO:0048814	regulation of dendrite morphogenesis		1.907e-13	1.518e-09	1.633e-11	1.561e-10	41	89	NUMB,NEDD4,CDK5R1,KALRN,CAMK2B,PAFAH1B1,NUMBL,CFL1,NLGN3,ANAPC2,PPP3CA,NSMF,SIPA1L1,SS18L1,RELN,DBN1,PTEN,PTPRD,PTPRF,PTPRZ1,PQBP1,ACTR3,EPHA4,LRRK2,BAIAP2,SGK1,PPP1R9A,STAU2,TNIK,SARM1,VAMP7,SRCIN1,GRIN1,GSK3B,TIAM1,BHLHB9,GORASP1,YWHAH,SHANK3,LRP8,CAPRIN1
Ywhah		GO: Biological Process	GO:0060998	regulation of dendritic spine development		2.106e-13	1.676e-09	1.783e-11	1.705e-10	34	65	MEF2C,APOE,CDK5R1,KALRN,CAMK2B,PAFAH1B1,NEURL1,CFL1,NLGN3,SIPA1L1,RELN,DBN1,PTEN,ASAP1,SHANK1,LPAR1,EIF4G2,EPHA4,LRRK2,BAIAP2,PPP1R9A,CPEB3,MTOR,STAU2,PLK2,GRN,SRCIN1,NR3C1,TIAM1,BHLHB9,ZMYND8,SHANK3,LRP8,CAPRIN1
Sart3		GO: Biological Process	GO:1903050	regulation of proteolysis involved in cellular protein catabolic process		2.312e-13	1.841e-09	1.937e-11	1.852e-10	83	267	AKT1,CUL3,CUL1,APC,ARAF,CCAR2,NELL1,CDC16,BTRC,PRICKLE1,OPHN1,USP14,DLGAP1,CLU,ANAPC2,ARIH1,PSMF1,UBQLN1,RNF14,CSNK1A1,CSNK1E,PRKACA,PRKCG,N4BP1,HERPUD1,DAB2IP,PSMA1,RNF144A,PSMA6,PSMC1,PSMC2,PSMC3,PSMC5,PSMC6,PSMD1,PSMD2,PSMD3,PSMD5,PSMD7,PSMD8,PSMD9,PSMD11,PSMD12,KEAP1,PTEN,PTK2,DVL1,BCAP31,DYNC1LI1,PSME3,TRIB1,LRRK2,RPS27A,WAC,PTK2B,ARIH2,SCO1,ANAPC5,SDCBP,SKP1,SMARCC1,SUMO3,PCID2,GIPC1,PLK2,R…
Slc25a22		GO: Biological Process	GO:1903362	regulation of cellular protein catabolic process		2.998e-13	2.387e-09	2.486e-11	2.376e-10	87	287	AKT1,CUL3,CUL1,APC,APOE,ARAF,CCAR2,NELL1,CDC16,BTRC,PRICKLE1,OPHN1,USP14,CD81,DLGAP1,CLU,ANAPC2,ARIH1,PSMF1,UBQLN1,RNF14,CSNK1A1,CSNK1E,PRKACA,PRKCG,N4BP1,HERPUD1,DAB2IP,PSMA1,RNF144A,PSMA6,PSMC1,PSMC2,PSMC3,PSMC5,PSMC6,PSMD1,PSMD2,PSMD3,PSMD5,PSMD7,PSMD8,PSMD9,PSMD11,PSMD12,KEAP1,PTEN,PTK2,RNF128,DVL1,BCAP31,DYNC1LI1,PSME3,TRIB1,LRRK2,RPS27A,WAC,PTK2B,ARIH2,SCO1,ANAPC5,SDCBP,SKP1,SMARCC1,SUMO3,P…
Atp6ap1		GO: Biological Process	GO:0035249	synaptic transmission, glutamatergic		3.332e-13	2.652e-09	2.734e-11	2.614e-10	39	83	MEF2C,ADORA1,ALS2,ATP1A2,NAPA,CACNA1A,CACNB4,KALRN,NTRK2,CCKBR,OPHN1,PAK1,DGKI,NLGN3,SERPINE2,CLCN3,NRXN1,PRKACA,RELN,CLSTN3,LRRK2,PTK2B,SLC1A4,SHANK2,UNC13A,IQSEC2,GLUL,SYT1,GRIA2,GRIK5,GRIN1,GRM3,GRM4,GRM5,GRM7,TNR,MAPK8IP2,SHANK3,SLC17A7
Scrn1		GO: Biological Process	GO:0072659	protein localization to plasma membrane		6.149e-13	4.895e-09	4.995e-11	4.775e-10	73	225	ZFYVE27,CNST,ADCY6,AKT1,AKT2,STX7,DPP10,ANK1,ANK2,ANK3,IFT20,BLZF1,SPTBN4,NUMB,VAMP4,MYO5A,RAB11A,LIN7A,BSG,CACNB2,CACNB3,KALRN,NSF,RILPL1,MAP7,CDH2,AP2M1,SLC9A3R1,NRXN1,PIK3R1,PIK3R2,CLTC,HECTD1,TMEM59,BAG4,CLIP3,CSK,GCC2,APPL1,PRKCZ,PRKG2,DLG1,PID1,DPP6,TSPAN5,GOLGA7,CLIP1,EHD3,LYPLA1,SCP2,VTI1B,FLOT2,SORBS1,EFR3B,KIF13A,SCN3B,TNIK,SPTBN1,NFASC,CLASP2,EFR3A,RAB10,STXBP1,VAMP2,VAMP7,PACS2,PPP1R9…
BC005537		GO: Biological Process	GO:0060997	dendritic spine morphogenesis		7.6e-13	6.05e-09	6.111e-11	5.842e-10	27	45	CDK5R1,KALRN,CAMK2B,PAFAH1B1,SEPT7,CFL1,NLGN3,SIPA1L1,CTNND2,RELN,DBN1,PTEN,SHANK1,HDAC6,DVL1,EPHA4,EPHA5,LRRK2,BAIAP2,PPP1R9A,STAU2,SRCIN1,TIAM1,BHLHB9,SHANK3,LRP8,CAPRIN1
Cacng2		GO: Biological Process	GO:0043254	regulation of protein complex assembly		7.833e-13	6.236e-09	6.236e-11	5.961e-10	109	400	MAP1B,MAPT,BCL11A,ADD1,PARP1,AHR,ULK1,PREX1,CUL4A,APC,SPTBN4,NAPA,NCAM1,WASF1,WASL,CAPZA2,CAPZB,WIPF3,CLU,PIK3R2,BAG4,CREB1,CLIP3,PPP2R5B,PRKCE,PRKCZ,CTNNB1,MAPK9,EIF2AK2,DAB2IP,BCLAF1,PSMC1,PSMC2,PSMC3,PSMC5,PSMC6,DBN1,DDB1,DDX3X,TWF1,PTPN11,PEX5,DLG1,RAF1,HDAC6,PDCD6IP,DNM1L,ACTR3,ARPC2,RNF4,ABI2,CTTN,RPA1,CRBN,DMTN,IMPACT,ATAT1,CLIP1,PTK2B,SEC24B,BAIAP2,FKBP4,SGK1,PPP1R9A,MAPRE1,MTOR,VPS41,UNC…
Mdh2		GO: Biological Process	GO:0016236	macroautophagy		8.776e-13	6.986e-09	6.868e-11	6.566e-10	113	421	MAP1A,MDH1,RPTOR,TBC1D14,KIAA1324,ULK1,USP36,IFT20,NRBP2,DYNLL1,BECN1,ATP6V1A,ATP6V1B2,ATP6V0C,ATP6V1E1,ATP6V0B,ATP6V1G2,ATP6V0A1,NEDD4,CDK5R1,BNIP3,BNIP3L,SQSTM1,MTMR3,RAB12,NPC1,PAFAH1B2,PFKP,ZDHHC8,KIAA1549L,RRAGD,PIK3C3,RAB3GAP2,PIP4K2A,TECPR1,UBQLN1,FEZ1,DYNLL2,PRKAB2,POLDIP2,MAP2K1,RUBCN,ATG13,PHYHIP,IST1,ALKBH5,QSOX1,MFN2,RAB1A,ATG16L1,HDAC6,ATG2B,DNM1L,RFWD3,DZANK1,EIF2S1,RNF41,PIP4K2C,CT…
Scn1b		GO: Biological Process	GO:0006897	endocytosis		8.8e-13	7.005e-09	6.868e-11	6.566e-10	159	665	ABCA1,ABL2,ABR,MBL2,ACTB,ACTG1,ADD1,ADORA1,GRK2,AP2A1,AP2A2,AP2B1,MIB1,ULK1,AMPH,BIN1,APLP1,DGKD,APOE,APP,BECN1,ATP5F1B,SNX3,MYO10,BCR,NEDD4,SYNJ1,MTMR2,NPC1,WASL,HIP1R,OPHN1,RABEP1,SCARB1,PAK1,CD81,RAB11B,ENPP2,WIPF3,PACSIN3,NLGN3,EPS15L1,AP2M1,AP1S1,CLCN3,PIK3CB,PIK3R1,PIK3R2,CLTB,CLTC,SNX10,PLCG1,EPN1,LRP12,NECAP1,RIN1,CLIP3,CSK,CSNK1A1,CSNK1E,ITSN2,PRKCA,PRKCE,PRKCG,MAPK1,RUBCN,GAPVD1,SNPH,SI…
Atp6v1e1		GO: Biological Process	GO:0016055	Wnt signaling pathway		9.569e-13	7.618e-09	7.396e-11	7.07e-10	127	494	ABL2,MARK1,NDRG2,AP2A1,AP2A2,AP2B1,AES,IFT80,CUL3,CUL1,IFT20,APC,XIAP,CHD8,APOE,PLPP3,RSPO2,CCAR2,ATP6V0C,SNX3,CCND1,BMP2,BTRC,CALM1,CALM2,PRICKLE1,CALM3,CAMK2A,CDH2,LRRFIP2,CDK14,AP2M1,SLC9A3R1,CLTC,NLE1,TMEM64,PSMF1,CPE,PPP2CA,PPP2R1A,PPP3CA,PPP3CB,CSNK1A1,CSNK1E,CTNNB1,CTNND2,DAB2IP,CYLD,PSMA1,PSMA6,PSMC1,PSMC2,PSMC3,PSMC5,PSMC6,PSMD1,PSMD2,PSMD3,PSMD5,PSMD7,PSMD8,PSMD9,PSMD11,PSMD12,PTEN,DDB1…
Ppp1r12c		GO: Biological Process	GO:1990778	protein localization to cell periphery		1.006e-12	8.005e-09	7.698e-11	7.359e-10	73	227	ZFYVE27,CNST,ADCY6,AKT1,AKT2,STX7,DPP10,ANK1,ANK2,ANK3,IFT20,BLZF1,SPTBN4,NUMB,VAMP4,MYO5A,RAB11A,LIN7A,BSG,CACNB2,CACNB3,KALRN,NSF,RILPL1,MAP7,CDH2,AP2M1,SLC9A3R1,NRXN1,PIK3R1,PIK3R2,CLTC,HECTD1,TMEM59,BAG4,CLIP3,CSK,GCC2,APPL1,PRKCZ,PRKG2,DLG1,PID1,DPP6,TSPAN5,GOLGA7,CLIP1,EHD3,LYPLA1,SCP2,VTI1B,FLOT2,SORBS1,EFR3B,KIF13A,SCN3B,TNIK,SPTBN1,NFASC,CLASP2,EFR3A,RAB10,STXBP1,VAMP2,VAMP7,PACS2,PPP1R9…
Ahr		GO: Biological Process	GO:0032535	regulation of cellular component size		1.159e-12	9.223e-09	8.784e-11	8.397e-10	104	377	MAP1B,MAPT,BCL11A,ADD1,RPTOR,AHR,AKT1,ULK1,PREX1,OGT,ALS2,APOE,SHROOM2,SPTBN4,ARHGAP5,ATP2B2,RAB11A,PEX11B,CDK5R1,BMPR2,WASF1,WASL,NRCAM,CAPZA2,CAPZB,PAFAH1B1,CDH4,CFL1,WIPF3,SLC9A3R1,CLCN3,CLCN6,SEMA5B,PIK3R2,ANAPC2,PLXNA1,PLXNA2,BAG4,CREB1,AATK,PLXNA4,PRKCE,SEMA3E,IST1,DBN1,PTEN,HP1BP3,TWF1,DLG1,WDR1,RAB3B,DNM2,DPYSL2,DSCAM,ACTR3,ARPC2,EFNA5,RNF6,ABI2,PLXNC1,EIF4G2,CTTN,RPL4,DMTN,EPHA7,CLN8,PTK…
Map1s		GO: Biological Process	GO:0034765	regulation of ion transmembrane transport		1.464e-12	1.166e-08	1.1e-10	1.051e-09	119	455	MEF2C,TPCN1,AKT1,AKT2,DPP10,ANK2,ANK3,ASPH,ATP1A2,ATP2B4,MYO5A,NEDD4,CACNA1I,CACNA1H,CACNA1G,NOS1,CACNA1A,CACNA1B,CACNA2D1,CACNB1,CACNB2,CACNB3,CACNB4,CALM1,CALM2,CALM3,CAMK2D,CLIC6,CACNA2D2,CBARP,NLGN3,SLC9A3R1,CLCN3,CLCN4,CLCN6,NRXN1,NALCN,PLCG1,HOMER1,AKAP6,UBQLN1,MINK1,CLIC4,PPP2CA,PRKACA,PRKCE,CTNNB1,KLHL24,RELN,TCAF1,DAPK1,DLG1,WDR1,DNM2,SHANK1,DPP6,RASGRF1,RASGRF2,CRBN,CACNG2,PTK2B,SCN1B,S…
Atp6v0a1		GO: Biological Process	GO:0032104	regulation of response to extracellular stimulus		1.632e-12	1.299e-08	1.203e-10	1.15e-09	63	184	TBC1D14,KIAA1324,ULK1,USP36,IFT20,NRBP2,BECN1,ATP6V1A,ATP6V1B2,ATP6V0C,ATP6V1E1,ATP6V0B,ATP6V1G2,ATP6V0A1,NEDD4,CDK5R1,BNIP3,BNIP3L,SQSTM1,MTMR3,RAB12,NPC1,PAFAH1B2,ZDHHC8,RAB3GAP2,PIP4K2A,UBQLN1,FEZ1,PRKCG,POLDIP2,RUBCN,QSOX1,HDAC6,DNM1L,RNF41,PIP4K2C,CTTN,LRRK2,WAC,ATP6V1D,MTOR,VPS35,WDFY3,WBP11,GAPDH,SREBF2,KAT2A,EHMT2,SUPT5H,EXOC7,CLEC16A,LARP1,ATP13A2,ATP6V0A2,U2AF2,SCOC,UCHL1,VDAC1,ATP6V0E2…
Calm3		GO: Biological Process	GO:0032107	regulation of response to nutrient levels		1.632e-12	1.299e-08	1.203e-10	1.15e-09	63	184	TBC1D14,KIAA1324,ULK1,USP36,IFT20,NRBP2,BECN1,ATP6V1A,ATP6V1B2,ATP6V0C,ATP6V1E1,ATP6V0B,ATP6V1G2,ATP6V0A1,NEDD4,CDK5R1,BNIP3,BNIP3L,SQSTM1,MTMR3,RAB12,NPC1,PAFAH1B2,ZDHHC8,RAB3GAP2,PIP4K2A,UBQLN1,FEZ1,PRKCG,POLDIP2,RUBCN,QSOX1,HDAC6,DNM1L,RNF41,PIP4K2C,CTTN,LRRK2,WAC,ATP6V1D,MTOR,VPS35,WDFY3,WBP11,GAPDH,SREBF2,KAT2A,EHMT2,SUPT5H,EXOC7,CLEC16A,LARP1,ATP13A2,ATP6V0A2,U2AF2,SCOC,UCHL1,VDAC1,ATP6V0E2…
Fkbp8		GO: Biological Process	GO:0051345	positive regulation of hydrolase activity		1.755e-12	1.397e-08	1.282e-10	1.225e-09	205	929	RALGAPA1,ABL2,ABR,MEF2C,ADCYAP1R1,TBC1D24,MEN1,KITLG,ARHGAP31,TBC1D14,AKT1,AKT2,SIPA1L2,PREX1,AMPH,BIN1,GIT1,ARHGAP23,ALS2,APP,ARF4,SPTBN4,ARHGAP1,ARHGAP5,ARHGDIA,ARL1,ASPH,FLCN,NCAM1,RGS9,BCR,SYNGAP1,BMP2,ARHGEF7,EIF2B4,HERC2,CALM1,CALM2,KALRN,CALM3,CAMK2A,CAMK2B,CAMK2D,CAMK2G,CASP9,OPHN1,RABEP1,ARHGEF2,ARHGAP33,VAPB,PDGFA,CHM,CHN1,SHC2,TBC1D22A,PIK3R2,RAB3GAP2,AKAP6,VPS9D1,RIN1,PPP2CA,PTPA,SIPA…
Ddx39b		GO: Biological Process	GO:0034762	regulation of transmembrane transport		2.128e-12	1.694e-08	1.54e-10	1.472e-09	122	473	MEF2C,TPCN1,AKT1,AKT2,DPP10,ANK2,ANK3,SLC25A4,ASPH,ATP1A2,ATP2B4,MYO5A,NEDD4,CACNA1I,CACNA1H,CACNA1G,NOS1,CA2,CACNA1A,CACNA1B,CACNA2D1,CACNB1,CACNB2,CACNB3,CACNB4,CALM1,CALM2,CALM3,CAMK2D,CLIC6,CACNA2D2,CBARP,NLGN3,SLC9A3R1,CLCN3,CLCN4,CLCN6,NRXN1,NALCN,PLCG1,HOMER1,AKAP6,UBQLN1,MINK1,CLIC4,PPP2CA,PRKACA,PRKCE,CTNNB1,KLHL24,RELN,TCAF1,DAPK1,DLG1,WDR1,DNM2,SHANK1,DPP6,RASGRF1,RASGRF2,CRBN,CACNG2,P…
Gipc1		GO: Biological Process	GO:0045732	positive regulation of protein catabolic process		2.34e-12	1.863e-08	1.678e-10	1.604e-09	81	268	AKT1,CUL4A,CUL3,CUL1,APC,APOE,NEDD4,CDC16,BTRC,NRDC,PRICKLE1,NSF,CD81,PACSIN3,CLU,ANAPC2,ARIH1,PSMF1,UBQLN1,SEC22B,RNF14,CSNK1A1,CSNK1E,GGA1,HERPUD1,DAB2IP,PSMA1,RNF144A,PSMA6,PSMC1,PSMC2,PSMC3,PSMC5,PSMC6,PSMD1,PSMD2,PSMD3,PSMD5,PSMD7,PSMD8,PSMD9,PSMD11,PSMD12,KEAP1,PTEN,PTK2,RNF128,ITCH,DVL1,BCAP31,PSME3,TRIB1,LPCAT1,LRRK2,RPS27A,PTK2B,ARIH2,ANAPC5,FOXO1,SKP1,TRIM32,SUMO3,SORL1,SOX9,PLK2,RNF114…
Cops6		GO: Biological Process	GO:0010608	posttranscriptional regulation of gene expression		2.897e-12	2.306e-08	2.059e-10	1.968e-09	122	475	AARS,RBM10,ADAR,AKT1,AKT2,APEX1,APLP1,APP,MKNK1,KHSRP,DROSHA,DDX25,EIF3B,RBM24,EIF4G3,NCBP1,CDC123,ANGEL2,EIF2B4,NEURL1,QKI,EIF4E2,PSMF1,ZNF385A,NCOR1,NCOR2,GTPBP2,EIF5B,GIGYF2,PRKCA,MAPK1,PUM1,MAP2K1,EIF2AK2,PSMA1,PSMA6,PSMC1,PSMC2,PSMC3,PSMC5,PSMC6,PSMD1,PSMD2,DAPK1,PSMD3,PSMD5,PSMD7,PSMD8,PSMD9,CTIF,PSMD11,PSMD12,DDX1,DDX3X,DHX9,PTCD3,DXO,UPF1,EEF2,EIF2S1,EIF4A1,EIF4A2,EIF4B,EIF4G1,EIF4G2,EIF5…
Cyb561		GO: Biological Process	GO:0051056	regulation of small GTPase mediated signal transduction		4.347e-12	3.461e-08	3.063e-10	2.928e-09	86	295	RALGAPA1,ABCA1,ABL2,ABR,KITLG,ARHGAP31,SIPA1L2,PREX1,CUL3,OGT,CDC42BPA,ARHGAP23,DGKZ,ALS2,APOE,ARHGAP1,ARHGAP5,ARHGDIA,FLCN,BCR,SYNGAP1,ARHGEF7,SQSTM1,MMD2,KALRN,CAMK2D,OPHN1,DGKI,ARHGEF2,CDH2,ARHGAP33,ADGRG1,CHN1,PIK3R2,PPP2CB,SIPA1L1,ITSN2,ARHGEF3,MAP2K1,ARHGEF26,DAB2IP,ARHGAP32,RELN,PSD,ARHGEF17,SRGAP3,ARHGAP44,IQSEC1,MFN2,DNM2,RAF1,IQSEC3,RAP1GAP,RASGRF1,RASGRF2,LPAR1,RASGRP1,RHOT1,FOXM1,PSD2…
Gle1		GO: Biological Process	GO:0007169	transmembrane receptor protein tyrosine kinase signaling pathway		4.51e-12	3.591e-08	3.15e-10	3.011e-09	163	700	ABL2,ZFYVE27,SPRED2,MATK,ACTB,ACTG1,ADORA1,AP2A1,AP2A2,AP2B1,OSBPL8,AKT1,FOXO4,AKT2,ULK1,OGT,GIT1,APLP2,DGKD,APP,ARF4,ATP6V1A,ATP6V1B2,ATP6V0C,ATP6V1E1,ATP6V0B,ATP6V1G2,ATP6V0A1,ATP6AP1,NCBP1,BCR,NEDD4,BMP2,CDK5R1,BMPR2,ARHGEF7,SGPL1,DDR1,WASL,NRAS,KALRN,NTRK2,SH2D2A,USP8,CD8A,NEURL1,PAK1,REPS2,PDGFA,PDK2,CHN1,EPS15L1,AP2M1,SLC9A3R1,SHC2,PIK3CB,PIK3R1,PIK3R2,PLCG1,EPN1,BCAR1,PPP2R5B,PPP2R5D,CSK,S…
Slc35e1		GO: Biological Process	GO:0007215	glutamate receptor signaling pathway		6.919e-12	5.508e-08	4.79e-10	4.579e-09	35	75	MEF2C,APP,ATP1A3,CDK5R1,CAMK2A,NLGN3,NRXN1,HOMER1,MINK1,KLHL24,RELN,DAPK1,GRIN3A,SHANK1,RASGRF1,RASGRF2,CACNG2,PTK2B,CPEB4,PPARGC1A,PLCB1,GNA11,GNAQ,GRIA1,GRIA2,GRIA3,GRIK5,GRIN1,GRM3,GRM4,GRM5,GRM7,GSG1L,MAPK8IP2,SHANK3
NA		GO: Biological Process	GO:0007411	axon guidance		7.125e-12	5.672e-08	4.89e-10	4.674e-09	74	240	TENM2,UNC5A,ANK3,APBB1,APP,SPTBN4,UNC5C,MYH10,NCAM1,CDK5R1,BMPR2,NEO1,NFIB,NRAS,NRCAM,OPHN1,CDH4,CHN1,LHX2,NRXN3,NRXN1,SEMA5B,PLXNA1,PLXNA2,CREB1,CRMP1,FEZ1,PLXNA4,MAPK1,SEMA3E,RELN,DAG1,PTK2,DPYSL2,DSCAM,DVL1,RANBP9,EFNA5,EFNB3,PLXNC1,ROBO2,EPHA4,EPHA5,EPHA7,ETV1,EXT1,SCN1B,FOXG1,SEMA4F,LMTK2,SLIT1,ENAH,FYN,USP33,GAP43,MYCBP2,SPTAN1,SPTB,SPTBN1,SPTBN2,NFASC,PLXND1,MAPK8IP3,CNTN2,B4GAT1,TNR,AGRN,…
Stxbp5		GO: Biological Process	GO:0060627	regulation of vesicle-mediated transport		7.715e-12	6.142e-08	5.249e-10	5.018e-09	127	508	ABL2,ABR,CNST,MBL2,ADD1,AP1G1,TBC1D14,MIB1,AKT2,SYT13,BIN1,CADPS,VAMP4,ATP2A2,SNX3,ATP6AP1,MYO5A,RAB11A,NAPA,NCAM1,BCR,BRAF,SYNJ1,MTMR2,CACNA1I,CACNA1H,CACNA1G,CACNA1A,WASL,NSF,SYT6,OPHN1,SCARB1,RAB11B,PACSIN3,CBARP,RAB3C,PIK3CB,TBC1D22A,SEPT5,GOSR1,CLIP3,CSK,PRKCA,PRKCG,MAPK1,MAP2K1,RUBCN,SNPH,SIRPA,PTEN,DNAJC6,PTK2,MAGI2,SNAP91,SGSM2,RABGAP1L,DNM1,RAB3B,DNM2,RAP1B,RAP1GAP,PDCD6IP,TOR1A,TNK2,CBL…
Pcmt1		GO: Biological Process	GO:0016311	dephosphorylation		8.057e-12	6.414e-08	5.435e-10	5.196e-09	115	445	CNST,LMTK3,MEF2C,PPM1H,ADORA1,APEX1,PLPP3,ATP1A1,BMP2,SYNJ1,SYNJ2,MTMR3,MTMR2,BTRC,NUDT16,CALM1,CALM2,CALM3,CAMK2G,MTMR6,MTMR4,PPTC7,PGAM1,DUSP26,UBN1,AKAP6,BAG4,PPM1K,PPP1CB,PPP1R2,CRY2,PPP2CA,PPP2CB,PPP2R1A,PPP2R2B,PPP2R2C,PTPA,PPP2R5B,PPP2R5D,PPP3CA,NSMF,PPP3CB,PPP5C,LPIN2,MARF1,PPP1R16B,PPIP5K1,EIF2AK2,PTEN,DNAJC6,MAGI2,PTPN11,PTPN13,PTPRD,SMG7,PTPRF,PTPRG,PLPPR4,PTPRN,PTPRN2,PTPRR,PTPRS,PTPR…
Lrp11		GO: Biological Process	GO:0009896	positive regulation of catabolic process		8.258e-12	6.574e-08	5.524e-10	5.281e-09	109	414	TPCN1,KIAA1324,AKT1,AKT2,ULK1,CUL4A,CUL3,CUL1,APC,APOE,FLCN,BECN1,NEDD4,BNIP3,BNIP3L,SQSTM1,CDC16,BTRC,RAB12,NRDC,PRICKLE1,NSF,PAFAH1B2,CD81,PACSIN3,CLU,PIK3CB,RAB3GAP2,PIP4K2A,ANAPC2,ARIH1,PSMF1,UBQLN1,TMEM59,SEC22B,GTPBP1,RNF14,CSNK1A1,CSNK1E,PRKCE,GGA1,HERPUD1,DAB2IP,PSMA1,RNF144A,PSMA6,PSMC1,PSMC2,PSMC3,PSMC5,PSMC6,PSMD1,PSMD2,PSMD3,PSMD5,PSMD7,PSMD8,PSMD9,PSMD11,PSMD12,KEAP1,PTEN,PTK2,RNF128…
Snx3		GO: Biological Process	GO:0097485	neuron projection guidance		8.911e-12	7.094e-08	5.911e-10	5.651e-09	74	241	TENM2,UNC5A,ANK3,APBB1,APP,SPTBN4,UNC5C,MYH10,NCAM1,CDK5R1,BMPR2,NEO1,NFIB,NRAS,NRCAM,OPHN1,CDH4,CHN1,LHX2,NRXN3,NRXN1,SEMA5B,PLXNA1,PLXNA2,CREB1,CRMP1,FEZ1,PLXNA4,MAPK1,SEMA3E,RELN,DAG1,PTK2,DPYSL2,DSCAM,DVL1,RANBP9,EFNA5,EFNB3,PLXNC1,ROBO2,EPHA4,EPHA5,EPHA7,ETV1,EXT1,SCN1B,FOXG1,SEMA4F,LMTK2,SLIT1,ENAH,FYN,USP33,GAP43,MYCBP2,SPTAN1,SPTB,SPTBN1,SPTBN2,NFASC,PLXND1,MAPK8IP3,CNTN2,B4GAT1,TNR,AGRN,…
Utrn		GO: Biological Process	GO:0099531	presynaptic process involved in chemical synaptic transmission		9.947e-12	7.919e-08	6.544e-10	6.256e-09	59	173	NAT8L,MEF2C,SYT13,PPFIA4,PPFIA2,PPFIA3,CADPS,ATP2A2,NAPA,LIN7A,BRAF,SYNJ1,CACNA1A,CACNA1B,CAMK2A,NTRK2,SYT6,PAK1,DGKI,TSPOAP1,CHAT,NRXN3,NRXN1,NRXN2,OTOF,SEPT5,SNPH,SNAP91,PTPRN2,RAB3B,RAP1B,DVL1,TOR1A,LRRK2,PPP1R9A,RPH3A,DNAJC5,BRSK1,UNC13A,GAD1,GAD2,SPTBN2,CPLX1,STXBP1,VAMP2,SYN1,SYN2,SYT1,GRIK5,GRM4,PIP5K1C,SCRIB,SNAPIN,HSPA8,HTR2C,ICA1,TRIM9,CADPS2,KCNC4
Wasf1		GO: Biological Process	GO:0023014	signal transduction by protein phosphorylation		1.611e-11	1.283e-07	1.051e-09	1.005e-08	207	962	ABL2,SPRED2,MARK3,NDRG2,MEF2A,MEF2C,MEN1,ADORA1,KITLG,MAP3K10,AKT1,CUL3,CUL1,SH3RF1,APC,IKBKG,APOE,ARAF,SPTBN4,FLCN,ATP6AP1,NCAM1,SYNGAP1,BMP2,BMPR2,BRAF,NF2,BTRC,NRAS,DIRAS1,CALM1,CALM2,CALM3,CAMK2A,CAMK2B,CAMK2D,CAMK2G,NTRK2,SPAG9,CCKBR,PEBP1,PAFAH1B1,PAK1,CD81,CDH2,PDGFA,DUSP26,SLC9A3R1,SHC2,PIK3CB,PLCG1,MAP4K4,MAPK8IP1,PSMF1,MAGED1,MINK1,CRKL,NCOR1,PPP2CA,PPP2R1A,PPP5C,CSK,PRKCA,PRKCE,PRKCZ,M…
Fyn		GO: Biological Process	GO:0016049	cell growth		1.682e-11	1.339e-07	1.089e-09	1.041e-08	136	562	MAP1B,MAPT,BCL11A,NDRG3,RPTOR,AKT1,ULK1,SLC25A4,APBB1,DGKD,APOE,APP,CPNE5,BLZF1,N6AMT1,FLCN,CCAR2,RAB11A,NCBP1,CDK5R1,BMPR2,NF2,FOXK1,CACNA1A,DDR1,NRCAM,CAMK2D,PAFAH1B1,CD81,SEPT7,CDH4,DCLK1,LHX2,NLGN3,CPNE6,SERPINE2,SEMA5B,ANAPC2,SEC61A1,PLXNA1,PLXNA2,AKAP6,BCAR1,PPP2CA,PPP2R1A,AATK,PPP3CB,ITSN2,PLXNA4,PRKCZ,SEMA3E,DAB2IP,CLSTN3,SERTAD2,IST1,DBN1,ZEB2,PTK2,DDX3X,DDX5,DNM2,DPYSL2,ITCH,HDAC6,DSCAM…
Reps1		GO: Biological Process	GO:0006605	protein targeting		1.846e-11	1.47e-07	1.185e-09	1.133e-08	165	723	ADAR,ADORA1,PARP1,AKT1,AKT2,USP36,OGT,ANK1,ANK2,ANK3,RERE,BECN1,MBTPS1,NEDD4,CDK5R1,BNIP3L,BSG,ZPR1,CACNB1,PRICKLE1,NUP88,SYNGR1,PDE2A,CFL1,CHM,ZDHHC8,SLC9A3R1,PIK3R1,PIK3R2,MIEF1,SEC61A1,AKAP6,BAG4,GOSR2,CRY2,PPP2CA,PPP2R2B,CSE1L,PPP3CA,PPP3CB,GCC2,PKIA,IPO13,PRKG2,MAPK1,CTNNB1,MAPK9,DAB2IP,CYLD,TCAF1,ATG13,DAG1,PSMD8,KEAP1,G3BP2,PEX19,PEX5,MFN2,RAB6A,PHIP,RANBP1,IPO4,TRNT1,TRIM28,RPL3,RPL4,RPL7…
Serinc1		GO: Biological Process	GO:0007265	Ras protein signal transduction		2.131e-11	1.697e-07	1.357e-09	1.298e-08	92	333	ABCA1,ABL2,ABR,KITLG,ULK1,PREX1,CUL3,OGT,DGKZ,ALS2,APOE,ARHGAP1,ARHGAP5,ARHGDIA,FLCN,BCR,SYNGAP1,ARHGEF7,SQSTM1,WASF1,MMD2,NRAS,KALRN,CAMK2D,USP8,DGKI,ARHGEF2,CDH2,CFL1,ADGRG1,SHC2,CRKL,PPP2CB,AATK,ITSN2,ARHGEF3,MAP2K1,ARHGEF26,DAB2IP,ARHGAP32,PSD,ARHGEF17,ELMO1,SETDB1,G3BP2,IQSEC1,MFN2,DNM2,DNMT1,RAF1,RALGDS,IQSEC3,RAP1B,RASGRF1,RASGRF2,LPAR1,RASGRP1,G3BP1,ABI2,TRIM28,BAIAP2,SDCBP,FOXM1,PSD2,HAC…
Lin7a		GO: Biological Process	GO:0099643	signal release from synapse		2.387e-11	1.9e-07	1.496e-09	1.43e-08	56	163	MEF2C,SYT13,PPFIA4,PPFIA2,PPFIA3,CADPS,ATP2A2,NAPA,LIN7A,BRAF,SYNJ1,CACNA1A,CACNA1B,CAMK2A,NTRK2,SYT6,PAK1,DGKI,TSPOAP1,CHAT,NRXN3,NRXN1,NRXN2,OTOF,SEPT5,SNPH,SNAP91,PTPRN2,RAP1B,DVL1,LRRK2,PPP1R9A,RPH3A,DNAJC5,BRSK1,UNC13A,GAD1,GAD2,SPTBN2,CPLX1,STXBP1,VAMP2,SYN1,SYN2,SYT1,GRIK5,GRM4,PIP5K1C,SCRIB,SNAPIN,HSPA8,HTR2C,ICA1,TRIM9,CADPS2,KCNC4
Zwint		GO: Biological Process	GO:0007269	neurotransmitter secretion		2.387e-11	1.9e-07	1.496e-09	1.43e-08	56	163	MEF2C,SYT13,PPFIA4,PPFIA2,PPFIA3,CADPS,ATP2A2,NAPA,LIN7A,BRAF,SYNJ1,CACNA1A,CACNA1B,CAMK2A,NTRK2,SYT6,PAK1,DGKI,TSPOAP1,CHAT,NRXN3,NRXN1,NRXN2,OTOF,SEPT5,SNPH,SNAP91,PTPRN2,RAP1B,DVL1,LRRK2,PPP1R9A,RPH3A,DNAJC5,BRSK1,UNC13A,GAD1,GAD2,SPTBN2,CPLX1,STXBP1,VAMP2,SYN1,SYN2,SYT1,GRIK5,GRM4,PIP5K1C,SCRIB,SNAPIN,HSPA8,HTR2C,ICA1,TRIM9,CADPS2,KCNC4
Atp2b1		GO: Biological Process	GO:0008361	regulation of cell size		2.481e-11	1.975e-07	1.543e-09	1.475e-08	64	199	MAP1B,MAPT,BCL11A,ADD1,RPTOR,AHR,AKT1,ULK1,OGT,APOE,ARHGAP5,ATP2B2,RAB11A,CDK5R1,BMPR2,NRCAM,PAFAH1B1,CDH4,CFL1,SLC9A3R1,CLCN3,CLCN6,SEMA5B,ANAPC2,PLXNA1,PLXNA2,CREB1,AATK,PLXNA4,SEMA3E,IST1,DBN1,PTEN,DNM2,DPYSL2,DSCAM,EFNA5,RNF6,PLXNC1,EIF4G2,CTTN,RPL4,EPHA7,CLN8,SEMA4F,MTOR,SLIT1,RAP1GAP2,SPART,CLASP2,PLXND1,GSK3B,TTL,MACF1,TNR,HSP90AA1,HSP90AB1,VEGFA,XK,SHANK3,NDEL1,KCNMA1,RTN4,LIMK1
Dusp6		GO: Biological Process	GO:0006470	protein dephosphorylation		2.517e-11	2.004e-07	1.553e-09	1.485e-08	94	344	CNST,LMTK3,MEF2C,PPM1H,ADORA1,PLPP3,BMP2,MTMR3,MTMR2,BTRC,CALM1,CALM2,CALM3,CAMK2G,MTMR6,MTMR4,PPTC7,DUSP26,UBN1,AKAP6,BAG4,PPM1K,PPP1CB,PPP1R2,CRY2,PPP2CA,PPP2CB,PPP2R1A,PPP2R2B,PPP2R2C,PTPA,PPP2R5B,PPP2R5D,PPP3CA,NSMF,PPP3CB,PPP5C,MARF1,PPP1R16B,EIF2AK2,PTEN,DNAJC6,MAGI2,PTPN11,PTPN13,PTPRD,PTPRF,PTPRG,PTPRN,PTPRN2,PTPRR,PTPRS,PTPRZ1,PPP1R37,DLG1,DLG2,DLG3,PPP4R1,DUSP3,DUSP6,DUSP7,DUSP8,RPRD1A,…
Kitl		GO: Biological Process	GO:0051347	positive regulation of transferase activity		2.799e-11	2.228e-07	1.714e-09	1.638e-08	154	665	ADCY1,ADCY2,ADCY5,ADCY6,ADCY9,ADORA1,KITLG,SERINC1,RPTOR,OSBPL8,MAP3K10,AKT1,CUL1,IKBKG,ALS2,ARAF,ATP2B4,CCND1,BMI1,NELL1,BMP2,CDK5R1,BRAF,CDC16,BTRC,MMD2,DIRAS1,CALM1,CALM2,CALM3,SPAG9,CCNH,DCUN1D1,NEURL1,PAK1,CD81,VAPB,PDGFA,SHC2,CLU,PIK3CB,ANAPC2,PLCG1,AKAP6,PSMF1,MAGED1,CRKL,PPP2CA,CSK,PRKACA,PRKACB,PRKAR1A,PRKAR1B,PRKAR2A,PRKCZ,MAPK1,CTNNB1,MAPK10,MAP2K1,MAP2K7,EIF2AK2,DIRAS2,DAB2IP,RELN,PSM…
Sgk1		GO: Biological Process	GO:0000165	MAPK cascade		3.141e-11	2.501e-07	1.909e-09	1.825e-08	200	928	ABL2,SPRED2,MARK3,NDRG2,MEF2A,MEF2C,MEN1,ADORA1,KITLG,MAP3K10,AKT1,CUL3,CUL1,SH3RF1,APC,IKBKG,APOE,ARAF,SPTBN4,FLCN,ATP6AP1,NCAM1,SYNGAP1,BMP2,BRAF,NF2,BTRC,NRAS,DIRAS1,CALM1,CALM2,CALM3,CAMK2A,CAMK2B,CAMK2D,CAMK2G,NTRK2,SPAG9,CCKBR,PEBP1,PAFAH1B1,PAK1,CD81,CDH2,PDGFA,DUSP26,SLC9A3R1,SHC2,PIK3CB,PLCG1,MAP4K4,MAPK8IP1,PSMF1,MAGED1,MINK1,CRKL,NCOR1,PPP2CA,PPP2R1A,PPP5C,CSK,PRKCA,PRKCE,PRKCZ,MAPK1,C…
Epb41l2		GO: Biological Process	GO:0030029	actin filament-based process		4.117e-11	3.277e-07	2.483e-09	2.373e-08	157	685	ABL2,ABR,ACTG1,MEF2A,MEF2C,ADD1,MKL2,MKLN1,MICAL3,ALDOA,PREX1,MKL1,CUL3,CDC42BPA,ANK2,APBB1,GAS7,SHROOM2,SPTBN4,ARHGDIA,DYNLL1,ATP1A1,ATP1A2,ATP2A2,PHACTR1,MYH10,MYO5A,BCR,CDK5R1,BRAF,NF2,WASF1,FMNL1,CACNA2D1,CACNB2,WASL,CAMK2D,CAPZA2,CAPZB,BRSK2,OPHN1,PAFAH1B1,PAK1,PAM,ARHGEF2,PDGFA,CFL1,WIPF3,SLC9A3R1,PIK3R1,PIK3R2,AKAP6,EPB41L4B,MINK1,BAG4,MYRIP,BCAR1,MICAL2,SIPA1L1,CSRP1,PRKAR1A,PRKCE,PRKCZ,S…
Map7		GO: Biological Process	GO:0045597	positive regulation of cell differentiation		4.246e-11	3.38e-07	2.541e-09	2.429e-08	206	966	MAG,ABL2,MAP1B,MAPT,BCL11A,MEF2A,MEF2C,MEN1,PARP1,KITLG,AKT1,PREX1,BIN1,OGT,SLC25A4,APBB1,APC,APOE,CPNE5,ARHGDIA,BRINP2,NCOA1,NUMB,SNX3,ATP6AP1,RAB11A,NELL1,BMP2,BMPR2,BRAF,NF2,SYNJ1,ARHGEF7,AP3D1,MMD2,CA2,NRCAM,KALRN,CAMK2B,NTRK2,SPAG9,OPA1,CBFA2T2,PAFAH1B1,NEURL1,CDH2,CDH4,NUMBL,ENPP2,NLGN3,CPNE6,SERPINE2,CLU,PIK3R1,ANAPC2,QKI,TMEM64,CNTN1,AKAP6,POR,ZNF385A,CREB1,CREBL2,PPP2R5B,PPP2R5D,NSMF,FEZ…
Stx7		GO: Biological Process	GO:1901699	cellular response to nitrogen compound		4.562e-11	3.632e-07	2.71e-09	2.591e-08	141	597	ADAR,ADCY1,ADCY2,ADCY5,MEF2C,ADCY6,ADCY9,MEN1,PARP1,GRK2,RPTOR,OSBPL8,AHR,AKT1,FOXO4,AKT2,AKR1B1,OGT,APEX1,APLP1,APP,DROSHA,ATP2B4,ATP6V1A,ATP6V1B2,ATP6V0C,ATP6V1E1,ATP6V0B,ATP6V1G2,ATP6V0A1,ATP6AP1,MYO5A,CDK5R1,NOS1,CA2,CAMK2A,NTRK2,CAPN2,NEURL1,PAK1,ARHGEF2,PDE2A,PDK2,PENK,REPIN1,RRAGD,PIK3R1,PIK3R2,AKAP6,KLF6,POR,BCAR1,CREB1,NCOR1,NCOR2,NSMF,CSK,PRKACA,PRKACB,PRKAR1A,PRKAR1B,PRKAR2A,PRKCA,PRKC…
Cdk17		GO: Biological Process	GO:0007017	microtubule-based process		4.601e-11	3.663e-07	2.713e-09	2.594e-08	152	658	MAP1A,MAP1B,MAP2,MAP4,MAP6,MAPT,MARK1,AP2A1,AP2A2,AP2B1,AP1G1,WDR35,KLHL42,IFT80,RANBP10,CDC42BPA,IFT20,APC,XIAP,APP,MARK4,DYNLL1,VAMP4,BECN1,TRIM37,KIF1A,RAB11A,CDK5R1,DST,ZPR1,AP3D1,CAPZB,MAP7,KIFC2,OPA1,PAFAH1B1,NEURL1,ARHGEF2,CHD3,CHD4,AP2M1,KIF3B,FBXW5,CLTC,CRMP1,NCOR1,PPP2R1A,CLIP3,PTPA,GCC2,DYNLL2,PRKCZ,CTNNB1,MAP2K1,CYLD,CCP110,DAG1,DCTN1,PTK2,DLG1,RAB1A,RAB6A,DYNC1H1,DYNC1I1,RANBP1,HDAC6…
Nudt4		GO: Biological Process	GO:0061001	regulation of dendritic spine morphogenesis		5.585e-11	4.446e-07	3.269e-09	3.125e-08	21	33	CDK5R1,KALRN,CAMK2B,PAFAH1B1,CFL1,NLGN3,SIPA1L1,RELN,DBN1,PTEN,EPHA4,LRRK2,BAIAP2,PPP1R9A,STAU2,SRCIN1,TIAM1,BHLHB9,SHANK3,LRP8,CAPRIN1
Btbd11		GO: Biological Process	GO:1901698	response to nitrogen compound		5.837e-11	4.647e-07	3.392e-09	3.243e-08	208	981	AARS,ABAT,ADAR,ADCY1,ADCY2,ADCY5,MEF2C,ADCY6,ADCY9,MEN1,PARP1,GRK2,ADSS,RPTOR,OSBPL8,AHR,AKT1,FOXO4,AKT2,AKR1B1,OGT,APEX1,APLP1,APP,DROSHA,ASNS,ASPH,ATP1A2,ATP2A2,ATP2B4,ATP6V1A,ATP6V1B2,ATP6V0C,ATP6V1E1,ATP6V0B,ATP6V1G2,ATP6V0A1,ATP6AP1,MYO5A,NCAM1,CCND1,CDK5R1,BRAF,BSG,EIF2B4,NOS1,CA2,CALM1,CALM2,KALRN,CALM3,CAMK2A,NTRK2,CAPN2,NEURL1,PAK1,ARHGEF2,PDE2A,PDE1B,PDK2,CFL1,PENK,REPIN1,EFTUD2,RRAGD,P…
Rufy2		GO: Biological Process	GO:0061136	regulation of proteasomal protein catabolic process		6.13e-11	4.88e-07	3.537e-09	3.381e-08	61	189	AKT1,CUL3,APC,ARAF,CCAR2,NELL1,BTRC,PRICKLE1,OPHN1,USP14,DLGAP1,CLU,ARIH1,PSMF1,UBQLN1,RNF14,CSNK1A1,CSNK1E,PRKACA,PRKCG,N4BP1,HERPUD1,DAB2IP,RNF144A,PSMC1,PSMC2,PSMC3,PSMC5,PSMC6,KEAP1,DVL1,BCAP31,DYNC1LI1,PSME3,TRIB1,LRRK2,WAC,ARIH2,SCO1,SDCBP,SMARCC1,PCID2,GIPC1,PLK2,RNF114,USP19,GCLC,TAF1,CLEC16A,TLK2,GSK3B,TPR,UBE2K,SUMO1,DNAJB2,VCP,HSP90AB1,UBQLN4,ZNF207,BAG6,USP5
Sar1a		GO: Biological Process	GO:0042391	regulation of membrane potential		6.892e-11	5.487e-07	3.948e-09	3.774e-08	102	391	ABAT,MEF2C,TPCN1,ADORA1,PARP1,KMT2A,ANK2,ANK3,CNTNAP1,ATP1A1,ATP1A2,ATP1A3,ATP2A2,NDUFS1,NEDD4,BNIP3,MTMR2,CACNA1I,CACNA1H,CACNA1G,CACNA1A,CACNA1B,CACNA2D1,CACNB2,CACNB3,CACNB4,NRCAM,CAMK2D,DGKI,NLGN3,NRXN1,NALCN,AKAP6,PPP3CA,PRKCE,PRKCZ,RELN,DBN1,PTEN,PXK,PTN,DLD,DLG1,WDR1,PID1,SHANK1,DPP6,DVL1,SEZ6,LRRK2,EHD3,CACNG2,PTK2B,ATXN1,SCN1B,SCN8A,FGF12,FHL1,CX3CL1,PPP1R9A,PEX5L,SLC9A1,MGEA5,SCN3B,GABR…
Sgpl1		GO: Biological Process	GO:1901214	regulation of neuron death		1.092e-10	8.697e-07	6.207e-09	5.934e-08	85	307	AARS,MEF2C,PARP1,AKT1,IKBKG,XIAP,APOE,NRBP2,SYNGAP1,CDK5R1,NEO1,BRAF,ZPR1,NONO,NOS1,CACNA1A,NTRK2,CASP9,RILPL1,CLU,CREB1,ATF2,PPP2R2B,NSMF,PPP5C,PRKCG,CTNNB1,MAP2K7,LGMN,PSMC1,DAXX,PTPRF,PTPRZ1,OXR1,EGR1,EIF2S1,ELK1,EPHA7,LRRK2,PTK2B,FGFR3,AGAP2,FOXO3,MAP2K4,HYOU1,ITSN1,MTOR,CPEB4,DNAJC5,SNCB,FYN,FAIM2,SORL1,GABRB3,HSPH1,SARM1,STAT3,PPARGC1A,STXBP1,GCLC,GCLM,PRDX3,GPI,TRIM2,GRIK5,GRIN1,NR3C1,GRM4…
Micu1		GO: Biological Process	GO:0032386	regulation of intracellular transport		1.099e-10	8.752e-07	6.207e-09	5.934e-08	153	671	ABCA2,MAP1B,CNST,MAPT,ADCYAP1R1,PARP1,AKT2,USP36,OGT,ANK2,ANK3,RANBP3,SETD2,ASPH,DYNLL1,ATP1A2,VAMP4,ATP2A2,MBTPS1,SNX3,MYO5A,NAPA,NEDD4,CDK5R1,BNIP3L,BRAF,SYNJ1,ZPR1,MTMR2,NOS1,CALM1,CALM2,CALM3,CAMK4,CAMK2D,BRSK2,RAB11B,PDE2A,MPV17L,ZDHHC8,SLC9A3R1,PIK3R1,PIK3R2,MIEF1,PLCG1,AKAP6,SEPT5,GOSR1,BAG4,PPP2CA,PPP3CA,PPP3CB,CSK,GCC2,DYNLL2,PRKACA,PKIA,PRKCE,MAPK1,MAP2K1,DAB2IP,CYLD,TCAF1,ATG13,PSMD8,K…
Cand1		GO: Biological Process	GO:0071417	cellular response to organonitrogen compound		1.198e-10	9.533e-07	6.675e-09	6.381e-08	125	517	ADCY1,ADCY2,ADCY5,MEF2C,ADCY6,ADCY9,MEN1,PARP1,RPTOR,OSBPL8,AHR,AKT1,FOXO4,AKT2,AKR1B1,OGT,APEX1,APLP1,APP,ATP2B4,ATP6V1A,ATP6V1B2,ATP6V0C,ATP6V1E1,ATP6V0B,ATP6V1G2,ATP6V0A1,ATP6AP1,MYO5A,NOS1,CA2,CAMK2A,NTRK2,CAPN2,NEURL1,PAK1,ARHGEF2,PDE2A,PDK2,PENK,REPIN1,RRAGD,PIK3R1,PIK3R2,AKAP6,KLF6,POR,BCAR1,CREB1,NSMF,CSK,PRKACA,PRKACB,PRKAR1A,PRKAR1B,PRKAR2A,PRKCA,PRKCB,APPL1,PRKCZ,MAPK1,CTNNB1,PTK2,PTPN…
Usp15		GO: Biological Process	GO:0060999	positive regulation of dendritic spine development		1.206e-10	9.604e-07	6.675e-09	6.381e-08	24	43	APOE,KALRN,CAMK2B,PAFAH1B1,NEURL1,NLGN3,RELN,DBN1,SHANK1,LPAR1,EIF4G2,BAIAP2,PPP1R9A,CPEB3,MTOR,STAU2,GRN,NR3C1,TIAM1,BHLHB9,ZMYND8,SHANK3,LRP8,CAPRIN1
Tbc1d15		GO: Biological Process	GO:0010243	response to organonitrogen compound		1.207e-10	9.612e-07	6.675e-09	6.381e-08	187	866	AARS,ABAT,ADCY1,ADCY2,ADCY5,MEF2C,ADCY6,ADCY9,MEN1,PARP1,ADSS,RPTOR,OSBPL8,AHR,AKT1,FOXO4,AKT2,AKR1B1,OGT,APEX1,APLP1,APP,ASNS,ASPH,ATP1A2,ATP2A2,ATP2B4,ATP6V1A,ATP6V1B2,ATP6V0C,ATP6V1E1,ATP6V0B,ATP6V1G2,ATP6V0A1,ATP6AP1,MYO5A,NCAM1,CCND1,BRAF,BSG,EIF2B4,NOS1,CA2,CALM1,CALM2,KALRN,CALM3,CAMK2A,NTRK2,CAPN2,NEURL1,PAK1,ARHGEF2,PDE2A,PDE1B,PDK2,CFL1,PENK,REPIN1,EFTUD2,RRAGD,PIK3C3,PIK3R1,PIK3R2,PKM,…
Peli1		GO: Biological Process	GO:0000209	protein polyubiquitination		1.391e-10	1.107e-06	7.636e-09	7.3e-08	74	254	KLHL42,CUL3,CUL1,XIAP,NEDD4,CDC16,BTRC,TRIP12,UBE4A,ANAPC2,ARIH1,HECTD1,PSMF1,RNF14,RNF167,UBE3C,WSB1,PSMA1,RNF144A,PSMA6,PSMC1,PSMC2,PSMC3,PSMC5,PSMC6,PSMD1,PSMD2,PSMD3,PSMD5,PSMD7,PSMD8,PSMD9,PSMD11,PSMD12,UBE2R2,FBXO3,MARCH1,ITCH,HDAC6,RNF4,RNF6,RNF41,PSME3,RNF168,UBE4B,MARCH6,BFAR,RPS27A,RNF187,UBR5,ARIH2,ANAPC5,SKP1,TRIM32,TNKS2,RNF114,FBXW11,MGRN1,NEDD4L,ZFP91,ZNRF1,TRAF6,UBE2K,RUSC1,TTC3,U…
Slc1a4		GO: Biological Process	GO:0007033	vacuole organization		1.483e-10	1.181e-06	8.086e-09	7.73e-08	66	216	ABCA1,TBC1D14,KIAA1324,ULK1,IFT20,ALS2,BECN1,ATP6V0C,MBTPS1,RAB11A,SYNJ1,MTMR3,USP8,CLCN3,PIK3C3,CLN5,RAB3GAP2,PIP4K2A,SNX10,TECPR1,UBQLN1,FEZ1,RUBCN,ATG13,IST1,CHMP7,MFN2,DNM1,RAB1A,ATG16L1,PDCD6IP,ATG2B,PIP4K2C,STX6,CLN8,LRRK2,VTI1B,VPS37A,ATG14,RAB14,TMEM127,VPS41,GAA,ATG2A,ATG4B,EHMT2,VAMP7,PACS2,CLEC16A,VPS39,ATP13A2,AKTIP,ATG4C,SNAPIN,TSG101,VPS16,STX12,GABARAPL1,HSPA8,VPS33A,UBQLN4,RAB7A,M…
Rab1a		GO: Biological Process	GO:0030534	adult behavior		1.533e-10	1.22e-06	8.301e-09	7.935e-08	56	170	ABAT,MAPT,PARP1,APP,ADAM22,SPTBN4,ATP1A2,ATP1A3,NOS1,NPC1,CACNA1A,CACNB4,KALRN,PAFAH1B1,PBX3,CHAT,NLGN3,NRXN3,CLCN3,NRXN1,NRXN2,HOMER1,GIGYF2,CTNS,PUM1,DAB1,PTEN,DNM1,SHANK1,OXR1,SEZ6L2,EFNB3,EPHA4,SEZ6,CLN8,ATXN1,SCN8A,FGF12,SLC1A2,PREX2,SHANK2,GABRG2,SPTBN2,PCDH17,EHMT2,GLRB,CNTN2,AGTPBP1,GRIN1,GRM7,SEZ6L,UCHL1,HTR2C,SHANK3,ZIC1,KCNMA1
Ptprr		GO: Biological Process	GO:0070997	neuron death		2.005e-10	1.596e-06	1.078e-08	1.031e-07	92	346	AARS,MEF2C,PARP1,AKT1,IKBKG,XIAP,APOE,APP,NRBP2,SYNGAP1,CDK5R1,NEO1,BNIP3,BRAF,ZPR1,NONO,NOS1,CACNA1A,NTRK2,CASP9,RILPL1,MAGI1,CLU,CREB1,ATF2,PPP2R2B,AATK,NSMF,PPP5C,PRKCG,CTNNB1,MAP2K7,LGMN,PSMC1,DAXX,PTPRF,PTPRZ1,ATN1,OXR1,EGR1,EIF2S1,ELK1,EPHA7,LRRK2,PTK2B,FGFR3,AGAP2,FOXO3,MAP2K4,HYOU1,ITSN1,SLC9A1,MTOR,CPEB4,DNAJC5,SNCB,FYN,FAIM2,SORL1,GABRB3,GAPDH,HSPH1,SARM1,STAT3,PPARGC1A,STXBP1,GCLC,GCLM…
Cobl		GO: Biological Process	GO:1990138	neuron projection extension		2.25e-10	1.791e-06	1.202e-08	1.149e-07	55	167	MAP1B,MAPT,BCL11A,ULK1,APOE,CPNE5,RAB11A,CDK5R1,BMPR2,DDR1,NRCAM,PAFAH1B1,CDH4,DCLK1,LHX2,NLGN3,CPNE6,SEMA5B,ANAPC2,PLXNA1,PLXNA2,AATK,PPP3CB,ITSN2,PLXNA4,PRKCZ,SEMA3E,DBN1,DNM2,DPYSL2,DSCAM,DVL1,RNF6,PLXNC1,EIF4G2,CTTN,RPL4,IMPACT,SEMA4F,SLIT1,UNC13A,CLASP2,PLXND1,CYFIP1,SYT1,NEDD4L,GSK3B,TIAM1,TTL,MACF1,TNR,VEGFA,NDEL1,RTN4,LIMK1
Nav3		GO: Biological Process	GO:0030111	regulation of Wnt signaling pathway		2.59e-10	2.062e-06	1.375e-08	1.314e-07	87	322	ABL2,AES,IFT80,CUL3,IFT20,APC,XIAP,CHD8,APOE,PLPP3,RSPO2,CCAR2,ATP6V0C,SNX3,CCND1,BMP2,BTRC,PRICKLE1,CDH2,CDK14,NLE1,TMEM64,PSMF1,PPP2CA,PPP2R1A,CSNK1A1,CSNK1E,CTNND2,DAB2IP,CYLD,PSMA1,PSMA6,PSMC1,PSMC2,PSMC3,PSMC5,PSMC6,PSMD1,PSMD2,PSMD3,PSMD5,PSMD7,PSMD8,PSMD9,PSMD11,PSMD12,ZEB2,DVL1,DVL3,RNF220,G3BP1,EGR1,PSME3,KREMEN1,LRRK2,RPS27A,ZNRF3,UBR5,FGFR3,FOXO1,FOXO3,DCDC2,SIX3,SKI,ANKRD6,FRZB,VPS35,…
Osbpl8		GO: Biological Process	GO:0006887	exocytosis		3.18e-10	2.532e-06	1.677e-08	1.603e-07	109	438	ABR,AP1G1,MICAL3,ALDOA,SYT13,ANK1,APLP2,APP,CADPS,VAMP4,ATP2A2,MYH10,ATP6AP1,MYO5A,RAB11A,NAPA,NCAM1,BCR,LIN7A,BRAF,SYNJ1,CACNA1I,CACNA1H,CACNA1G,CACNA1A,CALM1,CALM2,CALM3,NSF,SYT6,BRSK2,PAK1,CDK16,RAB11B,PDGFA,CBARP,RAB3C,NRXN1,OTOF,CLU,PIK3CD,TMX3,SEPT5,SEC22B,PPP3CB,RAB11FIP5,PRKCA,SNPH,PSAP,SCRN1,QSOX1,ARHGAP44,WDR1,RAB3B,SCRN3,RAP1B,PDCD6IP,RASGRP1,SDF4,UNC13C,DMTN,RABEPK,LRRK2,SDCBP,VTI1B,P…
Ap3d1		GO: Biological Process	GO:0030036	actin cytoskeleton organization		3.333e-10	2.653e-06	1.745e-08	1.669e-07	137	591	ABL2,ABR,ACTG1,MEF2A,MEF2C,ADD1,MKL2,MKLN1,MICAL3,ALDOA,PREX1,MKL1,CUL3,CDC42BPA,GAS7,SHROOM2,SPTBN4,ARHGDIA,DYNLL1,PHACTR1,MYH10,BCR,CDK5R1,BRAF,NF2,WASF1,FMNL1,WASL,CAPZA2,CAPZB,BRSK2,OPHN1,PAFAH1B1,PAK1,PAM,ARHGEF2,PDGFA,CFL1,WIPF3,SLC9A3R1,PIK3R1,PIK3R2,EPB41L4B,MINK1,BAG4,BCAR1,MICAL2,SIPA1L1,CSRP1,PRKAR1A,PRKCE,PRKCZ,SEMA3E,SIRPA,DBN1,ARHGEF17,ELMO1,TWF1,IQSEC1,DIAPH2,DLG1,WDR1,CORO7,SHANK1…
Phlda1		GO: Biological Process	GO:0010770	positive regulation of cell morphogenesis involved in differentiation		3.985e-10	3.172e-06	2.073e-08	1.982e-07	58	183	MAP1B,MAPT,BCL11A,PREX1,APOE,ARHGDIA,NUMB,RAB11A,BMP2,BMPR2,BRAF,ARHGEF7,KALRN,CAMK2B,NTRK2,PAFAH1B1,CDH4,NUMBL,ENPP2,ANAPC2,SS18L1,CTNNB1,MAPK9,MAP2K1,RELN,IST1,DBN1,ZEB2,PTPRD,PTPRF,DNM2,DSCAM,ACTR3,ARPC2,EFNA5,EIF4G2,ROBO2,RPL4,DMTN,EPHA4,BAIAP2,SDCBP,STK25,SGK1,STAU2,VAMP7,GOLGA2,GSK3B,TIAM1,BHLHB9,MACF1,VEGFA,DIXDC1,LRP8,NDEL1,LIMK1,CAPRIN1,SMAD3
Prmt2		GO: Biological Process	GO:0099504	synaptic vesicle cycle		4.055e-10	3.228e-06	2.096e-08	2.004e-07	44	121	SYT13,AMPH,CADPS,ATP2A2,NAPA,BRAF,SYNJ1,CACNA1A,SYT6,OPHN1,CDH2,NLGN3,CLCN3,NRXN1,OTOF,SEPT5,SNPH,PTEN,MAGI2,DNM1,RAP1B,TOR1A,LRRK2,SYNDIG1,ITSN1,SH3GL2,RPH3A,DNAJC5,UNC13A,SPTBN2,CPLX1,PCDH17,STXBP1,VAMP2,SYN1,SYT1,GRN,GRIK5,PIP5K1C,SCRIB,SNAPIN,TRIM9,CADPS2,SLC17A7
Dip2a		GO: Biological Process	GO:0031345	negative regulation of cell projection organization		4.602e-10	3.664e-06	2.364e-08	2.26e-07	57	179	MAG,MAP4,BCL11A,ADCY6,ULK1,APOE,ARHGDIA,SYNGAP1,CDK5R1,CAPZB,CBFA2T2,PAFAH1B1,NLGN3,NRXN1,SEMA5B,MAP4K4,FAT3,CRMP1,AATK,PPP3CA,SEMA3E,CCP110,DAB1,PTEN,PTK2,ASAP1,PTPRF,PTPRG,PTPRZ1,NTM,DPYSL3,RAP1GAP,LPAR1,RNF6,EPHA4,SEZ6,EPHA7,FKBP4,SEMA4F,SLIT1,INPP5J,PLK2,GAK,RAP1GAP2,SPART,GDI1,GFAP,GSK3B,THY1,LINGO1,TNR,SNAPIN,GORASP1,YWHAH,ITM2C,RTN4,LRP1
Hcfc2		GO: Biological Process	GO:0010977	negative regulation of neuron projection development		4.792e-10	3.815e-06	2.445e-08	2.338e-07	51	152	MAG,BCL11A,ADCY6,ULK1,APOE,ARHGDIA,SYNGAP1,CDK5R1,CBFA2T2,PAFAH1B1,NLGN3,SEMA5B,MAP4K4,FAT3,CRMP1,AATK,PPP3CA,SEMA3E,DAB1,PTEN,PTK2,ASAP1,PTPRG,PTPRZ1,NTM,DPYSL3,LPAR1,RNF6,EPHA4,SEZ6,EPHA7,FKBP4,SEMA4F,SLIT1,INPP5J,PLK2,GAK,RAP1GAP2,SPART,GDI1,GFAP,GSK3B,THY1,LINGO1,TNR,SNAPIN,GORASP1,YWHAH,ITM2C,RTN4,LRP1
Txnrd1		GO: Biological Process	GO:0051966	regulation of synaptic transmission, glutamatergic		5.331e-10	4.244e-06	2.703e-08	2.584e-07	28	59	MEF2C,ADORA1,ATP1A2,KALRN,NTRK2,CCKBR,OPHN1,DGKI,NLGN3,SERPINE2,NRXN1,PRKACA,RELN,LRRK2,PTK2B,SHANK2,UNC13A,IQSEC2,GLUL,SYT1,GRIA2,GRM3,GRM4,GRM5,GRM7,TNR,MAPK8IP2,SHANK3
Slc36a1		GO: Biological Process	GO:1903052	positive regulation of proteolysis involved in cellular protein catabolic process		5.838e-10	4.648e-06	2.942e-08	2.812e-07	57	180	AKT1,CUL3,CUL1,CDC16,BTRC,PRICKLE1,CLU,ANAPC2,ARIH1,PSMF1,UBQLN1,RNF14,CSNK1A1,CSNK1E,HERPUD1,DAB2IP,PSMA1,RNF144A,PSMA6,PSMC1,PSMC2,PSMC3,PSMC5,PSMC6,PSMD1,PSMD2,PSMD3,PSMD5,PSMD7,PSMD8,PSMD9,PSMD11,PSMD12,KEAP1,PTEN,PTK2,DVL1,BCAP31,PSME3,TRIB1,LRRK2,RPS27A,PTK2B,ARIH2,ANAPC5,SKP1,SUMO3,PLK2,RNF114,GCLC,TAF1,GSK3B,UBA52,SUMO1,DNAJB2,VCP,USP5
Adarb1		GO: Biological Process	GO:1903364	positive regulation of cellular protein catabolic process		5.913e-10	4.708e-06	2.944e-08	2.815e-07	60	194	AKT1,CUL3,CUL1,APOE,CDC16,BTRC,PRICKLE1,CD81,CLU,ANAPC2,ARIH1,PSMF1,UBQLN1,RNF14,CSNK1A1,CSNK1E,HERPUD1,DAB2IP,PSMA1,RNF144A,PSMA6,PSMC1,PSMC2,PSMC3,PSMC5,PSMC6,PSMD1,PSMD2,PSMD3,PSMD5,PSMD7,PSMD8,PSMD9,PSMD11,PSMD12,KEAP1,PTEN,PTK2,RNF128,DVL1,BCAP31,PSME3,TRIB1,LRRK2,RPS27A,PTK2B,ARIH2,ANAPC5,SKP1,SUMO3,PLK2,RNF114,GCLC,TAF1,GSK3B,UBA52,SUMO1,DNAJB2,VCP,USP5
Sumo3		GO: Biological Process	GO:0061387	regulation of extent of cell growth		5.917e-10	4.711e-06	2.944e-08	2.815e-07	43	118	MAP1B,MAPT,BCL11A,ULK1,APOE,RAB11A,CDK5R1,BMPR2,NRCAM,PAFAH1B1,CDH4,SEMA5B,ANAPC2,PLXNA1,PLXNA2,AATK,PLXNA4,SEMA3E,IST1,DBN1,DNM2,DPYSL2,DSCAM,EFNA5,RNF6,PLXNC1,EIF4G2,CTTN,RPL4,EPHA7,SEMA4F,SLIT1,SPART,CLASP2,PLXND1,GSK3B,TTL,MACF1,TNR,VEGFA,NDEL1,RTN4,LIMK1
Fbxw11		GO: Biological Process	GO:0031647	regulation of protein stability		5.98e-10	4.761e-06	2.957e-08	2.827e-07	69	237	ANK2,APBB1,PLPP3,ASPH,MTRR,CCAR2,NAPG,BMP2,NF2,BTRC,USP2,CCT6A,CD81,CLU,PIK3R1,GNL3L,CREB1,CREBL2,MAPK1,PSMD8,PTEN,FBXL3,TELO2,PEX19,RNF128,HDAC6,DVL1,DVL3,GOLGA7,SEL1L,FLOT2,AAK1,SIRT6,CDC37L1,IPO9,TAF9B,CCT5,VPS35,CCT8,USP33,GIPC1,NCKAP1,GAPDH,KAT2A,USP19,PPARGC1A,STXBP1,SUGT1,GNAQ,FBXW11,TCP1,PDCD10,HCFC1,CHP1,TPR,GTPBP4,STX12,SUMO1,HSPA1B,HSPA8,HSP90AA1,HSP90AB1,ZNF207,USP7,BAG6,LAMP2,DPH6,LS…
Pfkl		GO: Biological Process	GO:0060560	developmental growth involved in morphogenesis		6.141e-10	4.889e-06	3.018e-08	2.885e-07	70	242	MAP1B,MAPT,BCL11A,AHR,ULK1,APOE,APP,CPNE5,RAB11A,CDK5R1,BMPR2,DDR1,NRCAM,PAFAH1B1,SEPT7,CDH4,DCLK1,LHX2,NLGN3,CPNE6,SEMA5B,ANAPC2,PLXNA1,PLXNA2,AATK,PPP3CB,ITSN2,PLXNA4,PRKCZ,SEMA3E,IST1,DBN1,ZEB2,MAGI2,DNM2,DPYSL2,HDAC6,DSCAM,DVL1,EFNA5,RNF6,PLXNC1,TRIM28,EIF4G2,CTTN,RPL4,EPHA7,IMPACT,SEMA4F,SIRT6,SLIT1,UNC13A,SOX9,SPART,CLASP2,PLXND1,CYFIP1,SYT1,COBL,NEDD4L,GSK3B,TIAM1,TTL,MACF1,TNR,CADM1,VEGFA…
Cpeb4		GO: Biological Process	GO:0035303	regulation of dephosphorylation		7.005e-10	5.577e-06	3.421e-08	3.271e-07	54	167	CNST,LMTK3,MEF2C,ADORA1,BMP2,CALM1,CALM2,CALM3,DUSP26,UBN1,AKAP6,BAG4,PPP1R2,CRY2,PPP2CA,PPP2R1A,PPP2R2B,PPP2R2C,PTPA,PPP2R5B,PPP2R5D,NSMF,MARF1,PPP1R16B,EIF2AK2,MAGI2,SMG7,PPP1R37,DLG2,DLG3,ENSA,CSRNP3,CD2BP2,PPME1,FKBP1A,PPP6R1,TMEM132D,SMPD1,ARPP19,RBM26,MPRIP,PPP1R9B,GPLD1,SMG5,RIMBP2,HTT,CHP1,YWHAB,YWHAE,IKBKB,SLC39A10,ELL,SMAD3,SYMPK
Shc2		GO: Biological Process	GO:0034622	cellular protein-containing complex assembly		7.548e-10	6.009e-06	3.664e-08	3.503e-07	205	991	MAP1B,MAPT,MBNL1,ADAR,ADD1,PARP1,AP1B1,AP2B1,AHR,PREX1,CUL4A,BIN1,APC,HAT1,GAS7,SPTBN4,NDUFAF4,CADPS,EIF3B,VAMP4,ATP6V0A1,ATP6AP1,NAP1L1,NAPA,NCAM1,NDUFS1,SYNJ1,CDC123,WASF1,WASL,CAPZA2,CAPZB,CCNH,WIPF3,UBN1,OTOF,CLU,PIK3R2,DDX23,BAG4,CREB1,CLIP3,PDE4DIP,PRKCE,EIF2AK2,SART3,PSMC1,PSMC2,PSMC3,PSMC5,PSMC6,PSMD5,DAXX,PSMD8,PSMD9,PSMD11,DBN1,DDB1,PTK2,DDX1,DDX3X,TTC19,HP1BP3,TWF1,SNAP91,PWP2,DLG1,COR…
Sptbn1		GO: Biological Process	GO:0030900	forebrain development		7.807e-10	6.215e-06	3.767e-08	3.601e-07	102	407	ARID1A,MKL2,FBXO45,MKL1,OGT,APLP1,APLP2,APP,SETD2,NCOA1,NUMB,ATP2B4,MYH10,NCAM1,BMP2,CDK5R1,NF2,NFIB,NTRK2,OGDH,PAFAH1B1,PAK1,CDH2,DCLK1,NUMBL,ADGRG1,SLC38A2,LHX2,MBOAT7,CREB1,NCOR1,NCOR2,PLXNA4,CTNNB1,DAB2IP,RELN,DAB1,PTEN,ZEB2,PTN,PTPRS,PTPRZ1,PEX5,DPYSL2,RARB,MCPH1,LHX6,LPAR1,ROBO2,EPHA5,LRRK2,EXT1,ATAT1,SOCS7,FGFR3,FOXG1,TRA2B,PHLDA1,BCAN,SIX3,SKI,SLC1A2,BTBD3,SLIT1,SMARCA4,SMARCC2,NRG3,FYN,G…
Mdh1		GO: Biological Process	GO:0010563	negative regulation of phosphorus metabolic process		8.595e-10	6.842e-06	4.097e-08	3.917e-07	137	599	SPRED2,CNST,LMTK3,NDRG2,ADAR,ADARB1,MEN1,AKT1,CUL3,OGT,APC,APLP1,LRRC4C,APOE,PLPP3,FLCN,DYNLL1,NELL1,NF2,NOS1,CALM1,CALM2,CALM3,PEBP1,PAFAH1B1,PDE2A,PDGFA,DUSP26,SLC9A3R1,UBN1,SH3BP5,AKAP6,MAPK8IP1,EGLN1,BAG4,CRY2,NCOR1,PPP2CA,PPP2R1A,PTPA,PPP5C,CSK,PKIA,MARF1,PPP1R16B,PRKAR1A,PRKAR1B,PRKAR2A,PRKCA,PRKCZ,RUBCN,DAB2IP,DAG1,PTEN,PTPRR,PPP1R37,DLG1,DLG2,DLG3,PID1,ITCH,DUSP3,DUSP6,DUSP7,DUSP8,DVL1,RA…
Ccng1		GO: Biological Process	GO:0045936	negative regulation of phosphate metabolic process		8.595e-10	6.842e-06	4.097e-08	3.917e-07	137	599	SPRED2,CNST,LMTK3,NDRG2,ADAR,ADARB1,MEN1,AKT1,CUL3,OGT,APC,APLP1,LRRC4C,APOE,PLPP3,FLCN,DYNLL1,NELL1,NF2,NOS1,CALM1,CALM2,CALM3,PEBP1,PAFAH1B1,PDE2A,PDGFA,DUSP26,SLC9A3R1,UBN1,SH3BP5,AKAP6,MAPK8IP1,EGLN1,BAG4,CRY2,NCOR1,PPP2CA,PPP2R1A,PTPA,PPP5C,CSK,PKIA,MARF1,PPP1R16B,PRKAR1A,PRKAR1B,PRKAR2A,PRKCA,PRKCZ,RUBCN,DAB2IP,DAG1,PTEN,PTPRR,PPP1R37,DLG1,DLG2,DLG3,PID1,ITCH,DUSP3,DUSP6,DUSP7,DUSP8,DVL1,RA…
Acsl6		GO: Biological Process	GO:0097479	synaptic vesicle localization		8.863e-10	7.056e-06	4.2e-08	4.015e-07	48	141	SYT13,AMPH,CADPS,ATP2A2,NAPA,LIN7A,BRAF,SYNJ1,AP3D1,CACNA1A,SYT6,OPHN1,CDH2,NLGN3,NRXN1,OTOF,SEPT5,CTNNB1,SNPH,PTEN,MAGI2,DNM1,DNM2,DPYSL2,RAP1B,TOR1A,LRRK2,SYNDIG1,ITSN1,SH3GL2,RPH3A,DNAJC5,UNC13A,SPTBN2,CPLX1,PCDH17,STXBP1,VAMP2,SYN1,SYT1,GRN,GRIK5,PIP5K1C,SCRIB,SNAPIN,TRIM9,CADPS2,AP3B2
Cyfip2		GO: Biological Process	GO:0042063	gliogenesis		9.594e-10	7.638e-06	4.52e-08	4.321e-07	77	279	MAG,ABL2,AKT1,AKT2,BIN1,ADAM22,PLPP3,MYCN,BMP2,CDK5R1,NF2,SYNJ1,ARHGEF7,NFIB,EIF2B4,MYRF,NTRK2,PAFAH1B1,CDH2,ENPP2,PENK,ADGRG1,NLGN3,SERPINE2,CLU,QKI,PLP1,MBOAT7,FA2H,CREB1,CSK,MAPK1,CTNNB1,MAP2K1,DAB2IP,RELN,DAB1,DAG1,PTEN,PTK2,PTN,PTPN11,PTPRZ1,WDR1,LPAR1,TSPAN2,EEF2,EPHA4,ETV5,SOX8,SOCS7,PTK2B,ATXN1,CCL13,FGFR3,FOXG1,SKI,MTOR,SMARCA4,SOX9,GAP43,WASF3,DNER,GFAP,STAT3,CNTN2,MPP5,LINGO1,TIAM1,SCR…
Mgat1		GO: Biological Process	GO:0006888	ER to Golgi vesicle-mediated transport		1.082e-09	8.613e-06	5.066e-08	4.843e-07	56	178	CUL3,ANK1,ANK2,ANK3,ARF4,SPTBN4,NRBP2,USO1,DYNLL1,VAMP4,NAPA,NSF,VAPB,COPB2,GOSR1,ATL3,SEC22B,GOSR2,SEC24C,DYNLL2,TMED9,DCTN1,RAB1A,DYNC1H1,DYNC1I1,BCAP31,CNIH1,DCTN4,SEC24B,SEC23B,SEC23A,VTI1B,HYOU1,COPZ1,COPG1,PPP6R1,COG8,ARFGAP2,SORL1,SPAST,DCTN5,SPTAN1,SPTB,SPTBN1,SPTBN2,BCAP29,VAMP7,GOLGA2,TEX261,RAB35,GRIA1,HTT,GORASP1,VCP,SAR1A,LMAN2L
Ppp2ca		GO: Biological Process	GO:0031331	positive regulation of cellular catabolic process		1.203e-09	9.576e-06	5.592e-08	5.346e-07	91	352	TPCN1,KIAA1324,AKT1,AKT2,ULK1,CUL3,CUL1,APOE,FLCN,BECN1,BNIP3,BNIP3L,SQSTM1,CDC16,BTRC,RAB12,NRDC,PRICKLE1,PAFAH1B2,CD81,PACSIN3,CLU,PIK3CB,RAB3GAP2,PIP4K2A,ANAPC2,ARIH1,PSMF1,UBQLN1,TMEM59,GTPBP1,RNF14,CSNK1A1,CSNK1E,HERPUD1,DAB2IP,PSMA1,RNF144A,PSMA6,PSMC1,PSMC2,PSMC3,PSMC5,PSMC6,PSMD1,PSMD2,PSMD3,PSMD5,PSMD7,PSMD8,PSMD9,PSMD11,PSMD12,KEAP1,PTEN,PTK2,RNF128,DVL1,UPF1,BCAP31,PSME3,PIP4K2C,TRIB1,…
Hspa4		GO: Biological Process	GO:0044089	positive regulation of cellular component biogenesis		1.208e-09	9.619e-06	5.592e-08	5.346e-07	110	453	MAP1B,MAPT,TENM2,PARP1,KIAA1324,AHR,CUL4A,APC,APOE,ADGRB1,ADGRB2,BRAF,NF2,WASF1,WASL,NTRK2,NEURL1,PAK1,SEPT7,CDH2,ENPP2,WIPF3,NLGN3,NRXN3,NRXN1,CLU,RAB3GAP2,PIP4K2A,BAG4,CREB1,PPP2R5B,PRKCA,PRKCE,CTNNB1,MAPK9,CCP110,CLSTN3,BCLAF1,PSMC1,PSMC2,DAG1,PSMC3,PSMC5,PSMC6,DDB1,MAGI2,DLG1,DNM2,DPYSL3,HDAC6,PDCD6IP,LPAR1,ACTR3,KCTD17,ARPC2,EFNA5,ABI2,PIP4K2C,CTTN,RPA1,SYNDIG1,ATAT1,CLIP1,PTK2B,BAIAP2,SDCBP…
Mapk9		GO: Biological Process	GO:0016050	vesicle organization		1.404e-09	1.118e-05	6.463e-08	6.178e-07	91	353	ABCA1,AP1B1,AP2B1,AP1G1,TBC1D14,AKT2,STX7,SYT13,CUL3,ALS2,SHROOM2,USO1,CADPS,VAMP4,STX16,SNX3,NAPA,AP3D1,WASL,NSF,SYT6,PAFAH1B1,VAPB,SERPINE2,CLCN3,TBC1D22A,SNX10,TBPL1,GOSR1,SEC22B,ZNF385A,GOSR2,CREB1,SEC24C,TMED9,SNPH,ZEB2,CHMP7,SNAP91,PTPRN,SGSM2,RABGAP1L,RAB1A,PDCD6IP,CNIH1,STX6,SGSM1,ATP8A1,SEC24B,SDCBP,SEC23A,VTI1B,VPS37A,ANKFY1,MYO18A,TBC1D22B,PPP6R1,RAB14,RPH3A,NSG1,VPS41,KIF13A,UNC13A,TB…
Rufy1		GO: Biological Process	GO:0030705	cytoskeleton-dependent intracellular transport		1.451e-09	1.155e-05	6.639e-08	6.346e-07	46	134	MAP1B,MAPT,WDR35,IFT80,IFT20,APP,DYNLL1,KIF1A,MYO5A,MYO10,AP3D1,WASL,OPA1,PAFAH1B1,KIF3B,MYRIP,PRKCZ,MAP2K1,RAB1A,RAB6A,DYNC1I1,RASGRP1,MAP1S,RHOT1,COPG1,TUBB,IFT122,KIF13A,SPAST,KIF1B,VAMP7,BICD2,KIF3A,HTT,SNAPIN,UCHL1,TMEM201,KLC2,NDEL1,TUBA1A,KIF5A,KIF5B,KIF5C,KLC1,RHOT2,AP3B2
Clk4		GO: Biological Process	GO:0035304	regulation of protein dephosphorylation		1.507e-09	1.2e-05	6.857e-08	6.555e-07	52	161	CNST,LMTK3,MEF2C,ADORA1,BMP2,CALM1,CALM2,CALM3,DUSP26,UBN1,AKAP6,BAG4,PPP1R2,CRY2,PPP2CA,PPP2R1A,PPP2R2B,PPP2R2C,PTPA,PPP2R5B,PPP2R5D,NSMF,MARF1,PPP1R16B,EIF2AK2,MAGI2,PPP1R37,DLG2,DLG3,ENSA,CSRNP3,CD2BP2,PPME1,FKBP1A,PPP6R1,TMEM132D,SMPD1,ARPP19,RBM26,MPRIP,PPP1R9B,GPLD1,RIMBP2,HTT,CHP1,YWHAB,YWHAE,IKBKB,SLC39A10,ELL,SMAD3,SYMPK
Kremen1		GO: Biological Process	GO:0072384	organelle transport along microtubule		1.626e-09	1.294e-05	7.354e-08	7.03e-07	29	65	MAP1B,MAPT,AP3D1,OPA1,PAFAH1B1,KIF3B,PRKCZ,MAP2K1,RAB1A,RAB6A,DYNC1I1,RASGRP1,MAP1S,RHOT1,COPG1,KIF13A,SPAST,KIF1B,VAMP7,BICD2,KIF3A,HTT,SNAPIN,UCHL1,TMEM201,NDEL1,KIF5B,RHOT2,AP3B2
Tnip1		GO: Biological Process	GO:0002768	immune response-regulating cell surface receptor signaling pathway		2.058e-09	1.638e-05	9.256e-08	8.849e-07	93	366	ACTB,ACTG1,UBASH3A,MEF2C,CUL1,IKBKG,MYO10,BTRC,CACNB3,WASL,CACNB4,NRAS,CALM1,CALM2,CALM3,PAK1,WIPF3,PIK3CB,PIK3CD,PIK3R1,PIK3R2,PLCG1,PSMF1,BCAR1,PPP3CA,PPP3CB,CSK,PRKACA,PRKACB,PRKCB,PRKCE,MAPK1,MAPK9,MAPK10,MAP2K7,CYLD,PSMA1,PSMA6,PSMC1,PSMC2,PSMC3,PSMC5,PSMC6,PSMD1,PSMD2,PSMD3,PSMD5,PSMD7,PSMD8,PSMD9,PSMD11,PSMD12,PTEN,PTK2,ELMO1,RAF1,ABI1,DUSP3,ACTR3,ARPC2,PLEKHA1,PSME3,RPS27A,BAIAP2,MAP2K4,N…
Vdac1		GO: Biological Process	GO:0051961	negative regulation of nervous system development		2.124e-09	1.691e-05	9.501e-08	9.083e-07	82	309	MAG,BCL11A,ADCY6,MIB1,ULK1,APBB1,APOE,APP,ARHGDIA,MYCN,SYNGAP1,CDK5R1,MTMR2,CBFA2T2,PAFAH1B1,ARHGEF2,ADGRG1,NLGN3,SEMA5B,MAP4K4,FAT3,CPE,CRMP1,AATK,PPP3CA,PRKACA,PRKACB,CTNNB1,SEMA3E,ZNF536,DAB1,PTEN,PTK2,ASAP1,PTN,PTPRG,PTPRZ1,NTM,DPYSL3,RAP1GAP,LPAR1,RNF6,ROBO2,EPHA4,SEZ6,EPHA7,SOX8,FGFR3,FKBP4,FOXG1,FOXO3,SEMA4F,SIX3,SKI,SLIT1,IFT122,NRG3,INPP5J,SORL1,SOX9,PLK2,GAK,RAP1GAP2,SPART,GDI1,GFAP,STA…
Slu7		GO: Biological Process	GO:0008542	visual learning		2.206e-09	1.757e-05	9.759e-08	9.329e-07	28	62	ABL2,MEIS2,KMT2A,IFT20,APBB1,APP,ATP1A2,ATP1A3,B4GALT2,SYNGAP1,BRAF,PDE1B,NLGN3,CREB1,CTNS,PTPRZ1,ATXN1,PPP1R1B,DCDC2,SGK1,NPTN,RGS14,MTOR,GRIN1,HTT,RIC8A,NDRG4,NETO1
Adcy1		GO: Biological Process	GO:0048168	regulation of neuronal synaptic plasticity		2.206e-09	1.757e-05	9.759e-08	9.329e-07	28	62	KMT2A,APOE,PPFIA3,RAB11A,SYNGAP1,CAMK2A,CAMK2B,SHISA7,SYNGR1,NEURL1,NSMF,DBN1,RASGRF1,EGR1,BCAN,NPTN,SLC8A2,UNC13A,NCDN,CNTN2,GRIN1,GRM5,GSK3B,CPEB1,HRAS,SHANK3,NETO1,JPH3
Osbp2		GO: Biological Process	GO:0007616	long-term memory		2.539e-09	2.022e-05	1.117e-07	1.068e-06	19	32	ADCY1,CAMK4,NTRK2,PRKCZ,CTNS,RELN,PJA2,SHANK1,RASGRF1,EGR1,RPS6KB1,SGK1,CPEB3,RGS14,MTOR,EHMT2,GRIA1,GRIN1,SLC17A7
Gabrg2		GO: Biological Process	GO:0048675	axon extension		2.801e-09	2.23e-05	1.225e-07	1.171e-06	45	132	MAP1B,MAPT,BCL11A,ULK1,APOE,RAB11A,CDK5R1,BMPR2,NRCAM,PAFAH1B1,CDH4,DCLK1,LHX2,NLGN3,SEMA5B,ANAPC2,PLXNA1,PLXNA2,AATK,PPP3CB,PLXNA4,SEMA3E,DBN1,DNM2,DPYSL2,DSCAM,DVL1,RNF6,PLXNC1,EIF4G2,CTTN,RPL4,SEMA4F,SLIT1,CLASP2,PLXND1,CYFIP1,GSK3B,TTL,MACF1,TNR,VEGFA,NDEL1,RTN4,LIMK1
Rnf185		GO: Biological Process	GO:0021537	telencephalon development		2.845e-09	2.265e-05	1.238e-07	1.183e-06	72	260	FBXO45,NCOA1,NUMB,ATP2B4,MYH10,BMP2,CDK5R1,NF2,NFIB,NTRK2,OGDH,PAFAH1B1,CDH2,NUMBL,ADGRG1,SLC38A2,LHX2,MBOAT7,NCOR2,PLXNA4,CTNNB1,DAB2IP,RELN,DAB1,PTEN,ZEB2,PTPRS,PTPRZ1,PEX5,DPYSL2,RARB,MCPH1,LHX6,LPAR1,ROBO2,EPHA5,LRRK2,EXT1,ATAT1,SOCS7,FOXG1,TRA2B,BCAN,SIX3,SKI,SLC1A2,BTBD3,SLIT1,NRG3,GART,KAT2A,PLCB1,TACC1,CNTN2,AGTPBP1,SZT2,GRIN1,GSK3B,KIF3A,TNR,HTT,VLDLR,YWHAE,SHANK3,BCL11B,DIXDC1,LRP8,NDEL…
Limk2		GO: Biological Process	GO:0048589	developmental growth		3.134e-09	2.495e-05	1.356e-07	1.296e-06	148	673	MAP1B,MAPT,BCL11A,MEF2C,ADD1,SLC12A5,MEN1,AHR,ULK1,SLC25A4,APBA2,APOE,APP,CPNE5,SPTBN4,ANKRD11,RSPO2,RAB11A,NCAM1,CDK5R1,BMPR2,SGPL1,ZPR1,DDR1,NRCAM,CAMK2D,MAP7,PAFAH1B1,SEPT7,CDH4,DCLK1,LARGE1,CACNA2D2,CHAT,LHX2,NLGN3,CPNE6,SEMA5B,ANAPC2,PKM,FTO,PLXNA1,PLXNA2,AKAP6,POR,CLIC4,CHST11,CREB1,NCOR1,AATK,PPP3CB,ITSN2,PLXNA4,PRKAR1A,GIGYF2,PRKCZ,CTNNB1,SEMA3E,LGMN,PSAP,IST1,DAXX,DBN1,PTEN,ZEB2,PTK2,MAG…
Ogdh		GO: Biological Process	GO:0072583	clathrin-dependent endocytosis		3.19e-09	2.539e-05	1.373e-07	1.312e-06	25	52	AP2A1,AP2A2,AP2B1,AMPH,SYNJ1,WASL,HIP1R,OPHN1,AP2M1,PIK3CB,CLTB,DNAJC6,SNAP91,DNM1,TOR1A,TNK2,ITSN1,SH3GL2,AAK1,GAK,SYT1,GRN,PIP5K1C,SCRIB,HIP1
Drg1		GO: Biological Process	GO:0040008	regulation of growth		3.474e-09	2.765e-05	1.487e-07	1.421e-06	156	720	MAP1B,MAPT,MBL2,BCL11A,NDRG3,MEF2C,MEN1,PARP1,AES,AHR,AKT1,ULK1,SLC25A4,APBB1,APOE,APP,CPNE5,BLZF1,SPTBN4,N6AMT1,FLCN,CCAR2,RAB11A,NCAM1,NCBP1,NELL2,CDK5R1,BMPR2,NF2,SQSTM1,SGPL1,ZPR1,FOXK1,DDR1,NRCAM,CAMK2D,PAFAH1B1,CD81,CDH4,CACNA2D2,CPNE6,SERPINE2,SEMA5B,ANAPC2,FTO,PLXNA1,PLXNA2,AKAP6,LRP12,POR,BCAR1,CREB1,NCOR1,PPP2CA,PPP2R1A,AATK,MORF4L2,ITSN2,PLXNA4,PRKCB,SEMA3E,DAB2IP,LGMN,CLSTN3,SERTAD2,I…
Rtn4		GO: Biological Process	GO:0001558	regulation of cell growth		3.63e-09	2.89e-05	1.545e-07	1.477e-06	107	445	MAP1B,MAPT,BCL11A,NDRG3,AKT1,ULK1,SLC25A4,APBB1,APOE,CPNE5,BLZF1,N6AMT1,FLCN,CCAR2,RAB11A,NCBP1,CDK5R1,BMPR2,NF2,FOXK1,DDR1,NRCAM,CAMK2D,PAFAH1B1,CD81,CDH4,CPNE6,SERPINE2,SEMA5B,ANAPC2,PLXNA1,PLXNA2,AKAP6,BCAR1,PPP2CA,PPP2R1A,AATK,ITSN2,PLXNA4,SEMA3E,DAB2IP,CLSTN3,SERTAD2,IST1,DBN1,PTK2,DDX3X,DNM2,DPYSL2,ITCH,DSCAM,RBBP7,EFNA5,RNF6,PLXNC1,EIF4G2,CTTN,RPL4,EPHA7,CRIM1,RPS6KA3,JADE1,PTK2B,SBF1,FHL1…
Rps27a		GO: Biological Process	GO:0038095	Fc-epsilon receptor signaling pathway		3.751e-09	2.986e-05	1.58e-07	1.51e-06	47	142	CUL1,IKBKG,BTRC,NRAS,CALM1,CALM2,CALM3,PAK1,PIK3CB,PIK3R1,PIK3R2,PLCG1,PSMF1,PPP3CA,PPP3CB,MAPK1,MAPK9,MAPK10,MAP2K7,PSMA1,PSMA6,PSMC1,PSMC2,PSMC3,PSMC5,PSMC6,PSMD1,PSMD2,PSMD3,PSMD5,PSMD7,PSMD8,PSMD9,PSMD11,PSMD12,PSME3,RPS27A,MAP2K4,SKP1,TAB2,MAP3K7,FBXW11,TRAF6,UBA52,UBE2N,HRAS,IKBKB
Cfap36		GO: Biological Process	GO:0050821	protein stabilization		3.751e-09	2.986e-05	1.58e-07	1.51e-06	47	142	ANK2,APBB1,PLPP3,MTRR,NAPG,USP2,CCT6A,CLU,PIK3R1,CREB1,CREBL2,PTEN,TELO2,PEX19,DVL1,DVL3,GOLGA7,SEL1L,FLOT2,AAK1,CDC37L1,IPO9,TAF9B,CCT5,CCT8,USP33,NCKAP1,GAPDH,USP19,PPARGC1A,STXBP1,GNAQ,TCP1,PDCD10,HCFC1,CHP1,GTPBP4,STX12,SUMO1,HSPA1B,HSP90AA1,HSP90AB1,ZNF207,USP7,BAG6,LAMP2,SMAD3
Dynll2		GO: Biological Process	GO:0007632	visual behavior		3.855e-09	3.069e-05	1.615e-07	1.544e-06	29	67	ABL2,MEIS2,KMT2A,IFT20,APBB1,APP,ATP1A2,ATP1A3,B4GALT2,SYNGAP1,BRAF,PDE1B,NLGN3,CREB1,CTNS,PTPRZ1,ATXN1,PPP1R1B,DCDC2,SGK1,SLC1A2,NPTN,RGS14,MTOR,GRIN1,HTT,RIC8A,NDRG4,NETO1
Sept4		GO: Biological Process	GO:0045665	negative regulation of neuron differentiation		3.897e-09	3.103e-05	1.624e-07	1.553e-06	65	227	MAG,BCL11A,ADCY6,MIB1,ULK1,APBB1,APOE,APP,ARHGDIA,SYNGAP1,CDK5R1,CBFA2T2,PAFAH1B1,NLGN3,SEMA5B,MAP4K4,FAT3,CRMP1,AATK,PPP3CA,SEMA3E,ZNF536,DAB1,PTEN,PTK2,ASAP1,PTPRG,PTPRZ1,NTM,DPYSL3,RAP1GAP,LPAR1,RNF6,EPHA4,SEZ6,EPHA7,SOX8,FKBP4,FOXG1,FOXO3,SEMA4F,SIX3,SLIT1,INPP5J,SOX9,PLK2,GAK,RAP1GAP2,SPART,GDI1,GFAP,CNTN2,GSK3B,THY1,LINGO1,HEY1,TNR,SNAPIN,TTC3,GORASP1,YWHAH,DIXDC1,ITM2C,RTN4,LRP1
Rnf187		GO: Biological Process	GO:0019725	cellular homeostasis		3.933e-09	3.131e-05	1.631e-07	1.559e-06	184	885	ABL2,SLC24A3,ADCY5,ADCYAP1R1,ADD1,SLC12A5,MEN1,TPCN1,SLC24A4,TXNDC16,NR3C2,ALDOA,OGT,ANK2,APC,APEX1,APLP2,APOE,APP,ASPH,ATP1A1,ATP1A2,ATP1A3,ATP2A2,ATP2B1,ATP2B2,ATP2B4,ATP5F1B,ATP6V1A,ATP6V1B2,ATP6V0C,ATP6V1E1,ATP6V0B,ATP6V1G2,ATP6V0A1,MYO5A,NELL2,CACNA1I,CACNA1G,NOS1,AP3D1,CA2,CACNA1A,CACNA2D1,CACNB3,CACNB4,CALM1,CALM2,CALM3,CAMK2D,BRSK2,CCKBR,KRIT1,OXCT1,P4HB,LARGE1,VAPB,CDK16,RAB11B,SLC9A3R1,…
Rps6kb1		GO: Biological Process	GO:0051493	regulation of cytoskeleton organization		4.446e-09	3.539e-05	1.834e-07	1.753e-06	108	452	ABL2,MAP1A,MAP1B,MAPT,MEF2C,ADD1,PREX1,APC,SHROOM2,SPTBN4,ARHGDIA,BECN1,TRIM37,CDK5R1,BRAF,NF2,WASF1,WASL,CAPN2,CAPZA2,CAPZB,PAFAH1B1,PAK1,PAM,ARHGEF2,PDGFA,CFL1,WIPF3,PIK3R1,PIK3R2,BAG4,CLIC4,CLIP3,PRKCE,MAPK1,CTNNB1,SEMA3E,CYLD,DBN1,PTK2,TWF1,DLG1,WDR1,SHANK1,RANBP1,HDAC6,PDCD6IP,MCPH1,LPAR1,ACTR3,ARPC2,EFNA5,RNF4,ABI2,DYNC1LI1,MARK2,CTTN,DMTN,EPHA5,KATNB1,ATAT1,CLIP1,PTK2B,BAIAP2,FKBP4,SGK1,PP…
Gria1		GO: Biological Process	GO:1901653	cellular response to peptide		4.729e-09	3.765e-05	1.941e-07	1.855e-06	87	340	ADCY1,ADCY2,ADCY5,ADCY6,ADCY9,MEN1,PARP1,OSBPL8,AKT1,FOXO4,AKT2,AKR1B1,OGT,APEX1,ATP6V1A,ATP6V1B2,ATP6V0C,ATP6V1E1,ATP6V0B,ATP6V1G2,ATP6V0A1,ATP6AP1,MYO5A,CA2,CAMK2A,PAK1,ARHGEF2,PDK2,REPIN1,PIK3R1,PIK3R2,KLF6,POR,BCAR1,CREB1,CSK,PRKACA,PRKACB,PRKAR1A,PRKAR1B,PRKAR2A,PRKCA,PRKCB,APPL1,PRKCZ,MAPK1,CTNNB1,PTK2,PTPN11,PTPRF,PID1,PHIP,RANGAP1,HDAC5,ESRRA,RPS6KB1,SOCS7,ATP6V1D,BAIAP2,FOXO1,SRSF3,SRSF5…
Llgl1		GO: Biological Process	GO:1904062	regulation of cation transmembrane transport		4.841e-09	3.854e-05	1.977e-07	1.889e-06	67	238	DPP10,ANK2,ANK3,ASPH,ATP1A2,ATP2B4,MYO5A,NEDD4,NOS1,CACNA2D1,CACNB1,CACNB2,CACNB3,CACNB4,CALM1,CALM2,CALM3,CAMK2D,CBARP,SLC9A3R1,PLCG1,HOMER1,AKAP6,UBQLN1,PPP2CA,PRKACA,PRKCE,DLG1,DNM2,DPP6,PTK2B,SCN1B,FGF12,FHL1,FKBP1A,SLC9A1,GNB5,TSPAN13,SCN3B,CAB39,JPH4,STIM1,GPD1L,VAMP2,PLCB1,STK39,NEDD4L,THY1,AGRN,HTT,CHP1,SUMO1,UTRN,YWHAE,YWHAH,JPH1,IKBKB,KCNC1,KCNC2,KCNG1,KCNH2,KCNN2,KCNAB1,KCNS2,KIF5B,WNK…
Elac2		GO: Biological Process	GO:0030516	regulation of axon extension		5.331e-09	4.244e-05	2.165e-07	2.07e-06	38	104	MAP1B,MAPT,BCL11A,APOE,RAB11A,CDK5R1,BMPR2,NRCAM,PAFAH1B1,CDH4,SEMA5B,ANAPC2,PLXNA1,PLXNA2,AATK,PLXNA4,SEMA3E,DBN1,DNM2,DPYSL2,DSCAM,RNF6,PLXNC1,EIF4G2,CTTN,RPL4,SEMA4F,SLIT1,CLASP2,PLXND1,GSK3B,TTL,MACF1,TNR,VEGFA,NDEL1,RTN4,LIMK1
Tspan13		GO: Biological Process	GO:0023061	signal release		5.732e-09	4.563e-05	2.316e-07	2.214e-06	116	498	ABAT,ADCY5,MEF2C,ADORA1,RPTOR,SYT13,SLC25A4,PPFIA4,PPFIA2,PPFIA3,CADPS,ATP2A2,MYO5A,NAPA,LIN7A,NELL2,BRAF,SYNJ1,ARHGEF7,NNAT,NOS1,CACNA1A,CACNA1B,CAMK2A,CAMK2G,NTRK2,SYT6,BRSK2,CCKBR,OXCT1,PAK1,DGKI,CDK16,RAB11B,CACNA2D2,TSPOAP1,CHAT,PFKL,NRXN3,NRXN1,NRXN2,OTOF,MAP4K4,SEPT5,MYRIP,CREB1,CRY2,PPP3CA,PPP3CB,RAB11FIP5,PRKCA,PRKCE,RASL10B,RAB11FIP3,SNPH,PSMD9,C2CD2L,PTPN11,SNAP91,PTPRN,PTPRN2,RAB1A,RA…
Fam49a		GO: Biological Process	GO:0046578	regulation of Ras protein signal transduction		6.007e-09	4.782e-05	2.415e-07	2.309e-06	59	200	ABCA1,ABL2,ABR,KITLG,PREX1,CUL3,OGT,DGKZ,ALS2,APOE,ARHGDIA,FLCN,BCR,SYNGAP1,ARHGEF7,SQSTM1,MMD2,KALRN,CAMK2D,DGKI,ARHGEF2,CDH2,ADGRG1,PPP2CB,ITSN2,ARHGEF3,MAP2K1,ARHGEF26,DAB2IP,PSD,ARHGEF17,IQSEC1,MFN2,DNM2,RAF1,IQSEC3,RASGRF1,RASGRF2,LPAR1,RASGRP1,FOXM1,PSD2,ITSN1,PREX2,ARPP19,IQSEC2,ARHGEF9,RABGEF1,SGSM3,PSD3,ARHGEF12,ARHGEF18,TIAM1,TIMP2,PDCD10,TRIO,HRAS,RASGEF1A,SPATA13
Snx13		GO: Biological Process	GO:1903320	regulation of protein modification by small protein conjugation or removal		6.358e-09	5.061e-05	2.543e-07	2.431e-06	77	290	CUL1,OGT,XIAP,BMI1,CDC16,BTRC,PRICKLE1,DCUN1D1,TRIP12,CLU,ANAPC2,TOLLIP,PSMF1,GNL3L,UBQLN1,SEPT4,PRKCE,PRKCG,N4BP1,CTNNB1,MAPK9,HERPUD1,SART3,PSMA1,PSMA6,PSMC1,PSMC2,PSMC3,PSMC5,PSMC6,PSMD1,PSMD2,PSMD3,PSMD5,DAXX,PSMD7,PSMD8,PSMD9,PSMD11,PSMD12,PTEN,PTK2,RASSF5,ITCH,RNF4,EGR1,PSME3,TRIB1,LRRK2,RPS27A,PTK2B,UBR5,ZER1,FGFR3,FKBP1A,ANAPC5,TRAF7,SKP1,MTOR,KDM2A,SUMO3,FYN,DCUN1D4,GCLC,CHP1,GTPBP4,TRAF…
Pum2		GO: Biological Process	GO:0050768	negative regulation of neurogenesis		6.488e-09	5.165e-05	2.583e-07	2.469e-06	76	285	MAG,BCL11A,ADCY6,MIB1,ULK1,APBB1,APOE,APP,ARHGDIA,MYCN,SYNGAP1,CDK5R1,CBFA2T2,PAFAH1B1,ARHGEF2,ADGRG1,NLGN3,SEMA5B,MAP4K4,FAT3,CRMP1,AATK,PPP3CA,CTNNB1,SEMA3E,ZNF536,DAB1,PTEN,PTK2,ASAP1,PTN,PTPRG,PTPRZ1,NTM,DPYSL3,RAP1GAP,LPAR1,RNF6,EPHA4,SEZ6,EPHA7,SOX8,FGFR3,FKBP4,FOXG1,FOXO3,SEMA4F,SIX3,SKI,SLIT1,NRG3,INPP5J,SORL1,SOX9,PLK2,GAK,RAP1GAP2,SPART,GDI1,GFAP,STAT3,CNTN2,GSK3B,THY1,LINGO1,HEY1,TNR,S…
Nrcam		GO: Biological Process	GO:0010959	regulation of metal ion transport		6.611e-09	5.263e-05	2.619e-07	2.503e-06	93	374	ADCYAP1R1,ADORA1,AKT1,AKT2,DPP10,ANK2,ANK3,SPTBN4,ASPH,ATP1A1,ATP1A2,ATP2B2,ATP2B4,MYO5A,NEDD4,CACNA1G,NOS1,CACNA1B,CACNA2D1,CACNB1,CACNB2,CACNB3,CACNB4,CALM1,CALM2,CALM3,CAMK2A,CAMK2B,CAMK2D,CAMK2G,PACSIN3,CBARP,SERPINE2,SLC9A3R1,PLCB4,PLCG1,HOMER1,CNTN1,AKAP6,UBQLN1,PPP2CA,PRKACA,PRKCE,CTNNB1,PRSS8,DLG1,DNM2,DPP6,PTK2B,SCN1B,FGF12,FHL1,FKBP1A,SGK1,SLC9A1,GNB5,TSPAN13,MGEA5,CACNA2D3,SCN3B,CAB39,…
Rgs9		GO: Biological Process	GO:0048638	regulation of developmental growth		7.426e-09	5.912e-05	2.927e-07	2.798e-06	87	343	MAP1B,MAPT,BCL11A,MEF2C,MEN1,AHR,ULK1,SLC25A4,APOE,APP,CPNE5,SPTBN4,RAB11A,NCAM1,CDK5R1,BMPR2,SGPL1,NRCAM,PAFAH1B1,CDH4,CACNA2D2,CPNE6,SEMA5B,ANAPC2,FTO,PLXNA1,PLXNA2,AKAP6,POR,CREB1,NCOR1,AATK,ITSN2,PLXNA4,SEMA3E,LGMN,IST1,DAXX,DBN1,PTEN,PTK2,PTPN11,PEX5,DLG1,DNM2,DPYSL2,DSCAM,DUSP6,EFNA5,RNF6,PLXNC1,EIF4G2,CTTN,RPL4,EPHA7,RPS6KB1,BASP1,FGFR3,SEMA4F,CELF1,MTOR,SLIT1,TNKS2,UNC13A,SPART,CLASP2,PLX…
Fam84a		GO: Biological Process	GO:0045859	regulation of protein kinase activity		7.972e-09	6.346e-05	3.126e-07	2.989e-06	164	775	SPRED2,ADAR,ADARB1,ADCY1,ADCY2,ADCY5,ADCY6,ADCY9,MEN1,ADORA1,KITLG,RPTOR,OSBPL8,MAP3K10,AKT1,CUL3,APC,IKBKG,ELP1,APLP2,ALS2,LRRC4C,APOE,APP,ARAF,ATP2B4,CCND1,NELL1,BMP2,CDK5R1,BRAF,NF2,MMD2,DIRAS1,CALM1,CALM2,CALM3,SPAG9,CCNG1,CCNH,NEURL1,PAK1,CD81,VAPB,PDGFA,DUSP26,SLC9A3R1,SHC2,CLU,PIK3CB,PLCG1,SH3BP5,AKAP6,MAPK8IP1,MAGED1,CRKL,PPP2CA,PPP2R1A,CSK,PRKAB2,PRKACA,PRKACB,PKIA,PRKAR1A,PRKAR1B,PRKAR2…
Amz2		GO: Biological Process	GO:0035567	non-canonical Wnt signaling pathway		8.45e-09	6.727e-05	3.297e-07	3.152e-06	50	159	ABL2,AP2A1,AP2A2,AP2B1,IFT80,CALM1,CALM2,PRICKLE1,CALM3,CAMK2A,AP2M1,CLTC,PSMF1,PPP3CA,PPP3CB,CSNK1E,CTNNB1,PSMA1,PSMA6,PSMC1,PSMC2,PSMC3,PSMC5,PSMC6,PSMD1,PSMD2,PSMD3,PSMD5,PSMD7,PSMD8,PSMD9,PSMD11,PSMD12,MAGI2,DVL1,DVL3,CELSR2,PSME3,RPS27A,ZNRF3,ANKRD6,FRZB,PRICKLE2,DAAM1,PLCB1,GNAO1,GNB1,MAP3K7,TIAM1,UBA52
Prkar1a		GO: Biological Process	GO:0032870	cellular response to hormone stimulus		8.577e-09	6.829e-05	3.331e-07	3.184e-06	147	677	ARID1A,ADCY1,ADCY2,ADCY5,MEF2C,ADCY6,ADCY9,MEN1,PARP1,OSBPL8,AHR,AKT1,FOXO4,AKT2,NR3C2,FBXO32,OGT,APEX1,MED4,ASNS,NCOA1,ATP1A1,ATP1A2,ATP1A3,ATP2B1,ATP6V1A,ATP6V1B2,ATP6V0C,ATP6V1E1,ATP6V0B,ATP6V1G2,ATP6V0A1,ATP6AP1,MYO5A,NEDD4,CACNA1H,CA2,NPC1,CAMK2A,NTRK2,CASP9,PAK1,PDK2,REPIN1,PIK3R1,PIK3R2,STRN3,POR,BCAR1,CREB1,CRY2,RNF14,NCOR1,NSMF,PPP5C,CSK,PRKACA,PRKACB,PRKAR1A,IPO13,PRKAR1B,PRKAR2A,PRKCA,…
Klhl29		GO: Biological Process	GO:0071375	cellular response to peptide hormone stimulus		1.006e-08	8.005e-05	3.886e-07	3.715e-06	83	324	ADCY1,ADCY2,ADCY5,ADCY6,ADCY9,MEN1,PARP1,OSBPL8,AKT1,FOXO4,AKT2,OGT,APEX1,ATP6V1A,ATP6V1B2,ATP6V0C,ATP6V1E1,ATP6V0B,ATP6V1G2,ATP6V0A1,ATP6AP1,MYO5A,CA2,CAMK2A,PAK1,PDK2,REPIN1,PIK3R1,PIK3R2,POR,BCAR1,CREB1,CSK,PRKACA,PRKACB,PRKAR1A,PRKAR1B,PRKAR2A,PRKCA,PRKCB,APPL1,PRKCZ,MAPK1,CTNNB1,PTK2,PTPN11,PTPRF,PID1,PHIP,RANGAP1,HDAC5,ESRRA,RPS6KB1,SOCS7,ATP6V1D,BAIAP2,FOXO1,SRSF3,SRSF5,SGK1,SORBS1,SLC9A1,…
Trappc12		GO: Biological Process	GO:0050905	neuromuscular process		1.3e-08	0.0001035	5e-07	4.78e-06	41	120	AARS,ABL2,ABR,ADCY5,CNTNAP1,APLP2,APP,ATP2B2,MYH10,MYO5A,BCR,CACNA1A,CAMK2B,PAFAH1B1,PENK,NRXN1,RBFOX1,GIGYF2,DBN1,PTEN,PEX5,GRIN3A,SHANK1,DVL1,CLN8,SCN8A,FGF12,SLC1A3,GAA,JPH4,SPART,GLRB,CAMTA1,AGTPBP1,GRIN1,TNR,UCHL1,SHANK3,KCNH1,KCNMA1,JPH3
Itsn2		GO: Biological Process	GO:0006417	regulation of translation		1.337e-08	0.0001064	5.116e-07	4.891e-06	87	347	AARS,ADAR,AKT1,AKT2,APLP1,APP,MKNK1,DROSHA,DDX25,EIF3B,EIF4G3,NCBP1,CDC123,EIF2B4,NEURL1,QKI,EIF4E2,ZNF385A,NCOR1,NCOR2,GTPBP2,EIF5B,GIGYF2,PRKCA,MAPK1,PUM1,MAP2K1,EIF2AK2,DAPK1,CTIF,DDX1,DDX3X,PTCD3,UPF1,EEF2,EIF2S1,EIF4A1,EIF4A2,EIF4B,EIF4G1,EIF4G2,EIF5,EIF5A,OGFOD1,UQCC1,LARP6,RPS6KA3,RPS6KB1,RPS14,IMPACT,PTK2B,FECH,YTHDF2,SYNCRIP,FOXO3,POLDIP3,CPEB3,SRRT,CELF1,MTOR,CPEB4,LSM14B,SAMD4A,GAPDH,S…
Rnf144a		GO: Biological Process	GO:0072594	establishment of protein localization to organelle		1.388e-08	0.0001105	5.286e-07	5.053e-06	146	676	ADAR,PARP1,AKT1,USP36,DYNLL1,RERE,BECN1,MBTPS1,RAB11A,NEDD4,BNIP3L,ZPR1,NRAS,PRICKLE1,NUP88,CCT6A,PDE2A,CFL1,ZDHHC8,SLC9A3R1,PIK3R1,PIK3R2,RAB3GAP2,SEC61A1,AKAP6,BAG4,GOSR2,CRY2,PPP2CA,PPP2R2B,CSE1L,PPP3CA,PPP3CB,GCC2,DYNLL2,PKIA,IPO13,MAPK1,CTNNB1,MAPK9,DAB2IP,CYLD,ATG13,DAG1,PSMD8,KEAP1,G3BP2,PEX19,PEX5,MFN2,RAB6A,PHIP,RANBP1,IPO4,TRNT1,TRIM28,RPL3,RPL4,RPL7A,RPL9,RPL12,RPL17,RPL26,RPL27A,RPL31…
Ncoa1		GO: Biological Process	GO:0002478	antigen processing and presentation of exogenous peptide antigen		1.439e-08	0.0001146	5.419e-07	5.18e-06	51	166	AP2A1,AP2A2,AP1B1,AP2B1,AP1G1,OSBPL1A,DYNLL1,CTSF,AP2M1,AP1S1,KIF3B,CLTC,PSMF1,SEC24C,DYNLL2,LGMN,PSMA1,PSMA6,PSMC1,PSMC2,PSMC3,PSMC5,PSMC6,PSMD1,PSMD2,PSMD3,PSMD5,PSMD7,PSMD8,PSMD9,PSMD11,PSMD12,DCTN1,DYNC1H1,DYNC1I1,DNM2,ACTR1A,PSME3,DCTN4,SEC24B,SEC23A,SH3GL2,DCTN5,SPTBN2,KIF3A,TRAF6,KLC2,RAB7A,KIF2A,KIF5A,KLC1
Bcap29		GO: Biological Process	GO:0048002	antigen processing and presentation of peptide antigen		1.442e-08	0.0001148	5.419e-07	5.18e-06	55	185	AP2A1,AP2A2,AP1B1,AP2B1,AP1G1,OSBPL1A,DYNLL1,CTSF,AP2M1,AP1S1,KIF3B,CLTC,PSMF1,SEC24C,DYNLL2,LGMN,PSMA1,PSMA6,PSMC1,PSMC2,PSMC3,PSMC5,PSMC6,PSMD1,PSMD2,PSMD3,PSMD5,PSMD7,PSMD8,PSMD9,PSMD11,PSMD12,DCTN1,MARCH1,DYNC1H1,DYNC1I1,DNM2,ACTR1A,BCAP31,PSME3,DCTN4,SEC24B,SEC23A,SH3GL2,DCTN5,SPTBN2,PDIA3,KIF3A,TRAF6,KLC2,RAB7A,KIF2A,KIF5A,BAG6,KLC1
Dnajc27		GO: Biological Process	GO:0060828	regulation of canonical Wnt signaling pathway		1.443e-08	0.0001149	5.419e-07	5.18e-06	67	244	AES,CUL3,IFT20,APC,XIAP,CHD8,APOE,RSPO2,CCAR2,BMP2,BTRC,PRICKLE1,CDH2,CDK14,NLE1,TMEM64,PSMF1,CSNK1A1,CSNK1E,CTNND2,DAB2IP,CYLD,PSMA1,PSMA6,PSMC1,PSMC2,PSMC3,PSMC5,PSMC6,PSMD1,PSMD2,PSMD3,PSMD5,PSMD7,PSMD8,PSMD9,PSMD11,PSMD12,DVL1,DVL3,RNF220,G3BP1,EGR1,PSME3,KREMEN1,LRRK2,RPS27A,ZNRF3,UBR5,FGFR3,FOXO1,FOXO3,ANKRD6,FRZB,VPS35,TNKS2,DKK3,GPRC5B,SOX9,CCNY,SULF2,GSK3B,THRA,UBA52,IGFBP4,DIXDC1,SMAD3
Efr3b		GO: Biological Process	GO:0009416	response to light stimulus		1.457e-08	0.000116	5.445e-07	5.205e-06	85	337	ABL2,MEIS2,MEN1,KMT2A,AKT1,IFT20,APBB1,APP,ASNS,CCAR2,ATP1A2,ATP1A3,B4GALT2,BCAT1,CCND1,NEDD4,SYNGAP1,BRAF,CACNB4,CALM1,CALM2,CALM3,NTRK2,CASP9,USP2,PDE6D,PDE1B,PLEKHB1,NLGN3,SEMA5B,CLU,PIK3R1,NMT2,CREB1,PPP1CB,PITPNM1,CRY2,N4BP1,CTNS,MAPK9,MAPK10,MAP2K7,NOC2L,DDB1,FBXL3,PTN,PTPRZ1,DNM2,RDH11,EIF2S1,SDF4,ELK1,RNF168,UBE4B,IMPACT,ATXN1,PPP1R1B,FECH,SCARA3,AGAP3,DCDC2,FNTB,SGK1,SLC1A2,SLC1A3,NPTN,R…
Cbll1		GO: Biological Process	GO:0002429	immune response-activating cell surface receptor signaling pathway		1.518e-08	0.0001209	5.648e-07	5.399e-06	84	332	ACTB,ACTG1,UBASH3A,MEF2C,CUL1,IKBKG,MYO10,BTRC,CACNB3,WASL,CACNB4,NRAS,PAK1,WIPF3,PIK3CB,PIK3CD,PIK3R1,PIK3R2,PLCG1,PSMF1,BCAR1,CSK,PRKACA,PRKACB,PRKCB,PRKCE,MAPK1,CYLD,PSMA1,PSMA6,PSMC1,PSMC2,PSMC3,PSMC5,PSMC6,PSMD1,PSMD2,PSMD3,PSMD5,PSMD7,PSMD8,PSMD9,PSMD11,PSMD12,PTEN,PTK2,ELMO1,RAF1,ABI1,DUSP3,ACTR3,ARPC2,PLEKHA1,PSME3,RPS27A,BAIAP2,NCKIPSD,SKP1,CYFIP2,ELMO2,FYN,NCKAP1,TAB2,CYFIP1,PLCL2,RABGE…
Dnmt3a		GO: Biological Process	GO:0007163	establishment or maintenance of cell polarity		1.701e-08	0.0001354	6.26e-07	5.984e-06	54	181	MAP1B,MAP2,MAP4,ANK1,APC,ARF4,LIN7A,DST,BRSK2,MAP7,KRIT1,PAFAH1B1,ARHGEF2,CFL1,LHX2,SLC9A3R1,CLIC4,PRKCZ,PTK2,SNAP91,DLG1,DLG2,DLG3,RAP1B,MCPH1,UST,ACTR3,RNF41,MARK2,PTK2B,STK25,FLOT2,MYO18A,FRMD4A,SLC9A1,PRICKLE2,BRSK1,NCKAP1,CLASP2,RAB10,MTCL1,WWC1,CARMIL2,CLASP1,GSK3B,KIF3A,MPP5,HEY1,SCRIB,PARD3,HTT,NDEL1,SNX27,LLGL1
Dld		GO: Biological Process	GO:0042552	myelination		1.706e-08	0.0001358	6.26e-07	5.984e-06	41	121	MAG,AKT1,AKT2,ANK2,CNTNAP1,ADAM22,MYO5A,MPDZ,ZPR1,EIF2B4,MTMR2,MYRF,GJC3,CDH2,CLU,QKI,PLP1,FA2H,CTNNB1,DAG1,PTEN,DLG1,RARB,LPAR1,TSPAN2,RXRB,RXRG,SCN8A,FGFR3,SKI,MTOR,FYN,WASF3,NFASC,CNTN2,MPP5,PARD3,XK,ZNF24,CXCR4,PIKFYVE
Rab10		GO: Biological Process	GO:0045860	positive regulation of protein kinase activity		1.706e-08	0.0001358	6.26e-07	5.984e-06	114	496	ADCY1,ADCY2,ADCY5,ADCY6,ADCY9,ADORA1,KITLG,RPTOR,OSBPL8,MAP3K10,AKT1,IKBKG,ALS2,ARAF,ATP2B4,CCND1,NELL1,BMP2,CDK5R1,BRAF,MMD2,DIRAS1,CALM1,CALM2,CALM3,SPAG9,CCNH,NEURL1,PAK1,CD81,VAPB,PDGFA,SHC2,CLU,PIK3CB,PLCG1,AKAP6,MAGED1,CRKL,PPP2CA,CSK,PRKACA,PRKACB,PRKAR1A,PRKAR1B,PRKAR2A,PRKCZ,MAPK1,MAPK10,MAP2K1,MAP2K7,EIF2AK2,DIRAS2,DAB2IP,RELN,DAB1,DAXX,ZEB2,PTK2,PTPN11,TELO2,DLG1,MAP4K2,RAF1,ABI1,DUSP6…
Pxdn		GO: Biological Process	GO:0002764	immune response-regulating signaling pathway		1.792e-08	0.0001427	6.544e-07	6.256e-06	115	502	ACTB,ACTG1,UBASH3A,MEF2C,WDFY1,CUL1,IKBKG,XIAP,MYO10,BTRC,CACNB3,WASL,CACNB4,NRAS,CALM1,CALM2,CALM3,PAK1,WIPF3,PIK3C3,PIK3CB,PIK3CD,PIK3R1,PIK3R2,PLCG1,PSMF1,UBQLN1,BCAR1,PPP3CA,PPP3CB,CSK,PRKACA,PRKACB,ANKRD17,PRKCB,PRKCE,MAPK1,MAPK9,PUM1,MAPK10,CTSB,MAP2K7,DAB2IP,CYLD,LGMN,PSMA1,PSMA6,PSMC1,PSMC2,PSMC3,PSMC5,PSMC6,PSMD1,PSMD2,PSMD3,PSMD5,PSMD7,PSMD8,PSMD9,PSMD11,PSMD12,PTEN,PTK2,ELMO1,RAF1,ABI1…
Rasl10b		GO: Biological Process	GO:0002223	stimulatory C-type lectin receptor signaling pathway		1.932e-08	0.0001538	7.022e-07	6.713e-06	37	104	CUL1,IKBKG,BTRC,NRAS,PAK1,PSMF1,PRKACA,PRKACB,PSMA1,PSMA6,PSMC1,PSMC2,PSMC3,PSMC5,PSMC6,PSMD1,PSMD2,PSMD3,PSMD5,PSMD7,PSMD8,PSMD9,PSMD11,PSMD12,RAF1,PSME3,RPS27A,SKP1,FYN,TAB2,MAP3K7,FBXW11,TRAF6,UBA52,UBE2N,HRAS,IKBKB
Nle1		GO: Biological Process	GO:0050807	regulation of synapse organization		1.975e-08	0.0001572	7.147e-07	6.832e-06	42	126	MEF2C,APOE,ADGRB1,ADGRB2,NEDD4,CAMK2B,NTRK2,NEURL1,CDH2,NLGN3,NRXN3,NRXN1,ANAPC2,NCAN,PRKCA,DAB2IP,RELN,CLSTN3,FRMPD4,DBN1,PTEN,PTK2,PTN,MAGI2,EFNA5,ROBO2,EPHA7,ETV5,SYNDIG1,PPP1R9A,CLSTN1,SLIT1,STAU2,CLSTN2,PCDH17,GRIN1,THBS2,BHLHB9,AGRN,ZMYND8,SHANK3,IL1RAP
Tlk2		GO: Biological Process	GO:2001257	regulation of cation channel activity		2.098e-08	0.000167	7.523e-07	7.192e-06	36	100	ANK2,ANK3,ASPH,MYO5A,NOS1,CACNA2D1,CACNB1,CACNB2,CACNB3,CACNB4,CALM1,CALM2,CALM3,CAMK2D,CBARP,PLCG1,HOMER1,AKAP6,UBQLN1,PRKACA,FGF12,FKBP1A,GNB5,JPH4,STIM1,VAMP2,NEDD4L,HTT,SUMO1,JPH1,IKBKB,KCNG1,KCNAB1,KCNS2,KIF5B,JPH3
Ddx42		GO: Biological Process	GO:0008344	adult locomotory behavior		2.098e-08	0.000167	7.523e-07	7.192e-06	36	100	MAPT,APP,ADAM22,SPTBN4,ATP1A2,ATP1A3,NPC1,CACNA1A,CACNB4,PAFAH1B1,PBX3,CHAT,CLCN3,GIGYF2,CTNS,PUM1,DAB1,DNM1,OXR1,SEZ6L2,EFNB3,EPHA4,SEZ6,CLN8,ATXN1,SCN8A,FGF12,PREX2,GLRB,CNTN2,AGTPBP1,GRIN1,SEZ6L,UCHL1,ZIC1,KCNMA1
Psmc5		GO: Biological Process	GO:0010970	transport along microtubule		2.125e-08	0.0001692	7.586e-07	7.252e-06	39	113	MAP1B,MAPT,WDR35,IFT80,IFT20,APP,DYNLL1,KIF1A,AP3D1,OPA1,PAFAH1B1,KIF3B,PRKCZ,MAP2K1,DCTN1,RAB1A,RAB6A,DYNC1I1,RASGRP1,MAP1S,RHOT1,COPG1,IFT122,KIF13A,SPAST,KIF1B,VAMP7,BICD2,KIF3A,HTT,SNAPIN,UCHL1,TMEM201,KLC2,NDEL1,KIF5B,KLC1,RHOT2,AP3B2
Ddx5		GO: Biological Process	GO:0051403	stress-activated MAPK cascade		2.241e-08	0.0001784	7.964e-07	7.613e-06	72	272	MEN1,MAP3K10,AKT1,CUL1,SH3RF1,IKBKG,BMP2,BTRC,SPAG9,PAFAH1B1,PAK1,MAP4K4,MAPK8IP1,MINK1,CRKL,NCOR1,MAPK1,MAPK9,MAPK10,MAP2K1,MAP2K7,EIF2AK2,DAB2IP,DAXX,ZEB2,PTK2,DLG1,MAP4K2,ITCH,DUSP3,DVL3,HIPK3,RASGRP1,TRIB1,EPHA4,RPS27A,PTK2B,FGF12,FGFR3,SDCBP,STK25,FOXM1,FOXO1,MAP2K4,HACD3,ANKRD6,SKP1,TNIK,ZMYND11,HSPH1,TAB2,MAPK8IP3,PLCB1,PHLPP1,MAP3K7,FBXW11,GPS1,TIAM1,PDCD10,MAPK8IP2,TRAF6,HMGB1,UBA52,HRAS…
Psmd12		GO: Biological Process	GO:0019884	antigen processing and presentation of exogenous antigen		2.362e-08	0.000188	8.347e-07	7.979e-06	52	173	AP2A1,AP2A2,AP1B1,AP2B1,AP1G1,OSBPL1A,DYNLL1,CTSF,AP3D1,AP2M1,AP1S1,KIF3B,CLTC,PSMF1,SEC24C,DYNLL2,LGMN,PSMA1,PSMA6,PSMC1,PSMC2,PSMC3,PSMC5,PSMC6,PSMD1,PSMD2,PSMD3,PSMD5,PSMD7,PSMD8,PSMD9,PSMD11,PSMD12,DCTN1,DYNC1H1,DYNC1I1,DNM2,ACTR1A,PSME3,DCTN4,SEC24B,SEC23A,SH3GL2,DCTN5,SPTBN2,KIF3A,TRAF6,KLC2,RAB7A,KIF2A,KIF5A,KLC1
Slc9a3r1		GO: Biological Process	GO:0048284	organelle fusion		2.369e-08	0.0001886	8.347e-07	7.979e-06	58	202	TBC1D14,AKT2,STX7,SYT13,USO1,VAMP4,STX16,BNIP3,SYT6,OPA1,TBC1D22A,MIEF1,TECPR1,UBQLN1,GOSR1,SEC22B,GOSR2,RUBCN,SNPH,SGSM2,RABGAP1L,MFN2,PID1,STX6,SGSM1,MIGA1,VTI1B,VCPIP1,ANKFY1,TBC1D22B,RPH3A,VPS41,TBC1D9B,TBC1D9,STXBP1,VAMP2,VAMP7,SYT1,GNAI3,SGSM3,CLEC16A,VPS39,GRIK5,TBC1D8,SNAPIN,TSG101,RABGAP1,VPS16,STX12,TBC1D15,TRIM9,RUNDC1,VPS33A,UBQLN4,MFF,RAB7A,KIF5B,MCOLN1
Gga3		GO: Biological Process	GO:0050775	positive regulation of dendrite morphogenesis		2.407e-08	0.0001916	8.42e-07	8.05e-06	21	42	NUMB,KALRN,CAMK2B,PAFAH1B1,NUMBL,ANAPC2,SS18L1,RELN,DBN1,PTPRD,PTPRF,ACTR3,EPHA4,BAIAP2,SGK1,STAU2,VAMP7,TIAM1,BHLHB9,LRP8,CAPRIN1
Cluh		GO: Biological Process	GO:0008306	associative learning		2.412e-08	0.000192	8.42e-07	8.05e-06	34	92	ABL2,MEIS2,KMT2A,IFT20,APBB1,APP,ATP1A2,ATP1A3,B4GALT2,SYNGAP1,BRAF,PDE1B,NLGN3,CREB1,RIN1,CTNS,RELN,PTPRZ1,SHANK1,CLN8,ATXN1,PPP1R1B,DCDC2,SGK1,NPTN,RGS14,MTOR,GRIN1,GRM7,TNR,HTT,RIC8A,NDRG4,NETO1
Pafah1b1		GO: Biological Process	GO:0002028	regulation of sodium ion transport		2.547e-08	0.0002028	8.855e-07	8.465e-06	33	88	AKT1,AKT2,ANK3,SPTBN4,ATP1A1,ATP1A2,ATP2B4,NEDD4,NOS1,CAMK2D,SERPINE2,SLC9A3R1,CNTN1,PRKCE,PRSS8,DLG1,DNM2,SCN1B,FGF12,SGK1,SLC9A1,SCN3B,AHCYL1,GPD1L,PLCB1,NEDD4L,AGRN,CHP1,UTRN,YWHAH,IKBKB,KIF5B,WNK2
Tmem94		GO: Biological Process	GO:0031098	stress-activated protein kinase signaling cascade		2.573e-08	0.0002048	8.906e-07	8.513e-06	73	278	MEN1,MAP3K10,AKT1,AKR1B1,CUL1,SH3RF1,IKBKG,BMP2,BTRC,SPAG9,PAFAH1B1,PAK1,MAP4K4,MAPK8IP1,MINK1,CRKL,NCOR1,MAPK1,MAPK9,MAPK10,MAP2K1,MAP2K7,EIF2AK2,DAB2IP,DAXX,ZEB2,PTK2,DLG1,MAP4K2,ITCH,DUSP3,DVL3,HIPK3,RASGRP1,TRIB1,EPHA4,RPS27A,PTK2B,FGF12,FGFR3,SDCBP,STK25,FOXM1,FOXO1,MAP2K4,HACD3,ANKRD6,SKP1,TNIK,ZMYND11,HSPH1,TAB2,MAPK8IP3,PLCB1,PHLPP1,MAP3K7,FBXW11,GPS1,TIAM1,PDCD10,MAPK8IP2,TRAF6,HMGB1,UBA…
Sap30bp		GO: Biological Process	GO:0043549	regulation of kinase activity		2.813e-08	0.0002239	9.694e-07	9.267e-06	173	842	SPRED2,ADAR,ADARB1,ADCY1,ADCY2,ADCY5,ADCY6,ADCY9,MEN1,ADORA1,KITLG,RPTOR,OSBPL8,MAP3K10,AKT1,CUL3,APC,IKBKG,ELP1,APLP2,ALS2,LRRC4C,APOE,APP,ARAF,ATP2B4,CCND1,NELL1,BMP2,CDK5R1,BRAF,NF2,MMD2,DIRAS1,CALM1,CALM2,CALM3,SPAG9,CCKBR,CCNG1,CCNH,NEURL1,PAK1,CD81,VAPB,PDGFA,DUSP26,SLC9A3R1,SHC2,CLU,PIK3CB,PIK3R1,PIK3R2,PLCG1,SH3BP5,AKAP6,MAPK8IP1,MAGED1,CRKL,PPP2CA,PPP2R1A,CSK,PRKAB2,PRKACA,PRKACB,PKIA,PR…
Srp68		GO: Biological Process	GO:0007272	ensheathment of neurons		2.901e-08	0.0002309	9.911e-07	9.475e-06	41	123	MAG,AKT1,AKT2,ANK2,CNTNAP1,ADAM22,MYO5A,MPDZ,ZPR1,EIF2B4,MTMR2,MYRF,GJC3,CDH2,CLU,QKI,PLP1,FA2H,CTNNB1,DAG1,PTEN,DLG1,RARB,LPAR1,TSPAN2,RXRB,RXRG,SCN8A,FGFR3,SKI,MTOR,FYN,WASF3,NFASC,CNTN2,MPP5,PARD3,XK,ZNF24,CXCR4,PIKFYVE
Camkk1		GO: Biological Process	GO:0008366	axon ensheathment		2.901e-08	0.0002309	9.911e-07	9.475e-06	41	123	MAG,AKT1,AKT2,ANK2,CNTNAP1,ADAM22,MYO5A,MPDZ,ZPR1,EIF2B4,MTMR2,MYRF,GJC3,CDH2,CLU,QKI,PLP1,FA2H,CTNNB1,DAG1,PTEN,DLG1,RARB,LPAR1,TSPAN2,RXRB,RXRG,SCN8A,FGFR3,SKI,MTOR,FYN,WASF3,NFASC,CNTN2,MPP5,PARD3,XK,ZNF24,CXCR4,PIKFYVE
Ankfy1		GO: Biological Process	GO:0030001	metal ion transport		3.092e-08	0.0002461	1.052e-06	1.006e-05	175	855	TTYH1,SLC24A3,ADCYAP1R1,SLC12A5,TPCN1,ADORA1,SLC24A4,AKT1,AKT2,KCNT1,DPP10,ANK2,ANK3,SHROOM2,SPTBN4,ASPH,ATP1A1,ATP1A2,ATP1A3,ATP2A2,ATP2B1,ATP2B2,ATP2B4,ATP6V1A,ATP6V1B2,ATP6V0C,ATP6V1E1,SNX3,ATP6V0B,ATP6V1G2,ATP6V0A1,ATP6AP1,MYO5A,NEDD4,CACNA1I,CACNA1H,CACNA1G,NOS1,AP3D1,CACNA1A,CACNA1B,CACNA2D1,CACNB1,CACNB2,CACNB3,CACNB4,CALM1,CALM2,CALM3,NSF,CAMK2A,CAMK2B,CAMK2D,CAMK2G,MTMR6,RAB11B,PDE2A,CAC…
Exoc7		GO: Biological Process	GO:0034248	regulation of cellular amide metabolic process		3.173e-08	0.0002526	1.075e-06	1.028e-05	92	380	AARS,ADAR,AKT1,AKT2,APLP1,APOE,APP,MKNK1,DROSHA,DDX25,EIF3B,EIF4G3,NCBP1,CDC123,EIF2B4,NEURL1,PGAM1,CLU,QKI,EIF4E2,ZNF385A,NCOR1,NCOR2,GTPBP2,CSNK1E,EIF5B,GIGYF2,PRKCA,MAPK1,PUM1,MAP2K1,EIF2AK2,DAPK1,CTIF,DDX1,DDX3X,PTCD3,UPF1,EEF2,EIF2S1,EIF4A1,EIF4A2,EIF4B,EIF4G1,EIF4G2,EIF5,EIF5A,OGFOD1,UQCC1,LARP6,RPS6KA3,RPS6KB1,RPS14,IMPACT,PTK2B,FECH,YTHDF2,SYNCRIP,FOXO3,POLDIP3,CPEB3,SRRT,CELF1,MTOR,CPEB4…
Ube2g1		GO: Biological Process	GO:0010921	regulation of phosphatase activity		3.232e-08	0.0002573	1.09e-06	1.042e-05	44	137	CNST,LMTK3,MEF2C,BMP2,CALM1,CALM2,CALM3,UBN1,AKAP6,BAG4,PPP1R2,CRY2,PPP2CA,PPP2R1A,PPP2R2B,PPP2R2C,PTPA,PPP2R5B,PPP2R5D,MARF1,EIF2AK2,MAGI2,PPP1R37,DLG2,DLG3,ENSA,CSRNP3,CD2BP2,PPME1,FKBP1A,PPP6R1,TMEM132D,ARPP19,RBM26,MPRIP,PPP1R9B,GPLD1,RIMBP2,HTT,CHP1,IKBKB,SLC39A10,ELL,SMAD3
Rabep1		GO: Biological Process	GO:0006612	protein targeting to membrane		3.354e-08	0.000267	1.127e-06	1.077e-05	56	194	ADORA1,AKT2,OGT,ANK1,ANK2,ANK3,CDK5R1,BSG,CACNB1,CHM,MIEF1,SEC61A1,PRKG2,TCAF1,PEX19,PEX5,RPL3,RPL4,RPL7A,RPL9,DMTN,RPL12,RPL17,RPL26,RPL27A,RPL31,RPS2,RPS14,RPS16,RPS27A,EHD3,CCL13,SDCBP,PEX26,MGEA5,SPTBN1,SRP68,NFASC,SRP72,SRPRA,GDI1,ATG4B,ARL6IP1,VAMP7,PACS2,RABGEF1,MTCL1,SEC62,ATG4C,PARD3,RPL13A,CHP1,UBA52,MICALL1,MFF,RPSA
Sec14l1		GO: Biological Process	GO:0044764	multi-organism cellular process		3.382e-08	0.0002692	1.131e-06	1.081e-05	161	773	MBL2,ADAR,ADARB1,GRK2,PDZD8,CUL4A,CUL1,BIN1,SLC25A4,IKBKG,APOE,TRIM23,DYNLL1,EIF3B,EIF4G3,BECN1,ATP6V0C,SNX3,MPDZ,NCAM1,NEDD4,BNIP3,BNIP3L,NFX1,BTRC,NPC1,NUP88,P4HB,SCARB1,CD81,PC,VAPB,CFL1,UBN1,PIK3R1,NMT2,PLCG1,HCFC2,FBXL2,CREB1,ANKRD17,MAPK1,PUM1,CTSB,EIF2AK2,PSMC2,DAG1,PSMC3,IST1,DAXX,DDB1,DDX3X,DDX5,CHMP7,POM121,DLG1,RAB1A,RAB6A,RANBP1,ATG16L1,ABI1,ITCH,PDCD6IP,PRMT6,EFNB3,ABI2,TRIM28,EIF4A1…
Mink1		GO: Biological Process	GO:0051169	nuclear transport		3.42e-08	0.0002723	1.139e-06	1.089e-05	114	502	ADAR,PARP1,AKT1,RANBP3,SETD2,DDX25,RERE,MBTPS1,NCBP1,NEDD4,ZPR1,PRICKLE1,CAMK4,NUP88,PDE2A,CFL1,SLC9A3R1,PIK3R1,PIK3R2,AKAP6,CRY2,PPP2CA,CSE1L,PPP3CA,PPP3CB,PRKACA,PKIA,IPO13,MAPK1,CTNNB1,CHTOP,DAB2IP,CYLD,NOC2L,DHX38,DAG1,KEAP1,ALKBH5,PTPN11,POM121,SMG7,G3BP2,PHIP,RANBP1,RANGAP1,UPF1,IPO4,TRIM28,EIF5A,SRRM1,DNAJC27,NSRP1,UBR5,ATXN1,NXF1,AGAP3,MYBBP1A,FYTTD1,CHERP,SRSF3,SRSF5,SRSF6,IPO7,SRSF7,HIK…
Cpd		GO: Biological Process	GO:0050852	T cell receptor signaling pathway		3.604e-08	0.0002869	1.195e-06	1.143e-05	52	175	UBASH3A,CUL1,IKBKG,BTRC,CACNB3,CACNB4,NRAS,PAK1,PIK3CB,PIK3CD,PIK3R1,PIK3R2,PLCG1,PSMF1,BCAR1,CSK,MAPK1,CYLD,PSMA1,PSMA6,PSMC1,PSMC2,PSMC3,PSMC5,PSMC6,PSMD1,PSMD2,PSMD3,PSMD5,PSMD7,PSMD8,PSMD9,PSMD11,PSMD12,PTEN,DUSP3,PSME3,RPS27A,SKP1,FYN,TAB2,MAP3K7,FBXW11,CARMIL2,THY1,TRAF6,UBA52,UBE2N,HRAS,IKBKB,INPP5D,DUSP22
Ywhae		GO: Biological Process	GO:0070201	regulation of establishment of protein localization		3.708e-08	0.0002952	1.225e-06	1.171e-05	181	893	ABAT,ABL2,CNST,ADCY5,PARP1,RPTOR,AKT1,AKT2,USP36,OGT,DPP10,ANK3,SLC25A4,RANBP3,APBB1,ASPH,DYNLL1,VAMP4,MBTPS1,SNX3,RAB11A,CDK5R1,NEO1,BNIP3L,ZPR1,NNAT,NOS1,CACNA1A,CAMK4,BRSK2,CCT6A,OXCT1,PAEP,PAM,CDK16,PDE2A,CACNA2D2,PFKL,ZDHHC8,SLC9A3R1,NRXN1,PIK3C3,PIK3R1,PIK3R2,MIEF1,MAP4K4,AKAP6,TMEM59,BAG4,MYRIP,PPP2CA,CLIP3,PPP3CA,PPP3CB,CSK,GCC2,DYNLL2,PRKACA,PKIA,RAB11FIP5,PRKCA,APPL1,PRKCE,PRKCZ,RAB11FI…
Prpf8		GO: Biological Process	GO:0050885	neuromuscular process controlling balance		3.82e-08	0.0003041	1.252e-06	1.196e-05	27	65	AARS,ABL2,ABR,ADCY5,CNTNAP1,APLP2,APP,ATP2B2,MYH10,MYO5A,BCR,CACNA1A,CAMK2B,PAFAH1B1,NRXN1,RBFOX1,GIGYF2,SHANK1,CLN8,SLC1A3,GAA,JPH4,CAMTA1,TNR,SHANK3,KCNMA1,JPH3
Spag9		GO: Biological Process	GO:0060291	long-term synaptic potentiation		3.82e-08	0.0003041	1.252e-06	1.196e-05	27	65	BRAF,NOS1,CAMK2B,NTRK2,PAK1,NLGN3,SERPINE2,CREB1,PRKCZ,MAPK1,RELN,PTEN,PTN,RASGRF2,PTK2B,PPP1R9A,NPTN,RGS14,SLC8A2,SHANK2,UNC13A,PLK2,GFAP,VAMP2,CRTC1,TNR,SHANK3
Luc7l3		GO: Biological Process	GO:0046777	protein autophosphorylation		4.132e-08	0.000329	1.348e-06	1.289e-05	66	245	ABL2,MATK,CLK4,MAP3K10,AKT1,ULK1,MKNK1,BCR,DDR1,CALM1,CALM2,CALM3,CAMK4,CAMK2A,CAMK2B,CAMK2D,CAMK2G,NTRK2,PAK1,PDGFA,CLK2,MINK1,PPP2CA,PPP2R5B,PPP2R5D,AATK,CSK,PRKACA,PRKCA,PRKCG,PRKG2,EIF2AK2,DAPK1,PTK2,TRIM28,EIF2S1,TNK2,MARK2,EPHA4,EPHA7,LRRK2,IMPACT,PTK2B,FGFR3,STK25,AAK1,LMTK2,CAMKK2,MTOR,FYN,TNIK,SMG1,GFRA2,TAF1,GRK5,ATP13A2,GSK3B,THY1,CHP1,HK1,TYRO3,HSPA8,VEGFA,IRAK1,JAK1,WNK2
Ankrd40		GO: Biological Process	GO:0002220	innate immune response activating cell surface receptor signaling pathway		4.578e-08	0.0003644	1.487e-06	1.422e-05	37	107	CUL1,IKBKG,BTRC,NRAS,PAK1,PSMF1,PRKACA,PRKACB,PSMA1,PSMA6,PSMC1,PSMC2,PSMC3,PSMC5,PSMC6,PSMD1,PSMD2,PSMD3,PSMD5,PSMD7,PSMD8,PSMD9,PSMD11,PSMD12,RAF1,PSME3,RPS27A,SKP1,FYN,TAB2,MAP3K7,FBXW11,TRAF6,UBA52,UBE2N,HRAS,IKBKB
Cacna1g		GO: Biological Process	GO:0016032	viral process		4.723e-08	0.000376	1.528e-06	1.461e-05	158	759	MBL2,ADAR,ADARB1,GRK2,PDZD8,CUL4A,CUL1,BIN1,SLC25A4,IKBKG,APOE,TRIM23,DYNLL1,EIF3B,EIF4G3,BECN1,ATP6V0C,SNX3,MPDZ,NCAM1,NEDD4,BNIP3,BNIP3L,NFX1,BTRC,NPC1,NUP88,P4HB,SCARB1,CD81,PC,VAPB,CFL1,UBN1,PIK3R1,NMT2,PLCG1,HCFC2,FBXL2,CREB1,ANKRD17,MAPK1,CTSB,EIF2AK2,PSMC2,DAG1,PSMC3,IST1,DAXX,DDB1,DDX3X,DDX5,CHMP7,POM121,DLG1,RAB1A,RAB6A,RANBP1,ATG16L1,ABI1,ITCH,PDCD6IP,PRMT6,EFNB3,ABI2,TRIM28,EIF4A1,EIF4…
Cacnb1		GO: Biological Process	GO:0006913	nucleocytoplasmic transport		4.943e-08	0.0003935	1.593e-06	1.523e-05	112	494	ADAR,PARP1,AKT1,RANBP3,SETD2,DDX25,RERE,MBTPS1,NCBP1,NEDD4,ZPR1,PRICKLE1,CAMK4,NUP88,PDE2A,CFL1,SLC9A3R1,PIK3R1,PIK3R2,AKAP6,CRY2,PPP2CA,CSE1L,PPP3CA,PPP3CB,PRKACA,PKIA,IPO13,MAPK1,CTNNB1,CHTOP,DAB2IP,CYLD,DHX38,DAG1,KEAP1,ALKBH5,PTPN11,POM121,SMG7,G3BP2,PHIP,RANBP1,RANGAP1,UPF1,IPO4,TRIM28,EIF5A,SRRM1,DNAJC27,NSRP1,UBR5,ATXN1,NXF1,AGAP3,MYBBP1A,FYTTD1,CHERP,SRSF3,SRSF5,SRSF6,IPO7,SRSF7,HIKESHI,P…
Vamp2		GO: Biological Process	GO:0098660	inorganic ion transmembrane transport		5.122e-08	0.0004078	1.644e-06	1.572e-05	157	754	TTYH1,SLC24A3,SLC12A5,TPCN1,SLC24A4,KCNT1,DPP10,ANK2,ANK3,SHROOM2,ASPH,ATP1A1,ATP1A2,ATP1A3,ATP2A2,ATP2B1,ATP2B2,ATP2B4,ATP5F1A,ATP5F1B,ATP6V1A,ATP6V1B2,ATP6V0C,ATP6V1E1,ATP6V0B,ATP6V0A1,ATP6AP1,MYO5A,NEDD4,CACNA1I,CACNA1H,CACNA1G,NOS1,CACNA1A,CACNA1B,CACNA2D1,CACNB1,CACNB2,CACNB3,CACNB4,CALM1,CALM2,CALM3,CAMK2D,CLIC6,MTMR6,PDE2A,CACNA2D2,CBARP,SLC9A3R1,CLCN3,CLCN4,NALCN,TMEM38A,SLC39A6,PLCG1,AKA…
Myh10		GO: Biological Process	GO:0051646	mitochondrion localization		5.193e-08	0.0004134	1.66e-06	1.587e-05	20	40	MAP1B,MAPT,MEF2A,OGT,SYNJ2,OPA1,FEZ1,MFN2,HDAC6,MAP1S,MARK2,RHOT1,LRRK2,SPAST,KIF1B,KAT2A,CLUH,UCHL1,ATCAY,RHOT2
Acly		GO: Biological Process	GO:0007041	lysosomal transport		5.577e-08	0.000444	1.776e-06	1.698e-05	30	78	AP1G1,ALS2,NEDD4,VPS51,RAB12,NPC1,GCC2,LRRK2,EHD3,VPS52,ANKFY1,ATG14,TRAK1,VPS35,VPS41,KIF13A,SORL1,SNX16,VAMP7,MGRN1,VPS39,AKTIP,SNAPIN,TSG101,VPS16,HSPA8,VPS33A,RAB7A,SNX27,LAMP2
Kat2a		GO: Biological Process	GO:0042147	retrograde transport, endosome to Golgi		5.695e-08	0.0004534	1.799e-06	1.72e-05	29	74	TBC1D14,ARL1,STX16,VPS51,SPAG9,AP1S1,CLTC,GOSR1,GOSR2,GCC2,TMED9,DCTN1,SGSM2,RAB6A,TBC1D17,STX6,EHD3,VTI1B,ANKFY1,RHOBTB3,VPS50,RAB6B,VPS35,DENND2A,ERC1,WASHC2A,DENND5A,RAB7A,PIKFYVE
Stat5b		GO: Biological Process	GO:1901019	regulation of calcium ion transmembrane transporter activity		5.695e-08	0.0004534	1.799e-06	1.72e-05	29	74	ANK2,ASPH,ATP1A2,MYO5A,NOS1,CACNA2D1,CACNB1,CACNB2,CACNB3,CACNB4,CALM1,CALM2,CALM3,CAMK2D,CBARP,PLCG1,AKAP6,UBQLN1,PPP2CA,PRKACA,FKBP1A,SLC9A1,GNB5,JPH4,STIM1,HTT,SUMO1,JPH1,JPH3
Eftud2		GO: Biological Process	GO:0032434	regulation of proteasomal ubiquitin-dependent protein catabolic process		6.558e-08	0.0005221	2.063e-06	1.973e-05	47	154	AKT1,CUL3,APC,ARAF,CCAR2,NELL1,PRICKLE1,USP14,CLU,ARIH1,UBQLN1,RNF14,CSNK1A1,CSNK1E,N4BP1,HERPUD1,DAB2IP,RNF144A,KEAP1,DVL1,BCAP31,DYNC1LI1,TRIB1,LRRK2,WAC,ARIH2,SDCBP,SMARCC1,PCID2,GIPC1,PLK2,RNF114,GCLC,TAF1,CLEC16A,TLK2,GSK3B,TPR,UBE2K,SUMO1,DNAJB2,VCP,HSP90AB1,UBQLN4,ZNF207,BAG6,USP5
Gfap		GO: Biological Process	GO:0060079	excitatory postsynaptic potential		8.173e-08	0.0006507	2.562e-06	2.449e-05	27	67	MEF2C,ADORA1,MTMR2,DGKI,NLGN3,NRXN1,PPP3CA,PRKCZ,RELN,DBN1,PTEN,SHANK1,DVL1,SEZ6,LRRK2,PTK2B,ATXN1,PPP1R9A,GRIK5,GRIN1,GSK3B,MAPK8IP2,ZMYND8,SHANK3,CELF4,SLC17A7,NETO1
Gosr2		GO: Biological Process	GO:0090066	regulation of anatomical structure size		8.268e-08	0.0006582	2.581e-06	2.467e-05	120	544	MAP1B,MAPT,BCL11A,ADCY6,ADD1,ADORA1,RPTOR,AHR,AKT1,ULK1,PREX1,OGT,ALS2,APOE,SHROOM2,SPTBN4,ARHGAP5,ATP1A2,ATP2B2,RAB11A,PEX11B,CDK5R1,BMPR2,CACNA1G,WASF1,NOS1,WASL,NRCAM,CAPZA2,CAPZB,PAFAH1B1,CDH4,CFL1,WIPF3,SLC9A3R1,CLCN3,CLCN6,SEMA5B,PIK3R2,ANAPC2,PLXNA1,PLXNA2,BAG4,CREB1,AATK,PLXNA4,PRKCE,MAP2K1,SEMA3E,DOCK4,IST1,DBN1,PTEN,PTK2,HP1BP3,TWF1,DLG1,WDR1,RAB3B,DNM2,DPYSL2,RAP1GDS1,DSCAM,ACTR3,ARPC2…
Foxg1		GO: Biological Process	GO:0010942	positive regulation of cell death		8.637e-08	0.0006876	2.686e-06	2.567e-05	146	695	ABR,RBM10,MEF2C,MEN1,PARP1,AES,MAP3K10,AKT1,BIN1,APBB1,APC,APOE,UNC5C,SAP30BP,MARK4,NCOA1,FLCN,CCAR2,DYNLL1,MYCN,NELL1,BMP2,TSC22D1,CDK5R1,BNIP3,BNIP3L,ARHGEF7,SQSTM1,NOS1,KALRN,CAMK2A,CAMK2B,CAMK2D,CASP9,NEURL1,ARHGEF2,SLC9A3R1,CLU,MAGED1,SEPT4,CREB1,ATF2,PPP2CA,PPP2R1A,CLIP3,PPP2R2B,PTPA,DYNLL2,ARHGEF3,CTNNB1,MAPK9,MAP2K7,EIF2AK2,DAB2IP,CYLD,BCLAF1,DAPK1,DAXX,PTEN,ARHGEF17,DDX3X,PTN,PTPRF,PTPRZ…
Coch		GO: Biological Process	GO:0034976	response to endoplasmic reticulum stress		8.778e-08	0.0006988	2.719e-06	2.599e-05	69	265	AARS,ADD1,IKBKG,ASNA1,ASNS,ATP2A2,MBTPS1,CCND1,BRSK2,CASP9,OPA1,STT3B,USP14,P4HB,VAPB,PIK3R1,PIK3R2,TMX3,SEC61A1,UBQLN1,ERO1A,RNF185,GOSR2,PPP2CB,PPP2R5B,EIF2AK2,HERPUD1,DAB2IP,PSMC1,PSMC2,TATDN2,PSMC3,PSMC5,PSMC6,DCTN1,TOR1A,COL4A3BP,TMEM33,EEF2,BCAP31,EIF2S1,UBE4B,MARCH6,LRRK2,BFAR,CXXC1,SEL1L,HYOU1,JKAMP,ERLIN1,SELENOS,TSPYL2,SRPRA,SERP1,USP19,SERINC3,OS9,TMBIM6,PDIA3,GSK3B,PPP1R15B,SEC62,TMX4…
Strn3		GO: Biological Process	GO:0035418	protein localization to synapse		9.987e-08	0.0007951	3.082e-06	2.946e-05	16	28	STX7,DLGAP1,NLGN3,NRXN1,NRXN2,HOMER1,RELN,CLSTN3,DLG1,DLG2,DLG3,SHANK1,DVL1,ANKS1B,KLC1,NETO1
Sel1l		GO: Biological Process	GO:0002757	immune response-activating signal transduction		1.059e-07	0.000843	3.255e-06	3.112e-05	106	467	ACTB,ACTG1,UBASH3A,MEF2C,WDFY1,CUL1,IKBKG,XIAP,MYO10,BTRC,CACNB3,WASL,CACNB4,NRAS,PAK1,WIPF3,PIK3C3,PIK3CB,PIK3CD,PIK3R1,PIK3R2,PLCG1,PSMF1,UBQLN1,BCAR1,CSK,PRKACA,PRKACB,ANKRD17,PRKCB,PRKCE,MAPK1,PUM1,CTSB,DAB2IP,CYLD,LGMN,PSMA1,PSMA6,PSMC1,PSMC2,PSMC3,PSMC5,PSMC6,PSMD1,PSMD2,PSMD3,PSMD5,PSMD7,PSMD8,PSMD9,PSMD11,PSMD12,PTEN,PTK2,ELMO1,RAF1,ABI1,ITCH,DUSP3,ACTR3,ARPC2,PLEKHA1,PSME3,RPS6KA3,TNIP1,…
Klhdc2		GO: Biological Process	GO:0050772	positive regulation of axonogenesis		1.085e-07	0.0008638	3.322e-06	3.176e-05	30	80	MAP1B,MAPT,BCL11A,APOE,ARHGDIA,RAB11A,BMPR2,BRAF,NTRK2,PAFAH1B1,CDH4,ANAPC2,MAP2K1,IST1,DBN1,ZEB2,DSCAM,EFNA5,EIF4G2,ROBO2,RPL4,STK25,GOLGA2,GSK3B,TIAM1,MACF1,VEGFA,DIXDC1,NDEL1,LIMK1
Sec23a		GO: Biological Process	GO:0033674	positive regulation of kinase activity		1.15e-07	0.0009153	3.507e-06	3.352e-05	117	530	ADCY1,ADCY2,ADCY5,ADCY6,ADCY9,ADORA1,KITLG,RPTOR,OSBPL8,MAP3K10,AKT1,IKBKG,ALS2,ARAF,ATP2B4,CCND1,NELL1,BMP2,CDK5R1,BRAF,MMD2,DIRAS1,CALM1,CALM2,CALM3,SPAG9,CCNH,NEURL1,PAK1,CD81,VAPB,PDGFA,SHC2,CLU,PIK3CB,PLCG1,AKAP6,MAGED1,CRKL,PPP2CA,CSK,PRKACA,PRKACB,PRKAR1A,PRKAR1B,PRKAR2A,PRKCZ,MAPK1,MAPK10,MAP2K1,MAP2K7,EIF2AK2,DIRAS2,DAB2IP,RELN,DAB1,DAXX,ZEB2,PTK2,PTPN11,TELO2,DLG1,MAP4K2,RAF1,ABI1,DUSP6…
L2hgdh		GO: Biological Process	GO:0031396	regulation of protein ubiquitination		1.201e-07	0.0009561	3.649e-06	3.488e-05	69	267	CUL1,OGT,XIAP,BMI1,CDC16,BTRC,PRICKLE1,DCUN1D1,TRIP12,CLU,ANAPC2,PSMF1,GNL3L,UBQLN1,SEPT4,PRKCE,PRKCG,N4BP1,MAPK9,HERPUD1,PSMA1,PSMA6,PSMC1,PSMC2,PSMC3,PSMC5,PSMC6,PSMD1,PSMD2,PSMD3,PSMD5,DAXX,PSMD7,PSMD8,PSMD9,PSMD11,PSMD12,PTEN,PTK2,RASSF5,PSME3,TRIB1,LRRK2,RPS27A,PTK2B,UBR5,ZER1,FGFR3,FKBP1A,ANAPC5,SKP1,MTOR,KDM2A,SUMO3,FYN,DCUN1D4,GCLC,CHP1,GTPBP4,TRAF6,UBA52,UBE2N,DNAJB2,DNAJA1,HSPA1B,HSP90A…
Psma6		GO: Biological Process	GO:0051668	localization within membrane		1.22e-07	0.0009715	3.694e-06	3.531e-05	43	138	CUL3,APOE,USO1,SNX3,NAPA,SYNGAP1,CACNA1A,NSF,RILPL1,PAK1,CDH2,VAPB,NRXN1,NRXN2,SEC22B,GOSR2,SEC24C,RELN,PTN,MAGI2,DLG1,DLG2,DLG3,RAB1A,DVL1,CNIH1,GPHN,ETV5,CLIP1,SEC24B,SEC23A,PPP6R1,NUP133,IFT122,GLRB,ARHGEF9,GOLGA2,GRIA1,GRIK5,AGRN,GORASP1,SAR1A,SHANK3
Ralgapa1		GO: Biological Process	GO:0016071	mRNA metabolic process		1.272e-07	0.001013	3.836e-06	3.667e-05	140	664	RBM10,MBNL1,ADAR,ADARB1,APLP1,APP,KHSRP,CCAR2,RNMT,NCBP1,ZPR1,NONO,NOVA1,NUDT16,CCNH,PDE12,EFTUD2,SCAF1,PRPF40B,RBM27,ZRANB2,DDX23,QKI,PLRG1,BAG4,SYF2,GTPBP1,RBM39,WTAP,PPP1R8,PPP2CA,PPP2R1A,GTPBP2,RBFOX1,PRKACA,CSTF2,CHTOP,SART3,DHX38,CTIF,ALKBH5,DDX1,DDX5,DHX9,DDX46,SMG7,DXO,UPF1,PQBP1,SUGP2,MBNL2,EIF4A1,EIF4A2,EIF4B,EIF4G1,RBM5,RPL3,RPL4,RPL7A,RPL9,RPL12,RPL17,CPSF7,SRRM1,RPL26,RPL27A,RPL31,RP…
Ahsa1		GO: Biological Process	GO:0008380	RNA splicing		1.311e-07	0.001043	3.938e-06	3.764e-05	94	402	RBM10,CLK4,MBNL1,AKT2,KHSRP,CCAR2,NCBP1,ZPR1,NONO,NOVA1,EFTUD2,SCAF1,PPIG,PRPF40B,CLK2,PIK3R1,ZRANB2,DDX23,C2orf49,QKI,PLRG1,SYF2,RBM39,WTAP,PPP1R8,PPP2CA,PPP2R1A,RBFOX1,CSTF2,SART3,DHX38,DDX1,DDX5,DHX9,DDX46,PQBP1,SUGP2,MBNL2,RBM5,CPSF7,SRRM1,SF3A1,NSRP1,CD2BP2,DDX41,SYNCRIP,SFPQ,SRSF3,SRSF5,SRSF6,SRSF7,TRA2B,RTCB,DNAJC8,PUF60,SCAF8,SLU7,PRPF8,SRRT,RBM22,KHDRBS3,CELF1,CELF2,DHX32,SNRNP200,CPSF3,…
Nova1		GO: Biological Process	GO:0007416	synapse assembly		1.399e-07	0.001114	4.186e-06	4.002e-05	45	148	MEF2C,FBXO45,APP,ADGRB1,ADGRB2,BSN,CACNA1A,NRCAM,NTRK2,CDH2,NLGN3,NRXN3,NRXN1,NRXN2,PRKCA,RELN,CLSTN3,SPOCK2,PTEN,PTK2,MAGI2,PTPRD,DSCAM,DVL1,EFNA5,ROBO2,EPHA7,SYNDIG1,PPP1R9A,CLSTN1,SHANK2,SLIT1,STAU2,SPTBN2,DNER,CLSTN2,PLXND1,GPM6A,GRIN1,THBS2,BHLHB9,AGRN,CADM1,SHANK3,IL1RAP
Mthfd1		GO: Biological Process	GO:0019882	antigen processing and presentation		1.437e-07	0.001144	4.284e-06	4.095e-05	62	232	AP2A1,AP2A2,AP1B1,AP2B1,AP1G1,OSBPL1A,DYNLL1,CTSF,AP3D1,CD8A,RAB3C,AP2M1,AP1S1,KIF3B,CLTC,PSMF1,SEC24C,DYNLL2,LGMN,PSMA1,PSMA6,PSMC1,PSMC2,PSMC3,PSMC5,PSMC6,PSMD1,PSMD2,PSMD3,PSMD5,PSMD7,PSMD8,PSMD9,PSMD11,PSMD12,DCTN1,MARCH1,RAB3B,RAB6A,DYNC1H1,DYNC1I1,DNM2,ACTR1A,BCAP31,PSME3,DCTN4,SEC24B,SEC23A,SH3GL2,DCTN5,SPTBN2,RAB10,RAB35,PDIA3,KIF3A,TRAF6,KLC2,RAB7A,KIF2A,KIF5A,BAG6,KLC1
Sptb		GO: Biological Process	GO:1902305	regulation of sodium ion transmembrane transport		1.472e-07	0.001172	4.373e-06	4.181e-05	23	53	ANK3,ATP1A2,ATP2B4,NEDD4,NOS1,CAMK2D,SLC9A3R1,PRKCE,DLG1,DNM2,SCN1B,FGF12,SLC9A1,SCN3B,GPD1L,PLCB1,NEDD4L,AGRN,CHP1,UTRN,YWHAH,KIF5B,WNK2
Rab15		GO: Biological Process	GO:0043434	response to peptide hormone		1.497e-07	0.001192	4.424e-06	4.229e-05	101	442	ADCY1,ADCY2,ADCY5,ADCY6,ADCY9,MEN1,PARP1,OSBPL8,AKT1,FOXO4,AKT2,OGT,APEX1,ATP2A2,ATP6V1A,ATP6V1B2,ATP6V0C,ATP6V1E1,ATP6V0B,ATP6V1G2,ATP6V0A1,ATP6AP1,MYO5A,BRAF,BSG,EIF2B4,NOS1,CA2,CAMK2A,PAK1,PDK2,REPIN1,PIK3R1,PIK3R2,PKM,POR,BCAR1,CREB1,CRY2,CSK,PRKACA,PRKACB,PRKAR1A,PRKAR1B,PRKAR2A,PRKCA,PRKCB,APPL1,PRKCZ,MAPK1,CTNNB1,CTSB,DAG1,PTK2,EPM2AIP1,PTPN11,PTPRF,PTPRN,PID1,PHIP,RANGAP1,HDAC5,EGR1,ESRRA…
Atl1		GO: Biological Process	GO:0044403	symbiont process		1.506e-07	0.001199	4.424e-06	4.229e-05	164	808	MBL2,ADAR,ADARB1,GRK2,PDZD8,CUL4A,CUL1,BIN1,SLC25A4,IKBKG,APOE,TRIM23,DYNLL1,EIF3B,EIF4G3,BECN1,ATP6V0C,SNX3,MPDZ,NCAM1,NEDD4,BNIP3,BNIP3L,SQSTM1,NFX1,BTRC,NPC1,NUP88,P4HB,SCARB1,CD81,PC,VAPB,CFL1,UBN1,PIK3R1,NMT2,PLCG1,HCFC2,FBXL2,CREB1,ANKRD17,MAPK1,CTSB,EIF2AK2,PSMC2,DAG1,PSMC3,IST1,DAXX,DDB1,DDX3X,DDX5,CHMP7,POM121,DLG1,RAB1A,RAB6A,RANBP1,ATG16L1,ABI1,ITCH,PDCD6IP,PRMT6,EFNB3,ABI2,TRIM28,EIF4…
Trim9		GO: Biological Process	GO:0044419	interspecies interaction between organisms		1.506e-07	0.001199	4.424e-06	4.229e-05	164	808	MBL2,ADAR,ADARB1,GRK2,PDZD8,CUL4A,CUL1,BIN1,SLC25A4,IKBKG,APOE,TRIM23,DYNLL1,EIF3B,EIF4G3,BECN1,ATP6V0C,SNX3,MPDZ,NCAM1,NEDD4,BNIP3,BNIP3L,SQSTM1,NFX1,BTRC,NPC1,NUP88,P4HB,SCARB1,CD81,PC,VAPB,CFL1,UBN1,PIK3R1,NMT2,PLCG1,HCFC2,FBXL2,CREB1,ANKRD17,MAPK1,CTSB,EIF2AK2,PSMC2,DAG1,PSMC3,IST1,DAXX,DDB1,DDX3X,DDX5,CHMP7,POM121,DLG1,RAB1A,RAB6A,RANBP1,ATG16L1,ABI1,ITCH,PDCD6IP,PRMT6,EFNB3,ABI2,TRIM28,EIF4…
Rtn1		GO: Biological Process	GO:0030177	positive regulation of Wnt signaling pathway		1.549e-07	0.001233	4.533e-06	4.334e-05	47	158	ABL2,XIAP,RSPO2,CCAR2,ATP6V0C,BMP2,NLE1,PSMF1,CSNK1E,PSMA1,PSMA6,PSMC1,PSMC2,PSMC3,PSMC5,PSMC6,PSMD1,PSMD2,PSMD3,PSMD5,PSMD7,PSMD8,PSMD9,PSMD11,PSMD12,ZEB2,DVL1,RNF220,PSME3,LRRK2,RPS27A,UBR5,FGFR3,SKI,ANKRD6,VPS35,SMARCA4,TNKS2,DEPDC1B,GPRC5B,SULF2,SPIN1,THRA,MACF1,UBA52,DIXDC1,SMAD3
Mpp5		GO: Biological Process	GO:0019886	antigen processing and presentation of exogenous peptide antigen via MHC class II		1.599e-07	0.001273	4.663e-06	4.458e-05	33	94	AP2A1,AP2A2,AP1B1,AP2B1,AP1G1,OSBPL1A,DYNLL1,CTSF,AP2M1,AP1S1,KIF3B,CLTC,SEC24C,DYNLL2,LGMN,DCTN1,DYNC1H1,DYNC1I1,DNM2,ACTR1A,DCTN4,SEC24B,SEC23A,SH3GL2,DCTN5,SPTBN2,KIF3A,TRAF6,KLC2,RAB7A,KIF2A,KIF5A,KLC1
Atp6v1d		GO: Biological Process	GO:0018105	peptidyl-serine phosphorylation		1.692e-07	0.001347	4.916e-06	4.699e-05	68	264	GRK2,MAP3K10,AKT1,AKT2,ULK1,OGT,STK32C,ARAF,MKNK1,SPTBN4,ATP2B4,CDK5R1,BRAF,NOS1,CAMK4,CAMK2A,CAMK2B,CAMK2D,NTRK2,BRSK2,PAK1,DCLK1,PDK2,TERF2IP,BAG4,CREBL2,CSNK1A1,CSNK1E,PRKACA,PRKCA,PRKCB,PRKCE,PRKCG,PRKCZ,PRKG2,MAPK1,PHIP,RAF1,HIPK3,DMTN,RPS6KA2,LRRK2,SGK1,LMTK2,MTOR,MAST1,BRSK1,STK38L,INPP5J,MAST3,CAB39,SMG1,PLK2,GFRA2,GPD1L,TTBK1,MAST4,PLCL2,STK39,TAF1,TLK2,GSK3B,PDCD10,HK1,SMYD3,VEGFA,DCLK3…
Vti1b		GO: Biological Process	GO:0001736	establishment of planar polarity		1.905e-07	0.001517	5.515e-06	5.272e-05	40	126	ABL2,AP2A1,AP2A2,AP2B1,IFT20,PRICKLE1,PAFAH1B1,AP2M1,CLTC,PSMF1,PSMA1,PSMA6,PSMC1,PSMC2,PSMC3,PSMC5,PSMC6,PSMD1,PSMD2,PSMD3,PSMD5,PSMD7,PSMD8,PSMD9,PSMD11,PSMD12,MAGI2,DLG3,DVL1,DVL3,CELSR2,PSME3,RPS27A,ZNRF3,SEC24B,ANKRD6,PRICKLE2,DAAM1,TIAM1,UBA52
Srsf5		GO: Biological Process	GO:0002495	antigen processing and presentation of peptide antigen via MHC class II		1.916e-07	0.001525	5.525e-06	5.282e-05	34	99	AP2A1,AP2A2,AP1B1,AP2B1,AP1G1,OSBPL1A,DYNLL1,CTSF,AP2M1,AP1S1,KIF3B,CLTC,SEC24C,DYNLL2,LGMN,DCTN1,MARCH1,DYNC1H1,DYNC1I1,DNM2,ACTR1A,DCTN4,SEC24B,SEC23A,SH3GL2,DCTN5,SPTBN2,KIF3A,TRAF6,KLC2,RAB7A,KIF2A,KIF5A,KLC1
Pcnx		GO: Biological Process	GO:0007528	neuromuscular junction development		2.036e-07	0.001621	5.851e-06	5.593e-05	22	50	ANK3,ALS2,APP,NEDD4,CACNB1,CACNB2,CACNB3,CACNB4,NRDC,NTRK2,PAK1,CACNA2D2,CHAT,PTN,DVL1,GPHN,LRRK2,ETV5,CACNG2,UNC13A,AGRN,UTRN
Pacs2		GO: Biological Process	GO:0010469	regulation of signaling receptor activity		2.079e-07	0.001655	5.953e-06	5.691e-05	41	131	MEF2C,ADORA1,APLP2,APP,ASPH,LYNX1,MYO5A,NOS1,CALM1,CALM2,CALM3,CAMK2D,NEURL1,NLGN3,NRXN1,AKAP6,MINK1,PPP2CA,PPP2R5B,PRKACA,PRKCE,KLHL24,RELN,DAPK1,SHANK1,HDAC6,RASGRF1,RASGRF2,RXRB,CACNG2,PTK2B,FKBP1A,NCOA2,JPH4,PPARGC1A,GSG1L,MAPK8IP2,HTT,SHANK3,JPH1,JPH3
Wdr37		GO: Biological Process	GO:0051402	neuron apoptotic process		2.381e-07	0.001896	6.778e-06	6.479e-05	67	261	AARS,MEF2C,PARP1,XIAP,APOE,APP,NRBP2,SYNGAP1,CDK5R1,BNIP3,BRAF,ZPR1,NONO,CACNA1A,NTRK2,CASP9,ATF2,PPP2R2B,AATK,NSMF,PRKCG,CTNNB1,MAP2K7,LGMN,PTPRF,ATN1,OXR1,EGR1,EPHA7,PTK2B,FGFR3,AGAP2,FOXO3,MAP2K4,HYOU1,ITSN1,CPEB4,DNAJC5,SNCB,FYN,FAIM2,GABRB3,GAPDH,HSPH1,PPARGC1A,STXBP1,GCLC,GCLM,PRDX3,GPI,TRIM2,GRIK5,GRIN1,NR3C1,GRM4,GSK3B,BHLHB9,AGRN,HTT,TYRO3,HRAS,HSP90AB1,VEGFA,VEGFB,XRCC2,KCNMA1,LRP1
Gtpbp4		GO: Biological Process	GO:2000649	regulation of sodium ion transmembrane transporter activity		2.384e-07	0.001898	6.778e-06	6.479e-05	20	43	ANK3,ATP1A2,NEDD4,CAMK2D,SLC9A3R1,PRKCE,DNM2,SCN1B,FGF12,SLC9A1,SCN3B,GPD1L,PLCB1,NEDD4L,AGRN,CHP1,UTRN,YWHAH,KIF5B,WNK2
Zmynd11		GO: Biological Process	GO:0001738	morphogenesis of a polarized epithelium		2.396e-07	0.001907	6.788e-06	6.489e-05	43	141	ABL2,AP2A1,AP2A2,AP2B1,IFT20,NUMB,PRICKLE1,PAFAH1B1,AP2M1,SLC9A3R1,CLTC,PSMF1,PSMA1,PSMA6,PSMC1,PSMC2,PSMC3,PSMC5,PSMC6,PSMD1,PSMD2,PSMD3,PSMD5,PSMD7,PSMD8,PSMD9,PSMD11,PSMD12,MAGI2,DLG3,DVL1,DVL3,CELSR2,PSME3,RPS27A,ZNRF3,SEC24B,ANKRD6,PRICKLE2,DAAM1,RAB10,TIAM1,UBA52
Psmc1		GO: Biological Process	GO:0007164	establishment of tissue polarity		2.413e-07	0.001921	6.812e-06	6.512e-05	40	127	ABL2,AP2A1,AP2A2,AP2B1,IFT20,PRICKLE1,PAFAH1B1,AP2M1,CLTC,PSMF1,PSMA1,PSMA6,PSMC1,PSMC2,PSMC3,PSMC5,PSMC6,PSMD1,PSMD2,PSMD3,PSMD5,PSMD7,PSMD8,PSMD9,PSMD11,PSMD12,MAGI2,DLG3,DVL1,DVL3,CELSR2,PSME3,RPS27A,ZNRF3,SEC24B,ANKRD6,PRICKLE2,DAAM1,TIAM1,UBA52
Lgmn		GO: Biological Process	GO:0002504	antigen processing and presentation of peptide or polysaccharide antigen via MHC class II		2.52e-07	0.002006	7.088e-06	6.776e-05	34	100	AP2A1,AP2A2,AP1B1,AP2B1,AP1G1,OSBPL1A,DYNLL1,CTSF,AP2M1,AP1S1,KIF3B,CLTC,SEC24C,DYNLL2,LGMN,DCTN1,MARCH1,DYNC1H1,DYNC1I1,DNM2,ACTR1A,DCTN4,SEC24B,SEC23A,SH3GL2,DCTN5,SPTBN2,KIF3A,TRAF6,KLC2,RAB7A,KIF2A,KIF5A,KLC1
Golga5		GO: Biological Process	GO:0034504	protein localization to nucleus		2.589e-07	0.002061	7.258e-06	6.939e-05	91	391	ADAR,PARP1,OSBPL8,AKT1,OGT,FLCN,RERE,MBTPS1,NF2,ZPR1,PRICKLE1,NUP88,CCT6A,DCLK1,PDE2A,CFL1,SLC9A3R1,PIK3R1,PIK3R2,CIZ1,PLRG1,AKAP6,CRY2,PPP2CA,CSE1L,PPP3CA,PPP3CB,PKIA,IPO13,MAPK1,CTNNB1,DAB2IP,CYLD,DAG1,KEAP1,RASSF5,G3BP2,PHIP,RANBP1,DVL1,DNAJB6,TOR1A,IPO4,TRIM28,UBR5,AGAP3,CHERP,IPO7,HIKESHI,NCKIPSD,SIX3,RBM22,SLC9A1,IPO9,CCT5,MTOR,NUP133,CCT8,SUMO3,NR5A1,FYN,SOX9,SPTBN1,STAT3,SULF2,GNAQ,FBXW11…
Pfkp		GO: Biological Process	GO:0000226	microtubule cytoskeleton organization		2.675e-07	0.00213	7.473e-06	7.144e-05	104	464	MAP1A,MAP1B,MAP2,MAP4,MAP6,MAPT,MARK1,AP1G1,RANBP10,CDC42BPA,APC,XIAP,MARK4,VAMP4,BECN1,TRIM37,RAB11A,CDK5R1,DST,ZPR1,CAPZB,MAP7,PAFAH1B1,NEURL1,ARHGEF2,CHD3,CHD4,KIF3B,FBXW5,CLTC,CRMP1,NCOR1,PPP2R1A,CLIP3,PTPA,GCC2,PRKCZ,CTNNB1,CYLD,CCP110,DAG1,PTK2,DLG1,DYNC1H1,RANBP1,HDAC6,PDCD6IP,MCPH1,DVL1,RANBP9,EFNA5,RNF4,MAP1S,DYNC1LI1,EML1,KATNB1,KATNAL1,ATAT1,CLIP1,ATXN7,TUBGCP3,FKBP4,SGK1,TUBB,MAPRE1,R…
Numb		GO: Biological Process	GO:0043523	regulation of neuron apoptotic process		2.772e-07	0.002207	7.717e-06	7.377e-05	62	236	AARS,MEF2C,PARP1,XIAP,APOE,NRBP2,SYNGAP1,CDK5R1,BRAF,ZPR1,NONO,CACNA1A,NTRK2,CASP9,ATF2,PPP2R2B,NSMF,PRKCG,CTNNB1,MAP2K7,LGMN,PTPRF,OXR1,EGR1,EPHA7,PTK2B,FGFR3,AGAP2,FOXO3,MAP2K4,HYOU1,ITSN1,CPEB4,DNAJC5,SNCB,FYN,FAIM2,GABRB3,HSPH1,PPARGC1A,STXBP1,GCLC,GCLM,PRDX3,GPI,TRIM2,GRIK5,GRIN1,NR3C1,GRM4,GSK3B,BHLHB9,AGRN,HTT,TYRO3,HRAS,HSP90AB1,VEGFA,VEGFB,XRCC2,KCNMA1,LRP1
Aldh6a1		GO: Biological Process	GO:0022037	metencephalon development		2.794e-07	0.002225	7.752e-06	7.41e-05	39	123	AARS,ABAT,ABL2,ULK1,PHOX2A,NCOA1,RERE,ATP2B2,B4GALT2,MYH10,CDK5R1,CACNA1A,OGDH,SERPINE2,NRXN1,CNTN1,NCOR1,MAP2K1,DAB1,PTN,PTPN11,PTPRS,SEZ6L2,LPAR1,SDF4,SEZ6,SEC24B,NCOA2,FAIM2,SPTBN2,GART,KAT2A,PPARGC1A,AGTPBP1,GRIN1,SCRIB,SEZ6L,DIXDC1,KCNC1
Ylpm1		GO: Biological Process	GO:0018209	peptidyl-serine modification		2.862e-07	0.002278	7.911e-06	7.562e-05	70	278	GRK2,MAP3K10,AKT1,AKT2,ULK1,OGT,STK32C,ARAF,MKNK1,SPTBN4,ATP2B4,CDK5R1,BRAF,NOS1,CAMK4,CAMK2A,CAMK2B,CAMK2D,NTRK2,BRSK2,PAK1,DCLK1,PDK2,TERF2IP,BAG4,CREBL2,CSNK1A1,CSNK1E,PRKACA,PRKCA,PRKCB,PRKCE,PRKCG,PRKCZ,PRKG2,MAPK1,SPOCK2,SPOCK3,PHIP,RAF1,HIPK3,DMTN,RPS6KA2,LRRK2,SGK1,LMTK2,MTOR,MAST1,BRSK1,STK38L,INPP5J,MAST3,CAB39,SMG1,PLK2,GFRA2,GPD1L,TTBK1,MAST4,PLCL2,STK39,TAF1,TLK2,GSK3B,PDCD10,HK1,SMY…
Gpatch2l		GO: Biological Process	GO:0098662	inorganic cation transmembrane transport		2.874e-07	0.002288	7.918e-06	7.569e-05	139	667	TTYH1,SLC24A3,SLC12A5,TPCN1,SLC24A4,KCNT1,DPP10,ANK2,ANK3,SHROOM2,ASPH,ATP1A1,ATP1A2,ATP1A3,ATP2A2,ATP2B1,ATP2B2,ATP2B4,ATP5F1A,ATP5F1B,ATP6V1A,ATP6V1B2,ATP6V0C,ATP6V1E1,ATP6V0B,ATP6V0A1,ATP6AP1,MYO5A,NEDD4,CACNA1I,CACNA1H,CACNA1G,NOS1,CACNA1A,CACNA1B,CACNA2D1,CACNB1,CACNB2,CACNB3,CACNB4,CALM1,CALM2,CALM3,CAMK2D,MTMR6,PDE2A,CACNA2D2,CBARP,SLC9A3R1,NALCN,TMEM38A,SLC39A6,PLCG1,AKAP6,UBQLN1,SLC39A3,…
Hsp90aa1		GO: Biological Process	GO:0090175	regulation of establishment of planar polarity		2.905e-07	0.002313	7.975e-06	7.624e-05	37	114	ABL2,AP2A1,AP2A2,AP2B1,PRICKLE1,AP2M1,CLTC,PSMF1,PSMA1,PSMA6,PSMC1,PSMC2,PSMC3,PSMC5,PSMC6,PSMD1,PSMD2,PSMD3,PSMD5,PSMD7,PSMD8,PSMD9,PSMD11,PSMD12,MAGI2,DVL1,DVL3,CELSR2,PSME3,RPS27A,ZNRF3,SEC24B,ANKRD6,PRICKLE2,DAAM1,TIAM1,UBA52
Tecpr2		GO: Biological Process	GO:0043409	negative regulation of MAPK cascade		2.95e-07	0.002349	8.072e-06	7.716e-05	48	166	SPRED2,NDRG2,MEN1,AKT1,APC,APOE,FLCN,NF2,PEBP1,PAFAH1B1,DUSP26,SLC9A3R1,MAPK8IP1,NCOR1,PPP2CA,PPP2R1A,CSK,PRKCA,DAB2IP,DAG1,PTEN,PTPRR,DLG1,ITCH,DUSP3,DUSP6,DUSP7,DUSP8,RANBP9,HIPK3,TNIP1,FOXM1,FOXO1,RGS14,SMPD1,SORL1,ZMYND11,HSPH1,LMO3,PHLPP1,GPS1,DUSP14,GSK3B,UCHL1,DNAJA1,CDC42SE1,DUSP22,WNK2
Eif5		GO: Biological Process	GO:0048489	synaptic vesicle transport		3.282e-07	0.002613	8.918e-06	8.525e-05	41	133	SYT13,AMPH,CADPS,ATP2A2,NAPA,LIN7A,BRAF,SYNJ1,AP3D1,CACNA1A,SYT6,OPHN1,OTOF,SEPT5,CTNNB1,SNPH,DNM1,DNM2,DPYSL2,RAP1B,TOR1A,LRRK2,ITSN1,SH3GL2,RPH3A,DNAJC5,UNC13A,SPTBN2,CPLX1,STXBP1,VAMP2,SYN1,SYT1,GRN,GRIK5,PIP5K1C,SCRIB,SNAPIN,TRIM9,CADPS2,AP3B2
Klc1		GO: Biological Process	GO:0097480	establishment of synaptic vesicle localization		3.282e-07	0.002613	8.918e-06	8.525e-05	41	133	SYT13,AMPH,CADPS,ATP2A2,NAPA,LIN7A,BRAF,SYNJ1,AP3D1,CACNA1A,SYT6,OPHN1,OTOF,SEPT5,CTNNB1,SNPH,DNM1,DNM2,DPYSL2,RAP1B,TOR1A,LRRK2,ITSN1,SH3GL2,RPH3A,DNAJC5,UNC13A,SPTBN2,CPLX1,STXBP1,VAMP2,SYN1,SYT1,GRN,GRIK5,PIP5K1C,SCRIB,SNAPIN,TRIM9,CADPS2,AP3B2
Amph		GO: Biological Process	GO:0007030	Golgi organization		3.298e-07	0.002625	8.929e-06	8.536e-05	34	101	BLZF1,ARL1,USO1,VAMP4,STX16,MYO5A,ARHGEF7,CLTC,ATL3,GORASP2,CSNK1A1,GCC2,TMED9,MAPK1,MAP2K1,GOLGA5,RAB1A,DNM2,STX6,LRRK2,EHD3,VCPIP1,STK25,HIKESHI,MYO18A,GAK,CLASP2,NSFL1C,GOLGA2,CLASP1,PDCD10,HTT,GORASP1,YWHAZ
Gpld1		GO: Biological Process	GO:0048013	ephrin receptor signaling pathway		3.445e-07	0.002742	9.296e-06	8.887e-05	31	88	ACTB,ACTG1,AP2A1,AP2A2,AP2B1,GIT1,CDK5R1,ARHGEF7,WASL,KALRN,PAK1,CHN1,AP2M1,SIPA1L1,PTK2,PTPN11,DNM1,ACTR3,ARPC2,EFNA5,EFNB3,EPHA10,EPHA4,EPHA5,EPHA7,SDCBP,ITSN1,FYN,GRIN1,TIAM1,HRAS
Exoc2		GO: Biological Process	GO:1905037	autophagosome organization		3.767e-07	0.002999	1.013e-05	9.685e-05	30	84	TBC1D14,KIAA1324,ULK1,IFT20,BECN1,MTMR3,PIK3C3,RAB3GAP2,PIP4K2A,UBQLN1,FEZ1,ATG13,MFN2,RAB1A,ATG16L1,ATG2B,PIP4K2C,LRRK2,ATG14,ATG2A,ATG4B,EHMT2,PACS2,ATP13A2,ATG4C,STX12,GABARAPL1,RAB7A,MAP1LC3B,PIKFYVE
Cap2		GO: Biological Process	GO:0010765	positive regulation of sodium ion transport		3.803e-07	0.003027	1.019e-05	9.745e-05	20	44	AKT1,AKT2,ANK3,NOS1,CNTN1,PRSS8,DNM2,SCN1B,FGF12,SGK1,SLC9A1,SCN3B,AHCYL1,GPD1L,PLCB1,NEDD4L,CHP1,IKBKB,KIF5B,WNK2
Kif13a		GO: Biological Process	GO:0043487	regulation of RNA stability		3.877e-07	0.003086	1.036e-05	9.901e-05	44	148	RBM10,AKT1,APEX1,KHSRP,RBM24,ANGEL2,QKI,PSMF1,PRKCA,PUM1,PSMA1,PSMA6,PSMC1,PSMC2,PSMC3,PSMC5,PSMC6,PSMD1,PSMD2,PSMD3,PSMD5,PSMD7,PSMD8,PSMD9,PSMD11,PSMD12,DHX9,DXO,UPF1,EIF4G1,PSME3,RPS27A,YTHDF2,SYNCRIP,CPEB3,MTOR,PCID2,PUM2,HNRNPC,UBA52,HSPA8,VEGFA,YWHAB,YWHAZ
Dek		GO: Biological Process	GO:1903729	regulation of plasma membrane organization		4.082e-07	0.003249	1.087e-05	0.0001039	29	80	CNST,AKT1,STX7,DPP10,NUMB,VAMP4,WASL,KALRN,AP2M1,NRXN1,PIK3R1,PIK3R2,CLTC,HECTD1,TMEM59,CLIP3,CSK,APPL1,DLG1,PID1,DNM2,DPP6,LYPLA1,VTI1B,SORBS1,SPTBN1,PPP1R9B,TMEFF2,KIF5B
Ippk		GO: Biological Process	GO:0050805	negative regulation of synaptic transmission		4.376e-07	0.003484	1.161e-05	0.000111	28	76	MAPT,ABHD6,ADORA1,BRAF,MTMR2,NOS1,DGKI,NLGN3,PTEN,RAP1B,LRRK2,PTK2B,PPP1R9A,SLC6A1,SHANK2,STAU2,GABBR1,PLK2,IQSEC2,PCDH17,STXBP1,GNAI1,GPM6B,RAPGEF4,GRIA1,TNR,SHANK3,CELF4
Spin1		GO: Biological Process	GO:0007613	memory		4.463e-07	0.003553	1.18e-05	0.0001128	39	125	ADCY1,ATP1A3,B4GALT2,KALRN,CAMK4,NTRK2,CHAT,CREB1,RIN1,PPP3CB,PRKCZ,CTNS,RELN,PTEN,PJA2,SHANK1,RASGRF1,EGR1,RCAN2,RPS6KB1,SGK1,CPEB3,RGS14,SLC8A2,SHANK2,MTOR,PLK2,EHMT2,PLCB1,GRIA1,CRTC1,GRIN1,GRM7,VLDLR,SHANK3,KCNK2,SLC17A7,NETO1,JPH3
Wrnip1		GO: Biological Process	GO:0043488	regulation of mRNA stability		4.576e-07	0.003643	1.206e-05	0.0001153	43	144	RBM10,AKT1,APEX1,KHSRP,RBM24,ANGEL2,QKI,PSMF1,PRKCA,PUM1,PSMA1,PSMA6,PSMC1,PSMC2,PSMC3,PSMC5,PSMC6,PSMD1,PSMD2,PSMD3,PSMD5,PSMD7,PSMD8,PSMD9,PSMD11,PSMD12,DHX9,UPF1,EIF4G1,PSME3,RPS27A,YTHDF2,SYNCRIP,CPEB3,MTOR,PCID2,PUM2,HNRNPC,UBA52,HSPA8,VEGFA,YWHAB,YWHAZ
Fars2		GO: Biological Process	GO:0060047	heart contraction		4.623e-07	0.00368	1.215e-05	0.0001161	69	276	MEF2A,ADORA1,GRK2,ANK2,SPTBN4,ASPH,ATP1A1,ATP1A2,ATP1A3,ATP2A2,ATP2B1,ATP2B2,ATP2B4,CACNA1H,CACNA1G,NOS1,CACNA1B,CACNA2D1,CACNB1,CACNB2,CACNB3,CACNB4,NPR2,CALM1,CALM2,CALM3,CAMK2D,PEBP1,CACNA2D2,PIK3R1,AKAP6,PRKACA,PRKCA,DNM1L,EPAS1,RPS6KA2,CACNG2,SCN1B,FGF12,GLRX3,SGCG,SLC1A1,SLC8A2,SLC9A1,CELF2,MTOR,GAA,CACNA2D3,SCN3B,AHCYL1,STIM1,GPD1L,GNAI3,GNAO1,NEDD4L,THRA,THRB,AGRN,TPM1,SUMO1,HSP90AA1,VEGF…
Sfxn1		GO: Biological Process	GO:0007628	adult walking behavior		5.12e-07	0.004076	1.336e-05	0.0001278	19	41	MAPT,SPTBN4,NPC1,CACNA1A,CACNB4,CHAT,CTNS,DAB1,OXR1,EFNB3,EPHA4,CLN8,SCN8A,GLRB,CNTN2,AGTPBP1,UCHL1,ZIC1,KCNMA1
Ddx41		GO: Biological Process	GO:0090659	walking behavior		5.12e-07	0.004076	1.336e-05	0.0001278	19	41	MAPT,SPTBN4,NPC1,CACNA1A,CACNB4,CHAT,CTNS,DAB1,OXR1,EFNB3,EPHA4,CLN8,SCN8A,GLRB,CNTN2,AGTPBP1,UCHL1,ZIC1,KCNMA1
Fam193b		GO: Biological Process	GO:0021799	cerebral cortex radially oriented cell migration		5.249e-07	0.004179	1.361e-05	0.0001301	17	34	FBXO45,CDK5R1,PAFAH1B1,ADGRG1,MBOAT7,CTNNB1,DAB2IP,RELN,DAB1,LHX6,SOCS7,FOXG1,DIXDC1,LRP8,NDEL1,RTN4,C16orf45
Txndc15		GO: Biological Process	GO:0031111	negative regulation of microtubule polymerization or depolymerization		5.249e-07	0.004179	1.361e-05	0.0001301	17	34	MAP1A,MAP1B,APC,CAPZB,ARHGEF2,CLIP3,HDAC6,KATNB1,FKBP4,SGK1,MAPRE1,INPP5J,CLASP2,TBCD,CLASP1,EML2,C16orf45
Ddx46		GO: Biological Process	GO:0000045	autophagosome assembly		5.523e-07	0.004397	1.428e-05	0.0001365	29	81	TBC1D14,KIAA1324,ULK1,IFT20,BECN1,MTMR3,PIK3C3,RAB3GAP2,PIP4K2A,UBQLN1,FEZ1,ATG13,MFN2,RAB1A,ATG16L1,ATG2B,PIP4K2C,LRRK2,ATG14,ATG2A,ATG4B,EHMT2,PACS2,ATG4C,STX12,GABARAPL1,RAB7A,MAP1LC3B,PIKFYVE
Adcy2		GO: Biological Process	GO:0031667	response to nutrient levels		5.551e-07	0.00442	1.43e-05	0.0001367	125	592	ABCA1,ACADM,MAPT,RPTOR,TBC1D14,KIAA1324,AKT1,AKT2,ULK1,USP36,OGT,IFT20,HAT1,APOE,NRBP2,ARSA,ASNS,NCOA1,BECN1,ATP2B1,ATP6V1A,ATP6V1B2,ATP6V0C,ATP6V1E1,ATP6V0B,ATP6V1G2,ATP6V0A1,CCND1,NEDD4,CDK5R1,BMPR2,BNIP3,BNIP3L,SQSTM1,MTMR3,NOS1,RAB12,NPC1,OXCT1,PAFAH1B2,PDK2,PENK,CHAT,ZDHHC8,SLC38A2,RRAGD,PIK3C3,RAB3GAP2,PIP4K2A,PKM,UBQLN1,POR,FEZ1,PRKCG,POLDIP2,EIF2AK2,RUBCN,PTEN,PTN,QSOX1,SETDB1,DNMT1,DNMT3…
Ccnh		GO: Biological Process	GO:0008286	insulin receptor signaling pathway		5.609e-07	0.004466	1.441e-05	0.0001377	39	126	OSBPL8,AKT1,FOXO4,AKT2,OGT,ATP6V1A,ATP6V1B2,ATP6V0C,ATP6V1E1,ATP6V0B,ATP6V1G2,ATP6V0A1,ATP6AP1,PDK2,PIK3R1,PIK3R2,BCAR1,PRKCA,PRKCB,APPL1,PRKCZ,PTPRF,PID1,PHIP,RPS6KB1,SOCS7,ATP6V1D,BAIAP2,FOXO1,SRSF3,SORBS1,SMARCC1,LMBRD1,PLCB1,GPLD1,ZNF106,ATP6V0A2,NUCKS1,ATP6V0E2
Naa35		GO: Biological Process	GO:0061025	membrane fusion		5.705e-07	0.004542	1.46e-05	0.0001396	59	225	TBC1D14,AKT2,STX7,SYT13,USO1,VAMP4,STX16,NAPG,NAPA,BNIP3,NSF,SYT6,OPA1,RABEP1,OTOF,TBC1D22A,MIEF1,GOSR1,SEC22B,GOSR2,SNPH,SGSM2,RABGAP1L,MFN2,PID1,DNM1L,STX6,SGSM1,MIGA1,VTI1B,VCPIP1,ANKFY1,TBC1D22B,RPH3A,VPS41,TBC1D9B,TBC1D9,STXBP1,NSFL1C,VAMP2,VAMP7,SYT1,GNAI3,SGSM3,VPS39,GRIK5,TBC1D8,CHP1,SNAPIN,RABGAP1,VPS16,STX12,TBC1D15,TRIM9,RUNDC1,MFF,CXCR4,RAB7A,KIF5B
Agtpbp1		GO: Biological Process	GO:0010639	negative regulation of organelle organization		5.818e-07	0.004632	1.485e-05	0.0001419	80	337	MAP1A,MAP1B,MAP4,ADD1,PARP1,AKT1,APC,SHROOM2,SPTBN4,FLCN,TRIM37,BNIP3,CAPZA2,CAPZB,OPA1,ARHGEF2,MPV17L,TRIP12,TERF2IP,PHF1,GNL3L,UBQLN1,BAG4,CLIP3,FEZ1,PRKAR1A,RUBCN,CCP110,NOC2L,DBN1,TWF1,PID1,DNMT1,SHANK1,HDAC6,DYNC1LI1,RNF41,DMTN,RPS6KA2,KATNB1,LRRK2,UBR5,FGFR3,FKBP4,MTF2,SGK1,PPP1R9A,SKI,MAPRE1,TNKS2,PCID2,INPP5J,KDM4B,WAPL,SPTAN1,SPTB,SPTBN1,SPTBN2,CLASP2,PPARGC1A,EHMT2,SUPT6H,GMFB,CLEC16A,T…
Dapk1		GO: Biological Process	GO:1901652	response to peptide		5.885e-07	0.004685	1.497e-05	0.0001431	105	477	ADCY1,ADCY2,ADCY5,ADCY6,ADCY9,MEN1,PARP1,OSBPL8,AKT1,FOXO4,AKT2,AKR1B1,OGT,APEX1,ATP2A2,ATP6V1A,ATP6V1B2,ATP6V0C,ATP6V1E1,ATP6V0B,ATP6V1G2,ATP6V0A1,ATP6AP1,MYO5A,BRAF,BSG,EIF2B4,NOS1,CA2,CAMK2A,PAK1,ARHGEF2,PDK2,REPIN1,PIK3R1,PIK3R2,PKM,KLF6,POR,BCAR1,CREB1,CRY2,CSK,PRKACA,PRKACB,PRKAR1A,PRKAR1B,PRKAR2A,PRKCA,PRKCB,APPL1,PRKCZ,MAPK1,CTNNB1,CTSB,DAG1,PTK2,EPM2AIP1,PTPN11,PTPRF,PTPRN,PID1,PHIP,RANG…
Pdcd6		GO: Biological Process	GO:0019932	second-messenger-mediated signaling		6.341e-07	0.005048	1.608e-05	0.0001537	65	257	ADCY1,TENM2,ADCY2,ADCY5,ADCY6,ADCY9,ADCYAP1R1,ANK2,DGKD,APOE,ASPH,ATP1A2,ATP2A2,ATP2B4,MYO5A,NCAM1,NOS1,CALM1,CALM2,CALM3,CAMK2D,NTRK2,CD8A,PEBP1,PDE2A,PDE7A,SLC9A3R1,PLCG1,AKAP6,PPP2CA,PPP2R1A,PPP3CA,PPP3CB,PRKACA,BCAP31,MCTP1,DMTN,RCAN2,EPHA5,NCALD,LRRK2,PTK2B,FKBP1A,PPP1R9A,PEX5L,SLC9A1,CAMKK2,SOX9,JPH4,PDE10A,PPP1R9B,GNAI1,MGRN1,RAPGEF4,NUDT4,GUCY1A1,GUCY1B1,HTT,CHP1,HTR2C,JPH1,ITPR1,KCNC2,CX…
Sdha		GO: Biological Process	GO:0060071	Wnt signaling pathway, planar cell polarity pathway		6.956e-07	0.005538	1.758e-05	0.0001681	36	113	ABL2,AP2A1,AP2A2,AP2B1,PRICKLE1,AP2M1,CLTC,PSMF1,PSMA1,PSMA6,PSMC1,PSMC2,PSMC3,PSMC5,PSMC6,PSMD1,PSMD2,PSMD3,PSMD5,PSMD7,PSMD8,PSMD9,PSMD11,PSMD12,MAGI2,DVL1,DVL3,CELSR2,PSME3,RPS27A,ZNRF3,ANKRD6,PRICKLE2,DAAM1,TIAM1,UBA52
Rhobtb3		GO: Biological Process	GO:0043113	receptor clustering		6.981e-07	0.005557	1.759e-05	0.0001681	22	53	APOE,SYNGAP1,CACNA1A,PAK1,CDH2,NRXN1,NRXN2,RELN,PTN,MAGI2,DLG1,DLG2,DLG3,DVL1,GPHN,ETV5,IFT122,GLRB,ARHGEF9,GRIK5,AGRN,SHANK3
Mctp1		GO: Biological Process	GO:1903649	regulation of cytoplasmic transport		7.085e-07	0.00564	1.774e-05	0.0001696	112	519	CNST,ADCYAP1R1,PARP1,USP36,ANK2,RANBP3,SETD2,ASPH,ATP1A2,VAMP4,ATP2A2,MBTPS1,SNX3,MYO5A,NAPA,NEDD4,BNIP3L,BRAF,SYNJ1,ZPR1,MTMR2,NOS1,CALM1,CALM2,CALM3,CAMK4,CAMK2D,BRSK2,PDE2A,ZDHHC8,SLC9A3R1,PIK3R1,PIK3R2,PLCG1,AKAP6,SEPT5,BAG4,PPP2CA,PPP3CA,PPP3CB,CSK,GCC2,PRKACA,PKIA,PRKCE,MAPK1,MAP2K1,DAB2IP,CYLD,ATG13,PSMD8,KEAP1,PTPN11,G3BP2,DNM1,RANGAP1,RAP1B,TOR1A,BCAP31,TRIM28,LRRK2,DNAJC27,PTK2B,UBR5,AR…
Lpcat1		GO: Biological Process	GO:0003015	heart process		7.087e-07	0.005642	1.774e-05	0.0001696	69	279	MEF2A,ADORA1,GRK2,ANK2,SPTBN4,ASPH,ATP1A1,ATP1A2,ATP1A3,ATP2A2,ATP2B1,ATP2B2,ATP2B4,CACNA1H,CACNA1G,NOS1,CACNA1B,CACNA2D1,CACNB1,CACNB2,CACNB3,CACNB4,NPR2,CALM1,CALM2,CALM3,CAMK2D,PEBP1,CACNA2D2,PIK3R1,AKAP6,PRKACA,PRKCA,DNM1L,EPAS1,RPS6KA2,CACNG2,SCN1B,FGF12,GLRX3,SGCG,SLC1A1,SLC8A2,SLC9A1,CELF2,MTOR,GAA,CACNA2D3,SCN3B,AHCYL1,STIM1,GPD1L,GNAI3,GNAO1,NEDD4L,THRA,THRB,AGRN,TPM1,SUMO1,HSP90AA1,VEGF…
Clptm1l		GO: Biological Process	GO:0006397	mRNA processing		7.254e-07	0.005775	1.81e-05	0.0001731	105	479	RBM10,MBNL1,ADAR,ADARB1,APLP1,APP,KHSRP,CCAR2,RNMT,NCBP1,ZPR1,NONO,NOVA1,CCNH,PDE12,EFTUD2,SCAF1,PRPF40B,RBM27,ZRANB2,DDX23,QKI,PLRG1,SYF2,RBM39,WTAP,PPP1R8,RBFOX1,PRKACA,CSTF2,CHTOP,SART3,DHX38,ALKBH5,DDX1,DDX5,DHX9,DDX46,PQBP1,SUGP2,MBNL2,RBM5,CPSF7,SRRM1,SF3A1,NSRP1,CD2BP2,DDX41,SYNCRIP,SFPQ,SRSF3,SRSF5,SRSF6,SRSF7,TRA2B,DNAJC8,PUF60,SCAF8,POLDIP3,CPEB3,SLU7,PRPF8,SRRT,RBM22,KHDRBS3,CELF1,CELF…
Ankra2		GO: Biological Process	GO:0043484	regulation of RNA splicing		8.022e-07	0.006386	1.996e-05	0.0001908	35	109	RBM10,CLK4,MBNL1,AKT2,ZPR1,CLK2,PIK3R1,WTAP,RBFOX1,DDX5,PQBP1,MBNL2,RBM5,SF3A1,NSRP1,SRSF3,SRSF6,SRSF7,TRA2B,RBM22,KHDRBS3,CELF1,SON,SRSF10,FASTK,RBMX,HNRNPLL,TMBIM6,CELF3,U2AF2,HNRNPH1,HNRNPL,HSPA8,RBFOX3,CELF4
Col4a3bp		GO: Biological Process	GO:0060078	regulation of postsynaptic membrane potential		8.186e-07	0.006517	2.03e-05	0.0001941	33	100	ABAT,MEF2C,ADORA1,MTMR2,DGKI,NLGN3,NRXN1,PPP3CA,PRKCZ,RELN,DBN1,PTEN,SHANK1,DVL1,SEZ6,LRRK2,PTK2B,ATXN1,SCN1B,SCN8A,CX3CL1,PPP1R9A,SCN3B,GABRB3,GRIK5,GRIN1,GSK3B,MAPK8IP2,ZMYND8,SHANK3,CELF4,SLC17A7,NETO1
Jmy		GO: Biological Process	GO:0035637	multicellular organismal signaling		8.995e-07	0.007161	2.224e-05	0.0002126	53	197	MEF2A,ANK2,ANK3,CNTNAP1,SPTBN4,ASPH,ATP1A1,ATP1A2,ATP1A3,ATP2A2,ATP2B1,ATP2B2,ATP2B4,CACNA1I,CACNA1G,NOS1,CACNA1A,CACNA2D1,CACNB1,CACNB2,CACNB3,CACNB4,NPR2,CALM1,NRCAM,CALM2,CALM3,CAMK2D,PAFAH1B1,CACNA2D2,PRKACA,DPP6,CACNG2,SCN1B,SCN8A,SLC8A2,SLC9A1,CACNA2D3,SCN3B,AHCYL1,NFASC,STIM1,RAPGEF4,GRIA1,GRM7,TNR,YWHAE,ITPR1,KCNC4,KCND3,KCNH2,KCNK1,KCNMA1
Kif2a		GO: Biological Process	GO:0021801	cerebral cortex radial glia guided migration		9.635e-07	0.007671	2.368e-05	0.0002263	13	22	CDK5R1,PAFAH1B1,ADGRG1,MBOAT7,CTNNB1,DAB2IP,RELN,DAB1,SOCS7,FOXG1,LRP8,RTN4,C16orf45
Rab3c		GO: Biological Process	GO:0022030	telencephalon glial cell migration		9.635e-07	0.007671	2.368e-05	0.0002263	13	22	CDK5R1,PAFAH1B1,ADGRG1,MBOAT7,CTNNB1,DAB2IP,RELN,DAB1,SOCS7,FOXG1,LRP8,RTN4,C16orf45
Plk2		GO: Biological Process	GO:0010638	positive regulation of organelle organization		9.967e-07	0.007935	2.441e-05	0.0002334	128	616	MAP1B,MAPT,MEN1,KIAA1324,KMT2A,AKT2,USP36,CUL3,OGT,ANK1,APC,DYNLL1,EIF4G3,BECN1,BNIP3,BRAF,NF2,SYNJ1,WASF1,NOS1,WASL,CAMK2B,OPA1,CCT6A,PEBP1,PAK1,SEPT7,CFL1,WIPF3,ZDHHC8,PHF1,RAB3GAP2,PIP4K2A,MIEF1,BAG4,SH2B1,NCOR1,DYNLL2,AUTS2,TMED9,PRKCE,MAPK1,CTNNB1,MAPK9,MAP2K7,CHTOP,SART3,CCP110,ATG13,DAXX,PSMD8,SETDB1,DLG1,WDR1,PHIP,DNMT1,RANBP1,PDCD6IP,DNM1L,LPAR1,ACTR3,KCTD17,ARPC2,ABI2,TRIM28,UQCC1,PIP4K…
Rasgrf2		GO: Biological Process	GO:0032869	cellular response to insulin stimulus		1.024e-06	0.008149	2.5e-05	0.000239	55	208	PARP1,OSBPL8,AKT1,FOXO4,AKT2,OGT,ATP6V1A,ATP6V1B2,ATP6V0C,ATP6V1E1,ATP6V0B,ATP6V1G2,ATP6V0A1,ATP6AP1,MYO5A,PAK1,PDK2,REPIN1,PIK3R1,PIK3R2,BCAR1,PRKCA,PRKCB,APPL1,PRKCZ,PTPN11,PTPRF,PID1,PHIP,HDAC5,ESRRA,RPS6KB1,SOCS7,ATP6V1D,BAIAP2,FOXO1,SRSF3,SRSF5,SGK1,SORBS1,SLC9A1,SMARCC1,LMBRD1,SELENOS,RAB10,VAMP2,PLCB1,GPLD1,ZNF106,H2AFZ,ATP6V0A2,CPEB1,NUCKS1,VLDLR,ATP6V0E2
Trappc13		GO: Biological Process	GO:2000060	positive regulation of ubiquitin-dependent protein catabolic process		1.05e-06	0.008355	2.555e-05	0.0002443	31	92	CUL1,CDC16,BTRC,CLU,ANAPC2,PSMF1,PSMA1,PSMA6,PSMC1,PSMC2,PSMC3,PSMC5,PSMC6,PSMD1,PSMD2,PSMD3,PSMD5,PSMD7,PSMD8,PSMD9,PSMD11,PSMD12,PTEN,PTK2,PSME3,RPS27A,PTK2B,ANAPC5,SKP1,SUMO3,UBA52
Trim23		GO: Biological Process	GO:0001933	negative regulation of protein phosphorylation		1.103e-06	0.008781	2.677e-05	0.0002559	95	426	SPRED2,NDRG2,ADAR,ADARB1,MEN1,AKT1,CUL3,OGT,APC,LRRC4C,APOE,PLPP3,FLCN,NELL1,NF2,NOS1,CALM1,CALM2,CALM3,PEBP1,PAFAH1B1,DUSP26,SLC9A3R1,SH3BP5,MAPK8IP1,NCOR1,PPP2CA,PPP2R1A,PPP5C,CSK,PKIA,PRKAR1A,PRKAR1B,PRKAR2A,PRKCA,PRKCZ,DAB2IP,DAG1,PTEN,PTPRR,DLG1,PID1,ITCH,DUSP3,DUSP6,DUSP7,DUSP8,DVL1,RANBP9,HIPK3,TRIB1,DMTN,LRRK2,IMPACT,TNIP1,SOCS7,PPP1R1B,PRKAG2,FKBP1A,FOXM1,FOXO1,ATG14,RGS14,MTOR,SMPD1,INP…
Atxn7		GO: Biological Process	GO:1900449	regulation of glutamate receptor signaling pathway		1.138e-06	0.009059	2.745e-05	0.0002624	16	32	MEF2C,NLGN3,NRXN1,MINK1,KLHL24,RELN,DAPK1,SHANK1,RASGRF1,RASGRF2,CACNG2,PTK2B,PPARGC1A,GSG1L,MAPK8IP2,SHANK3
Ptprg		GO: Biological Process	GO:0032456	endocytic recycling		1.138e-06	0.009059	2.745e-05	0.0002624	16	32	VPS51,RAB11B,RAB11FIP3,ARL4C,STX6,EHD4,EHD3,VPS52,VPS50,LMTK2,RAB14,SORL1,EHD1,RAB35,MICALL1,NDRG4
Pdhb		GO: Biological Process	GO:1901800	positive regulation of proteasomal protein catabolic process		1.204e-06	0.009588	2.892e-05	0.0002764	32	97	AKT1,CUL3,PRICKLE1,CLU,ARIH1,UBQLN1,RNF14,CSNK1A1,CSNK1E,HERPUD1,DAB2IP,RNF144A,PSMC1,PSMC2,PSMC3,PSMC5,PSMC6,KEAP1,DVL1,BCAP31,TRIB1,LRRK2,ARIH2,PLK2,RNF114,GCLC,TAF1,GSK3B,SUMO1,DNAJB2,VCP,USP5
Il6st		GO: Biological Process	GO:0007018	microtubule-based movement		1.206e-06	0.0096	2.892e-05	0.0002764	60	235	MAP1B,MAP4,MAPT,AP2A1,AP2A2,AP2B1,WDR35,IFT80,IFT20,APP,DYNLL1,KIF1A,AP3D1,KIFC2,OPA1,PAFAH1B1,AP2M1,KIF3B,PRKCZ,MAP2K1,DCTN1,RAB1A,RAB6A,DYNC1H1,DYNC1I1,HDAC6,ACTR3,RASGRP1,CELSR2,MAP1S,DYNC1LI1,RHOT1,KATNB1,COPG1,KIF21A,SH3GL2,IFT122,KIF13A,KIF21B,SPAST,KIF1B,VAMP7,BICD2,KIF3A,HTT,SNAPIN,UCHL1,TMEM201,KLC2,FMN2,NDEL1,KIF2A,KIF5A,KIF5B,KIF5C,KLC1,KPNB1,KTN1,RHOT2,AP3B2
Vdac2		GO: Biological Process	GO:0010721	negative regulation of cell development		1.221e-06	0.009718	2.918e-05	0.000279	82	354	MAG,BCL11A,ADCY6,MIB1,ULK1,APBB1,APOE,APP,ARHGDIA,MYCN,SYNGAP1,CDK5R1,NPR2,CBFA2T2,PAFAH1B1,ARHGEF2,ADGRG1,NLGN3,SEMA5B,MAP4K4,FAT3,CRMP1,PPP2CA,AATK,PPP3CA,CTNNB1,SEMA3E,DAB2IP,ZNF536,DAB1,PTEN,PTK2,ASAP1,PTN,PTPRG,PTPRZ1,NTM,DPYSL3,RAP1GAP,LPAR1,EFNA5,RNF6,DMTN,EPHA4,SEZ6,EPHA7,SOX8,FGFR3,FKBP4,FOXG1,FOXO3,SEMA4F,SIX3,SKI,FRZB,SLIT1,NRG3,INPP5J,SORL1,SOX9,PLK2,GAK,RAP1GAP2,SPART,GDI1,GFAP,STAT3…
Nr1d2		GO: Biological Process	GO:0071900	regulation of protein serine/threonine kinase activity		1.228e-06	0.009773	2.926e-05	0.0002797	110	513	SPRED2,MEN1,ADORA1,KITLG,RPTOR,MAP3K10,AKT1,CUL3,APC,IKBKG,ALS2,APOE,ARAF,ATP2B4,CCND1,NELL1,BMP2,CDK5R1,BRAF,DIRAS1,CALM1,CALM2,CALM3,SPAG9,CCNG1,CCNH,PAK1,CD81,PDGFA,SHC2,PIK3CB,PLCG1,AKAP6,MAPK8IP1,MAGED1,CRKL,PPP2CA,PPP2R1A,CSK,PKIA,PRKAR1A,PRKAR1B,PRKAR2A,PRKCA,MAPK1,MAPK10,MAP2K1,MAP2K7,EIF2AK2,DIRAS2,DAB2IP,DAXX,PTEN,ZEB2,PTPN11,TELO2,MAP4K2,RAF1,DUSP3,DUSP6,DUSP7,DUSP8,DVL3,LPAR1,HIPK3,RA…
Thrb		GO: Biological Process	GO:1901215	negative regulation of neuron death		1.233e-06	0.009819	2.931e-05	0.0002802	54	204	AARS,MEF2C,AKT1,IKBKG,XIAP,APOE,NRBP2,SYNGAP1,NEO1,BRAF,ZPR1,NONO,CACNA1A,NTRK2,CREB1,PPP5C,PRKCG,CTNNB1,LGMN,PSMC1,OXR1,LRRK2,PTK2B,AGAP2,MAP2K4,HYOU1,ITSN1,CPEB4,DNAJC5,SNCB,FYN,FAIM2,SORL1,GABRB3,HSPH1,STAT3,PPARGC1A,STXBP1,GCLC,GCLM,PRDX3,GPI,GRIN1,ATP13A2,BHLHB9,HTT,TYRO3,HRAS,HSP90AB1,VEGFA,VEGFB,XRCC2,ITPR1,LRP1
Glud1		GO: Biological Process	GO:0098655	cation transmembrane transport		1.269e-06	0.0101	2.971e-05	0.000284	148	738	TTYH1,SLC24A3,SLC12A5,TPCN1,SLC24A4,KCNT1,DPP10,ANK2,ANK3,SHROOM2,ASPH,ATP1A1,ATP1A2,ATP1A3,ATP2A2,ATP2B1,ATP2B2,ATP2B4,ATP5F1A,ATP5F1B,ATP6V1A,ATP6V1B2,ATP6V0C,ATP6V1E1,ATP6V0B,ATP6V0A1,ATP6AP1,MYO5A,NEDD4,CACNA1I,CACNA1H,CACNA1G,NOS1,CACNA1A,CACNA1B,CACNA2D1,CACNB1,CACNB2,CACNB3,CACNB4,CALM1,CALM2,CALM3,CAMK2D,MTMR6,PDE2A,CACNA2D2,CBARP,SLC9A3R1,NALCN,TMEM38A,SLC39A6,PLCG1,HOMER1,AKAP6,UBQLN1,S…
Ppp3cb		GO: Biological Process	GO:0099518	vesicle cytoskeletal trafficking		1.27e-06	0.01011	2.971e-05	0.000284	19	43	MYO5A,AP3D1,WASL,PAFAH1B1,KIF3B,MYRIP,PRKCZ,MAP2K1,RAB1A,DYNC1I1,RASGRP1,KIF13A,VAMP7,KIF3A,HTT,SNAPIN,NDEL1,KIF5B,AP3B2
Camk2g		GO: Biological Process	GO:0006734	NADH metabolic process		1.27e-06	0.01011	2.971e-05	0.000284	19	43	MDH1,MDH2,ALDOA,ALDOC,OGDH,PFKL,PFKP,PGAM1,PGK1,PKM,DLST,ENO2,GAPDH,GPD1L,GPD2,GPI,HK1,VCP,IDH3A
Txndc16		GO: Biological Process	GO:0042326	negative regulation of phosphorylation		1.274e-06	0.01014	2.971e-05	0.000284	103	473	SPRED2,NDRG2,ADAR,ADARB1,MEN1,AKT1,CUL3,OGT,APC,LRRC4C,APOE,PLPP3,FLCN,DYNLL1,NELL1,NF2,NOS1,CALM1,CALM2,CALM3,PEBP1,PAFAH1B1,DUSP26,SLC9A3R1,SH3BP5,MAPK8IP1,NCOR1,PPP2CA,PPP2R1A,PPP5C,CSK,PKIA,PRKAR1A,PRKAR1B,PRKAR2A,PRKCA,PRKCZ,RUBCN,DAB2IP,DAG1,PTEN,PTPRR,DLG1,PID1,ITCH,DUSP3,DUSP6,DUSP7,DUSP8,DVL1,RANBP9,HIPK3,TRIB1,DMTN,LRRK2,IMPACT,TNIP1,SOCS7,ATXN1,ATXN7,PPP1R1B,PRKAG2,FKBP1A,FOXM1,FOXO1,A…
Ero1l		GO: Biological Process	GO:0021885	forebrain cell migration		1.28e-06	0.01019	2.971e-05	0.000284	26	71	FBXO45,CDK5R1,OGDH,PAFAH1B1,ADGRG1,MBOAT7,CTNNB1,DAB2IP,RELN,DAB1,PEX5,LHX6,LRRK2,SOCS7,FOXG1,SLIT1,NRG3,CNTN2,TNR,TYRO3,DIXDC1,LRP8,NDEL1,CXCR4,RTN4,C16orf45
Psmc6		GO: Biological Process	GO:0043647	inositol phosphate metabolic process		1.28e-06	0.01019	2.971e-05	0.000284	26	71	ADCYAP1R1,SYNJ1,SYNJ2,MTMR2,CALM1,CALM2,CALM3,PLCB4,PLCG1,PPIP5K1,IP6K1,PTEN,NUDT11,PTK2B,SCP2,IP6K2,INPP5J,PLCB1,NUDT4,IPPK,IMPA1,INPP4A,INPP5A,INPP5B,INPP5D,ITPK1
Samd4		GO: Biological Process	GO:1903076	regulation of protein localization to plasma membrane		1.28e-06	0.01019	2.971e-05	0.000284	26	71	CNST,AKT1,STX7,DPP10,NUMB,VAMP4,KALRN,AP2M1,NRXN1,PIK3R1,PIK3R2,CLTC,HECTD1,TMEM59,CLIP3,CSK,APPL1,DLG1,PID1,DPP6,LYPLA1,VTI1B,SORBS1,SPTBN1,PPP1R9B,KIF5B
Ktn1		GO: Biological Process	GO:1904375	regulation of protein localization to cell periphery		1.28e-06	0.01019	2.971e-05	0.000284	26	71	CNST,AKT1,STX7,DPP10,NUMB,VAMP4,KALRN,AP2M1,NRXN1,PIK3R1,PIK3R2,CLTC,HECTD1,TMEM59,CLIP3,CSK,APPL1,DLG1,PID1,DPP6,LYPLA1,VTI1B,SORBS1,SPTBN1,PPP1R9B,KIF5B
Arf4		GO: Biological Process	GO:0060491	regulation of cell projection assembly		1.333e-06	0.01061	3.085e-05	0.0002949	48	174	MAP4,TENM2,TBC1D24,TBC1D14,IFT20,APC,MYO10,WASL,CAPZB,NEURL1,SEPT7,NRXN1,TBC1D22A,PPP1R16B,CYLD,CCP110,DBN1,DNM2,DPYSL3,RAP1GAP,ACTR3,TBC1D17,KCTD17,ARPC2,DMTN,DCDC2,PPP1R9A,TBC1D22B,MTOR,STAU2,TBC1D9B,NCKAP1,GAP43,SEPT9,COBL,SGSM3,GPM6A,CARMIL2,TBC1D8,AGRN,HTT,ZMYND8,RABGAP1,HRAS,HSP90AA1,VDAC3,TBC1D15,PLPPR5
Eaf1		GO: Biological Process	GO:0043666	regulation of phosphoprotein phosphatase activity		1.363e-06	0.01085	3.145e-05	0.0003006	25	67	CALM1,CALM2,CALM3,AKAP6,PPP1R2,CRY2,PPP2CA,PPP2R1A,PPP2R2B,PPP2R2C,PTPA,PPP2R5B,PPP2R5D,EIF2AK2,MAGI2,ENSA,PPME1,FKBP1A,PPP6R1,ARPP19,MPRIP,PPP1R9B,HTT,IKBKB,SLC39A10
Sh3bp5		GO: Biological Process	GO:1903829	positive regulation of cellular protein localization		1.392e-06	0.01108	3.203e-05	0.0003062	87	383	CNST,PARP1,AKT1,AKT2,USP36,OGT,DPP10,ANK3,RANBP3,ASPH,DYNLL1,BECN1,CDK5R1,ZPR1,CAMK4,CCT6A,ZDHHC8,NRXN1,PIK3R1,PIK3R2,MIEF1,AKAP6,GNL3L,CLIP3,PPP3CA,PPP3CB,DYNLL2,PRKACA,CYLD,TCAF1,ATG13,PSMD8,B3GAT3,PTN,DLG1,DPP6,BCAP31,TRIM28,UBR5,ARIH2,CCL13,CHERP,SORBS1,NPTN,RBM22,SLC9A1,PRELID3A,CCT5,CCT8,TMEM30A,FYN,SORL1,WBP11,SPTBN1,SREBF2,KAT2A,GPD1L,SULF2,VAMP2,PPP1R9B,MTCL1,YWHAQ,TCP1,ICE1,GSK3B,KIF3A,…
Arhgef3		GO: Biological Process	GO:0033572	transferrin transport		1.468e-06	0.01169	3.358e-05	0.000321	17	36	ATP6V1A,ATP6V1B2,ATP6V0C,ATP6V1E1,SNX3,ATP6V0B,ATP6V1G2,ATP6V0A1,ATP6AP1,RAB11B,CLTC,DNM2,ATP6V1D,LMTK2,ATP6V0A2,ATP6V0E2,MCOLN1
Bap1		GO: Biological Process	GO:0098815	modulation of excitatory postsynaptic potential		1.468e-06	0.01169	3.358e-05	0.000321	17	36	MTMR2,NLGN3,NRXN1,PRKCZ,RELN,DBN1,PTEN,SHANK1,DVL1,LRRK2,PTK2B,GRIN1,GSK3B,ZMYND8,SHANK3,CELF4,NETO1
Nisch		GO: Biological Process	GO:0008016	regulation of heart contraction		1.563e-06	0.01244	3.565e-05	0.0003408	61	242	MEF2A,ADORA1,GRK2,ANK2,SPTBN4,ASPH,ATP1A1,ATP1A2,ATP1A3,ATP2A2,ATP2B1,ATP2B2,ATP2B4,CACNA1H,CACNA1G,NOS1,CACNA1B,CACNA2D1,CACNB1,CACNB2,CACNB3,CACNB4,NPR2,CALM1,CALM2,CALM3,CAMK2D,PEBP1,CACNA2D2,PIK3R1,AKAP6,PRKACA,PRKCA,EPAS1,CACNG2,SCN1B,GLRX3,SLC1A1,SLC8A2,SLC9A1,CELF2,GAA,CACNA2D3,SCN3B,AHCYL1,STIM1,GPD1L,GNAI3,GNAO1,THRA,THRB,AGRN,TPM1,SUMO1,HSP90AA1,YWHAE,ITPR1,KCND3,KCNH2,KCNK1,CSRP3
Parg		GO: Biological Process	GO:1900034	regulation of cellular response to heat		1.601e-06	0.01275	3.642e-05	0.0003481	27	76	RPTOR,CCAR2,CAMK2A,CAMK2B,CAMK2D,CAMK2G,NUP88,BAG4,MAPK1,POM121,DNAJB6,RPA1,FKBP4,HIKESHI,MTOR,NUP133,HSPH1,GSK3B,TPR,DNAJC7,HSPA1B,HSPA8,HSP90AA1,HSP90AB1,DNAJB1,YWHAE,NUP107
Chat		GO: Biological Process	GO:0009895	negative regulation of catabolic process		1.628e-06	0.01296	3.692e-05	0.000353	60	237	ADORA1,TBC1D14,AKT1,APC,NRBP2,CCAR2,ATP2B4,SNX3,NELL1,MTMR2,NPC1,OPHN1,USP14,SERPINE2,PSMF1,UBQLN1,EGLN1,FEZ1,CST3,PRKCG,N4BP1,POLDIP2,RUBCN,DAB2IP,QSOX1,DYNC1LI1,RNF41,LRRK2,WAC,SCO1,SDCBP,AGAP2,SIRT6,MTOR,SMARCC1,FYN,PCID2,GIPC1,MYCBP2,TAB2,USP19,STAT3,PPARGC1A,EHMT2,OS9,CLEC16A,GOLGA2,TLK2,GPLD1,ATP13A2,SF3B3,TIMP2,WDR6,TPR,HSP90AB1,FMN2,UBQLN4,ZNF207,BAG6,SMAD3
Ctsb		GO: Biological Process	GO:0009991	response to extracellular stimulus		1.692e-06	0.01347	3.828e-05	0.0003659	128	622	ABCA1,ACADM,MAPT,AES,RPTOR,TBC1D14,KIAA1324,AKT1,AKT2,ULK1,USP36,OGT,IFT20,HAT1,APOE,NRBP2,ARSA,ASNS,NCOA1,BECN1,ATP2B1,ATP6V1A,ATP6V1B2,ATP6V0C,ATP6V1E1,ATP6V0B,ATP6V1G2,ATP6V0A1,CCND1,NEDD4,CDK5R1,BMPR2,BNIP3,BNIP3L,SQSTM1,MTMR3,NOS1,RAB12,NPC1,OXCT1,PAFAH1B2,PDK2,PENK,CHAT,ZDHHC8,SLC38A2,RRAGD,PIK3C3,RAB3GAP2,PIP4K2A,PKM,UBQLN1,POR,FEZ1,PRKCG,POLDIP2,EIF2AK2,RUBCN,PTEN,PTN,QSOX1,SETDB1,DNMT1,D…
Zmym2		GO: Biological Process	GO:0060292	long term synaptic depression		1.699e-06	0.01352	3.831e-05	0.0003662	14	26	MAPT,ABHD6,ADORA1,DGKI,PTEN,PTK2B,PPP1R9A,SHANK2,STAU2,PLK2,IQSEC2,STXBP1,GRIA1,SHANK3
Mtmr6		GO: Biological Process	GO:1903047	mitotic cell cycle process		1.741e-06	0.01386	3.914e-05	0.0003742	179	931	TTYH1,MAP4,TRRAP,KLHL42,AKT1,FOXO4,CUL4A,CUL3,CUL1,ANK3,APC,APEX1,XIAP,DGKZ,APP,MARK4,DYNLL1,BECN1,MYH10,RAB11A,BCAT1,CCND1,CDC16,ZPR1,BTRC,WASL,CALM1,CALM2,CALM3,CAMK2A,CAMK2B,CAMK2D,CAMK2G,NUP88,BRSK2,ARL8A,CHAMP1,CCNG1,CCNG2,CCNH,ORC4,USP8,PEBP1,PAFAH1B1,SEPT7,ARHGEF2,NOLC1,CFL1,CDK14,BOD1,KIF3B,ANAPC2,FBXW5,CLTC,PLRG1,PSMF1,ZNF385A,SYF2,ATF2,SH2B1,PPP1CB,PPP2CA,PPP2R1A,PTPA,PPP3CA,PPP5C,CSNK1…
Spata13		GO: Biological Process	GO:0051258	protein polymerization		1.809e-06	0.01441	4.058e-05	0.0003879	61	243	MAP1B,MAPT,ADD1,PREX1,APC,GAS7,SPTBN4,WASF1,WASL,CAPZA2,CAPZB,WIPF3,PIK3R2,BAG4,CLIP3,PRKCE,DBN1,TWF1,DLG1,CORO7,RANBP9,DNM1L,ACTR3,ARPC2,ABI2,CTTN,DMTN,CLIP1,PTK2B,TUBGCP3,BAIAP2,FKBP4,SGK1,PPP1R9A,MAPRE1,MTOR,INPP5J,NCKAP1,SPTAN1,SPTB,SPTBN1,SPTBN2,WASF3,CLASP2,JMY,CYFIP1,COBL,GMFB,GOLGA2,TBCD,CARMIL2,CLASP1,UBE2K,TUBG1,VDAC2,WIPF1,FMN2,EML2,ZNF207,NDEL1,WIPF2
Cacna2d3		GO: Biological Process	GO:0022029	telencephalon cell migration		1.874e-06	0.01492	4.19e-05	0.0004005	25	68	FBXO45,CDK5R1,OGDH,PAFAH1B1,ADGRG1,MBOAT7,CTNNB1,DAB2IP,RELN,DAB1,PEX5,LHX6,LRRK2,SOCS7,FOXG1,SLIT1,NRG3,CNTN2,TNR,DIXDC1,LRP8,NDEL1,CXCR4,RTN4,C16orf45
Tsc22d1		GO: Biological Process	GO:0060070	canonical Wnt signaling pathway		1.899e-06	0.01512	4.235e-05	0.0004049	73	308	AES,CUL3,IFT20,APC,XIAP,CHD8,APOE,PLPP3,RSPO2,CCAR2,CCND1,BMP2,BTRC,PRICKLE1,CDH2,CDK14,NLE1,TMEM64,PSMF1,CSNK1A1,CSNK1E,CTNNB1,CTNND2,DAB2IP,CYLD,PSMA1,PSMA6,PSMC1,PSMC2,PSMC3,PSMC5,PSMC6,PSMD1,PSMD2,PSMD3,PSMD5,PSMD7,PSMD8,PSMD9,PSMD11,PSMD12,PTEN,DVL1,DVL3,RNF220,G3BP1,EGR1,PSME3,KREMEN1,LRRK2,RPS27A,ZNRF3,UBR5,FGFR3,FOXO1,FOXO3,ANKRD6,FRZB,VPS35,TNKS2,DKK3,GPRC5B,SOX9,CCNY,SULF2,GSK3B,THRA,UB…
Akap11		GO: Biological Process	GO:0061003	positive regulation of dendritic spine morphogenesis		1.921e-06	0.01529	4.269e-05	0.0004081	11	17	KALRN,CAMK2B,PAFAH1B1,RELN,DBN1,BAIAP2,STAU2,TIAM1,BHLHB9,LRP8,CAPRIN1
Wbp4		GO: Biological Process	GO:0006101	citrate metabolic process		1.925e-06	0.01533	4.269e-05	0.0004081	16	33	ACLY,ACO2,MDH1,MDH2,SUCLA2,OGDH,PDHB,DLAT,DLD,DLST,SDHA,SDHB,STAT5B,NNT,IDH1,IDH3A
Sugt1		GO: Biological Process	GO:0033157	regulation of intracellular protein transport		1.969e-06	0.01567	4.354e-05	0.0004162	90	403	CNST,PARP1,AKT2,USP36,OGT,ANK3,RANBP3,ASPH,VAMP4,MBTPS1,SNX3,CDK5R1,BNIP3L,ZPR1,CAMK4,BRSK2,PDE2A,ZDHHC8,SLC9A3R1,PIK3R1,PIK3R2,MIEF1,AKAP6,BAG4,PPP2CA,PPP3CA,PPP3CB,CSK,GCC2,PRKACA,PKIA,DAB2IP,CYLD,TCAF1,ATG13,PSMD8,KEAP1,B3GAT3,PTPN11,G3BP2,RANGAP1,BCAP31,TRIM28,DMTN,LRRK2,DNAJC27,UBR5,ARIH2,LYPLA1,CCL13,CHERP,RBM22,SLC9A1,PRELID3A,MTOR,TMEM30A,SORL1,WBP11,SREBF2,KAT2A,GDI1,SULF2,VAMP2,VAMP7,OS…
Ccdc25		GO: Biological Process	GO:0045862	positive regulation of proteolysis		2.097e-06	0.0167	4.625e-05	0.0004422	86	381	MEN1,AKT1,CUL3,CUL1,OGT,APOE,APP,ASPH,CDC16,BTRC,NRDC,PRICKLE1,CASP9,PACSIN3,CLU,ANAPC2,ARIH1,PSMF1,UBQLN1,RNF14,PPP2CA,CSNK1A1,CSNK1E,MAPK9,HERPUD1,DAB2IP,SART3,PSMA1,RNF144A,PSMA6,PSMC1,PSMC2,PSMC3,IST1,PSMC5,PSMC6,PSMD1,PSMD2,DAPK1,PSMD3,PSMD5,PSMD7,PSMD8,PSMD9,PSMD11,PSMD12,KEAP1,PTEN,PTK2,DDX3X,PDCD6,DVL1,BCAP31,PSME3,TRIB1,LRRK2,RPS27A,PTK2B,ARIH2,ANTXR1,ANAPC5,SKP1,CYFIP2,TRIM32,SUMO3,MGEA…
Clu		GO: Biological Process	GO:0031330	negative regulation of cellular catabolic process		2.198e-06	0.0175	4.835e-05	0.0004622	50	187	TBC1D14,AKT1,APC,NRBP2,CCAR2,ATP2B4,NELL1,MTMR2,NPC1,OPHN1,USP14,PSMF1,UBQLN1,EGLN1,FEZ1,CST3,PRKCG,N4BP1,POLDIP2,RUBCN,DAB2IP,QSOX1,DYNC1LI1,RNF41,LRRK2,WAC,SCO1,SDCBP,SIRT6,MTOR,SMARCC1,PCID2,GIPC1,TAB2,USP19,STAT3,PPARGC1A,EHMT2,CLEC16A,GOLGA2,TLK2,GPLD1,ATP13A2,TIMP2,WDR6,TPR,HSP90AB1,UBQLN4,ZNF207,BAG6
Trim35		GO: Biological Process	GO:0006892	post-Golgi vesicle-mediated transport		2.285e-06	0.01819	5.012e-05	0.0004791	31	95	CNST,AP2A1,AP1G1,ANK3,BLZF1,VAMP4,MYO5A,NSF,GOSR2,CSK,GCC2,CORO7,DNM2,GOLGA7,EHD3,LYPLA1,VTI1B,ANKFY1,RAB14,EXOC2,KIF13A,SORL1,MON2,SPTBN1,RAB10,VAMP2,VAMP7,MACF1,VPS35L,LLGL1,AP3B2
Stmn4		GO: Biological Process	GO:0032271	regulation of protein polymerization		2.647e-06	0.02107	5.788e-05	0.0005534	49	183	MAP1B,MAPT,ADD1,PREX1,APC,SPTBN4,WASF1,WASL,CAPZA2,CAPZB,WIPF3,PIK3R2,BAG4,CLIP3,PRKCE,DBN1,TWF1,DLG1,ACTR3,ARPC2,ABI2,CTTN,DMTN,CLIP1,PTK2B,BAIAP2,FKBP4,SGK1,PPP1R9A,MAPRE1,MTOR,INPP5J,NCKAP1,SPTAN1,SPTB,SPTBN1,SPTBN2,CLASP2,JMY,CYFIP1,GMFB,TBCD,CARMIL2,CLASP1,VDAC2,WIPF1,FMN2,EML2,WIPF2
Bnip3l		GO: Biological Process	GO:1903321	negative regulation of protein modification by small protein conjugation or removal		2.666e-06	0.02122	5.814e-05	0.0005558	41	143	OGT,CDC16,TRIP12,ANAPC2,PSMF1,GNL3L,PRKCE,PRKCG,N4BP1,CTNNB1,PSMA1,PSMA6,PSMC1,PSMC2,PSMC3,PSMC5,PSMC6,PSMD1,PSMD2,PSMD3,PSMD5,PSMD7,PSMD8,PSMD9,PSMD11,PSMD12,RNF4,PSME3,RPS27A,UBR5,ANAPC5,MTOR,FYN,GCLC,CHP1,GTPBP4,UBA52,DNAJB2,DNAJA1,HSPA1B,LIMK1
Rhobtb2		GO: Biological Process	GO:0090263	positive regulation of canonical Wnt signaling pathway		2.879e-06	0.02292	6.262e-05	0.0005986	37	124	XIAP,RSPO2,CCAR2,NLE1,PSMF1,CSNK1E,PSMA1,PSMA6,PSMC1,PSMC2,PSMC3,PSMC5,PSMC6,PSMD1,PSMD2,PSMD3,PSMD5,PSMD7,PSMD8,PSMD9,PSMD11,PSMD12,DVL1,RNF220,PSME3,LRRK2,RPS27A,UBR5,FGFR3,VPS35,TNKS2,GPRC5B,SULF2,THRA,UBA52,DIXDC1,SMAD3
Fam160b2		GO: Biological Process	GO:0043270	positive regulation of ion transport		2.897e-06	0.02306	6.284e-05	0.0006008	68	284	NAT8L,ABAT,ADCYAP1R1,ADORA1,AKT1,AKT2,ANK2,ANK3,SLC25A4,APOE,ASPH,ATP2B2,NOS1,CACNA2D1,CACNB2,CALM1,CALM2,CALM3,CAMK2A,NLGN3,PLCG1,HOMER1,CNTN1,AKAP6,MAPK9,RELN,TCAF1,PRSS8,DLG1,RAB3B,DNM2,DPP6,DPYSL2,ATP8A1,SCN1B,FGF12,FHL1,SGK1,SLC6A1,SLC9A1,MGEA5,GABBR1,SCN3B,AHCYL1,STIM1,GPD1L,ARL6IP1,VAMP7,PLCB1,STK39,ACSL6,NEDD4L,NR3C1,THY1,HTT,CHP1,SUMO1,HTR2C,SHANK3,IKBKB,ITPR1,KCNC1,KCNC2,CXCR4,KCNH2,KIF…
Dmtn		GO: Biological Process	GO:0018107	peptidyl-threonine phosphorylation		2.964e-06	0.0236	6.413e-05	0.000613	29	87	SPRED2,GRK2,MAP3K10,AKT1,OGT,CDK5R1,CALM1,CALM2,CALM3,CAMK2D,PRKACA,PRKCA,PRKCB,MAPK1,PHIP,HIPK3,MARK2,DMTN,LRRK2,PRKAG2,LMTK2,MTOR,CAB39,STK39,TAF1,GSK3B,PARD3,UBE2K,HK1
Gfra2		GO: Biological Process	GO:0014047	glutamate secretion		3.072e-06	0.02446	6.628e-05	0.0006336	21	53	ADORA1,PPFIA4,PPFIA2,PPFIA3,NTRK2,PAK1,TSPOAP1,SLC38A2,DPYSL2,SLC1A1,SLC1A2,SLC1A3,GABBR1,GIPC1,CPLX1,STXBP1,VAMP2,SYT1,NR3C1,GRM7,SLC17A7
Itm2b		GO: Biological Process	GO:0043502	regulation of muscle adaptation		3.152e-06	0.02509	6.766e-05	0.0006468	26	74	ADK,PARP1,FBXO32,SLC25A4,ATP2A2,ATP2B4,NEDD4,CAMK2B,CAMK2D,CAMK2G,MTMR4,AKAP6,PPP3CA,PRKCA,RPS6KB1,GLRX3,SLC9A1,MTOR,MGEA5,PPARGC1A,NR3C1,GSK3B,GTF2I,IGFBP5,IL6ST,DDX39B
Med4		GO: Biological Process	GO:0099601	regulation of neurotransmitter receptor activity		3.17e-06	0.02524	6.766e-05	0.0006468	16	34	MEF2C,NLGN3,NRXN1,MINK1,KLHL24,RELN,DAPK1,SHANK1,RASGRF1,RASGRF2,CACNG2,PTK2B,PPARGC1A,GSG1L,MAPK8IP2,SHANK3
Sucla2		GO: Biological Process	GO:0001941	postsynaptic membrane organization		3.17e-06	0.02524	6.766e-05	0.0006468	16	34	APOE,CDH2,NLGN3,NRXN1,NRXN2,RELN,DBN1,PTN,MAGI2,DVL1,GPHN,ETV5,GLRB,AGRN,ZMYND8,SHANK3
Rbm26		GO: Biological Process	GO:0021955	central nervous system neuron axonogenesis		3.17e-06	0.02524	6.766e-05	0.0006468	16	34	FBXO45,SPTBN4,NFIB,PAFAH1B1,DCLK1,CDH11,PLXNA4,PRKCA,PTEN,ZEB2,PTK2,EPHA4,SCN1B,MYCBP2,SZT2,NDEL1
Fbxl3		GO: Biological Process	GO:0010001	glial cell differentiation		3.204e-06	0.02551	6.82e-05	0.000652	54	210	MAG,ABL2,AKT1,AKT2,BIN1,ADAM22,PLPP3,MYCN,BMP2,NFIB,EIF2B4,MYRF,NTRK2,CDH2,ENPP2,NLGN3,SERPINE2,CLU,QKI,PLP1,FA2H,CSK,MAPK1,CTNNB1,MAP2K1,RELN,DAB1,DAG1,PTEN,PTPN11,PTPRZ1,WDR1,LPAR1,TSPAN2,EPHA4,SOX8,FGFR3,SKI,MTOR,SMARCA4,SOX9,GAP43,WASF3,DNER,GFAP,STAT3,CNTN2,MPP5,LINGO1,PARD3,IL6ST,RNF112,CXCR4,RTN4
Mbnl2		GO: Biological Process	GO:0090174	organelle membrane fusion		3.297e-06	0.02624	6.998e-05	0.000669	43	154	TBC1D14,AKT2,STX7,SYT13,USO1,VAMP4,STX16,SYT6,TBC1D22A,GOSR1,SEC22B,GOSR2,SNPH,SGSM2,RABGAP1L,STX6,SGSM1,VTI1B,VCPIP1,ANKFY1,TBC1D22B,RPH3A,VPS41,TBC1D9B,TBC1D9,STXBP1,VAMP2,VAMP7,SYT1,GNAI3,SGSM3,VPS39,GRIK5,TBC1D8,SNAPIN,RABGAP1,VPS16,STX12,TBC1D15,TRIM9,RUNDC1,RAB7A,KIF5B
Slc7a8		GO: Biological Process	GO:0048857	neural nucleus development		3.455e-06	0.02751	7.315e-05	0.0006993	25	70	MAG,ACTB,NDRG2,PHOX2A,DYNLL1,CDK5R1,NFIB,CACNA1A,CALM1,CALM2,CALM3,SYNGR3,PLP1,BASP1,SEC24B,FGFR3,TTBK1,GLUD1,YWHAQ,SCRIB,YWHAE,YWHAH,ZNF148,KCNC1,KCNC2
Oxct1		GO: Biological Process	GO:0043068	positive regulation of programmed cell death		3.662e-06	0.02915	7.732e-05	0.0007392	132	655	ABR,RBM10,MEF2C,MEN1,AES,MAP3K10,AKT1,BIN1,APBB1,APC,UNC5C,MARK4,NCOA1,FLCN,CCAR2,DYNLL1,NELL1,BMP2,TSC22D1,CDK5R1,BNIP3,BNIP3L,ARHGEF7,SQSTM1,KALRN,CAMK2A,CAMK2B,CAMK2D,CASP9,NEURL1,ARHGEF2,SLC9A3R1,CLU,MAGED1,SEPT4,CREB1,ATF2,PPP2CA,PPP2R1A,CLIP3,PPP2R2B,PTPA,DYNLL2,ARHGEF3,CTNNB1,MAPK9,MAP2K7,EIF2AK2,DAB2IP,CYLD,BCLAF1,DAPK1,DAXX,PTEN,ARHGEF17,DDX3X,PTN,PTPRF,DNM2,RARB,HDAC6,PDCD6,RASGRF2,DUSP…
Drosha		GO: Biological Process	GO:0002758	innate immune response-activating signal transduction		3.688e-06	0.02936	7.768e-05	0.0007426	61	248	WDFY1,CUL1,IKBKG,XIAP,BTRC,NRAS,PAK1,PIK3C3,PSMF1,UBQLN1,PRKACA,PRKACB,ANKRD17,PRKCE,PUM1,CTSB,DAB2IP,CYLD,LGMN,PSMA1,PSMA6,PSMC1,PSMC2,PSMC3,PSMC5,PSMC6,PSMD1,PSMD2,PSMD3,PSMD5,PSMD7,PSMD8,PSMD9,PSMD11,PSMD12,RAF1,ITCH,PSME3,RPS6KA3,TNIP1,RPS27A,SCARA3,SEC14L1,FLOT2,SKP1,FYN,SARM1,TAB2,MAP3K7,FBXW11,PUM2,TRAF6,HMGB1,TYRO3,UBA52,UBE2N,HRAS,HSPA1B,IKBKB,IRAK1,PELI1
Zfr		GO: Biological Process	GO:0072350	tricarboxylic acid metabolic process		3.73e-06	0.0297	7.822e-05	0.0007477	17	38	ACLY,ACO2,MDH1,MDH2,SUCLA2,OGDH,PDHB,DLAT,DLD,DLST,SDHA,SDHB,STAT5B,GLUD1,NNT,IDH1,IDH3A
Sub1		GO: Biological Process	GO:0002431	Fc receptor mediated stimulatory signaling pathway		3.743e-06	0.0298	7.822e-05	0.0007477	31	97	ACTB,ACTG1,MYO10,WASL,PAK1,WIPF3,PIK3CB,PIK3R1,PIK3R2,PLCG1,CSK,PRKCE,MAPK1,PTK2,ELMO1,ABI1,ACTR3,ARPC2,BAIAP2,NCKIPSD,CYFIP2,ELMO2,FYN,NCKAP1,CYFIP1,RABGEF1,HSP90AA1,HSP90AB1,WIPF1,WIPF2,LIMK1
Jph4		GO: Biological Process	GO:0043244	regulation of protein complex disassembly		3.743e-06	0.0298	7.822e-05	0.0007477	31	97	MAP1A,MAP1B,ADD1,APC,SHROOM2,SPTBN4,ASPH,BNIP3,CAPZA2,CAPZB,ARHGEF2,CFL1,TWF1,WDR1,HDAC6,UPF1,EIF5A,OGFOD1,DMTN,KATNB1,MGEA5,SPAST,SPTAN1,SPTB,SPTBN1,SPTBN2,CLASP2,GLE1,CARMIL2,CLASP1,C16orf45
Cpne6		GO: Biological Process	GO:0021549	cerebellum development		3.775e-06	0.03006	7.868e-05	0.0007522	34	111	AARS,ABAT,ABL2,ULK1,NCOA1,RERE,ATP2B2,B4GALT2,MYH10,CDK5R1,CACNA1A,OGDH,SERPINE2,NRXN1,CNTN1,NCOR1,MAP2K1,DAB1,PTN,PTPN11,PTPRS,SEZ6L2,LPAR1,SDF4,SEZ6,NCOA2,FAIM2,SPTBN2,GART,PPARGC1A,AGTPBP1,SEZ6L,DIXDC1,KCNC1
Cct5		GO: Biological Process	GO:0045898	regulation of RNA polymerase II transcriptional preinitiation complex assembly		3.89e-06	0.03097	8.064e-05	0.0007709	10	15	AHR,CREB1,PSMC1,PSMC2,PSMC3,PSMC5,PSMC6,CAND1,THRA,HMGB1
Ankrd33b		GO: Biological Process	GO:0021819	layer formation in cerebral cortex		3.89e-06	0.03097	8.064e-05	0.0007709	10	15	CDK5R1,PAFAH1B1,ADGRG1,MBOAT7,CTNNB1,DAB2IP,RELN,SOCS7,LRP8,C16orf45
Ctnnd2		GO: Biological Process	GO:0043271	negative regulation of ion transport		3.914e-06	0.03116	8.094e-05	0.0007737	41	145	ABAT,ADORA1,AKT1,AKT2,ANK3,APOE,ATP1A2,NEDD4,NOS1,CALM1,CALM2,CALM3,CAMK2D,PACSIN3,CBARP,SERPINE2,SLC9A3R1,PLCB4,UBQLN1,PPP2CA,PRKCE,PXK,CRBN,PTK2B,FGF12,FKBP1A,MTOR,GNB5,GABBR1,CAB39,STK39,GNAO1,GNAQ,YWHAQ,GPM6B,NEDD4L,GRM7,AGRN,SUMO1,KCNH2,KCNAB1
Trio		GO: Biological Process	GO:0090090	negative regulation of canonical Wnt signaling pathway		3.928e-06	0.03127	8.102e-05	0.0007745	45	165	AES,CUL3,APC,CHD8,APOE,BMP2,PRICKLE1,CDH2,TMEM64,PSMF1,CSNK1A1,DAB2IP,CYLD,PSMA1,PSMA6,PSMC1,PSMC2,PSMC3,PSMC5,PSMC6,PSMD1,PSMD2,PSMD3,PSMD5,PSMD7,PSMD8,PSMD9,PSMD11,PSMD12,DVL1,DVL3,G3BP1,EGR1,PSME3,RPS27A,ZNRF3,FOXO1,FOXO3,ANKRD6,FRZB,DKK3,SOX9,GSK3B,UBA52,IGFBP4
Ank		GO: Biological Process	GO:0032872	regulation of stress-activated MAPK cascade		4.016e-06	0.03197	8.262e-05	0.0007898	56	222	MEN1,MAP3K10,AKT1,SH3RF1,BMP2,SPAG9,PAFAH1B1,PAK1,MAP4K4,MAPK8IP1,MINK1,NCOR1,MAPK1,MAPK9,MAP2K1,MAP2K7,EIF2AK2,DAB2IP,DAXX,ZEB2,DLG1,MAP4K2,ITCH,DUSP3,DVL3,HIPK3,RASGRP1,EPHA4,PTK2B,SDCBP,STK25,FOXM1,FOXO1,MAP2K4,HACD3,ANKRD6,TNIK,ZMYND11,HSPH1,MAPK8IP3,PLCB1,PHLPP1,MAP3K7,TIAM1,PDCD10,MAPK8IP2,TRAF6,HMGB1,HRAS,DNAJA1,VEGFA,DIXDC1,CDC42SE1,IRAK1,DUSP22,NBR1
Myo10		GO: Biological Process	GO:0007346	regulation of mitotic cell cycle		4.035e-06	0.03212	8.278e-05	0.0007914	107	508	TRRAP,AKT1,FOXO4,CUL4A,CUL3,CUL1,APC,APEX1,DGKZ,APP,ASNS,BRINP2,BECN1,RAB11A,BCAT1,CCND1,CDC123,CDC16,ANGEL2,BTRC,CAMK2D,CCNG1,USP2,PEBP1,PAFAH1B1,SLC9A3R1,ANAPC2,NLE1,PLRG1,PSMF1,ZNF385A,SYF2,ATF2,SH2B1,PKIA,ANKRD17,GIGYF2,PRKCA,POLDIP2,CTNNB1,CYLD,PSMA1,PSMA6,PSMC1,PSMC2,PSMC3,PSMC5,PSMC6,PSMD1,PSMD2,PSMD3,PSMD5,PSMD7,PSMD8,PSMD9,PSMD11,PSMD12,PTEN,DDB1,DDX3X,PTPN11,DLG1,PID1,PHIP,RANBP1,PDCD6I…
Ywhaz		GO: Biological Process	GO:0071407	cellular response to organic cyclic compound		4.069e-06	0.03239	8.327e-05	0.0007961	116	561	ABCA1,ARID1A,ADAR,ADCY1,ADCY2,ADCY5,MEF2C,ADCY6,PARP1,AHR,AKT1,AKT2,NR3C2,FBXO32,APEX1,APLP1,APP,MED4,DROSHA,NCOA1,ATP1A1,ATP1A2,ATP1A3,ATP2B1,ATP2B4,NEDD4,BMP2,NOS1,BTRC,NPC1,NTRK2,CASP9,PAK1,PDE2A,PENK,AKAP6,STRN3,KLF6,CRY2,RNF14,NCOR1,NCOR2,PPP5C,PRKACA,IPO13,CTNNB1,MAP2K1,DAXX,KEAP1,DDX5,PTN,NR1D2,DNM2,RANBP1,RAP1B,RARB,HDAC6,EFNA5,RNF4,RNF6,EGR1,ELK1,DMTN,EPHA5,ESRRA,RPS6KB1,LRRK2,IMPACT,RXR…
Lrp12		GO: Biological Process	GO:0016569	covalent chromatin modification		4.255e-06	0.03388	8.686e-05	0.0008304	99	462	KDM5C,TRRAP,MEN1,KMT2A,OGT,EP400,APBB1,HAT1,SETD2,NCOA1,FLCN,TRIM37,UHRF2,NOS1,CAMK2D,CHD3,CHD4,TRIP12,GTF3C4,PHF1,ATF2,NCOR1,KANSL1,PPP5C,MORF4L2,AUTS2,PRKCA,PRKCB,CTNNB1,CHTOP,SART3,NOC2L,DAXX,DDB1,SETDB1,USP15,DNMT1,DNMT3A,HDAC6,HDAC5,RBBP7,PRMT6,RNF2,KMT5B,TRIM28,RNF168,PHF20,JADE1,EYA3,CXXC1,WAC,SATB1,UBR5,ATXN7,NCOA2,SFPQ,KAT5,MTF2,BRMS1L,SIRT6,SKI,SKP1,SMARCA4,KDM2A,WDR61,MGEA5,KDM4B,SETD1…
Oxr1		GO: Biological Process	GO:0051223	regulation of protein transport		4.389e-06	0.03494	8.936e-05	0.0008543	158	815	ABAT,ABL2,CNST,ADCY5,PARP1,RPTOR,AKT2,USP36,OGT,ANK3,SLC25A4,RANBP3,APBB1,ASPH,VAMP4,MBTPS1,SNX3,RAB11A,CDK5R1,NEO1,BNIP3L,ZPR1,NNAT,NOS1,CACNA1A,CAMK4,BRSK2,OXCT1,PAEP,PAM,CDK16,PDE2A,CACNA2D2,PFKL,ZDHHC8,SLC9A3R1,NRXN1,PIK3C3,PIK3R1,PIK3R2,MIEF1,MAP4K4,AKAP6,BAG4,MYRIP,PPP2CA,PPP3CA,PPP3CB,CSK,GCC2,PRKACA,PKIA,RAB11FIP5,PRKCA,PRKCE,PRKCZ,RAB11FIP3,DAB2IP,CYLD,GAPVD1,TCAF1,ATG13,PSMD8,PSMD9,KEAP…
Khdrbs3		GO: Biological Process	GO:0061337	cardiac conduction		4.498e-06	0.03581	9.135e-05	0.0008733	38	131	MEF2A,ANK2,SPTBN4,ASPH,ATP1A1,ATP1A2,ATP1A3,ATP2A2,ATP2B1,ATP2B2,ATP2B4,CACNA1G,NOS1,CACNA2D1,CACNB1,CACNB2,CACNB3,CACNB4,NPR2,CALM1,CALM2,CALM3,CAMK2D,CACNA2D2,PRKACA,CACNG2,SCN1B,SLC8A2,SLC9A1,CACNA2D3,SCN3B,AHCYL1,STIM1,YWHAE,ITPR1,KCND3,KCNH2,KCNK1
Eif3e		GO: Biological Process	GO:0070302	regulation of stress-activated protein kinase signaling cascade		4.651e-06	0.03703	9.422e-05	0.0009007	56	223	MEN1,MAP3K10,AKT1,SH3RF1,BMP2,SPAG9,PAFAH1B1,PAK1,MAP4K4,MAPK8IP1,MINK1,NCOR1,MAPK1,MAPK9,MAP2K1,MAP2K7,EIF2AK2,DAB2IP,DAXX,ZEB2,DLG1,MAP4K2,ITCH,DUSP3,DVL3,HIPK3,RASGRP1,EPHA4,PTK2B,SDCBP,STK25,FOXM1,FOXO1,MAP2K4,HACD3,ANKRD6,TNIK,ZMYND11,HSPH1,MAPK8IP3,PLCB1,PHLPP1,MAP3K7,TIAM1,PDCD10,MAPK8IP2,TRAF6,HMGB1,HRAS,DNAJA1,VEGFA,DIXDC1,CDC42SE1,IRAK1,DUSP22,NBR1
Emc2		GO: Biological Process	GO:0032868	response to insulin		4.725e-06	0.03762	9.547e-05	0.0009127	64	266	PARP1,OSBPL8,AKT1,FOXO4,AKT2,OGT,ATP6V1A,ATP6V1B2,ATP6V0C,ATP6V1E1,ATP6V0B,ATP6V1G2,ATP6V0A1,ATP6AP1,MYO5A,PAK1,PDK2,REPIN1,PIK3R1,PIK3R2,PKM,BCAR1,CRY2,PRKCA,PRKCB,APPL1,PRKCZ,EPM2AIP1,PTPN11,PTPRF,PTPRN,PID1,PHIP,HDAC5,EGR1,ESRRA,RPS6KB1,SOCS7,ATP6V1D,BAIAP2,FOXO1,SRSF3,SRSF5,SGK1,SORBS1,SLC9A1,MTOR,SMARCC1,LMBRD1,SELENOS,RAB10,VAMP2,PLCB1,GPLD1,GSK3B,ZNF106,H2AFZ,ATP6V0A2,CPEB1,NUCKS1,VLDLR,AT…
Sybu		GO: Biological Process	GO:0001934	positive regulation of protein phosphorylation		5.041e-06	0.04013	0.0001016	0.0009713	181	959	ABL2,ADCY1,ADCY2,ADCY5,ADCY6,ADCY9,ADORA1,KITLG,RPTOR,OSBPL8,MAP3K10,AKT1,AKT2,OGT,IKBKG,ALS2,ARAF,PLPP3,FLCN,EIF4G3,ATP2B4,ATP6AP1,CCND1,NELL1,BMP2,CDK5R1,BMPR2,BRAF,SQSTM1,MMD2,DIRAS1,CALM1,CALM2,CALM3,CAMK2D,NTRK2,SPAG9,CCNH,NEURL1,PAK1,CD81,ARHGEF2,CDH2,VAPB,PDGFA,ENPP2,TERF2IP,SHC2,CLU,PIK3CB,PIK3R1,PLCG1,CNTN1,AKAP6,MAGED1,MINK1,BAG4,CREBL2,CRKL,PPP2CA,CLIP3,CSK,PRKACA,PRKACB,PRKAR1A,PRKAR1…
Sqle		GO: Biological Process	GO:0051443	positive regulation of ubiquitin-protein transferase activity		5.163e-06	0.04111	0.0001038	0.0009923	32	103	CUL1,BMI1,CDC16,BTRC,DCUN1D1,ANAPC2,PSMF1,PSMA1,PSMA6,PSMC1,PSMC2,PSMC3,PSMC5,PSMC6,PSMD1,PSMD2,PSMD3,PSMD5,PSMD7,PSMD8,PSMD9,PSMD11,PSMD12,PTEN,PSME3,TRIB1,RPS27A,ANAPC5,SKP1,DCUN1D4,UBA52,UBE2N
Fbxo32		GO: Biological Process	GO:0016570	histone modification		5.365e-06	0.04271	0.0001076	0.001028	96	447	KDM5C,TRRAP,MEN1,KMT2A,OGT,EP400,APBB1,HAT1,SETD2,NCOA1,FLCN,TRIM37,NOS1,CAMK2D,CHD3,CHD4,TRIP12,GTF3C4,PHF1,ATF2,NCOR1,KANSL1,PPP5C,MORF4L2,AUTS2,PRKCA,PRKCB,CTNNB1,CHTOP,SART3,NOC2L,DAXX,DDB1,SETDB1,USP15,DNMT1,HDAC6,HDAC5,RBBP7,PRMT6,RNF2,KMT5B,RNF168,PHF20,JADE1,EYA3,CXXC1,WAC,SATB1,UBR5,ATXN7,NCOA2,SFPQ,KAT5,MTF2,BRMS1L,SIRT6,SKI,SKP1,SMARCA4,KDM2A,WDR61,MGEA5,KDM4B,SETD1B,KDM3B,KAT2A,SRCAP,…
Wdyhv1		GO: Biological Process	GO:0030178	negative regulation of Wnt signaling pathway		5.445e-06	0.04335	0.0001089	0.001041	52	203	AES,IFT80,CUL3,APC,CHD8,APOE,CCND1,BMP2,PRICKLE1,CDH2,TMEM64,PSMF1,CSNK1A1,CSNK1E,DAB2IP,CYLD,PSMA1,PSMA6,PSMC1,PSMC2,PSMC3,PSMC5,PSMC6,PSMD1,PSMD2,PSMD3,PSMD5,PSMD7,PSMD8,PSMD9,PSMD11,PSMD12,DVL1,DVL3,G3BP1,EGR1,PSME3,RPS27A,ZNRF3,FOXO1,FOXO3,SIX3,ANKRD6,FRZB,DKK3,SOX9,WWOX,GSK3B,TLE1,UBA52,IGFBP4,LRP1
Zhx1		GO: Biological Process	GO:0099565	chemical synaptic transmission, postsynaptic		5.528e-06	0.04401	0.0001103	0.001054	33	108	ABAT,MEF2C,ADORA1,AKT1,MTMR2,DGKI,NLGN3,NRXN1,PPP3CA,PRKCZ,RELN,DBN1,PTEN,SHANK1,DVL1,SEZ6,LRRK2,PTK2B,ATXN1,CX3CL1,PPP1R9A,GABRA4,GABRB3,GABRG2,GRIK5,GRIN1,GSK3B,MAPK8IP2,ZMYND8,SHANK3,CELF4,SLC17A7,NETO1
Asap1		GO: Biological Process	GO:0006865	amino acid transport		5.555e-06	0.04422	0.0001106	0.001057	45	167	ABAT,ADORA1,SERINC1,PPFIA4,PPFIA2,PPFIA3,SLC25A12,ATP1A2,CACNA1A,CACNB4,NTRK2,PAK1,TSPOAP1,SLC38A2,SLC36A4,CTNS,SLC36A1,SLC38A10,DPYSL2,SLC25A22,CLN8,SLC1A1,SLC1A2,SLC1A3,SLC1A4,SLC3A2,SLC6A1,SLC6A11,GABBR1,GIPC1,CPLX1,STXBP1,ARL6IP1,VAMP2,SYT1,SERINC3,NR3C1,GRM7,SLC7A8,HTT,HTR2C,XK,SLC6A17,SLC38A1,SLC17A7
Fam49b		GO: Biological Process	GO:0006906	vesicle fusion		5.691e-06	0.04531	0.000113	0.00108	42	152	TBC1D14,AKT2,STX7,SYT13,USO1,VAMP4,STX16,SYT6,TBC1D22A,GOSR1,SEC22B,GOSR2,SNPH,SGSM2,RABGAP1L,STX6,SGSM1,VTI1B,ANKFY1,TBC1D22B,RPH3A,VPS41,TBC1D9B,TBC1D9,STXBP1,VAMP2,VAMP7,SYT1,GNAI3,SGSM3,VPS39,GRIK5,TBC1D8,SNAPIN,RABGAP1,VPS16,STX12,TBC1D15,TRIM9,RUNDC1,RAB7A,KIF5B
Tef		GO: Biological Process	GO:0051168	nuclear export		6.001e-06	0.04777	0.0001188	0.001136	49	188	ADAR,RANBP3,SETD2,DDX25,NCBP1,CAMK4,NUP88,CSE1L,PRKACA,CHTOP,DHX38,ALKBH5,PTPN11,POM121,SMG7,RANBP1,RANGAP1,UPF1,EIF5A,SRRM1,DNAJC27,ATXN1,NXF1,FYTTD1,SRSF3,SRSF5,SRSF6,SRSF7,POLDIP3,SLU7,NUP133,CPSF3,SMG1,AHCYL1,SRSF10,GLE1,SUPT6H,SMG5,GSK3B,NUDT4,CHP1,TPR,U2AF2,WIPF1,NOL6,EIF6,DDX39B,NUP107,RPSA
Zc3h7b		GO: Biological Process	GO:0044088	regulation of vacuole organization		6.179e-06	0.04919	0.0001221	0.001167	18	43	TBC1D14,KIAA1324,IFT20,SYNJ1,MTMR3,RAB3GAP2,PIP4K2A,UBQLN1,FEZ1,RUBCN,PIP4K2C,LRRK2,EHMT2,CLEC16A,VPS16,UBQLN4,RAB7A,PIKFYVE
Rangap1		GO: Biological Process	GO:0000380	alternative mRNA splicing, via spliceosome		6.358e-06	0.05061	0.0001253	0.001198	19	47	RBM10,MBNL1,WTAP,RBFOX1,DDX5,PQBP1,MBNL2,RBM5,SF3A1,NSRP1,SFPQ,SRSF6,TRA2B,SLU7,RBMX,CELF3,HNRNPL,RBFOX3,CELF4
St13		GO: Biological Process	GO:1904668	positive regulation of ubiquitin protein ligase activity		6.435e-06	0.05123	0.0001265	0.001209	27	81	CUL1,CDC16,BTRC,ANAPC2,PSMF1,PSMA1,PSMA6,PSMC1,PSMC2,PSMC3,PSMC5,PSMC6,PSMD1,PSMD2,PSMD3,PSMD5,PSMD7,PSMD8,PSMD9,PSMD11,PSMD12,PTEN,PSME3,RPS27A,ANAPC5,SKP1,UBA52
Mief1		GO: Biological Process	GO:0051899	membrane depolarization		6.479e-06	0.05158	0.000127	0.001214	32	104	TPCN1,PARP1,KMT2A,ANK2,ANK3,ATP1A2,CACNA1I,CACNA1H,CACNA1G,CACNA1A,CACNA1B,CACNA2D1,CACNB2,CACNB3,CACNB4,CAMK2D,NALCN,PRKCZ,LRRK2,CACNG2,SCN1B,SCN8A,FGF12,FHL1,MGEA5,SCN3B,GPD1L,GCLC,GCLM,NEDD4L,YWHAH,KCNH2
Syngr1		GO: Biological Process	GO:0002253	activation of immune response		6.518e-06	0.05189	0.0001275	0.001219	109	525	MBL2,ACTB,ACTG1,UBASH3A,MEF2C,WDFY1,CUL1,IKBKG,XIAP,MYO10,BTRC,CACNB3,WASL,CACNB4,NRAS,PAK1,WIPF3,CLU,PIK3C3,PIK3CB,PIK3CD,PIK3R1,PIK3R2,PLCG1,PSMF1,UBQLN1,BCAR1,CSK,PRKACA,PRKACB,ANKRD17,PRKCB,PRKCE,MAPK1,PUM1,CTSB,DAB2IP,CYLD,LGMN,PSMA1,PSMA6,PSMC1,PSMC2,PSMC3,PSMC5,PSMC6,PSMD1,PSMD2,PSMD3,PSMD5,PSMD7,PSMD8,PSMD9,PSMD11,PSMD12,PTEN,PTK2,ELMO1,RAF1,SUSD4,ABI1,ITCH,DUSP3,ACTR3,ARPC2,PLEKHA1,PSME3…
Cacna1i		GO: Biological Process	GO:0031397	negative regulation of protein ubiquitination		6.665e-06	0.05306	0.0001297	0.00124	38	133	OGT,CDC16,TRIP12,ANAPC2,PSMF1,GNL3L,PRKCE,PRKCG,N4BP1,PSMA1,PSMA6,PSMC1,PSMC2,PSMC3,PSMC5,PSMC6,PSMD1,PSMD2,PSMD3,PSMD5,PSMD7,PSMD8,PSMD9,PSMD11,PSMD12,PSME3,RPS27A,UBR5,ANAPC5,MTOR,FYN,GCLC,CHP1,GTPBP4,UBA52,DNAJA1,HSPA1B,LIMK1
Enpp2		GO: Biological Process	GO:0017156	calcium ion regulated exocytosis		6.665e-06	0.05306	0.0001297	0.00124	38	133	SYT13,CADPS,ATP2A2,NAPA,BRAF,SYNJ1,CACNA1I,CACNA1H,CACNA1G,CACNA1A,SYT6,CBARP,OTOF,SEPT5,PPP3CB,SNPH,RAP1B,SDF4,LRRK2,RPH3A,DNAJC5,UNC13A,SPTBN2,CPLX1,STXBP1,VAMP2,VAMP7,PLCB1,SYN1,SYT1,RAPGEF4,GRIK5,PIP5K1C,SCRIB,CHP1,SNAPIN,TRIM9,CADPS2
Csnk1e		GO: Biological Process	GO:0070841	inclusion body assembly		6.704e-06	0.05337	0.0001302	0.001244	13	25	APOE,TRIM37,DLGAP1,CLU,PSMC5,PSMC6,HDAC6,DNAJB6,SORL1,DNAJB2,HSPA1B,VCP,DNAJB1
Fam118a		GO: Biological Process	GO:0001508	action potential		6.758e-06	0.0538	0.0001309	0.001251	39	138	TPCN1,ANK2,ANK3,CNTNAP1,ATP1A1,ATP1A2,ATP2A2,CACNA1I,CACNA1H,CACNA1G,CACNA1A,CACNA1B,CACNA2D1,CACNB2,CACNB3,CACNB4,NRCAM,CAMK2D,NALCN,AKAP6,DPP6,SCN1B,SCN8A,FGF12,SLC9A1,SCN3B,GPD1L,GNA11,GNAQ,NEDD4L,RAPGEF4,GRIA1,SUMO1,YWHAE,YWHAH,KCNC2,KCNC4,KCNH2,KCNMA1
Twf1		GO: Biological Process	GO:0070507	regulation of microtubule cytoskeleton organization		6.811e-06	0.05422	0.0001316	0.001258	40	143	MAP1A,MAP1B,MAPT,APC,BECN1,TRIM37,CDK5R1,CAPZB,PAFAH1B1,ARHGEF2,CLIP3,CTNNB1,CYLD,RANBP1,HDAC6,PDCD6IP,MCPH1,EFNA5,RNF4,DYNC1LI1,KATNB1,ATAT1,CLIP1,FKBP4,SGK1,MAPRE1,INPP5J,PLK2,SPAST,HSPH1,CLASP2,PHLDB1,TBCD,CLASP1,AGRN,TPR,DIXDC1,EML2,STMN4,C16orf45
Sept3		GO: Biological Process	GO:0030162	regulation of proteolysis		6.873e-06	0.05472	0.0001321	0.001263	148	760	MEN1,AKT1,AKT2,MKL1,CUL3,CUL1,OGT,SH3RF1,APC,XIAP,APLP2,APOE,APP,ARAF,ASPH,CCAR2,NELL1,CDC16,BTRC,NRDC,PRICKLE1,CASP9,OPHN1,USP14,PEBP1,DLGAP1,PACSIN3,SERPINE2,SERPINB8,SERPINI1,CLU,PIK3R1,ANAPC2,NLE1,ARIH1,PSMF1,UBQLN1,TMEM59,POR,RNF14,PPP2CA,CSNK1A1,CSNK1E,PRKACA,PRKACB,CST3,PRKCG,N4BP1,MAPK9,HERPUD1,DAB2IP,SART3,PSMA1,RNF144A,PSMA6,PSMC1,PSMC2,PSMC3,IST1,PSMC5,PSMC6,PSMD1,PSMD2,DAPK1,PSMD3,PSM…
Slc38a2		GO: Biological Process	GO:0051261	protein depolymerization		6.887e-06	0.05483	0.0001321	0.001263	33	109	MAP1A,MAP1B,ADD1,MICAL3,APC,SHROOM2,SPTBN4,ASPH,SYNJ1,CAPZA2,CAPZB,ARHGEF2,CFL1,MICAL2,DNAJC6,TWF1,WDR1,HDAC6,DMTN,KATNB1,SGK1,GAK,SPAST,SPTAN1,SPTB,SPTBN1,SPTBN2,CLASP2,CARMIL2,CLASP1,HSPA8,STMN4,C16orf45
Srebf2		GO: Biological Process	GO:0051351	positive regulation of ligase activity		6.887e-06	0.05483	0.0001321	0.001263	33	109	CUL1,BMI1,CDC16,BTRC,DCUN1D1,ANAPC2,PSMF1,PSMA1,PSMA6,PSMC1,PSMC2,PSMC3,PSMC5,PSMC6,PSMD1,PSMD2,PSMD3,PSMD5,PSMD7,PSMD8,PSMD9,PSMD11,PSMD12,PTEN,PSME3,TRIB1,RPS27A,ANAPC5,SKP1,DCUN1D4,GCLM,UBA52,UBE2N
Desi1		GO: Biological Process	GO:0017157	regulation of exocytosis		7.369e-06	0.05866	0.000141	0.001348	52	205	ABR,AP1G1,SYT13,CADPS,ATP2A2,ATP6AP1,MYO5A,NAPA,NCAM1,BCR,BRAF,CACNA1I,CACNA1H,CACNA1G,CACNA1A,NSF,SYT6,CBARP,RAB3C,SEPT5,PRKCA,RAB3B,RAP1B,PDCD6IP,LRRK2,SDCBP,RPH3A,EXOC2,UNC13A,CPLX1,CLASP2,STXBP1,VAMP2,VAMP7,PLCB1,SYN1,SYT1,RABGEF1,CLASP1,RAPGEF4,GRIK5,ATP13A2,NCS1,TSG101,VSNL1,TRIM9,RAB15,CADPS2,RAB7A,STXBP5,STAM,LLGL1
Aco2		GO: Biological Process	GO:0021700	developmental maturation		7.475e-06	0.05951	0.0001427	0.001364	65	275	ABL2,AP1G1,AKT1,APP,SPTBN4,RERE,MYO5A,BMP2,CDK5R1,AP3D1,CACNA1A,NPR2,NRCAM,CAMK2B,OPA1,PEBP1,NEURL1,NRXN3,CLCN3,NRXN1,CLN5,ANAPC2,PLP1,SEPT4,PPP2R1A,PRKACA,ANKRD17,CTNNB1,DAB2IP,RELN,DAG1,PTEN,DLD,DLG2,SHANK1,LHX6,SEZ6L2,EPAS1,SEZ6,RPS6KA2,MAEA,LRRK2,SOX8,PTK2B,FGFR3,FOXO3,SIX3,MTOR,UNC13A,NFASC,STXBP1,PLCB1,GNAQ,GPAT4,CNTN2,GRIN1,GSK3B,AGRN,SEZ6L,SNAPIN,MTCH1,VEGFA,FAM20C,KCNMA1,SLC17A7
Pde1b		GO: Biological Process	GO:0032970	regulation of actin filament-based process		7.748e-06	0.06168	0.0001476	0.001411	77	342	ABL2,MEF2C,ADD1,PREX1,ANK2,SHROOM2,SPTBN4,ARHGDIA,ATP1A1,ATP1A2,ATP2A2,CDK5R1,BRAF,NF2,WASF1,WASL,CAMK2D,CAPZA2,CAPZB,PAK1,PAM,PDGFA,CFL1,WIPF3,PIK3R1,PIK3R2,AKAP6,BAG4,PRKCE,SEMA3E,DBN1,TWF1,DLG1,WDR1,SHANK1,LPAR1,ACTR3,ARPC2,EFNA5,ABI2,CTTN,DMTN,EPHA5,PTK2B,BAIAP2,PPP1R9A,SLC9A1,MTOR,STAU2,NCKAP1,SPTAN1,SPTB,SPTBN1,SPTBN2,CLASP2,JMY,CYFIP1,GMFB,GPM6B,CARMIL2,CLASP1,PARD3,TPM1,SYNPO,TMEFF2,SUMO1…
Il1rap		GO: Biological Process	GO:0007254	JNK cascade		7.85e-06	0.06249	0.0001492	0.001426	54	216	MEN1,MAP3K10,AKT1,SH3RF1,IKBKG,SPAG9,PAFAH1B1,PAK1,MAP4K4,MAPK8IP1,MINK1,CRKL,NCOR1,MAPK9,MAPK10,MAP2K7,DAB2IP,DAXX,ZEB2,PTK2,MAP4K2,ITCH,DUSP3,DVL3,HIPK3,RASGRP1,TRIB1,EPHA4,RPS27A,PTK2B,FGF12,SDCBP,MAP2K4,HACD3,ANKRD6,TNIK,ZMYND11,TAB2,MAPK8IP3,PLCB1,PHLPP1,MAP3K7,GPS1,TIAM1,MAPK8IP2,TRAF6,HMGB1,UBA52,HRAS,DNAJA1,DIXDC1,CDC42SE1,IRAK1,DUSP22
Mgrn1		GO: Biological Process	GO:0055082	cellular chemical homeostasis		7.884e-06	0.06276	0.0001494	0.001429	149	768	ABL2,SLC24A3,ADCY5,ADCYAP1R1,SLC12A5,MEN1,TPCN1,SLC24A4,NR3C2,OGT,ANK2,APLP2,APOE,APP,ASPH,ATP1A1,ATP1A2,ATP1A3,ATP2A2,ATP2B1,ATP2B2,ATP2B4,ATP5F1B,ATP6V1A,ATP6V1B2,ATP6V0C,ATP6V1E1,ATP6V0B,ATP6V1G2,ATP6V0A1,MYO5A,CACNA1I,CACNA1G,NOS1,AP3D1,CA2,CACNA1A,CACNA2D1,CACNB3,CACNB4,CALM1,CALM2,CALM3,CAMK2D,BRSK2,CCKBR,OXCT1,VAPB,CDK16,RAB11B,SLC9A3R1,CLCN3,NRXN1,PIK3CB,PIK3R1,PIK3R2,CLN5,SLC39A6,PLCG1,M…
Fgf12		GO: Biological Process	GO:0071705	nitrogen compound transport		7.973e-06	0.06347	0.0001507	0.001441	167	879	NAT8L,ABAT,ABCA1,ADCY5,SLC12A5,ADORA1,GRK2,SERINC1,RPTOR,SLC25A4,PPFIA4,PPFIA2,PPFIA3,KHSRP,SETD2,SLC25A12,CADPS,DDX25,ATP1A2,MYO5A,NCBP1,ARHGEF7,NNAT,NOS1,CA2,CACNA1A,CACNB4,CAMK2G,NTRK2,NUP88,BRSK2,CCKBR,OXCT1,PAK1,CDK16,RAB11B,CACNA2D2,TSPOAP1,PFKL,SLC38A2,SLC9A3R1,NRXN1,QKI,MAP4K4,SLC36A4,MYRIP,PPP3CA,PPP3CB,RBFOX1,PRKAB2,RAB11FIP5,PRKCA,PRKCB,PRKCE,CTNS,RASL10B,CHTOP,CYLD,SLC36A1,DHX38,PSMD9…
Hrasls		GO: Biological Process	GO:0000381	regulation of alternative mRNA splicing, via spliceosome		7.989e-06	0.0636	0.0001507	0.001441	16	36	RBM10,MBNL1,WTAP,RBFOX1,DDX5,MBNL2,RBM5,SF3A1,NSRP1,SRSF6,TRA2B,RBMX,CELF3,HNRNPL,RBFOX3,CELF4
Glyr1		GO: Biological Process	GO:0060074	synapse maturation		8.009e-06	0.06376	0.0001507	0.001441	12	22	CAMK2B,NEURL1,NRXN3,NRXN1,ANAPC2,DAB2IP,RELN,PTEN,SHANK1,SEZ6L2,SEZ6,SEZ6L
Rogdi		GO: Biological Process	GO:0002433	immune response-regulating cell surface receptor signaling pathway involved in phagocytosis		8.099e-06	0.06448	0.000151	0.001443	29	91	ACTB,ACTG1,MYO10,WASL,PAK1,WIPF3,PIK3CB,PIK3R1,PIK3R2,PLCG1,PRKCE,MAPK1,PTK2,ELMO1,ABI1,ACTR3,ARPC2,BAIAP2,NCKIPSD,CYFIP2,ELMO2,FYN,NCKAP1,CYFIP1,HSP90AA1,HSP90AB1,WIPF1,WIPF2,LIMK1
Mroh1		GO: Biological Process	GO:0043266	regulation of potassium ion transport		8.099e-06	0.06448	0.000151	0.001443	29	91	ADORA1,DPP10,ANK2,ANK3,NEDD4,NOS1,PLCB4,AKAP6,DLG1,DNM2,DPP6,PTK2B,FHL1,CAB39,VAMP2,STK39,GNAQ,NEDD4L,AGRN,SUMO1,YWHAE,KCNC1,KCNC2,KCNG1,KCNH2,KCNN2,KCNAB1,KCNS2,KIF5B
Scrib		GO: Biological Process	GO:0018210	peptidyl-threonine modification		8.099e-06	0.06448	0.000151	0.001443	29	91	SPRED2,GRK2,MAP3K10,AKT1,OGT,CDK5R1,CALM1,CALM2,CALM3,CAMK2D,PRKACA,PRKCA,PRKCB,MAPK1,PHIP,HIPK3,MARK2,DMTN,LRRK2,PRKAG2,LMTK2,MTOR,CAB39,STK39,TAF1,GSK3B,PARD3,UBE2K,HK1
Lynx1		GO: Biological Process	GO:0038096	Fc-gamma receptor signaling pathway involved in phagocytosis		8.099e-06	0.06448	0.000151	0.001443	29	91	ACTB,ACTG1,MYO10,WASL,PAK1,WIPF3,PIK3CB,PIK3R1,PIK3R2,PLCG1,PRKCE,MAPK1,PTK2,ELMO1,ABI1,ACTR3,ARPC2,BAIAP2,NCKIPSD,CYFIP2,ELMO2,FYN,NCKAP1,CYFIP1,HSP90AA1,HSP90AB1,WIPF1,WIPF2,LIMK1
Ptk2		GO: Biological Process	GO:1903322	positive regulation of protein modification by small protein conjugation or removal		8.551e-06	0.06807	0.0001591	0.00152	52	206	CUL1,XIAP,BMI1,CDC16,BTRC,PRICKLE1,DCUN1D1,CLU,ANAPC2,TOLLIP,PSMF1,UBQLN1,SEPT4,SART3,PSMA1,PSMA6,PSMC1,PSMC2,PSMC3,PSMC5,PSMC6,PSMD1,PSMD2,PSMD3,PSMD5,PSMD7,PSMD8,PSMD9,PSMD11,PSMD12,PTEN,PTK2,RASSF5,PSME3,TRIB1,LRRK2,RPS27A,PTK2B,FGFR3,FKBP1A,ANAPC5,TRAF7,SKP1,KDM2A,SUMO3,DCUN1D4,TRAF6,UBA52,UBE2N,DNAJB2,VCP,PELI1
Mapk8ip2		GO: Biological Process	GO:0015682	ferric iron transport		8.734e-06	0.06954	0.0001617	0.001546	17	40	ATP6V1A,ATP6V1B2,ATP6V0C,ATP6V1E1,SNX3,ATP6V0B,ATP6V1G2,ATP6V0A1,ATP6AP1,RAB11B,CLTC,DNM2,ATP6V1D,LMTK2,ATP6V0A2,ATP6V0E2,MCOLN1
Arsa		GO: Biological Process	GO:0072512	trivalent inorganic cation transport		8.734e-06	0.06954	0.0001617	0.001546	17	40	ATP6V1A,ATP6V1B2,ATP6V0C,ATP6V1E1,SNX3,ATP6V0B,ATP6V1G2,ATP6V0A1,ATP6AP1,RAB11B,CLTC,DNM2,ATP6V1D,LMTK2,ATP6V0A2,ATP6V0E2,MCOLN1
Shank3		GO: Biological Process	GO:1905114	cell surface receptor signaling pathway involved in cell-cell signaling		8.926e-06	0.07106	0.0001649	0.001576	34	115	ABAT,MEF2C,ADORA1,AKT1,BMP2,MTMR2,DGKI,NLGN3,NRXN1,PPP3CA,PRKCZ,RELN,DBN1,PTEN,SHANK1,DVL1,SEZ6,LRRK2,PTK2B,ATXN1,CX3CL1,PPP1R9A,GABRA4,GABRB3,GABRG2,GRIK5,GRIN1,GSK3B,MAPK8IP2,ZMYND8,SHANK3,CELF4,SLC17A7,NETO1
Kif21a		GO: Biological Process	GO:0070588	calcium ion transmembrane transport		9.013e-06	0.07175	0.0001657	0.001584	64	271	SLC24A3,TPCN1,SLC24A4,ANK2,ASPH,ATP1A2,ATP2A2,ATP2B1,ATP2B2,ATP2B4,MYO5A,CACNA1I,CACNA1H,CACNA1G,NOS1,CACNA1A,CACNA1B,CACNA2D1,CACNB1,CACNB2,CACNB3,CACNB4,CALM1,CALM2,CALM3,CAMK2D,PDE2A,CACNA2D2,CBARP,PLCG1,AKAP6,UBQLN1,ERO1A,PPP2CA,PRKACA,PRKCE,TRPC4AP,GRIN3A,MICU1,CACNG2,PTK2B,FKBP1A,CHERP,SLC8A2,SLC9A1,ATP2C1,GNB5,TSPAN13,CACNA2D3,JPH4,STIM1,DENND5A,GPM6A,GRIN1,GRM7,NCS1,THY1,HTT,SUMO1,HTR2C,J…
Yaf2		GO: Biological Process	GO:0050851	antigen receptor-mediated signaling pathway		9.013e-06	0.07175	0.0001657	0.001584	57	233	UBASH3A,MEF2C,CUL1,IKBKG,BTRC,CACNB3,CACNB4,NRAS,PAK1,PIK3CB,PIK3CD,PIK3R1,PIK3R2,PLCG1,PSMF1,BCAR1,CSK,PRKCB,MAPK1,CYLD,PSMA1,PSMA6,PSMC1,PSMC2,PSMC3,PSMC5,PSMC6,PSMD1,PSMD2,PSMD3,PSMD5,PSMD7,PSMD8,PSMD9,PSMD11,PSMD12,PTEN,DUSP3,PLEKHA1,PSME3,RPS27A,SKP1,FYN,TAB2,PLCL2,MAP3K7,FBXW11,CARMIL2,THY1,TRAF6,UBA52,UBE2N,HRAS,IKBKB,INPP5D,DUSP22,SLC39A10
Mpv17l		GO: Biological Process	GO:0006099	tricarboxylic acid cycle		9.065e-06	0.07217	0.0001662	0.001589	14	29	ACO2,MDH1,MDH2,SUCLA2,OGDH,PDHB,DLAT,DLD,DLST,SDHA,SDHB,NNT,IDH1,IDH3A
Bfar		GO: Biological Process	GO:2000310	regulation of NMDA receptor activity		9.081e-06	0.07229	0.0001662	0.001589	10	16	MEF2C,NLGN3,NRXN1,RELN,DAPK1,RASGRF1,RASGRF2,PTK2B,PPARGC1A,MAPK8IP2
Hira		GO: Biological Process	GO:0051932	synaptic transmission, GABAergic		9.165e-06	0.07296	0.000167	0.001597	19	48	ADORA1,CA2,CACNA1A,CACNB4,CCKBR,PAK1,CLCN3,PRKCE,CLSTN3,PTEN,DNM1,SLC6A1,GABRA1,GABRB3,GABRG2,STXBP1,PLCL2,NISCH,KIF5B
Usp7		GO: Biological Process	GO:0030902	hindbrain development		9.19e-06	0.07316	0.000167	0.001597	45	170	AARS,ABAT,ABL2,ULK1,PHOX2A,NCOA1,RERE,ATP2B2,B4GALT2,MYH10,CDK5R1,NFIB,CACNA1A,OGDH,SERPINE2,NRXN1,PLXNA2,CNTN1,NCOR1,CTNNB1,MAP2K1,DAB1,PTN,PTPN11,PTPRS,SEZ6L2,LPAR1,SDF4,SEZ6,SOCS7,SEC24B,NCOA2,SMARCA4,FAIM2,SPTBN2,GART,KAT2A,PPARGC1A,AGTPBP1,GRIN1,SCRIB,SEZ6L,DIXDC1,KCNC1,SMAD9
Cpox		GO: Biological Process	GO:0030307	positive regulation of cell growth		9.19e-06	0.07316	0.000167	0.001597	45	170	MAP1B,MAPT,BCL11A,AKT1,SLC25A4,APOE,CPNE5,N6AMT1,RAB11A,NCBP1,BMPR2,PAFAH1B1,CD81,CDH4,CPNE6,ANAPC2,AKAP6,ITSN2,IST1,DBN1,PTK2,DDX3X,DSCAM,EFNA5,EIF4G2,RPL4,RPS6KA3,PTK2B,SDCBP,SGK1,SLC9A1,TAF9B,TRIM32,MTOR,UNC13A,SYT1,NEDD4L,NR3C1,GSK3B,MACF1,H3F3B,VEGFA,NDEL1,DDX39B,LIMK1
Cldnd1		GO: Biological Process	GO:0031333	negative regulation of protein complex assembly		9.235e-06	0.07352	0.0001671	0.001597	35	120	BCL11A,ADD1,ULK1,SPTBN4,CAPZA2,CAPZB,CLU,CLIP3,PRKCZ,DDX3X,TWF1,PEX5,RAF1,CRBN,DMTN,IMPACT,FKBP4,SGK1,MAPRE1,INPP5J,SORL1,SPTAN1,SPTB,SPTBN1,SPTBN2,TBCD,CARMIL2,GSK3B,THRA,HMGB1,VDAC2,SAR1A,TRIM9,EML2,PMEPA1
Tbc1d23		GO: Biological Process	GO:0006405	RNA export from nucleus		9.235e-06	0.07352	0.0001671	0.001597	35	120	SETD2,DDX25,NCBP1,NUP88,CHTOP,DHX38,ALKBH5,POM121,SMG7,RANBP1,UPF1,EIF5A,SRRM1,NXF1,FYTTD1,SRSF3,SRSF5,SRSF6,SRSF7,POLDIP3,SLU7,NUP133,CPSF3,SMG1,SRSF10,GLE1,SUPT6H,SMG5,NUDT4,TPR,U2AF2,NOL6,DDX39B,NUP107,RPSA
Lztr1		GO: Biological Process	GO:1902115	regulation of organelle assembly		9.382e-06	0.07469	0.0001694	0.001619	44	165	MAP4,MEF2C,TBC1D24,TBC1D14,KIAA1324,IFT20,TRIM37,MTMR3,SEPT7,TBC1D22A,RAB3GAP2,PIP4K2A,UBQLN1,FEZ1,MAPK9,CYLD,CCP110,PDCD6IP,TBC1D17,KCTD17,RNF4,PIP4K2C,LRRK2,SDCBP,DCDC2,TBC1D22B,PLK2,TBC1D9B,SEPT9,EHMT2,SGSM3,TBC1D8,HTT,TPR,ATXN2L,TSG101,RABGAP1,VDAC3,TBC1D15,IL5,RAB7A,STAM,LCP1,PIKFYVE
Ncam2		GO: Biological Process	GO:0006909	phagocytosis		9.469e-06	0.07538	0.0001705	0.00163	61	255	ABCA1,ABL2,ABR,MBL2,ACTB,ACTG1,ADORA1,BECN1,SNX3,MYO10,BCR,WASL,SCARB1,PAK1,WIPF3,CLCN3,PIK3CB,PIK3R1,PIK3R2,PLCG1,CSK,CSNK1A1,PRKCE,PRKCG,MAPK1,RUBCN,SIRPA,PTEN,PTK2,ELMO1,DNM2,RAP1GAP,ABI1,ACTR3,ARPC2,CCL13,BAIAP2,NCKIPSD,RAB14,CYFIP2,ELMO2,FYN,MEGF10,NCKAP1,CYFIP1,VAMP7,PIP5K1C,ICAM5,HMGB1,TUB,TYRO3,HSPA8,HSP90AA1,HSP90AB1,WIPF1,CDC42SE1,CDC42SE2,RAB7A,WIPF2,LIMK1,LRP1
Dlg1		GO: Biological Process	GO:0051588	regulation of neurotransmitter transport		9.489e-06	0.07554	0.0001705	0.00163	26	78	NAT8L,MEF2C,ATP1A2,ATP2A2,NAPA,BRAF,NOS1,CACNA1A,CACNA1B,CAMK2A,NTRK2,SEPT5,RAB3B,RAP1B,TOR1A,LRRK2,PPP1R9A,UNC13A,GFAP,STXBP1,SYN1,GPM6B,GRIK5,HTR2C,ICA1,KCNC4
Ppil2		GO: Biological Process	GO:0001764	neuron migration		9.545e-06	0.07599	0.0001711	0.001636	43	160	MAPT,MARK1,MEF2C,MKL2,FBXO45,MKL1,APBB1,ZSWIM6,ASTN1,MYH10,CDK5R1,NRCAM,NTRK2,PAFAH1B1,DCLK1,ADGRG1,FAT3,NSMF,CTNNB1,DAB2IP,RELN,DAB1,PTK2,PTPRZ1,PEX5,LHX6,CELSR2,MARK2,FOXG1,DCDC2,NRG3,FYN,DNER,STAT3,CNTN2,GPM6A,GSK3B,TOP2B,HSP90AA1,YWHAE,NDEL1,CXCR4,NAV1
Dnm1l		GO: Biological Process	GO:0043065	positive regulation of apoptotic process		9.592e-06	0.07636	0.0001716	0.00164	129	649	ABR,RBM10,MEF2C,MEN1,AES,MAP3K10,AKT1,BIN1,APBB1,APC,UNC5C,NCOA1,FLCN,CCAR2,DYNLL1,NELL1,BMP2,TSC22D1,CDK5R1,BNIP3,BNIP3L,ARHGEF7,SQSTM1,KALRN,CAMK2A,CAMK2B,CAMK2D,CASP9,NEURL1,ARHGEF2,SLC9A3R1,CLU,MAGED1,SEPT4,CREB1,ATF2,PPP2CA,PPP2R1A,CLIP3,PPP2R2B,PTPA,DYNLL2,ARHGEF3,CTNNB1,MAPK9,MAP2K7,EIF2AK2,DAB2IP,CYLD,BCLAF1,DAPK1,DAXX,PTEN,ARHGEF17,DDX3X,PTN,PTPRF,DNM2,RARB,PDCD6,RASGRF2,DUSP6,DNM1L,LPAR…
Tnk2		GO: Biological Process	GO:0030004	cellular monovalent inorganic cation homeostasis		1.007e-05	0.0802	0.0001798	0.001719	32	106	SLC12A5,NR3C2,ATP1A1,ATP1A2,ATP1A3,ATP5F1B,ATP6V1A,ATP6V1B2,ATP6V0C,ATP6V1E1,ATP6V0B,ATP6V1G2,ATP6V0A1,CA2,CAMK2D,CLCN3,CLN5,CLIC4,LRRK2,ATP6V1D,SGK1,SLC4A3,SLC9A1,NEDD4L,ATP6V0A2,CHP1,SNAPIN,ATP6V0E2,KCNMA1,SLC17A7,RAB7A,SLC4A10
Arhgap31		GO: Biological Process	GO:0043086	negative regulation of catalytic activity		1.056e-05	0.08407	0.0001881	0.001798	166	877	SPRED2,CNST,LMTK3,ADAR,ADARB1,MEN1,AKT1,AKT2,MKL1,CUL3,SH3RF1,APC,XIAP,APLP2,LRRC4C,APOE,APP,MTRR,CCAR2,ATP2B4,PHACTR1,NELL1,NF2,CDC16,NOS1,CALU,USP14,PEBP1,DGKI,PDE6D,DUSP26,SERPINE2,SERPINB8,SERPINI1,UBN1,ANAPC2,NLE1,SH3BP5,MAPK8IP1,PSMF1,EGLN1,BAG4,POR,PPP1R2,CRY2,PPP1R8,PPP2CA,PPP2R1A,PTPA,CSK,PHACTR3,CST3,PKIA,MARF1,PRKAR1A,PRKAR1B,PRKAR2A,PRKCA,PRKCZ,HERPUD1,RUBCN,DAB2IP,PSMA1,PSMA6,PSMC1,P…
Fyttd1		GO: Biological Process	GO:0002218	activation of innate immune response		1.078e-05	0.08583	0.0001915	0.001831	61	256	WDFY1,CUL1,IKBKG,XIAP,BTRC,NRAS,PAK1,PIK3C3,PSMF1,UBQLN1,PRKACA,PRKACB,ANKRD17,PRKCE,PUM1,CTSB,DAB2IP,CYLD,LGMN,PSMA1,PSMA6,PSMC1,PSMC2,PSMC3,PSMC5,PSMC6,PSMD1,PSMD2,PSMD3,PSMD5,PSMD7,PSMD8,PSMD9,PSMD11,PSMD12,RAF1,ITCH,PSME3,RPS6KA3,TNIP1,RPS27A,SCARA3,SEC14L1,FLOT2,SKP1,FYN,SARM1,TAB2,MAP3K7,FBXW11,PUM2,TRAF6,HMGB1,TYRO3,UBA52,UBE2N,HRAS,HSPA1B,IKBKB,IRAK1,PELI1
Zfp148		GO: Biological Process	GO:0032886	regulation of microtubule-based process		1.082e-05	0.08617	0.0001915	0.001831	45	171	MAP1A,MAP1B,MAPT,KLHL42,APC,BECN1,TRIM37,CDK5R1,CAPZB,PAFAH1B1,ARHGEF2,CLIP3,CTNNB1,CYLD,RANBP1,HDAC6,PDCD6IP,MCPH1,EFNA5,RNF4,DYNC1LI1,KATNB1,ATAT1,CLIP1,FKBP4,SGK1,MAPRE1,INPP5J,PLK2,SPAST,HSPH1,CLASP2,PHLDB1,TACC1,TBCD,CLASP1,GSK3B,KIF3A,MACF1,AGRN,TPR,DIXDC1,EML2,STMN4,C16orf45
Gsk3b		GO: Biological Process	GO:0009408	response to heat		1.082e-05	0.08617	0.0001915	0.001831	45	171	RPTOR,AKT1,CCAR2,EIF2B4,NOS1,CAMK2A,CAMK2B,CAMK2D,CAMK2G,NUP88,BAG4,MAPK1,MAP2K7,DHX9,POM121,DNMT1,PDCD6,RBBP7,DNAJB6,EIF2S1,RPA1,RPS6KB1,DNAJA2,CCL13,FKBP4,HIKESHI,SLU7,MTOR,NUP133,HSPH1,GCLC,GSK3B,LRP11,TPR,DNAJC7,DNAJA1,HSPA1B,HSPA4,HSPA8,HSP90AA1,HSP90AB1,DNAJB1,YWHAE,IRAK1,NUP107
Adcy5		GO: Biological Process	GO:0021987	cerebral cortex development		1.129e-05	0.08984	0.0001992	0.001904	35	121	FBXO45,NCOA1,CDK5R1,NTRK2,PAFAH1B1,CDH2,ADGRG1,SLC38A2,LHX2,MBOAT7,CTNNB1,DAB2IP,RELN,DAB1,PTPRS,PEX5,MCPH1,LHX6,SOCS7,FOXG1,TRA2B,BTBD3,GART,PLCB1,TACC1,GRIN1,GSK3B,VLDLR,YWHAE,DIXDC1,LRP8,NDEL1,RTN4,C16orf45,LRP1
Ap2m1		GO: Biological Process	GO:0038127	ERBB signaling pathway		1.164e-05	0.09265	0.000205	0.001959	41	151	ABL2,MATK,ADORA1,AP2A1,AP2A2,AP2B1,AKT1,APLP2,DGKD,APP,ARF4,ARHGEF7,NRAS,USP8,NEURL1,REPS2,EPS15L1,AP2M1,PIK3R1,PLCG1,EPN1,BCAR1,CSK,MAPK1,DAB2IP,LGMN,PTK2,PTPN11,PTPRF,PTPRR,RNF41,RPS27A,PTK2B,SH3GL2,SOX9,UBA52,HRAS,HSP90AA1,GAREM1,RAB7A,STAM
Dirc2		GO: Biological Process	GO:0018205	peptidyl-lysine modification		1.167e-05	0.09291	0.0002051	0.001961	91	426	BCL11A,TRRAP,MEN1,PARP1,KMT2A,OGT,EP400,APBB1,HAT1,CBX4,SETD2,NCOA1,FLCN,BMI1,HERC2,NOS1,NUP88,GTF3C4,PHF1,TOLLIP,GNL3L,POR,ATF2,KANSL1,MORF4L2,AUTS2,CTNNB1,NOC2L,SETDB1,POM121,DNMT1,RANGAP1,HDAC6,HDAC5,UBA2,RNF2,RNF4,EGR1,KMT5B,TRIM28,EIF5A,USPL1,RPA1,RNF168,PHF20,JADE1,ATAT1,CXXC1,NCOA2,TRAF7,KAT5,MTF2,NUP133,SMARCA4,SUMO3,WDR61,MGEA5,STAG2,KDM4B,SETD1B,KAT2A,SRCAP,KMT2E,PPARGC1A,BRD8,EHMT2,SUP…
Senp2		GO: Biological Process	GO:2000463	positive regulation of excitatory postsynaptic potential		1.171e-05	0.09322	0.0002053	0.001963	13	26	NLGN3,NRXN1,PRKCZ,RELN,DBN1,PTEN,SHANK1,DVL1,PTK2B,GRIN1,GSK3B,SHANK3,NETO1
Tra2b		GO: Biological Process	GO:0008038	neuron recognition		1.227e-05	0.0977	0.0002147	0.002053	16	37	APP,CDK5R1,NRCAM,OPCML,DYNLL2,PTPRZ1,NTM,DSCAM,EFNB3,ROBO2,EPHA4,FOXG1,GAP43,CNTN2,CXCR4,RTN4
Dgkg		GO: Biological Process	GO:0044057	regulation of system process		1.236e-05	0.09837	0.0002157	0.002062	118	586	MAG,ABAT,MEF2A,ADCY6,ADK,ADORA1,PARP1,GRK2,AHR,AKT1,FBXO32,ANK2,SLC25A4,SPTBN4,ASPH,ATP1A1,ATP1A2,ATP1A3,ATP2A2,ATP2B1,ATP2B2,ATP2B4,NCAM1,NEDD4,BMPR2,MTMR2,CACNA1H,CACNA1G,MYRF,NOS1,CACNA1B,CACNA2D1,CACNB1,CACNB2,CACNB3,CACNB4,NPR2,CALM1,CALM2,CALM3,CAMK2B,CAMK2D,CAMK2G,CCKBR,MTMR4,PEBP1,PBX3,CACNA2D2,NLGN3,SLC9A3R1,PIK3R1,FTO,AKAP6,CRY2,PPP3CA,PRKACA,RAB11FIP5,PRKCA,MAP2K1,RAB11FIP3,DOCK4,DBN1,…
Eif4a2		GO: Biological Process	GO:0014013	regulation of gliogenesis		1.301e-05	0.1036	0.0002267	0.002167	33	112	MAG,BIN1,MYCN,BMP2,NF2,SYNJ1,CDH2,ENPP2,SERPINE2,QKI,CREB1,CTNNB1,DAB1,PTK2,PTN,PTPRZ1,WDR1,EPHA4,ETV5,SOX8,ATXN1,FGFR3,SKI,MTOR,GFAP,CNTN2,LINGO1,TIAM1,IL6ST,RNF112,CXCR4,RTN4,C16orf45
App		GO: Biological Process	GO:0007029	endoplasmic reticulum organization		1.323e-05	0.1053	0.0002299	0.002198	18	45	UBL4A,ASNA1,VAPB,RAB3GAP2,SEC61A1,ATL3,PEX5,COL4A3BP,ATL1,TMEM33,GAK,RAB10,ARL6IP1,HTT,WRB,REEP1,BAG6,RTN4
Ets2		GO: Biological Process	GO:0006446	regulation of translational initiation		1.377e-05	0.1096	0.0002388	0.002283	27	84	MKNK1,EIF3B,EIF4G3,NCBP1,EIF2B4,EIF5B,EIF2AK2,CTIF,DDX1,DDX3X,EIF2S1,EIF4A1,EIF4A2,EIF4B,EIF4G1,EIF4G2,EIF5,RPS6KB1,IMPACT,FECH,YTHDF2,GLE1,PPP1R15B,RPL13A,TPR,EIF3E,PAIP2B
Kpna1		GO: Biological Process	GO:0006325	chromatin organization		1.407e-05	0.112	0.0002435	0.002328	148	770	KDM5C,ACTB,ARID1A,TRRAP,MEN1,ARID1B,KMT2A,OGT,EP400,APBB1,HAT1,CHD8,CBX4,SETD2,NCOA1,FLCN,RERE,TRIM37,NAP1L1,BMI1,UHRF2,NOS1,CAMK2D,CHD3,CHD4,TRIP12,GTF3C4,PHF1,UBN1,SELENOF,ATF2,NCOR1,KANSL1,PPP5C,MORF4L2,SS18L1,AUTS2,PRKCA,PRKCB,CTNNB1,CHTOP,SART3,EPC2,NOC2L,DAXX,DDB1,HP1BP3,SETDB1,TLK1,USP15,DNMT1,DNMT3A,HDAC6,HDAC5,RBBP7,IPO4,PRMT6,RNF2,BRD2,MAP1S,KMT5B,TRIM28,RCBTB1,RNF168,PHF20,JADE1,EYA3,C…
Brwd1		GO: Biological Process	GO:2000058	regulation of ubiquitin-dependent protein catabolic process		1.474e-05	0.1173	0.0002545	0.002433	31	103	CUL1,CDC16,BTRC,CLU,ANAPC2,PSMF1,PSMA1,PSMA6,PSMC1,PSMC2,PSMC3,PSMC5,PSMC6,PSMD1,PSMD2,PSMD3,PSMD5,PSMD7,PSMD8,PSMD9,PSMD11,PSMD12,PTEN,PTK2,PSME3,RPS27A,PTK2B,ANAPC5,SKP1,SUMO3,UBA52
Clic6		GO: Biological Process	GO:0031115	negative regulation of microtubule polymerization		1.481e-05	0.1179	0.0002551	0.002439	8	11	CAPZB,CLIP3,FKBP4,SGK1,MAPRE1,INPP5J,TBCD,EML2
Itsn1		GO: Biological Process	GO:0032411	positive regulation of transporter activity		1.512e-05	0.1203	0.0002599	0.002485	28	89	KMT2A,ANK2,ANK3,SLC25A4,ASPH,CACNA2D1,CACNB2,CALM1,CALM2,CALM3,SYNGR3,NLGN3,AKAP6,RELN,TCAF1,DNM2,SGK1,SLC9A1,STIM1,PLCB1,NEDD4L,HTT,CHP1,SUMO1,SHANK3,IKBKB,KIF5B,WNK2
Son		GO: Biological Process	GO:0044772	mitotic cell cycle phase transition		1.547e-05	0.1232	0.0002655	0.002538	108	529	AKT1,FOXO4,CUL4A,CUL3,CUL1,APC,APEX1,DGKZ,APP,DYNLL1,RAB11A,BCAT1,CCND1,CDC16,ZPR1,BTRC,CALM1,CALM2,CALM3,CAMK2A,CAMK2B,CAMK2D,CAMK2G,BRSK2,CCNG1,CCNH,ORC4,PAFAH1B1,CDK14,ANAPC2,PLRG1,PSMF1,ZNF385A,SYF2,PPP1CB,PPP2R1A,PPP3CA,CSNK1E,PRKACA,PKIA,ANKRD17,GIGYF2,CCP110,PSMA1,PSMA6,PSMC1,PSMC2,PSMC3,PSMC5,PSMC6,PSMD1,PSMD2,PSMD3,PSMD5,PSMD7,PSMD8,PSMD9,PSMD11,PSMD12,PTEN,DCTN1,DDB1,DDX3X,CHMP7,PID1,DY…
Gart		GO: Biological Process	GO:0031398	positive regulation of protein ubiquitination		1.57e-05	0.125	0.0002687	0.002569	48	189	CUL1,XIAP,BMI1,CDC16,BTRC,PRICKLE1,DCUN1D1,CLU,ANAPC2,PSMF1,UBQLN1,SEPT4,PSMA1,PSMA6,PSMC1,PSMC2,PSMC3,PSMC5,PSMC6,PSMD1,PSMD2,PSMD3,PSMD5,PSMD7,PSMD8,PSMD9,PSMD11,PSMD12,PTEN,PTK2,RASSF5,PSME3,TRIB1,LRRK2,RPS27A,PTK2B,FGFR3,FKBP1A,ANAPC5,SKP1,KDM2A,SUMO3,DCUN1D4,TRAF6,UBA52,UBE2N,DNAJB2,PELI1
Synj1		GO: Biological Process	GO:0034605	cellular response to heat		1.597e-05	0.1271	0.0002728	0.002607	33	113	RPTOR,CCAR2,CAMK2A,CAMK2B,CAMK2D,CAMK2G,NUP88,BAG4,MAPK1,DHX9,POM121,PDCD6,RBBP7,DNAJB6,EIF2S1,RPA1,FKBP4,HIKESHI,SLU7,MTOR,NUP133,HSPH1,GSK3B,TPR,DNAJC7,HSPA1B,HSPA8,HSP90AA1,HSP90AB1,DNAJB1,YWHAE,IRAK1,NUP107
Adcy6		GO: Biological Process	GO:0043408	regulation of MAPK cascade		1.603e-05	0.1276	0.0002733	0.002613	142	735	ABL2,SPRED2,NDRG2,MEN1,ADORA1,KITLG,MAP3K10,AKT1,SH3RF1,APC,IKBKG,APOE,ARAF,FLCN,ATP6AP1,SYNGAP1,BMP2,BRAF,NF2,DIRAS1,CAMK2D,NTRK2,SPAG9,PEBP1,PAFAH1B1,PAK1,CD81,CDH2,PDGFA,DUSP26,SLC9A3R1,SHC2,PIK3CB,PLCG1,MAP4K4,MAPK8IP1,MAGED1,MINK1,CRKL,NCOR1,PPP2CA,PPP2R1A,CSK,PRKCA,PRKCE,PRKCZ,MAPK1,CTNNB1,MAPK9,MAPK10,MAP2K1,MAP2K7,EIF2AK2,DIRAS2,DAB2IP,PSAP,DAG1,DAXX,PTEN,ZEB2,PTPN11,PTPRR,DLG1,MAP4K2,RAF…
Enah		GO: Biological Process	GO:0033238	regulation of cellular amine metabolic process		1.632e-05	0.1299	0.0002776	0.002653	29	94	ABAT,APC,ATP2B4,PEBP1,SCARB1,PDE1B,PSMF1,PSMA1,PSMA6,PSMC1,PSMC2,PSMC3,PSMC5,PSMC6,PSMD1,PSMD2,PSMD3,PSMD5,PSMD7,PSMD8,PSMD9,PSMD11,PSMD12,PSME3,EPAS1,LPCAT1,GPR37,HTR2C,ATCAY
Prpf40b		GO: Biological Process	GO:1904666	regulation of ubiquitin protein ligase activity		1.755e-05	0.1397	0.0002972	0.002841	27	85	CUL1,CDC16,BTRC,ANAPC2,PSMF1,PSMA1,PSMA6,PSMC1,PSMC2,PSMC3,PSMC5,PSMC6,PSMD1,PSMD2,PSMD3,PSMD5,PSMD7,PSMD8,PSMD9,PSMD11,PSMD12,PTEN,PSME3,RPS27A,ANAPC5,SKP1,UBA52
Tmbim6		GO: Biological Process	GO:0021954	central nervous system neuron development		1.755e-05	0.1397	0.0002972	0.002841	27	85	MAP2,FBXO45,SPTBN4,NFIB,NTRK2,OGDH,PAFAH1B1,DCLK1,CDH11,PLXNA4,PRKCA,PTEN,ZEB2,PTK2,LHX6,ROBO2,EPHA4,SCN1B,FOXG1,SLIT1,MYCBP2,GNAQ,CNTN2,SZT2,LINGO1,NDEL1,SLC4A10
Faim2		GO: Biological Process	GO:0006893	Golgi to plasma membrane transport		1.832e-05	0.1458	0.0003089	0.002953	19	50	CNST,ANK3,BLZF1,VAMP4,NSF,CSK,GCC2,DNM2,GOLGA7,LYPLA1,EXOC2,KIF13A,SPTBN1,RAB10,VAMP2,VAMP7,MACF1,VPS35L,LLGL1
Smarcd1		GO: Biological Process	GO:0008347	glial cell migration		1.832e-05	0.1458	0.0003089	0.002953	19	50	CDK5R1,ARHGEF7,PAFAH1B1,ADGRG1,MBOAT7,CTNNB1,DAB2IP,RELN,DAB1,PTPRZ1,EPHA4,SOCS7,CCL13,FOXG1,TIAM1,SCRIB,LRP8,RTN4,C16orf45
Dip2b		GO: Biological Process	GO:0047496	vesicle transport along microtubule		1.848e-05	0.1472	0.0003111	0.002974	16	38	AP3D1,PAFAH1B1,KIF3B,PRKCZ,MAP2K1,RAB1A,DYNC1I1,RASGRP1,KIF13A,VAMP7,KIF3A,HTT,SNAPIN,NDEL1,KIF5B,AP3B2
Scn8a		GO: Biological Process	GO:0051489	regulation of filopodium assembly		1.893e-05	0.1507	0.0003177	0.003037	18	46	TENM2,MYO10,WASL,CAPZB,NEURL1,NRXN1,PPP1R16B,DBN1,DPYSL3,ACTR3,DMTN,PPP1R9A,STAU2,GAP43,GPM6A,AGRN,ZMYND8,PLPPR5
Pcdhga8		GO: Biological Process	GO:0043524	negative regulation of neuron apoptotic process		1.899e-05	0.1512	0.0003177	0.003037	42	159	AARS,MEF2C,XIAP,APOE,NRBP2,SYNGAP1,BRAF,ZPR1,NONO,CACNA1A,NTRK2,PRKCG,LGMN,OXR1,PTK2B,AGAP2,MAP2K4,HYOU1,ITSN1,CPEB4,DNAJC5,SNCB,FYN,FAIM2,GABRB3,HSPH1,PPARGC1A,STXBP1,GCLC,GCLM,PRDX3,GPI,GRIN1,BHLHB9,HTT,TYRO3,HRAS,HSP90AB1,VEGFA,VEGFB,XRCC2,LRP1
Fhl1		GO: Biological Process	GO:0008088	axo-dendritic transport		1.904e-05	0.1516	0.0003177	0.003037	17	42	MAPT,APP,KIF1A,AP3D1,OPA1,PAFAH1B1,KIF3B,SPAST,KIF1B,KIF3A,HTT,SNAPIN,UCHL1,KLC2,NDEL1,KLC1,AP3B2
Sympk		GO: Biological Process	GO:0051705	multi-organism behavior		1.908e-05	0.1519	0.0003177	0.003037	28	90	APLP2,APP,NCOA1,KALRN,PENK,NLGN3,SERPINE2,NRXN3,NRXN1,NRXN2,PPP3CB,PTEN,SHANK1,DVL1,CLN8,PPP1R1B,NCOA2,SHANK2,MTOR,GAD1,GRN,GRIN1,THRA,THRB,MAPK8IP2,HTT,HRAS,SHANK3
Slc38a1		GO: Biological Process	GO:0016079	synaptic vesicle exocytosis		1.908e-05	0.1519	0.0003177	0.003037	28	90	SYT13,CADPS,ATP2A2,NAPA,BRAF,SYNJ1,CACNA1A,SYT6,OTOF,SEPT5,SNPH,RAP1B,LRRK2,RPH3A,DNAJC5,UNC13A,SPTBN2,CPLX1,STXBP1,VAMP2,SYN1,SYT1,GRIK5,PIP5K1C,SCRIB,SNAPIN,TRIM9,CADPS2
Bsg		GO: Biological Process	GO:0034199	activation of protein kinase A activity		1.931e-05	0.1537	0.0003209	0.003068	10	17	ADCY1,ADCY2,ADCY5,ADCY6,ADCY9,PRKACA,PRKACB,PRKAR1A,PRKAR1B,PRKAR2A
Scg5		GO: Biological Process	GO:0021543	pallium development		2.041e-05	0.1625	0.0003379	0.00323	45	175	FBXO45,NCOA1,ATP2B4,CDK5R1,NF2,NTRK2,OGDH,PAFAH1B1,CDH2,ADGRG1,SLC38A2,LHX2,MBOAT7,CTNNB1,DAB2IP,RELN,DAB1,PTEN,ZEB2,PTPRS,PTPRZ1,PEX5,MCPH1,LHX6,EPHA5,ATAT1,SOCS7,FOXG1,TRA2B,BCAN,BTBD3,GART,PLCB1,TACC1,GRIN1,GSK3B,KIF3A,VLDLR,YWHAE,DIXDC1,LRP8,NDEL1,RTN4,C16orf45,LRP1
Ube2j2		GO: Biological Process	GO:0038094	Fc-gamma receptor signaling pathway		2.042e-05	0.1625	0.0003379	0.00323	29	95	ACTB,ACTG1,MYO10,WASL,PAK1,WIPF3,PIK3CB,PIK3R1,PIK3R2,PLCG1,PRKCE,MAPK1,PTK2,ELMO1,ABI1,ACTR3,ARPC2,BAIAP2,NCKIPSD,CYFIP2,ELMO2,FYN,NCKAP1,CYFIP1,HSP90AA1,HSP90AB1,WIPF1,WIPF2,LIMK1
Agap3		GO: Biological Process	GO:0032413	negative regulation of ion transmembrane transporter activity		2.181e-05	0.1736	0.0003602	0.003443	21	59	ANK3,ATP1A2,NEDD4,CALM1,CALM2,CALM3,CAMK2D,CBARP,SLC9A3R1,UBQLN1,PPP2CA,PRKCE,FGF12,FKBP1A,GNB5,CAB39,STK39,NEDD4L,AGRN,SUMO1,KCNAB1
Rab12		GO: Biological Process	GO:0009314	response to radiation		2.255e-05	0.1796	0.0003718	0.003554	99	480	ABL2,MEIS2,MEN1,KMT2A,AKT1,IFT20,APBB1,APP,ASNS,CCAR2,ATP1A2,ATP1A3,B4GALT2,BCAT1,CCND1,NEDD4,SYNGAP1,BRAF,CACNB4,CALM1,CALM2,CALM3,NTRK2,CASP9,USP2,PDE6D,PDE1B,PENK,PLEKHB1,NLGN3,SERPINE2,SEMA5B,CLU,CLK2,PIK3R1,NMT2,CREB1,PPP1CB,PITPNM1,CRY2,N4BP1,CTNS,MAPK9,MAPK10,MAP2K7,NOC2L,DDB1,FBXL3,PTN,PTPRZ1,DNM2,DNMT1,DNMT3A,RFWD3,RNF4,RDH11,EGR1,EIF2S1,SDF4,ELK1,RNF168,UBE4B,IMPACT,EYA3,ATXN1,PPP1R1B,F…
Ccndbp1		GO: Biological Process	GO:0072524	pyridine-containing compound metabolic process		2.291e-05	0.1824	0.0003769	0.003603	41	155	MDH1,MDH2,ALDOA,ALDOC,MPI,OGT,PDXK,OGDH,PDHB,PFKL,PFKP,PGAM1,PGK1,PGM1,PKM,PSAT1,NCOR1,DLAT,DLD,DLST,ENO2,PGM2,PRKAG2,SIRT6,NMNAT2,GAPDH,STAT3,GPD1L,PPARGC1A,GPD2,GPI,NNT,HTT,HK1,TXNRD1,VCP,IDH1,IDH3A,EIF6,NADK,PDHX
Synj2		GO: Biological Process	GO:0051438	regulation of ubiquitin-protein transferase activity		2.416e-05	0.1923	0.0003957	0.003783	34	120	CUL1,BMI1,CDC16,BTRC,DCUN1D1,ANAPC2,PSMF1,PSMA1,PSMA6,PSMC1,PSMC2,PSMC3,PSMC5,PSMC6,PSMD1,PSMD2,PSMD3,PSMD5,PSMD7,PSMD8,PSMD9,PSMD11,PSMD12,PTEN,PSME3,TRIB1,RPS27A,ZER1,ANAPC5,SKP1,DCUN1D4,UBA52,UBE2N,LIMK1
Rps6ka2		GO: Biological Process	GO:0071426	ribonucleoprotein complex export from nucleus		2.416e-05	0.1923	0.0003957	0.003783	34	120	SETD2,DDX25,NCBP1,NUP88,CHTOP,DHX38,ALKBH5,POM121,SMG7,UPF1,EIF5A,SRRM1,NXF1,FYTTD1,SRSF3,SRSF5,SRSF6,SRSF7,POLDIP3,SLU7,NUP133,CPSF3,SMG1,SRSF10,GLE1,SUPT6H,SMG5,TPR,U2AF2,NOL6,EIF6,DDX39B,NUP107,RPSA
Pde10a		GO: Biological Process	GO:0045851	pH reduction		2.543e-05	0.2024	0.0004157	0.003974	19	51	SLC12A5,ATP6V1A,ATP6V1B2,ATP6V0C,ATP6V1E1,ATP6V0B,ATP6V1G2,ATP6V0A1,ATP6AP1,CA2,CLCN3,CLN5,CLIC4,ATP6V1D,ATP6V0A2,SNAPIN,ATP6V0E2,SLC17A7,RAB7A
Thbs2		GO: Biological Process	GO:0008333	endosome to lysosome transport		2.674e-05	0.2129	0.0004361	0.004169	18	47	RAB12,LRRK2,ATG14,TRAK1,VPS35,VPS41,KIF13A,SNX16,VAMP7,MGRN1,VPS39,AKTIP,SNAPIN,TSG101,VPS16,VPS33A,RAB7A,SNX27
Satb1		GO: Biological Process	GO:0097091	synaptic vesicle clustering		2.679e-05	0.2133	0.0004361	0.004169	7	9	CDH2,NLGN3,NRXN1,PTEN,MAGI2,SYNDIG1,PCDH17
Hsp90ab1		GO: Biological Process	GO:0071427	mRNA-containing ribonucleoprotein complex export from nucleus		2.763e-05	0.2199	0.0004472	0.004275	31	106	SETD2,DDX25,NCBP1,NUP88,CHTOP,DHX38,ALKBH5,POM121,SMG7,UPF1,EIF5A,SRRM1,NXF1,FYTTD1,SRSF3,SRSF5,SRSF6,SRSF7,POLDIP3,SLU7,NUP133,CPSF3,SMG1,SRSF10,GLE1,SUPT6H,SMG5,TPR,U2AF2,DDX39B,NUP107
Vegfa		GO: Biological Process	GO:0006406	mRNA export from nucleus		2.763e-05	0.2199	0.0004472	0.004275	31	106	SETD2,DDX25,NCBP1,NUP88,CHTOP,DHX38,ALKBH5,POM121,SMG7,UPF1,EIF5A,SRRM1,NXF1,FYTTD1,SRSF3,SRSF5,SRSF6,SRSF7,POLDIP3,SLU7,NUP133,CPSF3,SMG1,SRSF10,GLE1,SUPT6H,SMG5,TPR,U2AF2,DDX39B,NUP107
Gtpbp2		GO: Biological Process	GO:0022411	cellular component disassembly		2.764e-05	0.22	0.0004472	0.004275	129	663	MAP1A,MAP1B,FUNDC1,MDH1,ARID1A,ADD1,MICAL3,ULK1,USP36,APC,SHROOM2,SPTBN4,N6AMT1,ASPH,BECN1,NAPA,BNIP3,BNIP3L,SYNJ1,BSG,SQSTM1,DDR1,CAPN2,CAPZA2,NUP88,CAPZB,PAFAH1B1,ARHGEF2,CFL1,PFKP,ZDHHC8,KIAA1549L,CSNK1A1,MICAL2,CST3,PRKCA,PRKCB,CTNNB1,MAP2K1,ATG13,PHYHIP,IST1,DNAJC6,PTK2,TWF1,CHMP7,POM121,WDR1,PTCD3,HDAC6,ATG2B,DVL1,DVL3,DNM1L,UPF1,RFWD3,DZANK1,BCAP31,MAP1S,EIF2S1,EIF5A,OGFOD1,RNF41,MARK2,MRP…
Foxp4		GO: Biological Process	GO:0034766	negative regulation of ion transmembrane transport		2.804e-05	0.2232	0.0004527	0.004328	27	87	AKT1,AKT2,ANK3,ATP1A2,NEDD4,CALM1,CALM2,CALM3,CAMK2D,CBARP,SLC9A3R1,UBQLN1,PPP2CA,PRKCE,CRBN,FGF12,FKBP1A,MTOR,GNB5,CAB39,STK39,YWHAQ,NEDD4L,AGRN,SUMO1,KCNH2,KCNAB1
Nfya		GO: Biological Process	GO:0044770	cell cycle phase transition		3.005e-05	0.2392	0.0004843	0.00463	111	555	MEN1,AKT1,FOXO4,CUL4A,CUL3,CUL1,APC,APEX1,DGKZ,APP,DYNLL1,ATP2B4,RAB11A,BCAT1,CCND1,CDC16,ZPR1,BTRC,CALM1,CALM2,CALM3,CAMK2A,CAMK2B,CAMK2D,CAMK2G,BRSK2,CCNG1,CCNH,ORC4,PAFAH1B1,CDK14,ANAPC2,PLRG1,PSMF1,ZNF385A,SYF2,PPP1CB,PPP2R1A,PPP3CA,CSNK1E,PRKACA,PKIA,ANKRD17,GIGYF2,CCP110,PSMA1,PSMA6,PSMC1,PSMC2,PSMC3,PSMC5,PSMC6,PSMD1,PSMD2,PSMD3,PSMD5,PSMD7,PSMD8,PSMD9,PSMD11,PSMD12,PTEN,DCTN1,DDB1,DDX3X,C…
Brd4		GO: Biological Process	GO:1901799	negative regulation of proteasomal protein catabolic process		3.051e-05	0.2429	0.0004907	0.004691	23	69	APC,CCAR2,NELL1,OPHN1,USP14,PSMF1,PRKCG,N4BP1,DAB2IP,DYNC1LI1,WAC,SCO1,SDCBP,SMARCC1,PCID2,GIPC1,USP19,CLEC16A,TLK2,TPR,HSP90AB1,ZNF207,BAG6
Cpne5		GO: Biological Process	GO:0016242	negative regulation of macroautophagy		3.216e-05	0.2561	0.0005162	0.004935	13	28	NRBP2,NPC1,UBQLN1,FEZ1,POLDIP2,RUBCN,QSOX1,RNF41,LRRK2,MTOR,EHMT2,CLEC16A,UBQLN4
Mtch1		GO: Biological Process	GO:0006413	translational initiation		3.255e-05	0.2591	0.0005214	0.004985	48	194	MKNK1,DDX3Y,EIF3B,EIF4G3,NCBP1,CDC123,EIF2B4,EIF4E2,EIF5B,EIF2AK2,CTIF,DDX1,DDX3X,EIF1AX,EIF2S1,EIF4A1,EIF4A2,EIF4B,EIF4G1,EIF4G2,EIF5,RPL3,RPL4,RPL7A,RPL9,RPL12,RPL17,RPL26,RPL27A,RPL31,RPS2,RPS6KB1,RPS14,IMPACT,RPS16,RPS27A,FECH,YTHDF2,GLE1,LARP1,PPP1R15B,RPL13A,TPR,UBA52,EIF3E,PAIP2B,EIF6,RPSA
Abcg1		GO: Biological Process	GO:0032436	positive regulation of proteasomal ubiquitin-dependent protein catabolic process		3.272e-05	0.2605	0.0005231	0.005001	26	83	AKT1,CUL3,PRICKLE1,CLU,ARIH1,UBQLN1,RNF14,CSNK1A1,CSNK1E,HERPUD1,RNF144A,KEAP1,DVL1,BCAP31,TRIB1,LRRK2,ARIH2,PLK2,RNF114,GCLC,TAF1,GSK3B,SUMO1,DNAJB2,VCP,USP5
Lpin2		GO: Biological Process	GO:0045089	positive regulation of innate immune response		3.567e-05	0.284	0.0005686	0.005436	68	305	AP1G1,WDFY1,CUL1,IKBKG,XIAP,BTRC,NRAS,PAK1,PIK3C3,PSMF1,UBQLN1,PRKACA,PRKACB,ANKRD17,PRKCE,PUM1,CTSB,DAB2IP,CYLD,LGMN,PSMA1,PSMA6,PSMC1,PSMC2,PSMC3,PSMC5,PSMC6,PSMD1,PSMD2,PSMD3,PSMD5,PSMD7,PSMD8,PSMD9,PSMD11,PSMD12,COCH,RAF1,ITCH,RASGRP1,PSME3,RPS6KA3,TNIP1,RPS27A,SCARA3,SEC14L1,FLOT2,SKP1,POLR3G,FYN,SARM1,TAB2,STAT5B,MAP3K7,FBXW11,PUM2,TRAF6,UBE2K,HMGB1,TYRO3,UBA52,CADM1,UBE2N,HRAS,HSPA1B,IKBKB…
Clip4		GO: Biological Process	GO:0035966	response to topologically incorrect protein		3.571e-05	0.2843	0.0005686	0.005436	46	184	AARS,ADD1,ASNA1,ASNS,MBTPS1,CCND1,STT3B,VAPB,CLU,PIK3R1,SEC61A1,ERO1A,GOSR2,PPP2R5B,EIF2AK2,HERPUD1,DAB2IP,TATDN2,DCTN1,MFN2,HDAC6,TOR1A,TMEM33,EIF2S1,BFAR,CXXC1,HYOU1,HSPA4L,JKAMP,SELENOS,HSPH1,TSPYL2,SRPRA,SERP1,TMBIM6,PPP1R15B,SEC62,DNAJB2,DNAJA1,HSPA4,HSPA8,VCP,HSP90AA1,HSP90AB1,DNAJB1,UBE2J2
Ehd3		GO: Biological Process	GO:0007015	actin filament organization		3.601e-05	0.2867	0.0005722	0.00547	75	345	ABL2,ADD1,MICAL3,ALDOA,PREX1,CUL3,GAS7,SHROOM2,SPTBN4,PHACTR1,BRAF,NF2,WASF1,WASL,CAPZA2,CAPZB,PAK1,ARHGEF2,CFL1,WIPF3,PIK3R1,PIK3R2,BAG4,BCAR1,MICAL2,PRKCE,SIRPA,DBN1,TWF1,DIAPH2,DLG1,WDR1,CORO7,SHANK1,DPYSL3,ABI1,LPAR1,ACTR3,ARPC2,FRY,ABI2,CTTN,DMTN,PTK2B,BAIAP2,PPP1R9A,SORBS1,SLC9A1,MTOR,ENAH,NCKAP1,SPTAN1,SPTB,SPTBN1,SPTBN2,WASF3,CLASP2,JMY,CYFIP1,COBL,GMFB,PPP1R9B,CARMIL2,CLASP1,PDCD10,TPM1,…
Spast		GO: Biological Process	GO:0097576	vacuole fusion		3.665e-05	0.2918	0.0005813	0.005557	14	32	TECPR1,UBQLN1,RUBCN,VTI1B,VPS41,VAMP7,CLEC16A,VPS39,SNAPIN,TSG101,VPS16,VPS33A,UBQLN4,MCOLN1
Crim1		GO: Biological Process	GO:0035307	positive regulation of protein dephosphorylation		3.729e-05	0.2968	0.0005869	0.005611	18	48	MEF2C,ADORA1,BMP2,CALM1,CALM2,CALM3,DUSP26,AKAP6,PPP2CA,PTPA,NSMF,PPP1R16B,MAGI2,SMPD1,GPLD1,SLC39A10,SMAD3,SYMPK
Strn		GO: Biological Process	GO:0051452	intracellular pH reduction		3.729e-05	0.2968	0.0005869	0.005611	18	48	SLC12A5,ATP6V1A,ATP6V1B2,ATP6V0C,ATP6V1E1,ATP6V0B,ATP6V1G2,ATP6V0A1,CA2,CLCN3,CLN5,CLIC4,ATP6V1D,ATP6V0A2,SNAPIN,ATP6V0E2,SLC17A7,RAB7A
Pja2		GO: Biological Process	GO:0050658	RNA transport		3.731e-05	0.297	0.0005869	0.005611	45	179	KHSRP,SETD2,DDX25,NCBP1,NUP88,QKI,RBFOX1,CHTOP,DHX38,ALKBH5,POM121,SMG7,G3BP2,RANBP1,UPF1,SIDT2,EIF5A,SRRM1,NXF1,FYTTD1,SRSF3,SRSF5,SRSF6,SRSF7,POLDIP3,SLU7,NUP133,CPSF3,SMG1,SRSF10,NXT2,GLE1,SUPT6H,SMG5,NUDT4,HTT,CPEB1,TPR,U2AF2,NOL6,KIF5C,DDX39B,NUP107,HNRNPA3,RPSA
Qpct		GO: Biological Process	GO:0050657	nucleic acid transport		3.731e-05	0.297	0.0005869	0.005611	45	179	KHSRP,SETD2,DDX25,NCBP1,NUP88,QKI,RBFOX1,CHTOP,DHX38,ALKBH5,POM121,SMG7,G3BP2,RANBP1,UPF1,SIDT2,EIF5A,SRRM1,NXF1,FYTTD1,SRSF3,SRSF5,SRSF6,SRSF7,POLDIP3,SLU7,NUP133,CPSF3,SMG1,SRSF10,NXT2,GLE1,SUPT6H,SMG5,NUDT4,HTT,CPEB1,TPR,U2AF2,NOL6,KIF5C,DDX39B,NUP107,HNRNPA3,RPSA
Hnrnpll		GO: Biological Process	GO:0051654	establishment of mitochondrion localization		3.805e-05	0.3029	0.0005974	0.005711	10	18	MAP1B,MAPT,OPA1,FEZ1,MAP1S,RHOT1,SPAST,KIF1B,UCHL1,RHOT2
Srsf7		GO: Biological Process	GO:0046847	filopodium assembly		3.878e-05	0.3087	0.0006053	0.005786	21	61	TTYH1,TENM2,MYO10,WASL,CAPZB,NEURL1,NRXN1,PPP1R16B,DBN1,DPYSL3,ACTR3,DMTN,PPP1R9A,STAU2,GAP43,PPP1R9B,GPM6A,AGRN,ZMYND8,PLPPR5,SPATA13
Twsg1		GO: Biological Process	GO:0031110	regulation of microtubule polymerization or depolymerization		3.878e-05	0.3087	0.0006053	0.005786	21	61	MAP1A,MAP1B,MAPT,APC,CAPZB,ARHGEF2,CLIP3,HDAC6,KATNB1,CLIP1,FKBP4,SGK1,MAPRE1,INPP5J,SPAST,CLASP2,TBCD,CLASP1,EML2,STMN4,C16orf45
Fam21		GO: Biological Process	GO:0045899	positive regulation of RNA polymerase II transcriptional preinitiation complex assembly		3.9e-05	0.3105	0.0006053	0.005786	8	12	AHR,CREB1,PSMC1,PSMC2,PSMC3,PSMC5,PSMC6,CAND1
Nrxn1		GO: Biological Process	GO:0097120	receptor localization to synapse		3.9e-05	0.3105	0.0006053	0.005786	8	12	STX7,NRXN1,RELN,DLG1,DLG2,DLG3,ANKS1B,NETO1
Cacna1h		GO: Biological Process	GO:0086010	membrane depolarization during action potential		3.901e-05	0.3106	0.0006053	0.005786	17	44	TPCN1,ANK2,ANK3,ATP1A2,CACNA1I,CACNA1H,CACNA1G,CACNA1A,CACNA1B,CACNA2D1,CACNB2,NALCN,SCN1B,SCN8A,SCN3B,YWHAH,KCNH2
Atp6v0c		GO: Biological Process	GO:0043001	Golgi to plasma membrane protein transport		3.908e-05	0.3111	0.0006053	0.005786	15	36	CNST,ANK3,BLZF1,VAMP4,NSF,CSK,GCC2,GOLGA7,LYPLA1,KIF13A,SPTBN1,RAB10,VAMP2,VAMP7,MACF1
Prepl		GO: Biological Process	GO:0046839	phospholipid dephosphorylation		3.908e-05	0.3111	0.0006053	0.005786	15	36	PLPP3,SYNJ1,SYNJ2,MTMR3,MTMR2,MTMR6,PTEN,PLPPR4,PIP4P2,INPP5J,PLPPR2,INPP5A,INPP5B,INPP5D,PLPPR5
Abca3		GO: Biological Process	GO:0008360	regulation of cell shape		3.93e-05	0.3129	0.0006076	0.005808	39	148	STRIP2,MKLN1,ALDOA,GAS7,ARHGDIA,MYH10,MYO10,FMNL1,BRWD1,SEPT7,WIPF3,SLC9A3R1,CSNK1A1,CSNK1E,SEMA3E,DAG1,PTK2,PTN,COCH,DLG1,PHIP,LPAR1,EPB41L2,DMTN,PTK2B,CCL13,BAIAP2,FYN,WASF3,TTBK1,CYFIP1,ARHGEF18,KIF3A,TPM1,VEGFA,WIPF1,CDC42SE1,CDC42SE2,WIPF2
Mapk8ip3		GO: Biological Process	GO:0032984	protein-containing complex disassembly		4.068e-05	0.3238	0.0006275	0.005999	63	278	MAP1A,MAP1B,ARID1A,ADD1,MICAL3,APC,SHROOM2,SPTBN4,N6AMT1,ASPH,NAPA,BNIP3,SYNJ1,CAPZA2,CAPZB,ARHGEF2,CFL1,CSNK1A1,MICAL2,CTNNB1,IST1,DNAJC6,TWF1,CHMP7,WDR1,PTCD3,HDAC6,DVL1,DVL3,UPF1,MAP1S,EIF5A,OGFOD1,MRPL46,DMTN,MRPL37,KATNB1,SGK1,MRPS33,SMARCA4,SMARCC1,SMARCC2,SMARCD1,MGEA5,GAK,SPAST,SPTAN1,SPTB,SPTBN1,SPTBN2,CLASP2,GLE1,CARMIL2,CLASP1,GSK3B,HMGA1,GSPT2,HSPA8,STMN4,KIF5B,KLC1,C16orf45,ARID2
Telo2		GO: Biological Process	GO:0034643	establishment of mitochondrion localization, microtubule-mediated		4.152e-05	0.3305	0.0006368	0.006088	9	15	MAP1B,MAPT,OPA1,MAP1S,RHOT1,SPAST,KIF1B,UCHL1,RHOT2
St6gal2		GO: Biological Process	GO:0047497	mitochondrion transport along microtubule		4.152e-05	0.3305	0.0006368	0.006088	9	15	MAP1B,MAPT,OPA1,MAP1S,RHOT1,SPAST,KIF1B,UCHL1,RHOT2
Sox8		GO: Biological Process	GO:0097090	presynaptic membrane organization		4.152e-05	0.3305	0.0006368	0.006088	9	15	APOE,CDH2,NLGN3,NRXN1,PTEN,MAGI2,PTPRD,PCDH17,CNTN2
Kdm4b		GO: Biological Process	GO:0043066	negative regulation of apoptotic process		4.206e-05	0.3349	0.0006437	0.006153	167	905	AARS,ABL2,ADAR,MEF2C,ADORA1,KITLG,AKT1,AKT2,MNT,MKL1,SH3RF1,SLC25A4,APC,IKBKG,XIAP,CHD8,CBX4,APOE,ARAF,PDXK,ARF4,ARHGDIA,NDUFAF4,NRBP2,ASNS,CCAR2,BECN1,SYNGAP1,TSC22D1,BNIP3,BNIP3L,BRAF,SQSTM1,ZPR1,TAX1BP1,NONO,NOS1,CACNA1A,NTRK2,OPA1,KRIT1,CCNG1,ARHGEF2,MPV17L,CFL1,CLU,PIK3R1,NLE1,QKI,MAP4K4,MAPK8IP1,BAG4,POR,CHST11,ZNF385A,SLC40A1,PRKCA,PRKCE,PRKCG,PRKCZ,CTNNB1,EIF2AK2,HERPUD1,LGMN,NOC2L,DAPK1,…
Zfp523		GO: Biological Process	GO:0051340	regulation of ligase activity		4.221e-05	0.336	0.0006437	0.006153	34	123	CUL1,BMI1,CDC16,BTRC,DCUN1D1,ANAPC2,PSMF1,PSMA1,PSMA6,PSMC1,PSMC2,PSMC3,PSMC5,PSMC6,PSMD1,PSMD2,PSMD3,PSMD5,PSMD7,PSMD8,PSMD9,PSMD11,PSMD12,PTEN,PSME3,TRIB1,RPS27A,ANAPC5,SKP1,DCUN1D4,GCLM,UBA52,UBE2N,LIMK1
Zeb1		GO: Biological Process	GO:0071166	ribonucleoprotein complex localization		4.221e-05	0.336	0.0006437	0.006153	34	123	SETD2,DDX25,NCBP1,NUP88,CHTOP,DHX38,ALKBH5,POM121,SMG7,UPF1,EIF5A,SRRM1,NXF1,FYTTD1,SRSF3,SRSF5,SRSF6,SRSF7,POLDIP3,SLU7,NUP133,CPSF3,SMG1,SRSF10,GLE1,SUPT6H,SMG5,TPR,U2AF2,NOL6,EIF6,DDX39B,NUP107,RPSA
Slc25a46		GO: Biological Process	GO:0035235	ionotropic glutamate receptor signaling pathway		4.301e-05	0.3424	0.0006547	0.006259	12	25	APP,ATP1A3,CDK5R1,CAMK2A,GRIN3A,PTK2B,CPEB4,GRIA1,GRIA2,GRIA3,GRIK5,GRIN1
Sap130		GO: Biological Process	GO:0034249	negative regulation of cellular amide metabolic process		4.491e-05	0.3575	0.0006823	0.006522	40	154	ADAR,APOE,DROSHA,EIF2B4,CLU,QKI,EIF4E2,NCOR1,NCOR2,GIGYF2,PRKCA,PUM1,MAP2K1,EIF2AK2,DAPK1,DDX3X,UPF1,EIF2S1,SYNCRIP,CPEB3,SRRT,CELF1,CPEB4,SAMD4A,SORL1,GAPDH,STAT3,PUM2,RPL13A,CPEB1,TPR,IGFBP5,CELF4,ILF3,EIF3E,PAIP2B,EIF6,FXR1,CAPRIN1,SMAD3
Celf4		GO: Biological Process	GO:1901379	regulation of potassium ion transmembrane transport		4.51e-05	0.359	0.0006838	0.006537	22	66	DPP10,ANK2,ANK3,NEDD4,AKAP6,DNM2,DPP6,FHL1,CAB39,VAMP2,STK39,NEDD4L,AGRN,SUMO1,YWHAE,KCNC1,KCNC2,KCNG1,KCNH2,KCNN2,KCNAB1,KCNS2
Slc39a6		GO: Biological Process	GO:0043069	negative regulation of programmed cell death		4.581e-05	0.3647	0.0006933	0.006628	169	919	AARS,ABL2,ADAR,MEF2C,ADORA1,KITLG,AKT1,AKT2,MNT,MKL1,SH3RF1,SLC25A4,APC,IKBKG,XIAP,CHD8,CBX4,APOE,ARAF,PDXK,ARF4,ARHGDIA,NDUFAF4,NRBP2,ASNS,CCAR2,BECN1,SYNGAP1,TSC22D1,BNIP3,BNIP3L,BRAF,SQSTM1,ZPR1,TAX1BP1,NONO,NOS1,CACNA1A,NTRK2,OPA1,KRIT1,CCNG1,ARHGEF2,MPV17L,CFL1,CLU,PIK3R1,NLE1,QKI,MAP4K4,MAPK8IP1,BAG4,POR,CHST11,ZNF385A,SLC40A1,PRKCA,PRKCE,PRKCG,PRKCZ,CTNNB1,EIF2AK2,HERPUD1,LGMN,NOC2L,PSMC5,…
Elp2		GO: Biological Process	GO:0072665	protein localization to vacuole		4.741e-05	0.3774	0.0007162	0.006846	19	53	BECN1,NEDD4,CD81,TOLLIP,GOSR2,GCC2,RNF128,VTI1B,VPS41,TMEM30A,SORL1,SNX16,VAMP7,RAB35,HSPA8,VEGFA,MICALL1,RAB7A,LAMP2
Mapre2		GO: Biological Process	GO:0032956	regulation of actin cytoskeleton organization		4.766e-05	0.3794	0.0007173	0.006857	67	302	ABL2,MEF2C,ADD1,PREX1,SHROOM2,SPTBN4,ARHGDIA,CDK5R1,BRAF,NF2,WASF1,WASL,CAPZA2,CAPZB,PAK1,PAM,PDGFA,CFL1,WIPF3,PIK3R1,PIK3R2,BAG4,PRKCE,SEMA3E,DBN1,TWF1,DLG1,WDR1,SHANK1,LPAR1,ACTR3,ARPC2,EFNA5,ABI2,CTTN,DMTN,EPHA5,PTK2B,BAIAP2,PPP1R9A,SLC9A1,MTOR,STAU2,NCKAP1,SPTAN1,SPTB,SPTBN1,SPTBN2,CLASP2,JMY,CYFIP1,GMFB,GPM6B,CARMIL2,CLASP1,TPM1,SYNPO,TMEFF2,HRAS,WIPF1,SHANK3,FMN2,DIXDC1,WIPF2,LIMK1,LRP1,SMA…
Wac		GO: Biological Process	GO:0006606	protein import into nucleus		4.766e-05	0.3794	0.0007173	0.006857	67	302	ADAR,PARP1,AKT1,RERE,MBTPS1,ZPR1,PRICKLE1,NUP88,PDE2A,CFL1,SLC9A3R1,PIK3R1,PIK3R2,AKAP6,CRY2,PPP2CA,CSE1L,PPP3CA,PPP3CB,PKIA,IPO13,MAPK1,CTNNB1,DAB2IP,CYLD,DAG1,KEAP1,G3BP2,PHIP,RANBP1,IPO4,TRIM28,UBR5,AGAP3,CHERP,IPO7,HIKESHI,NCKIPSD,SIX3,RBM22,SLC9A1,IPO9,MTOR,NUP133,SPTBN1,STAT3,SULF2,GNAQ,FBXW11,PDIA3,GSK3B,THRA,HTT,CHP1,TPR,KPNA6,HSPA8,HSP90AA1,HSP90AB1,ZIC1,SPRN,KPNA1,KPNB1,KPNA2,IPO5,NUP10…
Ccny		GO: Biological Process	GO:0090630	activation of GTPase activity		4.817e-05	0.3835	0.0007235	0.006917	25	80	RALGAPA1,TBC1D14,AKT2,TBC1D22A,SIPA1L1,SGSM2,RABGAP1L,IQSEC3,RASGRF1,RASGRP1,EIF5,SGSM1,PTK2B,TBC1D22B,TBC1D9B,TBC1D9,SGSM3,TBC1D8,TIAM1,SCRIB,RABGAP1,TBC1D15,RUNDC1,NDEL1,RALGAPB
Mib1		GO: Biological Process	GO:0000086	G2/M transition of mitotic cell cycle		4.942e-05	0.3934	0.0007409	0.007083	48	197	FOXO4,CUL1,APP,DYNLL1,RAB11A,CCND1,BTRC,CALM1,CALM2,CALM3,CAMK2D,BRSK2,CCNG1,CCNH,PAFAH1B1,CDK14,SYF2,PPP1CB,PPP2R1A,CSNK1E,PRKACA,PKIA,CCP110,DCTN1,DYNC1H1,DNM2,ACTR1A,ENSA,RPS27A,FHL1,FOXM1,PHLDA1,TUBB,SKP1,MAPRE1,BRSK1,ARPP19,CCNY,PLCB1,FBXW11,CLASP1,BRD4,TUBG1,UBA52,HSP90AA1,YWHAE,TUBA1A,KAT14
Cdh2		GO: Biological Process	GO:0010564	regulation of cell cycle process		5.037e-05	0.401	0.0007538	0.007206	117	598	MEN1,AKT1,FOXO4,AKT2,CUL4A,CUL3,CUL1,BIN1,GIT1,APC,APEX1,DGKZ,APP,FLCN,CCAR2,EIF4G3,BECN1,ATP2B4,TRIM37,RAB11A,BCAT1,CCND1,CDK5R1,CDC16,UHRF2,BTRC,NUDT16,CALM1,CALM2,CALM3,CAMK2B,CAMK2D,CCNG1,PEBP1,KIF3B,PIK3C3,ANAPC2,PLRG1,PSMF1,ZNF385A,SYF2,SH2B1,PPP2R1A,PPP2R5B,PRKACA,PKIA,PRKAR1A,ANKRD17,GIGYF2,PRKCE,CTNNB1,DAB2IP,CCP110,PSMA1,PSMA6,PSMC1,PSMC2,PSMC3,PSMC5,PSMC6,PSMD1,PSMD2,PSMD3,PSMD5,PSMD7,…
Vps52		GO: Biological Process	GO:0038061	NIK/NF-kappaB signaling		5.069e-05	0.4035	0.0007571	0.007238	33	119	CUL1,IKBKG,BTRC,PSMF1,EIF2AK2,PSMA1,PSMA6,PSMC1,PSMC2,PSMC3,PSMC5,PSMC6,PSMD1,PSMD2,PSMD3,PSMD5,PSMD7,PSMD8,PSMD9,PSMD11,PSMD12,DLG1,PSME3,RPS27A,SKP1,COPS8,MAP3K7,FBXW11,ZFP91,TRAF6,HMGB1,UBA52,IRAK1
Brd2		GO: Biological Process	GO:0035306	positive regulation of dephosphorylation		5.137e-05	0.4089	0.0007658	0.007321	18	49	MEF2C,ADORA1,BMP2,CALM1,CALM2,CALM3,DUSP26,AKAP6,PPP2CA,PTPA,NSMF,PPP1R16B,MAGI2,SMPD1,GPLD1,SLC39A10,SMAD3,SYMPK
Psd2		GO: Biological Process	GO:0051348	negative regulation of transferase activity		5.378e-05	0.4281	0.0008002	0.00765	80	378	SPRED2,ADAR,ADARB1,MEN1,AKT1,CUL3,APC,LRRC4C,APOE,NELL1,NF2,CDC16,DUSP26,ANAPC2,SH3BP5,MAPK8IP1,PSMF1,PPP2CA,PPP2R1A,CSK,PKIA,PRKAR1A,PRKAR1B,PRKAR2A,PRKCA,RUBCN,DAB2IP,PSMA1,PSMA6,PSMC1,PSMC2,PSMC3,PSMC5,PSMC6,PSMD1,PSMD2,PSMD3,PSMD5,PSMD7,PSMD8,PSMD9,PSMD11,PSMD12,PTEN,DUSP3,DUSP6,DUSP7,DUSP8,DVL1,HIPK3,EIF4A2,PSME3,TRIB1,CLN8,RPS27A,SOCS7,PPP1R1B,PRKAG2,ANAPC5,RGS14,SMPD1,SORL1,NIPSNAP2,PRDX3,…
Bin1		GO: Biological Process	GO:0050801	ion homeostasis		5.418e-05	0.4313	0.0008047	0.007693	143	759	ABCA1,ABL2,SLC24A3,ADCY5,ADCYAP1R1,SLC12A5,TPCN1,ADORA1,PARP1,SLC24A4,NR3C2,ANK1,ANK2,ANK3,XIAP,APLP2,APOE,APP,ASPH,ATP1A1,ATP1A2,ATP1A3,ATP2A2,ATP2B1,ATP2B2,ATP2B4,ATP5F1B,ATP6V1A,ATP6V1B2,ATP6V0C,ATP6V1E1,ATP6V0B,ATP6V1G2,ATP6V0A1,ATP6AP1,MYO5A,NEO1,CACNA1I,CACNA1G,NOS1,AP3D1,CA2,CACNA1A,CACNA2D1,CACNB3,CACNB4,CALM1,CALM2,CALM3,CAMK2D,CCKBR,VAPB,PDK2,SLC9A3R1,CLCN3,PIK3CB,CLN5,SLC39A6,PLCG1,TME…
Bag6		GO: Biological Process	GO:1901216	positive regulation of neuron death		5.454e-05	0.4342	0.0008071	0.007716	27	90	PARP1,APOE,CDK5R1,NOS1,CASP9,CLU,ATF2,PPP2R2B,CTNNB1,MAP2K7,DAXX,PTPRF,PTPRZ1,EGR1,EIF2S1,ELK1,EPHA7,FGFR3,FOXO3,MAP2K4,MTOR,GRIK5,NR3C1,GSK3B,AGRN,IKBKB,KCNMA1
Prrc2a		GO: Biological Process	GO:0006403	RNA localization		5.455e-05	0.4342	0.0008071	0.007716	51	214	KHSRP,SETD2,DDX25,NCBP1,NUP88,CCT6A,QKI,ZNF385A,RBFOX1,CHTOP,DHX38,ALKBH5,POM121,SMG7,G3BP2,RANBP1,UPF1,SIDT2,EIF5A,SRRM1,NXF1,FYTTD1,SRSF3,SRSF5,SRSF6,SRSF7,POLDIP3,SLU7,CCT5,NUP133,CCT8,CPSF3,SMG1,SRSF10,NXT2,GLE1,SUPT6H,TCP1,SMG5,NUDT4,HTT,CPEB1,TPR,U2AF2,NOL6,PRPF6,KIF5C,DDX39B,NUP107,HNRNPA3,RPSA
Atp6v1g2		GO: Biological Process	GO:0045773	positive regulation of axon extension		5.466e-05	0.4352	0.0008074	0.007718	17	45	MAP1B,MAPT,APOE,RAB11A,BMPR2,PAFAH1B1,CDH4,ANAPC2,DBN1,DSCAM,EIF4G2,RPL4,GSK3B,MACF1,VEGFA,NDEL1,LIMK1
Npc1		GO: Biological Process	GO:0009266	response to temperature stimulus		5.488e-05	0.4369	0.0008091	0.007734	55	236	ACADM,SLC12A5,ADORA1,RPTOR,AKT1,CCAR2,ATP2B1,EIF2B4,NOS1,CAMK2A,CAMK2B,CAMK2D,CAMK2G,NUP88,ERO1A,BAG4,MAPK1,MAP2K7,DHX9,POM121,DNMT1,PDCD6,RBBP7,DNAJB6,EIF2S1,RPA1,RPS6KB1,DNAJA2,CCL13,FKBP4,FOXO1,HIKESHI,SLU7,MTOR,NUP133,ANO3,HSPH1,PPARGC1A,GCLC,GSK3B,THRA,LRP11,TPR,DNAJC7,DNAJA1,HSPA1B,HSPA4,HSPA8,HSP90AA1,HSP90AB1,DNAJB1,YWHAE,IRAK1,SLC27A1,NUP107
Impact		GO: Biological Process	GO:0051098	regulation of binding		5.54e-05	0.441	0.0008135	0.007776	72	332	ABL2,HIPK1,MEF2C,ADD1,MEN1,PARP1,AES,APLP2,APP,BMP2,ARHGEF7,NFIB,EIF2B4,CALM1,CALM2,CALM3,SPAG9,KRIT1,LHX2,GNL3L,CRMP1,PPP1R2,PPP3CA,CSNK1A1,CSNK1E,PRKACA,CTNNB1,HERPUD1,DAB2IP,CYLD,PTPRF,PEX19,RAP1GAP,HDAC5,DVL1,HIPK3,TRIM28,EIF2S1,CRBN,EPHA4,LRRK2,FKBP1A,SKI,MAPRE1,SMARCA4,USP33,SORL1,PLK2,WAPL,RSF1,KAT2A,PLXND1,PLCL2,GOLGA2,TMBIM6,GSK3B,AKTIP,TIAM1,HEY1,AGRN,SNAPIN,GTPBP4,TRAF6,HMGB1,HNRNPL,SU…
Atat1		GO: Biological Process	GO:0031113	regulation of microtubule polymerization		5.559e-05	0.4425	0.0008135	0.007776	14	33	MAP1B,MAPT,APC,CAPZB,CLIP3,CLIP1,FKBP4,SGK1,MAPRE1,INPP5J,CLASP2,TBCD,CLASP1,EML2
Gnl1		GO: Biological Process	GO:0015991	ATP hydrolysis coupled proton transport		5.559e-05	0.4425	0.0008135	0.007776	14	33	ATP1A1,ATP1A2,ATP1A3,ATP5F1A,ATP5F1B,ATP6V1A,ATP6V1B2,ATP6V0C,ATP6V1E1,ATP6V0B,ATP6V0A1,ATP6AP1,ATP6V0A2,ATP6V0E2
Nr3c1		GO: Biological Process	GO:0015988	energy coupled proton transmembrane transport, against electrochemical gradient		5.559e-05	0.4425	0.0008135	0.007776	14	33	ATP1A1,ATP1A2,ATP1A3,ATP5F1A,ATP5F1B,ATP6V1A,ATP6V1B2,ATP6V0C,ATP6V1E1,ATP6V0B,ATP6V0A1,ATP6AP1,ATP6V0A2,ATP6V0E2
Gabbr1		GO: Biological Process	GO:0019362	pyridine nucleotide metabolic process		5.584e-05	0.4445	0.0008141	0.007783	38	145	MDH1,MDH2,ALDOA,ALDOC,MPI,OGT,OGDH,PDHB,PFKL,PFKP,PGAM1,PGK1,PGM1,PKM,NCOR1,DLAT,DLD,DLST,ENO2,PGM2,PRKAG2,SIRT6,NMNAT2,GAPDH,STAT3,GPD1L,PPARGC1A,GPD2,GPI,NNT,HK1,TXNRD1,VCP,IDH1,IDH3A,EIF6,NADK,PDHX
Ik		GO: Biological Process	GO:0046496	nicotinamide nucleotide metabolic process		5.584e-05	0.4445	0.0008141	0.007783	38	145	MDH1,MDH2,ALDOA,ALDOC,MPI,OGT,OGDH,PDHB,PFKL,PFKP,PGAM1,PGK1,PGM1,PKM,NCOR1,DLAT,DLD,DLST,ENO2,PGM2,PRKAG2,SIRT6,NMNAT2,GAPDH,STAT3,GPD1L,PPARGC1A,GPD2,GPI,NNT,HK1,TXNRD1,VCP,IDH1,IDH3A,EIF6,NADK,PDHX
Mal2		GO: Biological Process	GO:0044070	regulation of anion transport		5.686e-05	0.4527	0.0008275	0.007911	42	166	TTYH1,NAT8L,ABAT,ADORA1,AKT1,AKT2,APOE,ATP1A2,NOS1,CA2,CACNA1A,RAB11B,REPIN1,CLCN3,CLCN4,CLCN6,CRY2,NCOR1,PRKCB,MAPK9,TCAF1,RAB3B,DPYSL2,TOR1A,ATP8A1,SLC6A1,MTOR,GABBR1,AHCYL1,ARL6IP1,VAMP2,VAMP7,GPM6B,ACSL6,NR3C1,GRM7,HK1,VDAC1,VDAC2,VDAC3,HTR2C,RTN4
Rbm27		GO: Biological Process	GO:0046785	microtubule polymerization		5.734e-05	0.4565	0.000831	0.007944	20	58	MAP1B,MAPT,APC,CAPZB,CLIP3,RANBP9,CLIP1,TUBGCP3,FKBP4,SGK1,MAPRE1,INPP5J,CLASP2,GOLGA2,TBCD,CLASP1,TUBG1,EML2,ZNF207,NDEL1
Tcerg1		GO: Biological Process	GO:0031641	regulation of myelination		5.736e-05	0.4566	0.000831	0.007944	15	37	MAG,AKT1,ZPR1,MTMR2,MYRF,CDH2,CTNNB1,PTEN,DLG1,RARB,RXRB,RXRG,MTOR,WASF3,PARD3
Ppp2r2b		GO: Biological Process	GO:0048639	positive regulation of developmental growth		5.752e-05	0.4579	0.000831	0.007944	45	182	MAP1B,MAPT,BCL11A,MEF2C,SLC25A4,APOE,CPNE5,SPTBN4,RAB11A,NCAM1,BMPR2,PAFAH1B1,CDH4,CACNA2D2,CPNE6,ANAPC2,AKAP6,CREB1,ITSN2,IST1,DBN1,PEX5,DLG1,DSCAM,EFNA5,EIF4G2,RPL4,RPS6KB1,BASP1,CELF1,MTOR,UNC13A,SERP1,STAT5B,PLCB1,SYT1,NEDD4L,NR3C1,GSK3B,MACF1,AGRN,VEGFA,NDEL1,DDX39B,LIMK1
Dpysl3		GO: Biological Process	GO:0051236	establishment of RNA localization		5.752e-05	0.4579	0.000831	0.007944	45	182	KHSRP,SETD2,DDX25,NCBP1,NUP88,QKI,RBFOX1,CHTOP,DHX38,ALKBH5,POM121,SMG7,G3BP2,RANBP1,UPF1,SIDT2,EIF5A,SRRM1,NXF1,FYTTD1,SRSF3,SRSF5,SRSF6,SRSF7,POLDIP3,SLU7,NUP133,CPSF3,SMG1,SRSF10,NXT2,GLE1,SUPT6H,SMG5,NUDT4,HTT,CPEB1,TPR,U2AF2,NOL6,KIF5C,DDX39B,NUP107,HNRNPA3,RPSA
Jakmip2		GO: Biological Process	GO:1904063	negative regulation of cation transmembrane transport		5.845e-05	0.4653	0.000843	0.008059	22	67	ANK3,ATP1A2,NEDD4,CALM1,CALM2,CALM3,CAMK2D,CBARP,SLC9A3R1,UBQLN1,PPP2CA,PRKCE,FGF12,FKBP1A,GNB5,CAB39,STK39,NEDD4L,AGRN,SUMO1,KCNH2,KCNAB1
Gnal		GO: Biological Process	GO:0051494	negative regulation of cytoskeleton organization		5.953e-05	0.474	0.0008571	0.008193	35	130	MAP1A,MAP1B,ADD1,APC,SHROOM2,SPTBN4,TRIM37,CAPZA2,CAPZB,ARHGEF2,CLIP3,DBN1,TWF1,SHANK1,HDAC6,DMTN,KATNB1,FKBP4,SGK1,PPP1R9A,MAPRE1,INPP5J,SPTAN1,SPTB,SPTBN1,SPTBN2,CLASP2,GMFB,TBCD,CARMIL2,CLASP1,TMEFF2,SHANK3,EML2,C16orf45
Slmo1		GO: Biological Process	GO:0043648	dicarboxylic acid metabolic process		6.057e-05	0.4822	0.0008695	0.008313	31	110	ACLY,MDH1,MDH2,ADSS,APC,MTHFD1,MTRR,SUCLA2,OGDH,PC,KEAP1,DLD,DLST,L2HGDH,SDHA,SDHB,SLC1A3,GAD1,GAD2,NMNAT2,STAT5B,ME3,GCLC,GCLM,GLUD1,GLUL,GOT2,HTT,ATCAY,IDH1,IDH3A
Cxxc1		GO: Biological Process	GO:0043405	regulation of MAP kinase activity		6.062e-05	0.4826	0.0008695	0.008313	76	356	SPRED2,ADORA1,KITLG,MAP3K10,IKBKG,APOE,ARAF,BMP2,BRAF,DIRAS1,SPAG9,PAK1,CD81,PDGFA,SHC2,PIK3CB,PLCG1,MAPK8IP1,MAGED1,CRKL,PPP2CA,PPP2R1A,CSK,PRKCA,MAPK1,MAPK10,MAP2K1,MAP2K7,EIF2AK2,DIRAS2,DAB2IP,DAXX,ZEB2,PTPN11,MAP4K2,RAF1,DUSP3,DUSP6,DUSP7,DUSP8,DVL3,LPAR1,HIPK3,RASGRP1,TRIB1,EPHA4,LRRK2,RPS27A,PTK2B,TRAF7,MAP2K4,HACD3,RGS14,SMPD1,SORL1,TNIK,TAB2,MAPK8IP3,MAP3K7,GPS1,DUSP14,GRM4,GRM5,GSK3B,TIA…
Csnk1a1		GO: Biological Process	GO:0030010	establishment of cell polarity		6.075e-05	0.4837	0.0008698	0.008315	33	120	MAP1B,MAP2,MAP4,BRSK2,KRIT1,PAFAH1B1,ARHGEF2,CFL1,SLC9A3R1,PRKCZ,PTK2,RAP1B,MCPH1,UST,RNF41,MARK2,PTK2B,FLOT2,MYO18A,FRMD4A,BRSK1,RAB10,WWC1,CLASP1,GSK3B,MPP5,HEY1,SCRIB,PARD3,HTT,NDEL1,SNX27,LLGL1
Napg		GO: Biological Process	GO:0035023	regulation of Rho protein signal transduction		6.086e-05	0.4845	0.0008698	0.008315	32	115	ABCA1,ABL2,ABR,PREX1,CUL3,ALS2,APOE,ARHGDIA,FLCN,BCR,ARHGEF7,KALRN,ARHGEF2,CDH2,ADGRG1,ITSN2,ARHGEF3,ARHGEF26,ARHGEF17,RAF1,RASGRF1,RASGRF2,LPAR1,ITSN1,PREX2,ARHGEF9,ARHGEF12,ARHGEF18,TIAM1,PDCD10,TRIO,SPATA13
Nars		GO: Biological Process	GO:0006873	cellular ion homeostasis		6.238e-05	0.4966	0.00089	0.008508	118	607	ABL2,SLC24A3,ADCY5,ADCYAP1R1,SLC12A5,TPCN1,SLC24A4,NR3C2,ANK2,APLP2,APOE,APP,ASPH,ATP1A1,ATP1A2,ATP1A3,ATP2A2,ATP2B1,ATP2B2,ATP2B4,ATP5F1B,ATP6V1A,ATP6V1B2,ATP6V0C,ATP6V1E1,ATP6V0B,ATP6V1G2,ATP6V0A1,MYO5A,CACNA1I,CACNA1G,NOS1,AP3D1,CA2,CACNA1A,CACNA2D1,CACNB3,CACNB4,CALM1,CALM2,CALM3,CAMK2D,CCKBR,VAPB,SLC9A3R1,CLCN3,PIK3CB,CLN5,SLC39A6,PLCG1,TMEM64,AKAP6,ERO1A,CLIC4,SLC40A1,PRKACA,PRKCA,PRKCB,PRK…
Fech		GO: Biological Process	GO:0032147	activation of protein kinase activity		6.272e-05	0.4993	0.0008932	0.008538	69	316	ADCY1,ADCY2,ADCY5,ADCY6,ADCY9,ADORA1,RPTOR,OSBPL8,MAP3K10,IKBKG,ARAF,BMP2,BRAF,SPAG9,CD81,SHC2,PIK3CB,PLCG1,CRKL,PRKACA,PRKACB,PRKAR1A,PRKAR1B,PRKAR2A,PRKCZ,MAPK1,MAPK10,MAP2K1,MAP2K7,EIF2AK2,DAB2IP,DAXX,PTPN11,DLG1,MAP4K2,RAF1,DUSP6,DUSP7,LPAR1,EFNA5,MARK2,LRRK2,RPS27A,PTK2B,PRKAG2,AGAP2,TRAF7,MAP2K4,CAMKK1,HACD3,CAMKK2,NRG3,GPRC5B,TNIK,CAB39,TAB2,MAPK8IP3,COPS8,MAP3K7,GRM4,GRM5,ZFP91,MAPK8IP2,T…
Nedd4l		GO: Biological Process	GO:0051028	mRNA transport		6.353e-05	0.5057	0.0009031	0.008633	39	151	KHSRP,SETD2,DDX25,NCBP1,NUP88,QKI,CHTOP,DHX38,ALKBH5,POM121,SMG7,G3BP2,UPF1,EIF5A,SRRM1,NXF1,FYTTD1,SRSF3,SRSF5,SRSF6,SRSF7,POLDIP3,SLU7,NUP133,CPSF3,SMG1,SRSF10,NXT2,GLE1,SUPT6H,SMG5,HTT,CPEB1,TPR,U2AF2,KIF5C,DDX39B,NUP107,HNRNPA3
Megf10		GO: Biological Process	GO:0060359	response to ammonium ion		6.373e-05	0.5074	0.0009044	0.008646	19	54	GRK2,ADSS,CDK5R1,DNM2,RGS10,LRRK2,GABRA1,GABRB3,GABRG2,GAPDH,EHMT2,PLCB1,PPP1R9B,GNA11,GNAQ,GNB1,GSK3B,AGRN,KCNC2
Isoc1		GO: Biological Process	GO:0017038	protein import		6.55e-05	0.5215	0.0009279	0.00887	75	351	ADAR,PARP1,AKT1,APOE,RERE,MBTPS1,ZPR1,PRICKLE1,NUP88,PDE2A,CFL1,SLC9A3R1,CLU,PIK3R1,PIK3R2,AKAP6,CRY2,PPP2CA,CSE1L,PPP3CA,PPP3CB,PKIA,IPO13,MAPK1,CTNNB1,DAB2IP,CYLD,DAG1,KEAP1,G3BP2,PEX19,PEX5,PHIP,RANBP1,IPO4,TRIM28,UBR5,AGAP3,CHERP,IPO7,HIKESHI,NCKIPSD,SIX3,PEX5L,PEX26,RBM22,SLC9A1,IPO9,MTOR,NUP133,SPTBN1,STAT3,SULF2,GNAQ,FBXW11,PDIA3,GSK3B,THRA,HTT,CHP1,TPR,KPNA6,HSPA4,HSPA8,HSP90AA1,HSP90AB1,…
Dctn4		GO: Biological Process	GO:0031338	regulation of vesicle fusion		6.67e-05	0.531	0.0009415	0.009	21	63	TBC1D14,AKT2,TBC1D22A,SGSM2,RABGAP1L,SGSM1,TBC1D22B,VPS41,TBC1D9B,TBC1D9,STXBP1,SYT1,SGSM3,GRIK5,TBC1D8,RABGAP1,VPS16,TBC1D15,TRIM9,RUNDC1,KIF5B
Rbm22		GO: Biological Process	GO:0019674	NAD metabolic process		6.67e-05	0.531	0.0009415	0.009	21	63	MDH1,MDH2,ALDOA,ALDOC,OGDH,PFKL,PFKP,PGAM1,PGK1,PKM,DLST,ENO2,NMNAT2,GAPDH,GPD1L,GPD2,GPI,HK1,VCP,IDH3A,NADK
Rps14		GO: Biological Process	GO:0061061	muscle structure development		6.683e-05	0.532	0.0009417	0.009002	126	657	ACADM,MBNL1,ACTG1,ARID1A,MEF2A,MEF2C,MEF2D,MKL2,AKT1,FOXO4,MKL1,BIN1,ANK2,SLC25A4,IFT20,RBM24,ATP2A2,MYH10,NCAM1,BMP2,NEO1,CACNA1H,NOS1,FOXK1,CACNB4,NRAS,PRICKLE1,CAMK2D,CAPN2,CAPZB,SPAG9,USP2,NEURL1,CDH2,LARGE1,CACNA2D2,CHAT,CHKB,COPS2,PIK3R1,QKI,HOMER1,AKAP6,EGLN1,POU6F1,CREB1,NCOR1,PPP3CA,MORF4L2,RBFOX1,PRKAR1A,ANKRD17,CTNNB1,CTSB,RIPOR2,PSMA6,MAML1,DAXX,PTEN,DDX5,WDR1,NR1D2,RARB,HDAC5,EEF2,EG…
Tmx3		GO: Biological Process	GO:0021952	central nervous system projection neuron axonogenesis		6.984e-05	0.556	0.0009824	0.009391	12	26	FBXO45,SPTBN4,NFIB,PAFAH1B1,DCLK1,CDH11,PLXNA4,ZEB2,EPHA4,SCN1B,MYCBP2,SZT2
Camk2a		GO: Biological Process	GO:0042177	negative regulation of protein catabolic process		7.058e-05	0.5619	0.000991	0.009473	35	131	APC,CCAR2,SNX3,NELL1,OPHN1,USP14,SERPINE2,PSMF1,CST3,PRKCG,N4BP1,DAB2IP,DYNC1LI1,WAC,SCO1,SDCBP,AGAP2,SMARCC1,FYN,PCID2,GIPC1,MYCBP2,USP19,OS9,CLEC16A,TLK2,ATP13A2,SF3B3,TIMP2,TPR,HSP90AB1,FMN2,ZNF207,BAG6,SMAD3
Gnaq		GO: Biological Process	GO:0051099	positive regulation of binding		7.421e-05	0.5908	0.00104	0.009943	39	152	ABL2,HIPK1,MEF2C,ADD1,MEN1,PARP1,BMP2,ARHGEF7,EIF2B4,CALM1,CALM2,CALM3,KRIT1,GNL3L,HERPUD1,HIPK3,TRIM28,EIF2S1,CRBN,LRRK2,FKBP1A,SKI,MAPRE1,SMARCA4,USP33,PLK2,KAT2A,PLXND1,PLCL2,GSK3B,AKTIP,TIAM1,AGRN,TRAF6,HMGB1,HNRNPL,HSPA4,HSP90AB1,MAP1LC3B
Psat1		GO: Biological Process	GO:0010508	positive regulation of autophagy		7.587e-05	0.604	0.001062	0.01015	25	82	TPCN1,KIAA1324,ULK1,FLCN,BECN1,BNIP3,BNIP3L,SQSTM1,RAB12,PAFAH1B2,PIK3CB,RAB3GAP2,PIP4K2A,TMEM59,PIP4K2C,LRRK2,WAC,FOXO1,ATG14,WDFY3,PLK2,SUPT5H,CLEC16A,LARP1,SCOC
Tle4		GO: Biological Process	GO:1904322	cellular response to forskolin		7.855e-05	0.6253	0.001089	0.01041	7	10	ADCY1,ADCY2,ADCY5,ADCY6,EFNA5,EPHA5,GNAI1
Cndp2		GO: Biological Process	GO:0051938	L-glutamate import		7.855e-05	0.6253	0.001089	0.01041	7	10	ATP1A2,CLN8,SLC1A1,SLC1A2,SLC1A3,HTT,SLC17A7
Fads2		GO: Biological Process	GO:0000338	protein deneddylation		7.855e-05	0.6253	0.001089	0.01041	7	10	COPS2,COPS7A,TOR1A,COPS4,COPS8,COPS6,GPS1
Zfp91		GO: Biological Process	GO:1900452	regulation of long term synaptic depression		7.855e-05	0.6253	0.001089	0.01041	7	10	MAPT,ADORA1,DGKI,PPP1R9A,STAU2,IQSEC2,SHANK3
Tmem132a		GO: Biological Process	GO:1904321	response to forskolin		7.855e-05	0.6253	0.001089	0.01041	7	10	ADCY1,ADCY2,ADCY5,ADCY6,EFNA5,EPHA5,GNAI1
Ddb1		GO: Biological Process	GO:0030003	cellular cation homeostasis		7.943e-05	0.6323	0.0011	0.01051	115	592	ABL2,SLC24A3,ADCY5,ADCYAP1R1,SLC12A5,TPCN1,SLC24A4,NR3C2,ANK2,APLP2,APOE,APP,ASPH,ATP1A1,ATP1A2,ATP1A3,ATP2A2,ATP2B1,ATP2B2,ATP2B4,ATP5F1B,ATP6V1A,ATP6V1B2,ATP6V0C,ATP6V1E1,ATP6V0B,ATP6V1G2,ATP6V0A1,MYO5A,CACNA1I,CACNA1G,NOS1,AP3D1,CA2,CACNA1A,CACNA2D1,CACNB3,CACNB4,CALM1,CALM2,CALM3,CAMK2D,CCKBR,VAPB,CLCN3,PIK3CB,CLN5,SLC39A6,PLCG1,TMEM64,AKAP6,ERO1A,CLIC4,SLC40A1,PRKACA,PRKCA,PRKCB,PRKCE,HERPUD…
Atl3		GO: Biological Process	GO:0031334	positive regulation of protein complex assembly		7.971e-05	0.6346	0.001102	0.01053	53	228	MAP1B,MAPT,PARP1,AHR,CUL4A,APC,WASF1,WASL,WIPF3,BAG4,CREB1,PPP2R5B,PRKCE,CTNNB1,MAPK9,BCLAF1,PSMC1,PSMC2,PSMC3,PSMC5,PSMC6,DDB1,DLG1,HDAC6,ACTR3,ARPC2,ABI2,CTTN,RPA1,ATAT1,CLIP1,PTK2B,BAIAP2,MTOR,CAND1,NCKAP1,JMY,CYFIP1,GMFB,TAF1,CARMIL2,CLASP1,ICE1,GSK3B,GTF2H1,SUMO1,VCP,VEGFA,WIPF1,FMN2,IL5,WIPF2,LCP1
Ehd1		GO: Biological Process	GO:0042692	muscle cell differentiation		8.23e-05	0.6552	0.001135	0.01085	85	412	ACADM,MBNL1,ACTG1,ARID1A,MEF2A,MEF2C,MKL2,AKT1,FOXO4,MKL1,BIN1,ANK2,SLC25A4,IFT20,RBM24,ATP2A2,MYH10,BMP2,NEO1,CACNA1H,NOS1,CACNB4,PRICKLE1,CAMK2D,CAPN2,CAPZB,SPAG9,CDH2,CACNA2D2,PIK3R1,QKI,HOMER1,AKAP6,PPP3CA,MORF4L2,PRKAR1A,ANKRD17,CTNNB1,RIPOR2,MAML1,DAXX,WDR1,RARB,HDAC5,EIF5A,EPAS1,SPEG,SOX8,RXRB,FHL2,FLOT2,MAP2K4,SGCG,SKI,SLC9A1,TRIM32,MTOR,SMARCA2,SMARCA4,MEGF10,SOX9,DNER,KAT2A,STIM1,SUPT6H…
Atg2a		GO: Biological Process	GO:0015672	monovalent inorganic cation transport		8.246e-05	0.6565	0.001136	0.01086	119	617	NAT8L,ABAT,SLC24A3,SLC12A5,ADORA1,SLC24A4,AKT1,AKT2,KCNT1,DPP10,ANK1,ANK2,ANK3,SLC25A4,SHROOM2,SPTBN4,ATP1A1,ATP1A2,ATP1A3,ATP2B4,ATP5F1A,ATP5F1B,ATP6V1A,ATP6V1B2,ATP6V0C,ATP6V1E1,ATP6V0B,ATP6V1G2,ATP6V0A1,ATP6AP1,NEDD4,NOS1,CACNA1A,NSF,CAMK2D,CCKBR,MTMR6,SLC38A2,SERPINE2,SLC9A3R1,NALCN,TMEM38A,PLCB4,CNTN1,AKAP6,CPOX,VPS9D1,PRKAB2,PRKCB,PRKCE,PRSS8,SLC36A1,SLC38A10,DLG1,TMCO3,RAB3B,SLC23A2,DNM2,D…
Ppp2r5b		GO: Biological Process	GO:1904667	negative regulation of ubiquitin protein ligase activity		8.275e-05	0.6588	0.001136	0.01086	23	73	CDC16,ANAPC2,PSMF1,PSMA1,PSMA6,PSMC1,PSMC2,PSMC3,PSMC5,PSMC6,PSMD1,PSMD2,PSMD3,PSMD5,PSMD7,PSMD8,PSMD9,PSMD11,PSMD12,PSME3,RPS27A,ANAPC5,UBA52
Cdc37l1		GO: Biological Process	GO:0019935	cyclic-nucleotide-mediated signaling		8.275e-05	0.6588	0.001136	0.01086	23	73	ADCY1,ADCY2,ADCY5,ADCY6,ADCY9,ADCYAP1R1,APOE,PEBP1,PDE2A,PDE7A,SLC9A3R1,AKAP6,EPHA5,PTK2B,PEX5L,SOX9,PDE10A,GNAI1,MGRN1,RAPGEF4,NUDT4,GUCY1B1,KCNC2
Vps51		GO: Biological Process	GO:0006733	oxidoreduction coenzyme metabolic process		8.317e-05	0.6621	0.00114	0.01089	40	158	MDH1,MDH2,ALDOA,ALDOC,MPI,OGT,OGDH,PDHB,PFKL,PFKP,PGAM1,PGK1,PGM1,PKM,NCOR1,DLAT,DLD,DLST,ENO2,PGM2,PRKAG2,SIRT6,NMNAT2,GAPDH,STAT3,GPD1L,PPARGC1A,GPD2,GPI,NNT,HK1,TXNRD1,VCP,IDH1,IDH3A,EIF6,COQ8A,COQ9,NADK,PDHX
Tnks2		GO: Biological Process	GO:0006986	response to unfolded protein		8.412e-05	0.6697	0.001151	0.011	43	174	AARS,ADD1,ASNA1,ASNS,MBTPS1,CCND1,STT3B,VAPB,PIK3R1,SEC61A1,ERO1A,GOSR2,PPP2R5B,EIF2AK2,HERPUD1,DAB2IP,TATDN2,DCTN1,MFN2,TMEM33,EIF2S1,BFAR,CXXC1,HYOU1,HSPA4L,JKAMP,SELENOS,HSPH1,TSPYL2,SRPRA,SERP1,TMBIM6,PPP1R15B,SEC62,DNAJB2,DNAJA1,HSPA4,HSPA8,VCP,HSP90AA1,HSP90AB1,DNAJB1,UBE2J2
Frmd8		GO: Biological Process	GO:0060048	cardiac muscle contraction		8.647e-05	0.6884	0.001181	0.01129	33	122	ADORA1,GRK2,ANK2,ASPH,ATP1A1,ATP1A2,ATP1A3,ATP2A2,NOS1,CACNA2D1,CACNB2,CALM1,CALM2,CALM3,CAMK2D,AKAP6,PRKACA,SCN1B,FGF12,SLC9A1,MTOR,GAA,SCN3B,GPD1L,NEDD4L,AGRN,TPM1,SUMO1,HSP90AA1,VEGFB,CXCR4,KCNH2,CSRP3
Uhrf2		GO: Biological Process	GO:0006412	translation		8.7e-05	0.6926	0.001186	0.01134	127	667	AARS,MARS,ADAR,AKT1,AKT2,SLC25A4,APLP1,APP,MKNK1,SLC25A12,DROSHA,N6AMT1,DDX25,DDX3Y,EIF3B,EIF4G3,NARS,NCBP1,CDC123,EIF2B4,NEURL1,EFTUD2,QKI,EIF4E2,ZNF385A,GTPBP1,NCOR1,NCOR2,GTPBP2,EIF5B,SLC25A44,GIGYF2,PRKCA,MAPK1,PUM1,MAP2K1,EIF2AK2,DAPK1,DARS,CTIF,DDX1,DDX3X,PTCD3,RARS,UPF1,EEF1A1,SLC25A22,EEF1G,EEF2,EIF1AX,EIF2S1,EIF4A1,EIF4A2,EIF4B,EIF4G1,EIF4G2,EIF5,EIF5A,OGFOD1,UQCC1,MRPL46,RPL3,RPL4,RPL7A…
Dpf2		GO: Biological Process	GO:0043217	myelin maintenance		8.905e-05	0.709	0.001209	0.01156	8	13	AKT1,AKT2,MYRF,CLU,FA2H,PTEN,MPP5,CXCR4
Gldc		GO: Biological Process	GO:0010766	negative regulation of sodium ion transport		8.905e-05	0.709	0.001209	0.01156	8	13	ATP1A2,NEDD4,CAMK2D,SERPINE2,SLC9A3R1,PRKCE,NEDD4L,AGRN
Pitpnm1		GO: Biological Process	GO:0035308	negative regulation of protein dephosphorylation		8.917e-05	0.7099	0.001209	0.01156	24	78	CNST,LMTK3,UBN1,BAG4,CRY2,PTPA,MARF1,PPP1R16B,PPP1R37,DLG2,DLG3,CSRNP3,CD2BP2,FKBP1A,TMEM132D,RBM26,MPRIP,PPP1R9B,RIMBP2,CHP1,YWHAB,YWHAE,IKBKB,ELL
Sf3b2		GO: Biological Process	GO:0006644	phospholipid metabolic process		9.102e-05	0.7246	0.001232	0.01178	87	425	ABHD6,KITLG,SERINC1,DGKE,ARF3,PLPP3,SYNJ1,SYNJ2,MTMR3,MTMR2,CCKBR,PIGQ,MTMR6,MTMR4,SCARB1,PAFAH1B1,CD81,PC,PCYT1A,PDGFA,ENPP2,CHAT,CHKB,CPNE6,PLAA,PIK3C3,PIK3CB,PIK3CD,PIK3R1,PIK3R2,PI4KA,PIP4K2A,PLCG1,MBOAT7,LPIN2,PITPNM3,PNPLA8,RUBCN,DAB2IP,IP6K1,PTEN,PTK2,PTPN11,PLPPR4,LPGAT1,PIP4K2C,CLN8,LPCAT1,AGPAT5,PTK2B,ETNK1,FGFR3,FAR1,PIP4P2,IP6K2,AGPAT1,ATG14,EFR3B,SMPD1,FYN,INPP5J,SMG1,MBOAT2,EFR3A,GP…
Adrbk1		GO: Biological Process	GO:0045927	positive regulation of growth		9.16e-05	0.7292	0.001238	0.01184	61	274	MAP1B,MAPT,BCL11A,MEF2C,AHR,AKT1,SLC25A4,APOE,CPNE5,SPTBN4,N6AMT1,RAB11A,NCAM1,NCBP1,BMPR2,ZPR1,PAFAH1B1,CD81,CDH4,CACNA2D2,CPNE6,ANAPC2,AKAP6,CREB1,ITSN2,IST1,DBN1,PTK2,DDX3X,PEX5,DLG1,DSCAM,EFNA5,EIF4G2,RPL4,RPS6KA3,RPS6KB1,PTK2B,BASP1,SDCBP,SGK1,SLC9A1,TAF9B,CELF1,TRIM32,MTOR,UNC13A,SERP1,STAT5B,PLCB1,SYT1,NEDD4L,NR3C1,GSK3B,MACF1,H3F3B,AGRN,VEGFA,NDEL1,DDX39B,LIMK1
Klc2		GO: Biological Process	GO:0031958	corticosteroid receptor signaling pathway		9.404e-05	0.7486	0.001267	0.01211	11	23	ARID1A,NR3C2,NEDD4,NTRK2,CRY2,PPP5C,IPO13,NCOA2,LMO3,NR3C1,YWHAH
Rin1		GO: Biological Process	GO:0000715	nucleotide-excision repair, DNA damage recognition		9.404e-05	0.7486	0.001267	0.01211	11	23	PARP1,CUL4A,COPS2,DDB1,COPS7A,COPS4,RPS27A,COPS8,COPS6,GPS1,UBA52
Pcx		GO: Biological Process	GO:1901879	regulation of protein depolymerization		9.447e-05	0.7521	0.00127	0.01214	25	83	MAP1A,MAP1B,ADD1,APC,SHROOM2,SPTBN4,ASPH,CAPZA2,CAPZB,ARHGEF2,CFL1,TWF1,WDR1,HDAC6,DMTN,KATNB1,SPAST,SPTAN1,SPTB,SPTBN1,SPTBN2,CLASP2,CARMIL2,CLASP1,C16orf45
Drap1		GO: Biological Process	GO:0032388	positive regulation of intracellular transport		9.57e-05	0.7619	0.001285	0.01228	82	396	CNST,ADCYAP1R1,PARP1,AKT2,USP36,ANK3,RANBP3,ASPH,DYNLL1,NEDD4,CDK5R1,SYNJ1,ZPR1,MTMR2,CALM1,CALM2,CALM3,CAMK4,ZDHHC8,PIK3R1,PIK3R2,MIEF1,PLCG1,AKAP6,PPP3CA,PPP3CB,DYNLL2,PRKACA,TCAF1,ATG13,PSMD8,B3GAT3,DNM1,TOR1A,BCAP31,TRIM28,UBR5,ARIH2,SCP2,CCL13,CHERP,RBM22,SLC9A1,PRELID3A,TMEM30A,MGEA5,SORL1,WBP11,SREBF2,KAT2A,SULF2,MLC1,EHD1,VAMP2,VAMP7,MTCL1,YWHAQ,ICE1,GSK3B,KIF3A,THY1,HTT,CHP1,SNAPIN,TPR,U…
Smarca2		GO: Biological Process	GO:0000375	RNA splicing, via transesterification reactions		9.921e-05	0.7898	0.00133	0.01271	67	309	RBM10,MBNL1,KHSRP,NCBP1,NONO,NOVA1,EFTUD2,PRPF40B,DDX23,PLRG1,SYF2,WTAP,RBFOX1,CSTF2,SART3,DHX38,DDX1,DDX5,DHX9,DDX46,PQBP1,MBNL2,RBM5,CPSF7,SRRM1,SF3A1,NSRP1,CD2BP2,DDX41,SYNCRIP,SFPQ,SRSF3,SRSF5,SRSF6,SRSF7,TRA2B,DNAJC8,SLU7,PRPF8,SRRT,RBM22,CELF1,CELF2,DHX32,SNRNP200,CPSF3,WBP11,SRSF10,LUC7L3,RBMX,SF3B2,SNRNP27,HNRNPUL1,SF3B3,CELF3,WBP4,RAVER1,U2AF2,HNRNPC,HNRNPH1,HNRNPL,HSPA8,RBFOX3,CELF4,PRP…
Vldlr		GO: Biological Process	GO:0021762	substantia nigra development		0.0001033	0.8223	0.001382	0.01321	17	47	MAG,ACTB,NDRG2,DYNLL1,CALM1,CALM2,CALM3,SYNGR3,PLP1,BASP1,FGFR3,TTBK1,GLUD1,YWHAQ,YWHAE,YWHAH,ZNF148
Kat5		GO: Biological Process	GO:0071902	positive regulation of protein serine/threonine kinase activity		0.0001041	0.8285	0.00139	0.01329	69	321	KITLG,RPTOR,MAP3K10,AKT1,IKBKG,ALS2,ATP2B4,CCND1,NELL1,BMP2,CDK5R1,DIRAS1,CALM1,CALM2,CALM3,SPAG9,CCNH,PAK1,CD81,PDGFA,SHC2,PIK3CB,AKAP6,MAGED1,PPP2CA,CSK,MAPK1,MAPK10,MAP2K1,MAP2K7,DIRAS2,DAB2IP,DAXX,ZEB2,PTPN11,TELO2,MAP4K2,DUSP6,DUSP7,DVL3,LPAR1,RASGRP1,EPHA4,LRRK2,RPS27A,ACSL1,PTK2B,TRAF7,MAP2K4,HACD3,CAB39,TAB2,CCNY,MAPK8IP3,COPS8,MAP3K7,GRM4,GRM5,TIAM1,ZFP91,PDCD10,TRAF6,UBA52,HRAS,HSP90AB1…
Slc1a1		GO: Biological Process	GO:0007006	mitochondrial membrane organization		0.0001051	0.8367	0.001402	0.0134	29	103	SLC25A4,DYNLL1,BNIP3,BNIP3L,CAMK2A,OPA1,MPV17L,ATF2,DYNLL2,PEX5,MFN2,RHOT1,CLN8,MTFP1,SLC9A1,STAT3,YWHAQ,IMMT,GSK3B,HTT,HSPA4,MTCH2,HSP90AA1,YWHAB,YWHAE,YWHAH,YWHAZ,RHOT2,LETM1
Scyl1		GO: Biological Process	GO:0008154	actin polymerization or depolymerization		0.0001079	0.8594	0.001437	0.01374	46	192	ADD1,MICAL3,PREX1,GAS7,SHROOM2,SPTBN4,WASF1,WASL,CAPZA2,CAPZB,CFL1,WIPF3,PIK3R2,BAG4,MICAL2,PRKCE,DBN1,TWF1,DLG1,WDR1,CORO7,ABI1,ACTR3,ARPC2,ABI2,CTTN,DMTN,PTK2B,BAIAP2,PPP1R9A,MTOR,ENAH,NCKAP1,SPTAN1,SPTB,SPTBN1,SPTBN2,WASF3,JMY,CYFIP1,COBL,GMFB,CARMIL2,WIPF1,FMN2,WIPF2
Men1		GO: Biological Process	GO:0014742	positive regulation of muscle hypertrophy		0.0001099	0.8752	0.001456	0.01392	12	27	ADK,PARP1,SLC25A4,CAMK2D,AKAP6,PPP3CA,PRKCA,SLC9A1,MTOR,NR3C1,IL6ST,DDX39B
Map4k2		GO: Biological Process	GO:0010613	positive regulation of cardiac muscle hypertrophy		0.0001099	0.8752	0.001456	0.01392	12	27	ADK,PARP1,SLC25A4,CAMK2D,AKAP6,PPP3CA,PRKCA,SLC9A1,MTOR,NR3C1,IL6ST,DDX39B
Sf1		GO: Biological Process	GO:0060314	regulation of ryanodine-sensitive calcium-release channel activity		0.0001099	0.8752	0.001456	0.01392	12	27	ASPH,NOS1,CALM1,CALM2,CALM3,CAMK2D,AKAP6,PRKACA,FKBP1A,JPH4,JPH1,JPH3
Esrra		GO: Biological Process	GO:0032414	positive regulation of ion transmembrane transporter activity		0.0001115	0.8874	0.001472	0.01407	24	79	ANK2,ANK3,ASPH,CACNA2D1,CACNB2,CALM1,CALM2,CALM3,NLGN3,AKAP6,RELN,TCAF1,DNM2,SLC9A1,STIM1,PLCB1,NEDD4L,HTT,CHP1,SUMO1,SHANK3,IKBKB,KIF5B,WNK2
Gpr137		GO: Biological Process	GO:0051453	regulation of intracellular pH		0.0001115	0.8874	0.001472	0.01407	24	79	SLC12A5,ATP5F1B,ATP6V1A,ATP6V1B2,ATP6V0C,ATP6V1E1,ATP6V0B,ATP6V1G2,ATP6V0A1,CA2,CLCN3,CLN5,CLIC4,LRRK2,ATP6V1D,SLC4A3,SLC9A1,ATP6V0A2,CHP1,SNAPIN,ATP6V0E2,SLC17A7,RAB7A,SLC4A10
Vegfb		GO: Biological Process	GO:0021695	cerebellar cortex development		0.0001119	0.8909	0.001475	0.0141	19	56	AARS,ULK1,RERE,ATP2B2,B4GALT2,MYH10,CACNA1A,OGDH,SERPINE2,NRXN1,MAP2K1,PTPN11,SEZ6L2,SEZ6,FAIM2,SPTBN2,AGTPBP1,SEZ6L,DIXDC1
Stip1		GO: Biological Process	GO:0043043	peptide biosynthetic process		0.0001152	0.9173	0.001516	0.01449	131	696	AARS,MARS,ADAR,AKT1,AKT2,SLC25A4,APLP1,APP,MKNK1,SLC25A12,DROSHA,N6AMT1,DDX25,DDX3Y,EIF3B,EIF4G3,NARS,NCBP1,CDC123,EIF2B4,NEURL1,EFTUD2,QKI,EIF4E2,ZNF385A,GTPBP1,NCOR1,NCOR2,GTPBP2,EIF5B,SLC25A44,GIGYF2,PRKCA,MAPK1,PUM1,MAP2K1,EIF2AK2,DAPK1,DARS,CTIF,DDX1,DDX3X,PTCD3,RARS,UPF1,EEF1A1,SLC25A22,EEF1G,EEF2,EIF1AX,EIF2S1,EIF4A1,EIF4A2,EIF4B,EIF4G1,EIF4G2,EIF5,EIF5A,OGFOD1,UQCC1,MRPL46,RPL3,RPL4,RPL7A…
Mark2		GO: Biological Process	GO:0000377	RNA splicing, via transesterification reactions with bulged adenosine as nucleophile		0.0001185	0.9432	0.001554	0.01485	66	305	RBM10,MBNL1,NCBP1,NONO,NOVA1,EFTUD2,PRPF40B,DDX23,PLRG1,SYF2,WTAP,RBFOX1,CSTF2,SART3,DHX38,DDX1,DDX5,DHX9,DDX46,PQBP1,MBNL2,RBM5,CPSF7,SRRM1,SF3A1,NSRP1,CD2BP2,DDX41,SYNCRIP,SFPQ,SRSF3,SRSF5,SRSF6,SRSF7,TRA2B,DNAJC8,SLU7,PRPF8,SRRT,RBM22,CELF1,CELF2,DHX32,SNRNP200,CPSF3,WBP11,SRSF10,LUC7L3,RBMX,SF3B2,SNRNP27,HNRNPUL1,SF3B3,CELF3,WBP4,RAVER1,U2AF2,HNRNPC,HNRNPH1,HNRNPL,HSPA8,RBFOX3,CELF4,PRPF6,DDX…
Eif3a		GO: Biological Process	GO:0000398	mRNA splicing, via spliceosome		0.0001185	0.9432	0.001554	0.01485	66	305	RBM10,MBNL1,NCBP1,NONO,NOVA1,EFTUD2,PRPF40B,DDX23,PLRG1,SYF2,WTAP,RBFOX1,CSTF2,SART3,DHX38,DDX1,DDX5,DHX9,DDX46,PQBP1,MBNL2,RBM5,CPSF7,SRRM1,SF3A1,NSRP1,CD2BP2,DDX41,SYNCRIP,SFPQ,SRSF3,SRSF5,SRSF6,SRSF7,TRA2B,DNAJC8,SLU7,PRPF8,SRRT,RBM22,CELF1,CELF2,DHX32,SNRNP200,CPSF3,WBP11,SRSF10,LUC7L3,RBMX,SF3B2,SNRNP27,HNRNPUL1,SF3B3,CELF3,WBP4,RAVER1,U2AF2,HNRNPC,HNRNPH1,HNRNPL,HSPA8,RBFOX3,CELF4,PRPF6,DDX…
Fam45a		GO: Biological Process	GO:1903522	regulation of blood circulation		0.0001195	0.9512	0.001564	0.01496	71	334	MEF2A,ADCY6,ADORA1,GRK2,AHR,AKT1,ANK2,SPTBN4,ASPH,ATP1A1,ATP1A2,ATP1A3,ATP2A2,ATP2B1,ATP2B2,ATP2B4,BMPR2,CACNA1H,CACNA1G,NOS1,CACNA1B,CACNA2D1,CACNB1,CACNB2,CACNB3,CACNB4,NPR2,CALM1,CALM2,CALM3,CAMK2D,PEBP1,CACNA2D2,PIK3R1,AKAP6,PRKACA,PRKCA,MAP2K1,DOCK4,PTK2,EPAS1,CACNG2,SCN1B,CX3CL1,GLRX3,SLC1A1,SLC8A2,SLC9A1,CELF2,GAA,CACNA2D3,SCN3B,AHCYL1,STIM1,GPD1L,GNAI3,GNAO1,THRA,THRB,AGRN,TPM1,SUMO1,HSP9…
Prdx3		GO: Biological Process	GO:0071869	response to catecholamine		0.0001201	0.9562	0.00157	0.01501	14	35	ADCY6,APLP1,APP,ATP2B4,NOS1,PENK,AKAP6,PRKACA,DNM2,LRRK2,SLC9A1,PPARGC1A,GNB1,GSK3B
Sorbs1		GO: Biological Process	GO:0006898	receptor-mediated endocytosis		0.0001214	0.9661	0.001584	0.01514	67	311	GRK2,AP2A1,AP2A2,AP2B1,ULK1,AMPH,APOE,ATP5F1B,NEDD4,SYNJ1,MTMR2,WASL,HIP1R,OPHN1,SCARB1,CD81,ENPP2,NLGN3,AP2M1,AP1S1,PIK3CB,CLTB,CLTC,LRP12,PRKCA,MAPK1,DNAJC6,MAGI2,SNAP91,DNM1,DNM2,TOR1A,TNK2,CTTN,RABEPK,SCARA3,SDCBP,HYOU1,ITSN1,SH3GL2,AAK1,LMBRD1,SORL1,GAK,HSPH1,MLC1,SYT1,RABGEF1,CNTN2,NEDD4L,GRIA1,GRIA2,GRN,PIP5K1C,KIF3A,SCRIB,PARD3,HIP1,HSP90AA1,VEGFA,VLDLR,MICALL1,LRP8,PIKFYVE,LRP1,LRP3,LRPA…
Slit1		GO: Biological Process	GO:0042921	glucocorticoid receptor signaling pathway		0.0001233	0.9814	0.001606	0.01535	10	20	ARID1A,NEDD4,NTRK2,CRY2,PPP5C,IPO13,NCOA2,LMO3,NR3C1,YWHAH
Maoa		GO: Biological Process	GO:0051051	negative regulation of transport		0.0001245	0.9915	0.00162	0.01549	103	525	ABAT,ABR,MAP1B,MAPT,ADORA1,RPTOR,AKT1,AKT2,OGT,ANK3,APOE,ATP1A2,SNX3,BCR,NEDD4,NEO1,BRAF,MTMR2,NOS1,CALM1,CALM2,CALM3,CAMK2D,PDE2A,MPV17L,PACSIN3,CBARP,PFKL,SERPINE2,SLC9A3R1,PLCB4,MAP4K4,UBQLN1,BAG4,CRY2,PPP2CA,PPP3CA,CSK,PKIA,RAB11FIP5,PRKCA,PRKCB,PRKCE,RUBCN,RAB11FIP3,DAB2IP,CYLD,SNPH,PSMD9,KEAP1,PTEN,PXK,PTPN11,G3BP2,PID1,RANGAP1,RAP1B,CRBN,DMTN,LRRK2,PTK2B,LYPLA1,FGF12,CX3CL1,FKBP1A,SDCBP,PP…
Fundc1		GO: Biological Process	GO:0021795	cerebral cortex cell migration		0.0001257	1	0.001632	0.0156	18	52	FBXO45,CDK5R1,PAFAH1B1,ADGRG1,MBOAT7,CTNNB1,DAB2IP,RELN,DAB1,PEX5,LHX6,SOCS7,FOXG1,DIXDC1,LRP8,NDEL1,RTN4,C16orf45
Slk		GO: Biological Process	GO:0017148	negative regulation of translation		0.0001266	1	0.001641	0.01569	37	145	ADAR,DROSHA,EIF2B4,QKI,EIF4E2,NCOR1,NCOR2,GIGYF2,PRKCA,PUM1,MAP2K1,EIF2AK2,DAPK1,DDX3X,UPF1,EIF2S1,SYNCRIP,CPEB3,SRRT,CELF1,CPEB4,SAMD4A,GAPDH,STAT3,PUM2,RPL13A,CPEB1,TPR,IGFBP5,CELF4,ILF3,EIF3E,PAIP2B,EIF6,FXR1,CAPRIN1,SMAD3
Nhlrc2		GO: Biological Process	GO:0006826	iron ion transport		0.000128	1	0.001657	0.01584	20	61	TTYH1,ATP6V1A,ATP6V1B2,ATP6V0C,ATP6V1E1,SNX3,ATP6V0B,ATP6V1G2,ATP6V0A1,ATP6AP1,RAB11B,CLTC,SLC40A1,DNM2,ATP6V1D,LMTK2,ATP6V0A2,ATP6V0E2,MCOLN1,SFXN1
Gfra1		GO: Biological Process	GO:0098771	inorganic ion homeostasis		0.0001312	1	0.001695	0.01621	131	698	ABL2,SLC24A3,ADCY5,ADCYAP1R1,SLC12A5,TPCN1,ADORA1,SLC24A4,NR3C2,ANK1,ANK2,ANK3,XIAP,APLP2,APOE,APP,ASPH,ATP1A1,ATP1A2,ATP1A3,ATP2A2,ATP2B1,ATP2B2,ATP2B4,ATP5F1B,ATP6V1A,ATP6V1B2,ATP6V0C,ATP6V1E1,ATP6V0B,ATP6V1G2,ATP6V0A1,ATP6AP1,MYO5A,NEO1,CACNA1I,CACNA1G,NOS1,AP3D1,CA2,CACNA1A,CACNA2D1,CACNB3,CACNB4,CALM1,CALM2,CALM3,CAMK2D,CCKBR,VAPB,PDK2,SLC9A3R1,CLCN3,PIK3CB,CLN5,SLC39A6,PLCG1,TMEM64,AKAP6,ER…
Hspa12a		GO: Biological Process	GO:1902532	negative regulation of intracellular signal transduction		0.000138	1	0.001779	0.01701	97	490	ABL2,SPRED2,NDRG2,MEN1,AKT1,CUL3,APC,IKBKG,DGKZ,LRRC4C,APOE,FLCN,CCAR2,ATP2B4,SYNGAP1,NF2,NONO,CALM1,CALM2,CALM3,OPA1,PEBP1,PAFAH1B1,ARHGEF2,DUSP26,SERPINE2,SLC9A3R1,CLU,MAPK8IP1,ZNF385A,NCOR1,PPP2CA,PPP2CB,PPP2R1A,CSK,PRKCA,HERPUD1,DAB2IP,CYLD,NOC2L,DAB1,DAG1,PTEN,DDX3X,MAGI2,PTPRR,G3BP2,MFN2,DLG1,ITCH,PDCD6,DUSP3,DUSP6,DUSP7,DUSP8,RANBP9,HIPK3,PLEKHA1,LRRK2,TNIP1,SOCS7,FKBP1A,SEC14L1,FOXM1,FOXO…
P4hb		GO: Biological Process	GO:0046328	regulation of JNK cascade		0.0001381	1	0.001779	0.01701	44	183	MEN1,MAP3K10,AKT1,SH3RF1,SPAG9,PAFAH1B1,PAK1,MAP4K4,MAPK8IP1,MINK1,NCOR1,MAPK9,MAP2K7,DAB2IP,DAXX,ZEB2,MAP4K2,ITCH,DUSP3,DVL3,HIPK3,RASGRP1,EPHA4,PTK2B,SDCBP,MAP2K4,HACD3,ANKRD6,TNIK,ZMYND11,MAPK8IP3,PLCB1,PHLPP1,MAP3K7,TIAM1,MAPK8IP2,TRAF6,HMGB1,HRAS,DNAJA1,DIXDC1,CDC42SE1,IRAK1,DUSP22
Arhgdia		GO: Biological Process	GO:0035305	negative regulation of dephosphorylation		0.0001386	1	0.001783	0.01704	24	80	CNST,LMTK3,UBN1,BAG4,CRY2,PTPA,MARF1,PPP1R16B,PPP1R37,DLG2,DLG3,CSRNP3,CD2BP2,FKBP1A,TMEM132D,RBM26,MPRIP,PPP1R9B,RIMBP2,CHP1,YWHAB,YWHAE,IKBKB,ELL
Tollip		GO: Biological Process	GO:1903311	regulation of mRNA metabolic process		0.0001399	1	0.001796	0.01717	34	130	RBM10,MBNL1,ADARB1,NCBP1,NOVA1,BAG4,GTPBP1,WTAP,RBFOX1,DDX5,UPF1,MBNL2,RBM5,SF3A1,NSRP1,SYNCRIP,SRSF3,SRSF6,SRSF7,TRA2B,CPEB3,AHCYL1,SRSF10,SUPT5H,SUPT6H,RBMX,TMBIM6,CELF3,U2AF2,HNRNPC,HNRNPL,HSPA8,RBFOX3,CELF4
Maged1		GO: Biological Process	GO:0044839	cell cycle G2/M phase transition		0.0001404	1	0.0018	0.01721	48	205	FOXO4,CUL1,APP,DYNLL1,RAB11A,CCND1,BTRC,CALM1,CALM2,CALM3,CAMK2D,BRSK2,CCNG1,CCNH,PAFAH1B1,CDK14,SYF2,PPP1CB,PPP2R1A,CSNK1E,PRKACA,PKIA,CCP110,DCTN1,DYNC1H1,DNM2,ACTR1A,ENSA,RPS27A,FHL1,FOXM1,PHLDA1,TUBB,SKP1,MAPRE1,BRSK1,ARPP19,CCNY,PLCB1,FBXW11,CLASP1,BRD4,TUBG1,UBA52,HSP90AA1,YWHAE,TUBA1A,KAT14
Fasn		GO: Biological Process	GO:0033044	regulation of chromosome organization		0.0001414	1	0.00181	0.01731	65	301	MEN1,PARP1,KMT2A,CUL3,OGT,APC,FLCN,BECN1,UHRF2,NOS1,CAMK2D,CCT6A,TRIP12,TERF2IP,PHF1,GNL3L,NCOR1,AUTS2,MAPK1,CTNNB1,MAP2K7,CHTOP,SART3,NOC2L,DAXX,SETDB1,TLK1,DNMT1,HDAC5,MCPH1,RNF4,MAP1S,TRIM28,DYNC1LI1,UBR5,SFPQ,MTF2,SKI,CCT5,CCT8,KDM2A,WDR61,TNKS2,PCID2,KDM4B,WAPL,KAT2A,PPARGC1A,EHMT2,SUPT6H,TLK2,TCP1,SMG5,YLPM1,H3F3B,SETD7,TPR,HMGA1,HNRNPC,UBE2N,VEGFA,NELFA,TADA2B,ZNF207,USP7
Gps1		GO: Biological Process	GO:0006521	regulation of cellular amino acid metabolic process		0.0001421	1	0.001816	0.01736	21	66	APC,ATP2B4,PSMF1,PSMA1,PSMA6,PSMC1,PSMC2,PSMC3,PSMC5,PSMC6,PSMD1,PSMD2,PSMD3,PSMD5,PSMD7,PSMD8,PSMD9,PSMD11,PSMD12,PSME3,ATCAY
Rab40b		GO: Biological Process	GO:0019318	hexose metabolic process		0.0001467	1	0.001871	0.01789	59	267	MAN2A2,MAN2B1,ACADM,MDH1,MDH2,AKT1,AKT2,ALDOA,ALDOC,AKR1B1,MPI,OGT,CHST1,SLC25A12,PGM2L1,CACNA1A,HECTD4,PC,PDHB,PDK2,PFKL,PFKP,PGAM1,PGK1,PGM1,CLK2,PIK3R1,PKM,PPP1CB,EPM2AIP1,DLAT,GNPDA1,ENO2,PGM2,CHST15,NCOA2,FOXO1,SORBS1,MTOR,GAA,SELENOS,ARPP19,GAPDH,KAT2A,SERP1,PPARGC1A,GOT2,GPD2,GPI,GPLD1,MAN2B2,NR3C1,GSK3B,NISCH,HK1,HMGB1,IGFBP4,IGFBP5,MIDN
Erlin1		GO: Biological Process	GO:0018393	internal peptidyl-lysine acetylation		0.0001489	1	0.001897	0.01813	40	162	TRRAP,KMT2A,OGT,EP400,APBB1,HAT1,NCOA1,FLCN,NOS1,GTF3C4,POR,ATF2,KANSL1,MORF4L2,AUTS2,NOC2L,HDAC5,PHF20,JADE1,ATAT1,NCOA2,KAT5,SMARCA4,MGEA5,KAT2A,SRCAP,PPARGC1A,BRD8,MORF4L1,TAF1,MAP3K7,USP22,KAT7,HCFC1,MEAF6,POLE4,TADA2B,BRPF1,BAG6,KAT14
Scd2		GO: Biological Process	GO:0031109	microtubule polymerization or depolymerization		0.0001509	1	0.001916	0.01832	27	95	MAP1A,MAP1B,MAPT,APC,CAPZB,ARHGEF2,CLIP3,HDAC6,RANBP9,KATNB1,CLIP1,TUBGCP3,FKBP4,SGK1,MAPRE1,INPP5J,SPAST,CLASP2,GOLGA2,TBCD,CLASP1,TUBG1,EML2,ZNF207,STMN4,NDEL1,C16orf45
Btrc		GO: Biological Process	GO:0034763	negative regulation of transmembrane transport		0.0001509	1	0.001916	0.01832	27	95	AKT1,AKT2,ANK3,ATP1A2,NEDD4,CALM1,CALM2,CALM3,CAMK2D,CBARP,SLC9A3R1,UBQLN1,PPP2CA,PRKCE,CRBN,FGF12,FKBP1A,MTOR,GNB5,CAB39,STK39,YWHAQ,NEDD4L,AGRN,SUMO1,KCNH2,KCNAB1
Mgea5		GO: Biological Process	GO:0051968	positive regulation of synaptic transmission, glutamatergic		0.000152	1	0.001923	0.01839	11	24	NTRK2,CCKBR,NLGN3,NRXN1,RELN,PTK2B,SHANK2,IQSEC2,GLUL,TNR,SHANK3
Actr1a		GO: Biological Process	GO:0051123	RNA polymerase II transcriptional preinitiation complex assembly		0.000152	1	0.001923	0.01839	11	24	AHR,CREB1,PSMC1,PSMC2,PSMC3,PSMC5,PSMC6,CAND1,TAF1,THRA,HMGB1
Arih1		GO: Biological Process	GO:1901998	toxin transport		0.0001526	1	0.001928	0.01844	16	44	ARID1A,VAMP4,ATP6V0A1,BNIP3,CCT6A,COPB2,ABCG1,GGA1,PTPRG,DNM1,COPZ1,CCT5,CCT8,TCP1,SLC7A8,DNAJA1
Gnl3l		GO: Biological Process	GO:0055080	cation homeostasis		0.0001558	1	0.001966	0.01879	128	682	ABL2,SLC24A3,ADCY5,ADCYAP1R1,SLC12A5,TPCN1,ADORA1,SLC24A4,NR3C2,ANK1,ANK2,ANK3,XIAP,APLP2,APOE,APP,ASPH,ATP1A1,ATP1A2,ATP1A3,ATP2A2,ATP2B1,ATP2B2,ATP2B4,ATP5F1B,ATP6V1A,ATP6V1B2,ATP6V0C,ATP6V1E1,ATP6V0B,ATP6V1G2,ATP6V0A1,ATP6AP1,MYO5A,NEO1,CACNA1I,CACNA1G,NOS1,AP3D1,CA2,CACNA1A,CACNA2D1,CACNB3,CACNB4,CALM1,CALM2,CALM3,CAMK2D,CCKBR,VAPB,PDK2,CLCN3,PIK3CB,CLN5,SLC39A6,PLCG1,TMEM64,AKAP6,ERO1A,CLIC4…
Abhd6		GO: Biological Process	GO:0006475	internal protein amino acid acetylation		0.0001628	1	0.00205	0.0196	41	168	MDH2,TRRAP,KMT2A,OGT,EP400,APBB1,HAT1,NCOA1,FLCN,NOS1,GTF3C4,POR,ATF2,KANSL1,MORF4L2,AUTS2,NOC2L,HDAC5,PHF20,JADE1,ATAT1,NCOA2,KAT5,SMARCA4,MGEA5,KAT2A,SRCAP,PPARGC1A,BRD8,MORF4L1,TAF1,MAP3K7,USP22,KAT7,HCFC1,MEAF6,POLE4,TADA2B,BRPF1,BAG6,KAT14
Jph3		GO: Biological Process	GO:1902017	regulation of cilium assembly		0.0001646	1	0.00207	0.01979	20	62	MAP4,TBC1D24,TBC1D14,IFT20,SEPT7,TBC1D22A,CYLD,CCP110,TBC1D17,KCTD17,DCDC2,TBC1D22B,TBC1D9B,SEPT9,SGSM3,TBC1D8,HTT,RABGAP1,VDAC3,TBC1D15
Kdm5c		GO: Biological Process	GO:0035176	social behavior		0.0001659	1	0.00208	0.01988	18	53	KALRN,NLGN3,NRXN3,NRXN1,NRXN2,PPP3CB,PTEN,SHANK1,DVL1,CLN8,SHANK2,MTOR,GAD1,GRIN1,MAPK8IP2,HTT,HRAS,SHANK3
Rabgef1		GO: Biological Process	GO:0051703	intraspecies interaction between organisms		0.0001659	1	0.00208	0.01988	18	53	KALRN,NLGN3,NRXN3,NRXN1,NRXN2,PPP3CB,PTEN,SHANK1,DVL1,CLN8,SHANK2,MTOR,GAD1,GRIN1,MAPK8IP2,HTT,HRAS,SHANK3
Smarcc2		GO: Biological Process	GO:0019722	calcium-mediated signaling		0.0001714	1	0.002139	0.02045	40	163	TENM2,ANK2,ASPH,ATP1A2,ATP2A2,ATP2B4,MYO5A,NCAM1,NOS1,CALM1,CALM2,CALM3,CAMK2D,NTRK2,CD8A,PLCG1,AKAP6,PPP3CA,PPP3CB,PRKACA,BCAP31,MCTP1,DMTN,RCAN2,NCALD,LRRK2,PTK2B,FKBP1A,PPP1R9A,SLC9A1,CAMKK2,JPH4,PPP1R9B,NUDT4,HTT,CHP1,JPH1,ITPR1,CXCR4,JPH3
Baiap2		GO: Biological Process	GO:0030641	regulation of cellular pH		0.0001714	1	0.002139	0.02045	24	81	SLC12A5,ATP5F1B,ATP6V1A,ATP6V1B2,ATP6V0C,ATP6V1E1,ATP6V0B,ATP6V1G2,ATP6V0A1,CA2,CLCN3,CLN5,CLIC4,LRRK2,ATP6V1D,SLC4A3,SLC9A1,ATP6V0A2,CHP1,SNAPIN,ATP6V0E2,SLC17A7,RAB7A,SLC4A10
Rnf41		GO: Biological Process	GO:0051444	negative regulation of ubiquitin-protein transferase activity		0.0001714	1	0.002139	0.02045	24	81	CDC16,ANAPC2,PSMF1,PSMA1,PSMA6,PSMC1,PSMC2,PSMC3,PSMC5,PSMC6,PSMD1,PSMD2,PSMD3,PSMD5,PSMD7,PSMD8,PSMD9,PSMD11,PSMD12,PSME3,RPS27A,ANAPC5,UBA52,LIMK1
Aatk		GO: Biological Process	GO:0006518	peptide metabolic process		0.0001734	1	0.00216	0.02065	154	847	AARS,MARS,ADAR,AKT1,AKT2,SLC25A4,APLP1,APOE,APP,MKNK1,SLC25A12,DROSHA,N6AMT1,DDX25,DDX3Y,EIF3B,EIF4G3,BECN1,NARS,NCBP1,CDC123,EIF2B4,CLIC6,NEURL1,PAM,PCSK2,EFTUD2,GDAP1L1,CLU,CLN5,QKI,EIF4E2,TRHDE,CLIC4,CPD,CPE,ZNF385A,GTPBP1,NCOR1,NCOR2,GTPBP2,CSNK1E,EIF5B,SLC25A44,GIGYF2,PRKCA,CTNS,MAPK1,PUM1,MAP2K1,EIF2AK2,DAPK1,DARS,CTIF,DDX1,DDX3X,PTCD3,RARS,UPF1,EEF1A1,SLC25A22,EEF1G,EEF2,EIF1AX,EIF2S1,EIF4…
Atp5b		GO: Biological Process	GO:0006006	glucose metabolic process		0.0001737	1	0.002161	0.02065	52	229	ACADM,MDH1,MDH2,AKT1,AKT2,ALDOA,ALDOC,OGT,SLC25A12,PGM2L1,CACNA1A,HECTD4,PC,PDHB,PDK2,PFKL,PFKP,PGAM1,PGK1,PGM1,CLK2,PIK3R1,PKM,PPP1CB,EPM2AIP1,DLAT,GNPDA1,ENO2,PGM2,NCOA2,FOXO1,SORBS1,MTOR,GAA,SELENOS,ARPP19,GAPDH,KAT2A,SERP1,PPARGC1A,GOT2,GPD2,GPI,GPLD1,NR3C1,GSK3B,NISCH,HK1,HMGB1,IGFBP4,IGFBP5,MIDN
R3hdm2		GO: Biological Process	GO:0045055	regulated exocytosis		0.0001797	1	0.002232	0.02133	67	315	ABR,AP1G1,ALDOA,SYT13,APLP2,APP,CADPS,ATP2A2,NAPA,BCR,BRAF,SYNJ1,CACNA1I,CACNA1H,CACNA1G,CACNA1A,CALM1,CALM2,CALM3,SYT6,RAB11B,PDGFA,CBARP,OTOF,CLU,PIK3CD,TMX3,SEPT5,PPP3CB,RAB11FIP5,SNPH,PSAP,QSOX1,WDR1,RAP1B,RASGRP1,SDF4,DMTN,LRRK2,PEX5L,RPH3A,CDC37L1,VPS41,DNAJC5,UNC13A,SPTBN2,CPLX1,STXBP1,VAMP2,VAMP7,PLCB1,SYN1,SYT1,RABGEF1,RAPGEF4,GRIK5,PIP5K1C,SCRIB,CHP1,SNAPIN,VEGFA,VEGFB,YWHAZ,TRIM9,RAB15…
Pip4k2c		GO: Biological Process	GO:1901880	negative regulation of protein depolymerization		0.0001803	1	0.002236	0.02137	21	67	MAP1A,MAP1B,ADD1,APC,SHROOM2,SPTBN4,CAPZA2,CAPZB,ARHGEF2,TWF1,HDAC6,DMTN,KATNB1,SPTAN1,SPTB,SPTBN1,SPTBN2,CLASP2,CARMIL2,CLASP1,C16orf45
Agap2		GO: Biological Process	GO:0071625	vocalization behavior		0.0001825	1	0.00226	0.0216	8	14	NLGN3,NRXN3,NRXN1,NRXN2,AUTS2,SHANK1,SHANK2,SHANK3
Atp5a1		GO: Biological Process	GO:0043500	muscle adaptation		0.0001831	1	0.002261	0.02161	28	101	MEF2C,ADK,PARP1,FBXO32,SLC25A4,ATP2A2,ATP2B4,NEDD4,CAMK2B,CAMK2D,CAMK2G,MTMR4,AKAP6,PPP3CA,PRKCA,RPS6KB1,GLRX3,SLC9A1,MTOR,MGEA5,CAMTA2,PPARGC1A,NR3C1,GSK3B,GTF2I,IGFBP5,IL6ST,DDX39B
Usp33		GO: Biological Process	GO:0006820	anion transport		0.0001832	1	0.002261	0.02161	121	641	TTYH1,NAT8L,ABAT,ABCA1,ABCA2,SLC12A5,ADORA1,SERINC1,OSBPL8,AKT1,AKT2,PPFIA4,PPFIA2,APOE,PPFIA3,SLC25A12,ASNA1,NCOA1,ATP1A2,BSG,NOS1,CA2,CACNA1A,CACNB4,NTRK2,CLIC6,SCARB1,PAK1,RAB11B,TSPOAP1,REPIN1,SLC38A2,SLC9A3R1,CLCN3,CLCN4,CLCN6,SLC36A4,CLIC4,PITPNM1,CRY2,NCOR1,ABCG1,PRKAB2,PITPNM3,PRKCB,PNPLA8,CTNS,MAPK9,TCAF1,SLC36A1,SLC38A10,RAB3B,SLC23A2,DPYSL2,TOR1A,ATP9A,SLC25A22,CLN8,ACSL1,ATP8A1,SCP2,P…
Nnt		GO: Biological Process	GO:0016239	positive regulation of macroautophagy		0.0001863	1	0.002296	0.02195	17	49	KIAA1324,ULK1,BECN1,BNIP3,BNIP3L,SQSTM1,RAB12,PAFAH1B2,RAB3GAP2,PIP4K2A,PIP4K2C,WAC,WDFY3,SUPT5H,CLEC16A,LARP1,SCOC
Inpp5a		GO: Biological Process	GO:0090129	positive regulation of synapse maturation		0.0001901	1	0.002335	0.02232	7	11	CAMK2B,NEURL1,NRXN3,NRXN1,ANAPC2,DAB2IP,RELN
Ric8a		GO: Biological Process	GO:2000650	negative regulation of sodium ion transmembrane transporter activity		0.0001901	1	0.002335	0.02232	7	11	ATP1A2,NEDD4,CAMK2D,SLC9A3R1,PRKCE,NEDD4L,AGRN
Hras		GO: Biological Process	GO:0007173	epidermal growth factor receptor signaling pathway		0.0001922	1	0.002354	0.0225	34	132	ABL2,ADORA1,AP2A1,AP2A2,AP2B1,AKT1,APLP2,DGKD,APP,ARF4,ARHGEF7,NRAS,NEURL1,REPS2,EPS15L1,AP2M1,PIK3R1,PLCG1,EPN1,BCAR1,CSK,DAB2IP,PTK2,PTPN11,PTPRF,RPS27A,PTK2B,SH3GL2,SOX9,UBA52,HRAS,GAREM1,RAB7A,STAM
Chm		GO: Biological Process	GO:0035725	sodium ion transmembrane transport		0.0001922	1	0.002354	0.0225	34	132	SLC24A3,SLC24A4,ANK3,SHROOM2,ATP1A1,ATP1A2,ATP1A3,ATP2B4,NEDD4,NOS1,CAMK2D,SLC9A3R1,NALCN,PRKCE,DLG1,DNM2,SCN1B,SCN8A,FGF12,SLC3A2,SLC8A2,SLC9A1,SCN3B,GPD1L,PLCB1,NEDD4L,AGRN,CHP1,UTRN,YWHAH,KCNK1,SLC17A7,KIF5B,WNK2
Rbfox3		GO: Biological Process	GO:0050771	negative regulation of axonogenesis		0.0001932	1	0.002363	0.02259	22	72	MAG,BCL11A,ULK1,ARHGDIA,SYNGAP1,CDK5R1,SEMA5B,AATK,SEMA3E,DAB1,PTEN,PTK2,RNF6,EPHA7,SEMA4F,SLIT1,SPART,GDI1,THY1,LINGO1,TNR,RTN4
Gaa		GO: Biological Process	GO:0051235	maintenance of location		0.0001978	1	0.002415	0.02309	67	316	ABCA1,ADCY6,TPCN1,OSBPL8,AKT1,ANK2,ANK3,APOE,SPTBN4,ASPH,ATP1A2,MYO5A,NOS1,AP3D1,CALM1,CALM2,CALM3,CAMK2D,SCARB1,CIZ1,PLCG1,FTO,AKAP6,ERO1A,CRY2,ABCG1,PRKACA,PRKCE,DAG1,KEAP1,DBN1,TWF1,G3BP2,TLN2,SHANK1,PTK2B,FKBP1A,SLC30A10,CHERP,PEX5L,NR5A1,GAA,SORL1,JPH4,SREBF2,STAT5B,MPRIP,EHD1,OS9,SUN1,GRIK5,PIP5K1C,PDIA3,THRA,THY1,HTT,HK1,HTR2C,YWHAB,JPH1,POLR2M,SLC30A3,ITPR1,ANKRD13C,SLC17A7,MCOLN1,JPH3
Nptx1		GO: Biological Process	GO:0031145	anaphase-promoting complex-dependent catabolic process		0.0002034	1	0.00248	0.02371	23	77	CDC16,ANAPC2,PSMF1,PSMA1,PSMA6,PSMC1,PSMC2,PSMC3,PSMC5,PSMC6,PSMD1,PSMD2,PSMD3,PSMD5,PSMD7,PSMD8,PSMD9,PSMD11,PSMD12,PSME3,RPS27A,ANAPC5,UBA52
Rptor		GO: Biological Process	GO:0030522	intracellular receptor signaling pathway		0.0002058	1	0.002496	0.02387	64	299	ARID1A,PARP1,AHR,NR3C2,IKBKG,XIAP,MED4,NCOA1,NEDD4,NTRK2,PAK1,STRN3,CRY2,RNF14,NCOR1,PPP5C,IPO13,ANKRD17,CTNNB1,PUM1,CYLD,ZNF536,DAXX,DDX5,NR1D2,ITCH,RARB,HDAC6,RNF4,RNF6,ESRRA,RPS27A,RXRB,RXRG,UBR5,FHL2,FKBP4,SEC14L1,NCOA2,KAT5,SMARCA4,NR5A1,LMO3,TAB2,KMT2E,STAT3,PPARGC1A,BRD8,MAP3K7,PUM2,NR3C1,THRA,THRB,TRAF6,UBA52,UBE2N,PRMT2,DNAJA1,HSPA1B,YWHAH,IKBKB,IRAK1,PMEPA1,NCOA4
Cpeb1		GO: Biological Process	GO:2000311	regulation of AMPA receptor activity		0.0002062	1	0.002496	0.02387	10	21	MEF2C,NLGN3,NRXN1,MINK1,RELN,SHANK1,CACNG2,GSG1L,MAPK8IP2,SHANK3
Mkln1		GO: Biological Process	GO:0048488	synaptic vesicle endocytosis		0.0002062	1	0.002496	0.02387	10	21	AMPH,SYNJ1,OPHN1,TOR1A,ITSN1,SH3GL2,SYT1,GRN,PIP5K1C,SCRIB
Cct8		GO: Biological Process	GO:1903146	regulation of autophagy of mitochondrion		0.0002067	1	0.002496	0.02387	16	45	USP36,BECN1,BNIP3L,ZDHHC8,HDAC6,DNM1L,RNF41,CTTN,WBP11,SREBF2,KAT2A,CLEC16A,ATP13A2,U2AF2,VDAC1,MAP1LC3B
Arhgef9		GO: Biological Process	GO:1901016	regulation of potassium ion transmembrane transporter activity		0.0002067	1	0.002496	0.02387	16	45	ANK2,ANK3,NEDD4,AKAP6,DNM2,FHL1,CAB39,VAMP2,STK39,NEDD4L,AGRN,SUMO1,YWHAE,KCNG1,KCNAB1,KCNS2
Cnksr2		GO: Biological Process	GO:0014743	regulation of muscle hypertrophy		0.0002067	1	0.002496	0.02387	16	45	ADK,PARP1,SLC25A4,ATP2B4,CAMK2D,AKAP6,PPP3CA,PRKCA,GLRX3,SLC9A1,MTOR,NR3C1,GSK3B,IGFBP5,IL6ST,DDX39B
Tmem47		GO: Biological Process	GO:0006835	dicarboxylic acid transport		0.0002196	1	0.002648	0.02532	28	102	ABAT,ADORA1,PPFIA4,PPFIA2,PPFIA3,SLC25A12,ATP1A2,NTRK2,PAK1,TSPOAP1,SLC38A2,DPYSL2,SLC25A22,CLN8,SLC1A1,SLC1A2,SLC1A3,GABBR1,GIPC1,CPLX1,STXBP1,ARL6IP1,VAMP2,SYT1,NR3C1,GRM7,HTT,SLC17A7
Rhot2		GO: Biological Process	GO:1990089	response to nerve growth factor		0.0002256	1	0.002717	0.02598	15	41	AKT1,APC,APP,NTRK2,CREB1,PTN,MAGI2,DNMT1,EEF2,KAT2A,EHD1,RAB35,MICALL1,KCNC1,KCNC2
Prps2		GO: Biological Process	GO:0032410	negative regulation of transporter activity		0.0002272	1	0.002733	0.02612	21	68	ANK3,ATP1A2,NEDD4,CALM1,CALM2,CALM3,CAMK2D,CBARP,SLC9A3R1,UBQLN1,PPP2CA,PRKCE,FGF12,FKBP1A,GNB5,CAB39,STK39,NEDD4L,AGRN,SUMO1,KCNAB1
Sdc3		GO: Biological Process	GO:0009267	cellular response to starvation		0.0002326	1	0.002793	0.0267	33	128	KIAA1324,ULK1,ASNS,BECN1,BMPR2,MTMR3,SLC38A2,RRAGD,PIK3C3,EIF2AK2,WDR59,EIF2S1,LRRK2,IMPACT,RRAGB,FOXO1,MYBBP1A,ATG14,CPEB4,USP33,SREBF2,ATG4B,EHMT2,GLUL,GCN1,KLF10,HNRNPL,GABARAPL1,HSPA8,VLDLR,CADPS2,MAP1LC3B,FADS1
Hspa4l		GO: Biological Process	GO:0060260	regulation of transcription initiation from RNA polymerase II promoter		0.0002376	1	0.002844	0.02719	11	25	AHR,CREB1,PSMC1,PSMC2,PSMC3,PSMC5,PSMC6,CAND1,TAF1,THRA,HMGB1
Jade1		GO: Biological Process	GO:0046856	phosphatidylinositol dephosphorylation		0.0002376	1	0.002844	0.02719	11	25	SYNJ1,SYNJ2,MTMR3,MTMR2,MTMR6,PTEN,PIP4P2,INPP5J,INPP5A,INPP5B,INPP5D
Slco3a1		GO: Biological Process	GO:0035773	insulin secretion involved in cellular response to glucose stimulus		0.0002409	1	0.002871	0.02745	22	73	ADCY5,BRSK2,OXCT1,CDK16,RAB11B,NRXN1,MAP4K4,PPP3CB,RAB11FIP5,PRKCE,C2CD2L,PTPRN,PTPRN2,RAF1,SIDT2,EFNA5,EPHA5,SYBU,GPLD1,TIAM1,VSNL1,KIF5B
Pgm2		GO: Biological Process	GO:0022406	membrane docking		0.0002409	1	0.002871	0.02745	22	73	STX7,USO1,STX16,SNX3,NCAM1,NSF,NRXN1,SNPH,PEX5,STX6,RABEPK,VTI1B,PEX5L,EXOC2,UNC13A,STXBP1,SYT1,CHP1,STX12,NDRG4,VPS33A,RAB7A
Pard3		GO: Biological Process	GO:0071867	response to monoamine		0.0002413	1	0.002871	0.02745	14	37	ADCY6,APLP1,APP,ATP2B4,NOS1,PENK,AKAP6,PRKACA,DNM2,LRRK2,SLC9A1,PPARGC1A,GNB1,GSK3B
Fam20c		GO: Biological Process	GO:0090662	ATP hydrolysis coupled transmembrane transport		0.0002413	1	0.002871	0.02745	14	37	ATP1A1,ATP1A2,ATP1A3,ATP5F1A,ATP5F1B,ATP6V1A,ATP6V1B2,ATP6V0C,ATP6V1E1,ATP6V0B,ATP6V0A1,ATP6AP1,ATP6V0A2,ATP6V0E2
Prkar1b		GO: Biological Process	GO:2000142	regulation of DNA-templated transcription, initiation		0.0002509	1	0.002945	0.02815	13	33	AHR,CREB1,CTNNB1,BCLAF1,PSMC1,PSMC2,PSMC3,PSMC5,PSMC6,CAND1,TAF1,THRA,HMGB1
Pdgfa		GO: Biological Process	GO:0090313	regulation of protein targeting to membrane		0.0002509	1	0.002945	0.02815	13	33	AKT2,OGT,ANK3,CDK5R1,MIEF1,TCAF1,DMTN,CCL13,GDI1,VAMP7,MTCL1,CHP1,MFF
Xiap		GO: Biological Process	GO:0002026	regulation of the force of heart contraction		0.0002509	1	0.002945	0.02815	13	33	GRK2,ATP1A1,ATP1A2,ATP2A2,ATP2B4,NOS1,CAMK2D,PEBP1,PRKCA,GLRX3,SLC9A1,GAA,CSRP3
Stag2		GO: Biological Process	GO:1903335	regulation of vacuolar transport		0.0002511	1	0.002945	0.02815	12	29	SNX3,MTMR2,RAB11B,MAPK1,MAP2K1,LRRK2,VPS35,SORL1,EHD1,VAMP7,SNAPIN,NDRG4
4833439L19Rik		GO: Biological Process	GO:0007617	mating behavior		0.0002511	1	0.002945	0.02815	12	29	APLP2,APP,NCOA1,SERPINE2,PTEN,PPP1R1B,NCOA2,GRN,GRIN1,THRA,THRB,MAPK8IP2
Unc5a		GO: Biological Process	GO:0015800	acidic amino acid transport		0.0002511	1	0.002945	0.02815	12	29	ABAT,SLC25A12,ATP1A2,SLC25A22,CLN8,SLC1A1,SLC1A2,SLC1A3,SLC6A1,ARL6IP1,HTT,SLC17A7
Myo5b		GO: Biological Process	GO:0044705	multi-organism reproductive behavior		0.0002511	1	0.002945	0.02815	12	29	APLP2,APP,NCOA1,SERPINE2,PTEN,PPP1R1B,NCOA2,GRN,GRIN1,THRA,THRB,MAPK8IP2
Lypla1		GO: Biological Process	GO:0035640	exploration behavior		0.0002511	1	0.002945	0.02815	12	29	ABAT,ABL2,KMT2A,PENK,PRKCE,LRRK2,SHANK2,GAD1,TNR,SHANK3,SLC4A10,JPH3
Stau2		GO: Biological Process	GO:0097352	autophagosome maturation		0.0002511	1	0.002945	0.02815	12	29	TECPR1,UBQLN1,RUBCN,VTI1B,VAMP7,CLEC16A,SNAPIN,TSG101,VPS16,VPS33A,UBQLN4,MCOLN1
Pikfyve		GO: Biological Process	GO:1903051	negative regulation of proteolysis involved in cellular protein catabolic process		0.0002512	1	0.002945	0.02815	23	78	APC,CCAR2,NELL1,OPHN1,USP14,PSMF1,PRKCG,N4BP1,DAB2IP,DYNC1LI1,WAC,SCO1,SDCBP,SMARCC1,PCID2,GIPC1,USP19,CLEC16A,TLK2,TPR,HSP90AB1,ZNF207,BAG6
Idh1		GO: Biological Process	GO:0006090	pyruvate metabolic process		0.0002535	1	0.002968	0.02837	30	113	ALDOA,ALDOC,MPI,OGT,BSG,OGDH,PC,PDHB,PDK2,PFKL,PFKP,PGAM1,PGK1,PGM1,PKM,NCOR1,DLAT,DLD,ENO2,PRKAG2,SIRT6,GAPDH,STAT3,ME3,PPARGC1A,GPI,HTT,HK1,EIF6,PDHX
Creb1		GO: Biological Process	GO:0032092	positive regulation of protein binding		0.0002584	1	0.003016	0.02883	24	83	ABL2,MEF2C,ADD1,MEN1,BMP2,ARHGEF7,KRIT1,GNL3L,HERPUD1,CRBN,LRRK2,FKBP1A,MAPRE1,USP33,PLK2,PLXND1,PLCL2,GSK3B,AKTIP,TIAM1,AGRN,HSPA4,HSP90AB1,MAP1LC3B
Ndufs1		GO: Biological Process	GO:0051352	negative regulation of ligase activity		0.0002584	1	0.003016	0.02883	24	83	CDC16,ANAPC2,PSMF1,PSMA1,PSMA6,PSMC1,PSMC2,PSMC3,PSMC5,PSMC6,PSMD1,PSMD2,PSMD3,PSMD5,PSMD7,PSMD8,PSMD9,PSMD11,PSMD12,PSME3,RPS27A,ANAPC5,UBA52,LIMK1
Nrp2		GO: Biological Process	GO:0051017	actin filament bundle assembly		0.0002614	1	0.003046	0.02912	34	134	ABL2,ADD1,CUL3,GAS7,SHROOM2,PHACTR1,BRAF,NF2,PAK1,PIK3R1,PIK3R2,BAG4,DBN1,SHANK1,DPYSL3,LPAR1,DMTN,PTK2B,BAIAP2,PPP1R9A,SORBS1,SLC9A1,MTOR,CLASP2,CLASP1,PDCD10,TPM1,SYNPO,TMEFF2,SHANK3,FMN2,LCP1,LIMK1,SMAD3
Mob4		GO: Biological Process	GO:0051963	regulation of synapse assembly		0.0002628	1	0.003059	0.02924	25	88	MEF2C,ADGRB1,ADGRB2,NTRK2,NLGN3,NRXN3,NRXN1,PRKCA,CLSTN3,PTK2,EFNA5,ROBO2,EPHA7,SYNDIG1,PPP1R9A,CLSTN1,SLIT1,STAU2,CLSTN2,GRIN1,THBS2,BHLHB9,AGRN,SHANK3,IL1RAP
Coq10b		GO: Biological Process	GO:0048010	vascular endothelial growth factor receptor signaling pathway		0.0002645	1	0.003072	0.02937	27	98	ACTB,ACTG1,NEDD4,BMPR2,SH2D2A,SHC2,PIK3CB,PIK3R1,PIK3R2,BCAR1,PRKCB,DAB2IP,PTK2,ELMO1,ABI1,PDCD6,PTK2B,CCL13,BAIAP2,CYFIP2,ELMO2,FYN,NCKAP1,CYFIP1,HSP90AA1,VEGFA,VEGFB
Sf3b1		GO: Biological Process	GO:0045921	positive regulation of exocytosis		0.0002647	1	0.003072	0.02937	26	93	AP1G1,CADPS,ATP6AP1,CACNA1I,CACNA1H,CACNA1G,SEPT5,PRKCA,PDCD6IP,SDCBP,EXOC2,CLASP2,STXBP1,VAMP7,PLCB1,SYT1,CLASP1,ATP13A2,NCS1,TSG101,VSNL1,RAB15,CADPS2,RAB7A,STXBP5,STAM
Slc39a10		GO: Biological Process	GO:0060024	rhythmic synaptic transmission		0.0002693	1	0.003103	0.02966	5	6	CACNA1A,CACNA2D2,CHAT,NLGN3,PTEN
Slc40a1		GO: Biological Process	GO:0097106	postsynaptic density organization		0.0002693	1	0.003103	0.02966	5	6	NRXN1,NRXN2,RELN,PTEN,SHANK3
Als2		GO: Biological Process	GO:1902774	late endosome to lysosome transport		0.0002693	1	0.003103	0.02966	5	6	LRRK2,VPS35,VPS41,VPS39,SNAPIN
Map4k4		GO: Biological Process	GO:0097107	postsynaptic density assembly		0.0002693	1	0.003103	0.02966	5	6	NRXN1,NRXN2,RELN,PTEN,SHANK3
Eif5b		GO: Biological Process	GO:2000324	positive regulation of glucocorticoid receptor signaling pathway		0.0002693	1	0.003103	0.02966	5	6	NTRK2,PPP5C,NCOA2,LMO3,NR3C1
2010300C02Rik		GO: Biological Process	GO:0006941	striated muscle contraction		0.0002732	1	0.003143	0.03004	39	161	ADORA1,GRK2,ALDOA,ANK2,ASPH,ATP1A1,ATP1A2,ATP1A3,ATP2A2,NOS1,CACNA2D1,CACNB2,CALM1,CALM2,CALM3,CAMK2D,HOMER1,AKAP6,PRKACA,EEF2,RPS6KB1,SCN1B,FGF12,SLC9A1,MTOR,GAA,SCN3B,GPD1L,NEDD4L,SYNM,AGRN,TPM1,SUMO1,HSP90AA1,VEGFB,IKBKB,CXCR4,KCNH2,CSRP3
Tmeff2		GO: Biological Process	GO:0006396	RNA processing		0.0002811	1	0.003229	0.03086	163	913	AARS,RBM10,CLK4,MBNL1,WDR18,ADAR,ADARB1,AKT2,ELP1,APLP1,APP,RRP1,KHSRP,DROSHA,RTCA,CCAR2,RNMT,NCBP1,ZPR1,NONO,NOVA1,NUDT16,CCNH,PDE12,NOLC1,EFTUD2,SCAF1,PPIG,PRPF40B,RBM27,CLK2,PIK3R1,ZRANB2,DDX23,C2orf49,QKI,PLRG1,SYF2,RBM39,WTAP,PPP1R8,NCOR1,PPP2CA,NCOR2,PPP2R1A,CSNK1E,RBFOX1,PRKACA,CSTF2,MAP2K1,CHTOP,SART3,DHX38,ALKBH5,DDX1,DDX5,DHX9,DDX46,PWP2,TPRKB,PQBP1,TRNT1,SUGP2,MBNL2,RBM5,RPL3,RPL4,RPL7…
Coa5		GO: Biological Process	GO:0045454	cell redox homeostasis		0.0002846	1	0.003264	0.03121	21	69	TXNDC16,APEX1,NOS1,KRIT1,P4HB,TMX3,ERO1A,QSOX1,DLD,TMX2,TXNDC15,MAGT1,GLRX3,SELENOS,GCLC,DNAJC16,PDIA3,TMX4,NNT,TXNRD1,ERO1B
Inpp4a		GO: Biological Process	GO:0007266	Rho protein signal transduction		0.0003126	1	0.003581	0.03423	39	162	ABCA1,ABL2,ABR,PREX1,CUL3,ALS2,APOE,ARHGAP1,ARHGAP5,ARHGDIA,FLCN,BCR,ARHGEF7,KALRN,ARHGEF2,CDH2,CFL1,ADGRG1,ITSN2,ARHGEF3,ARHGEF26,ARHGAP32,ARHGEF17,RAF1,RASGRF1,RASGRF2,LPAR1,BAIAP2,HACD3,ITSN1,PREX2,ARHGEF9,ARHGEF12,ARHGEF18,TIAM1,PDCD10,TRIO,LIMK1,SPATA13
Plekhb2		GO: Biological Process	GO:1903363	negative regulation of cellular protein catabolic process		0.0003149	1	0.003602	0.03444	24	84	APC,CCAR2,NELL1,OPHN1,USP14,PSMF1,PRKCG,N4BP1,DAB2IP,DYNC1LI1,WAC,SCO1,SDCBP,SMARCC1,PCID2,GIPC1,USP19,CLEC16A,TLK2,ATP13A2,TPR,HSP90AB1,ZNF207,BAG6
Dst		GO: Biological Process	GO:0051170	nuclear import		0.0003158	1	0.003605	0.03447	67	321	ADAR,PARP1,AKT1,RERE,MBTPS1,ZPR1,PRICKLE1,NUP88,PDE2A,CFL1,SLC9A3R1,PIK3R1,PIK3R2,AKAP6,CRY2,PPP2CA,CSE1L,PPP3CA,PPP3CB,PKIA,IPO13,MAPK1,CTNNB1,DAB2IP,CYLD,DAG1,KEAP1,G3BP2,PHIP,RANBP1,IPO4,TRIM28,UBR5,AGAP3,CHERP,IPO7,HIKESHI,NCKIPSD,SIX3,RBM22,SLC9A1,IPO9,MTOR,NUP133,SPTBN1,STAT3,SULF2,GNAQ,FBXW11,PDIA3,GSK3B,THRA,HTT,CHP1,TPR,KPNA6,HSPA8,HSP90AA1,HSP90AB1,ZIC1,SPRN,KPNA1,KPNB1,KPNA2,IPO5,NUP10…
Mff		GO: Biological Process	GO:0019319	hexose biosynthetic process		0.0003164	1	0.003605	0.03447	27	99	ACADM,MDH1,MDH2,ALDOA,ALDOC,AKR1B1,OGT,SLC25A12,PC,PDK2,PGAM1,PGK1,PGM1,CLK2,GNPDA1,ENO2,CHST15,FOXO1,SELENOS,ARPP19,GAPDH,KAT2A,PPARGC1A,GOT2,GPD2,GPI,NR3C1
B3gat2		GO: Biological Process	GO:0010771	negative regulation of cell morphogenesis involved in differentiation		0.0003166	1	0.003605	0.03447	33	130	MAG,BCL11A,ULK1,ARHGDIA,SYNGAP1,CDK5R1,NLGN3,SEMA5B,PPP2CA,AATK,PPP3CA,CTNNB1,SEMA3E,DAB2IP,DAB1,PTEN,PTK2,EFNA5,RNF6,DMTN,EPHA7,SEMA4F,SLIT1,SPART,GDI1,GSK3B,THY1,LINGO1,TNR,TTC3,GORASP1,YWHAH,RTN4
Sphkap		GO: Biological Process	GO:1902275	regulation of chromatin organization		0.0003365	1	0.003827	0.03659	40	168	MEN1,KMT2A,OGT,FLCN,UHRF2,NOS1,CAMK2D,TRIP12,PHF1,NCOR1,AUTS2,CTNNB1,CHTOP,SART3,NOC2L,DAXX,SETDB1,TLK1,DNMT1,HDAC5,MAP1S,TRIM28,UBR5,MTF2,SKI,KDM2A,WDR61,KDM4B,KAT2A,PPARGC1A,EHMT2,SUPT6H,TLK2,SETD7,TPR,HMGA1,UBE2N,VEGFA,NELFA,TADA2B
Igfbp5		GO: Biological Process	GO:0006814	sodium ion transport		0.0003384	1	0.003843	0.03674	49	218	SLC24A3,SLC24A4,AKT1,AKT2,ANK3,SHROOM2,SPTBN4,ATP1A1,ATP1A2,ATP1A3,ATP2B4,NEDD4,NOS1,CAMK2D,SLC38A2,SERPINE2,SLC9A3R1,NALCN,CNTN1,CPOX,PRKCE,PRSS8,SLC38A10,DLG1,SLC23A2,DNM2,SCN1B,SCN8A,FGF12,SGK1,SLC3A2,SLC8A2,SLC9A1,SCN3B,AHCYL1,GPD1L,PLCB1,NEDD4L,AGRN,CHP1,UTRN,YWHAH,IKBKB,SLC38A1,KCNK1,SLC17A7,KIF5B,WNK2,SLC4A10
Dnajb2		GO: Biological Process	GO:0030336	negative regulation of cell migration		0.000352	1	0.003992	0.03816	50	224	ABR,ABHD6,ADARB1,ADORA1,OSBPL8,APEX1,APOE,ARHGDIA,FLCN,BCR,BRAF,NF2,WASL,KRIT1,ADGRG1,SLC9A3R1,CLIC4,DAB2IP,TCAF1,DAG1,PTEN,PTK2,PTN,MAGI2,PTPRG,PTPRR,SRGAP3,DPYSL3,HDAC5,RNF41,TRIB1,NRG3,CLASP2,STAT3,PPARGC1A,PLCB1,RABGEF1,CLASP1,GSK3B,THY1,NISCH,PDCD10,TPM1,GTPBP4,HMGB1,TMEFF2,IGFBP5,NDRG4,C16orf45,LRP1
Ptprn		GO: Biological Process	GO:0030433	ubiquitin-dependent ERAD pathway		0.0003542	1	0.004	0.03823	21	70	STT3B,USP14,UBQLN1,RNF185,HERPUD1,PSMC1,PSMC2,PSMC3,PSMC5,PSMC6,TOR1A,BCAP31,SEL1L,JKAMP,ERLIN1,SELENOS,USP19,OS9,DNAJB2,VCP,UBE2J2
Speg		GO: Biological Process	GO:0043242	negative regulation of protein complex disassembly		0.0003542	1	0.004	0.03823	21	70	MAP1A,MAP1B,ADD1,APC,SHROOM2,SPTBN4,CAPZA2,CAPZB,ARHGEF2,TWF1,HDAC6,DMTN,KATNB1,SPTAN1,SPTB,SPTBN1,SPTBN2,CLASP2,CARMIL2,CLASP1,C16orf45
Stk11ip		GO: Biological Process	GO:1903053	regulation of extracellular matrix organization		0.0003552	1	0.004	0.03823	13	34	ABL2,DDR1,CST3,DAG1,ANTXR1,SOX9,CLASP2,PHLDB1,CARMIL2,CLASP1,LEMD3,HSPA8,SMAD3
Trip12		GO: Biological Process	GO:0016601	Rac protein signal transduction		0.0003552	1	0.004	0.03823	13	34	OGT,ALS2,WASF1,CAMK2D,ELMO1,DNM2,RASGRF1,ABI2,HACD3,NCKAP1,CYFIP1,TIAM1,NISCH
Itm2c		GO: Biological Process	GO:2000171	negative regulation of dendrite development		0.0003552	1	0.004	0.03823	13	34	BCL11A,APOE,NLGN3,FAT3,PPP3CA,PTEN,ASAP1,PTPRZ1,SEZ6,PLK2,GSK3B,GORASP1,YWHAH
Psmd1		GO: Biological Process	GO:0061718	glucose catabolic process to pyruvate		0.0003605	1	0.004031	0.03854	11	26	ALDOA,ALDOC,PFKL,PFKP,PGAM1,PGK1,PKM,ENO2,GAPDH,GPI,HK1
Ncl		GO: Biological Process	GO:0061621	canonical glycolysis		0.0003605	1	0.004031	0.03854	11	26	ALDOA,ALDOC,PFKL,PFKP,PGAM1,PGK1,PKM,ENO2,GAPDH,GPI,HK1
Epha4		GO: Biological Process	GO:0070897	DNA-templated transcriptional preinitiation complex assembly		0.0003605	1	0.004031	0.03854	11	26	AHR,CREB1,PSMC1,PSMC2,PSMC3,PSMC5,PSMC6,CAND1,TAF1,THRA,HMGB1
Pde6d		GO: Biological Process	GO:0006735	NADH regeneration		0.0003605	1	0.004031	0.03854	11	26	ALDOA,ALDOC,PFKL,PFKP,PGAM1,PGK1,PKM,ENO2,GAPDH,GPI,HK1
Serpine2		GO: Biological Process	GO:2000144	positive regulation of DNA-templated transcription, initiation		0.0003605	1	0.004031	0.03854	11	26	AHR,CREB1,CTNNB1,BCLAF1,PSMC1,PSMC2,PSMC3,PSMC5,PSMC6,CAND1,TAF1
Eif4e2		GO: Biological Process	GO:0042551	neuron maturation		0.000366	1	0.004065	0.03886	16	47	ABL2,APP,SPTBN4,NRCAM,OPA1,CLN5,DLG2,LHX6,LRRK2,MTOR,NFASC,GNAQ,CNTN2,GSK3B,AGRN,MTCH1
Stk25		GO: Biological Process	GO:0048668	collateral sprouting		0.0003661	1	0.004065	0.03886	12	30	BCL11A,ULK1,APP,SEPT7,IST1,ZEB2,HDAC6,DVL1,EFNA5,EPHA7,SPART,COBL
Atg4b		GO: Biological Process	GO:0061615	glycolytic process through fructose-6-phosphate		0.0003661	1	0.004065	0.03886	12	30	ALDOA,ALDOC,MPI,PFKL,PFKP,PGAM1,PGK1,PKM,ENO2,GAPDH,GPI,HK1
Inpp5d		GO: Biological Process	GO:0010922	positive regulation of phosphatase activity		0.0003661	1	0.004065	0.03886	12	30	MEF2C,BMP2,CALM1,CALM2,CALM3,AKAP6,PPP2CA,PTPA,MAGI2,GPLD1,SLC39A10,SMAD3
Atg16l1		GO: Biological Process	GO:0000266	mitochondrial fission		0.0003661	1	0.004065	0.03886	12	30	BNIP3,OPA1,SLC25A46,MIEF1,PPP2R2B,DNM1L,LRRK2,MTFP1,PPARGC1A,MTFR1L,INF2,MFF
Lrrfip1		GO: Biological Process	GO:0046324	regulation of glucose import		0.000368	1	0.004074	0.03895	22	75	OSBPL8,AKT1,AKT2,REPIN1,PIK3R1,PIK3R2,CREBL2,PRKCA,APPL1,PRKCZ,PTPN11,PID1,RPS6KB1,RTN2,PRKAG2,SORBS1,SIRT6,SLC1A2,MGEA5,LMBRD1,SELENOS,ARPP19
Cln8		GO: Biological Process	GO:0014897	striated muscle hypertrophy		0.000368	1	0.004074	0.03895	22	75	MEF2C,ADK,PARP1,SLC25A4,ATP2A2,ATP2B4,CAMK2D,AKAP6,PPP3CA,PRKCA,MAP2K4,GLRX3,SLC9A1,MTOR,CAMTA2,NR3C1,GSK3B,TIAM1,IGFBP5,IL6ST,DDX39B,CSRP3
2310035C23Rik		GO: Biological Process	GO:1904951	positive regulation of establishment of protein localization		0.0003732	1	0.004127	0.03945	107	565	ABAT,ABL2,CNST,PARP1,AKT1,AKT2,USP36,DPP10,ANK3,RANBP3,APBB1,ASPH,DYNLL1,CDK5R1,ZPR1,NNAT,CAMK4,CCT6A,OXCT1,PAEP,ZDHHC8,NRXN1,PIK3R1,PIK3R2,MIEF1,AKAP6,MYRIP,CLIP3,PPP3CA,PPP3CB,DYNLL2,PRKACA,PRKCE,PRKCZ,TCAF1,ATG13,PSMD8,PSMD9,B3GAT3,C2CD2L,DLG1,DPP6,DNM1L,RASGRP1,BCAP31,TRIM28,UBR5,ARIH2,CCL13,CHERP,MYO18A,SORBS1,RBM22,SLC9A1,PRELID3A,CCT5,VPS35,CCT8,TMEM30A,MGEA5,SORL1,WBP11,SPTBN1,SREBF2,KAT2…
Pam		GO: Biological Process	GO:0006457	protein folding		0.0003776	1	0.004167	0.03983	52	236	AARS,RGS9,CCT6A,P4HB,PPIG,CLU,SELENOF,TMX3,ERO1A,BAG4,QSOX1,PEX19,RIC3,DNAJB6,TOR1A,RGS7,DNAJA2,FKBP1A,FKBP4,HSPA4L,CDC37L1,CCT5,GNB5,CCT8,HSPH1,ST13,GANAB,GNAI1,GNAI3,GNAO1,GNB1,TBCD,TCP1,PDIA3,TMX4,HSP90B2P,FKBP9,DNAJC21,DNAJC7,PPIL2,FKBP8,DNAJB2,DNAJA1,HSPA1B,HSPA8,HSP90AA1,HSP90AB1,DNAJB1,ERO1B,UGGT1,LMAN2L,LRPAP1
Actr3		GO: Biological Process	GO:0010035	response to inorganic substance		0.0003779	1	0.004167	0.03983	106	559	ABAT,ADCY1,MEF2A,MEF2C,PARP1,KMT2A,AKR1B1,ANK3,APBB1,APEX1,APP,SLC25A12,ASPH,BECN1,ATP2B4,NCAM1,CCND1,NEDD4,BNIP3,BRAF,BSG,CACNA1H,CACNA1G,NOS1,CA2,NPC1,NPTX1,CALM1,CALM2,CALM3,CAMK2B,CAMK2D,CASP9,ENTPD6,PAM,PDGFA,PENK,CPNE6,CLU,HOMER1,KLF6,EGLN1,CLIC4,CPOX,CREB1,ATF2,SLC40A1,PPP2CB,PPP3CA,PPP5C,CTNNB1,MAPK9,PSAP,DAXX,KEAP1,PTEN,DNM2,DNMT1,DNMT3A,HDAC6,PDCD6,EEF2,RNF4,EIF2S1,PLEKHA1,DMTN,LRRK2,IM…
Dars		GO: Biological Process	GO:0018394	peptidyl-lysine acetylation		0.000383	1	0.004217	0.04031	40	169	TRRAP,KMT2A,OGT,EP400,APBB1,HAT1,NCOA1,FLCN,NOS1,GTF3C4,POR,ATF2,KANSL1,MORF4L2,AUTS2,NOC2L,HDAC5,PHF20,JADE1,ATAT1,NCOA2,KAT5,SMARCA4,MGEA5,KAT2A,SRCAP,PPARGC1A,BRD8,MORF4L1,TAF1,MAP3K7,USP22,KAT7,HCFC1,MEAF6,POLE4,TADA2B,BRPF1,BAG6,KAT14
Tsn		GO: Biological Process	GO:0014015	positive regulation of gliogenesis		0.0003939	1	0.004331	0.0414	19	61	MAG,BIN1,BMP2,SYNJ1,ENPP2,SERPINE2,QKI,PTK2,PTPRZ1,ETV5,SOX8,ATXN1,MTOR,GFAP,TIAM1,IL6ST,RNF112,CXCR4,RTN4
Csrp1		GO: Biological Process	GO:1902533	positive regulation of intracellular signal transduction		0.0003946	1	0.004333	0.04142	169	958	ABL2,SPRED2,ADORA1,KITLG,RPTOR,OSBPL8,MAP3K10,AKR1B1,IKBKG,ALS2,ARAF,ASPH,FLCN,BECN1,ATP6AP1,NCAM1,NEDD4,BMP2,BRAF,MMD2,DIRAS1,CALM1,CALM2,CALM3,CAMK2D,NTRK2,SPAG9,TMED4,CD8A,PEBP1,PAK1,DGKI,CD81,CDH2,PDGFA,ADGRG1,TERF2IP,SLC9A3R1,SHC2,RRAGD,CLU,PIK3CB,PLCG1,ZDHHC13,AKAP6,MAGED1,SEPT4,MINK1,BAG4,ZNF385A,CRKL,PPP5C,CSK,ANKRD17,PRKCA,PRKCB,PRKCE,PRKCZ,MAPK1,CTNNB1,PUM1,MAPK10,MAP2K1,MAP2K7,EIF2AK2,…
Arl8a		GO: Biological Process	GO:0006900	vesicle budding from membrane		0.0003986	1	0.004371	0.04179	31	121	AP1B1,AP2B1,CUL3,USO1,SNX3,NAPA,WASL,NSF,VAPB,SEC22B,GOSR2,SEC24C,TMED9,CHMP7,SNAP91,RAB1A,PDCD6IP,CNIH1,ATP8A1,SEC24B,SEC23A,VPS37A,MYO18A,PPP6R1,NSG1,GOLGA2,GRIA1,HIP1,TSG101,GORASP1,SAR1A
Rassf5		GO: Biological Process	GO:1901201	regulation of extracellular matrix assembly		0.0004016	1	0.004381	0.04188	7	12	DAG1,ANTXR1,SOX9,CLASP2,PHLDB1,CLASP1,SMAD3
Nucks1		GO: Biological Process	GO:0048311	mitochondrion distribution		0.0004016	1	0.004381	0.04188	7	12	MEF2A,OGT,SYNJ2,LRRK2,KAT2A,CLUH,ATCAY
Nfasc		GO: Biological Process	GO:1902306	negative regulation of sodium ion transmembrane transport		0.0004016	1	0.004381	0.04188	7	12	ATP1A2,NEDD4,CAMK2D,SLC9A3R1,PRKCE,NEDD4L,AGRN
Ppfia4		GO: Biological Process	GO:1901203	positive regulation of extracellular matrix assembly		0.0004017	1	0.004381	0.04188	6	9	DAG1,SOX9,CLASP2,PHLDB1,CLASP1,SMAD3
Atp2b4		GO: Biological Process	GO:0030041	actin filament polymerization		0.0004069	1	0.004432	0.04236	39	164	ADD1,PREX1,GAS7,SPTBN4,WASF1,WASL,CAPZA2,CAPZB,WIPF3,PIK3R2,BAG4,PRKCE,DBN1,TWF1,DLG1,CORO7,ACTR3,ARPC2,ABI2,CTTN,DMTN,PTK2B,BAIAP2,PPP1R9A,MTOR,NCKAP1,SPTAN1,SPTB,SPTBN1,SPTBN2,WASF3,JMY,CYFIP1,COBL,GMFB,CARMIL2,WIPF1,FMN2,WIPF2
Stx6		GO: Biological Process	GO:0010611	regulation of cardiac muscle hypertrophy		0.000411	1	0.00447	0.04273	15	43	ADK,PARP1,SLC25A4,ATP2B4,CAMK2D,AKAP6,PPP3CA,PRKCA,GLRX3,SLC9A1,MTOR,NR3C1,GSK3B,IL6ST,DDX39B
Glul		GO: Biological Process	GO:0071242	cellular response to ammonium ion		0.0004177	1	0.004537	0.04337	17	52	GRK2,CDK5R1,DNM2,RGS10,LRRK2,GABRA1,GABRB3,GABRG2,EHMT2,PLCB1,PPP1R9B,GNA11,GNAQ,GNB1,GSK3B,AGRN,KCNC2
Rgl1		GO: Biological Process	GO:0050684	regulation of mRNA processing		0.0004262	1	0.004623	0.04419	29	111	RBM10,MBNL1,ADARB1,NCBP1,NOVA1,WTAP,RBFOX1,DDX5,MBNL2,RBM5,SF3A1,NSRP1,SRSF3,SRSF6,SRSF7,TRA2B,CPEB3,AHCYL1,SRSF10,SUPT5H,SUPT6H,RBMX,TMBIM6,CELF3,U2AF2,HNRNPL,HSPA8,RBFOX3,CELF4
Rnf2		GO: Biological Process	GO:0038026	reelin-mediated signaling pathway		0.0004351	1	0.004693	0.04487	4	4	DAB2IP,RELN,VLDLR,LRP8
Coq8a		GO: Biological Process	GO:0032286	central nervous system myelin maintenance		0.0004351	1	0.004693	0.04487	4	4	MYRF,CLU,FA2H,PTEN
Cdc42bpa		GO: Biological Process	GO:0090168	Golgi reassembly		0.0004351	1	0.004693	0.04487	4	4	VCPIP1,STK25,PDCD10,YWHAZ
Parp1		GO: Biological Process	GO:0097118	neuroligin clustering involved in postsynaptic membrane assembly		0.0004351	1	0.004693	0.04487	4	4	CDH2,NRXN1,NRXN2,MAGI2
Capn2		GO: Biological Process	GO:0030100	regulation of endocytosis		0.000438	1	0.004709	0.04501	50	226	ABL2,ABR,MBL2,ADD1,MIB1,BIN1,SNX3,BCR,SYNJ1,MTMR2,WASL,OPHN1,SCARB1,PACSIN3,PIK3CB,CLIP3,CSK,PRKCA,PRKCG,RUBCN,SNPH,SIRPA,PTEN,DNAJC6,PTK2,MAGI2,SNAP91,DNM2,RAP1GAP,TOR1A,TNK2,CBLL1,EHD4,CCL13,SDCBP,ANKFY1,SH3GL2,AAK1,RUFY1,EPN2,RABGEF1,NEDD4L,KIF3A,PARD3,HIP1,HMGB1,TSG101,TUB,HSPA8,VEGFA
Rgs7		GO: Biological Process	GO:0048708	astrocyte differentiation		0.0004383	1	0.004709	0.04501	21	71	MAG,ABL2,BIN1,PLPP3,MYCN,BMP2,SERPINE2,PLP1,MAPK1,MAP2K1,DAB1,PTPN11,TSPAN2,EPHA4,SOX8,FGFR3,SOX9,GFAP,STAT3,CNTN2,IL6ST
Blzf1		GO: Biological Process	GO:0048024	regulation of mRNA splicing, via spliceosome		0.0004383	1	0.004709	0.04501	21	71	RBM10,MBNL1,WTAP,RBFOX1,DDX5,MBNL2,RBM5,SF3A1,NSRP1,SRSF3,SRSF6,SRSF7,TRA2B,SRSF10,RBMX,CELF3,U2AF2,HNRNPL,HSPA8,RBFOX3,CELF4
Astn1		GO: Biological Process	GO:0009179	purine ribonucleoside diphosphate metabolic process		0.0004479	1	0.004799	0.04588	27	101	NUDT9,ALDOA,ALDOC,MPI,OGT,NUDT16,OGDH,PFKL,PFKP,PGAM1,PGK1,PGM1,PKM,NCOR1,AK5,DLG1,DLG2,DLG3,ENO2,PRKAG2,SIRT6,GAPDH,STAT3,PPARGC1A,GPI,HK1,EIF6
Abl2		GO: Biological Process	GO:0009135	purine nucleoside diphosphate metabolic process		0.0004479	1	0.004799	0.04588	27	101	NUDT9,ALDOA,ALDOC,MPI,OGT,NUDT16,OGDH,PFKL,PFKP,PGAM1,PGK1,PGM1,PKM,NCOR1,AK5,DLG1,DLG2,DLG3,ENO2,PRKAG2,SIRT6,GAPDH,STAT3,PPARGC1A,GPI,HK1,EIF6
Kctd3		GO: Biological Process	GO:0090559	regulation of membrane permeability		0.0004512	1	0.004828	0.04615	22	76	SLC25A4,DYNLL1,BNIP3,BNIP3L,CAMK2A,MPV17L,ATF2,DYNLL2,RHOT1,SLC9A1,MTOR,STAT3,YWHAQ,GSK3B,HTT,MTCH2,HSPA8,YWHAB,YWHAE,YWHAH,YWHAZ,RHOT2
Slc30a10		GO: Biological Process	GO:0060261	positive regulation of transcription initiation from RNA polymerase II promoter		0.0004539	1	0.004842	0.04629	9	19	AHR,CREB1,PSMC1,PSMC2,PSMC3,PSMC5,PSMC6,CAND1,TAF1
Mark1		GO: Biological Process	GO:0090083	regulation of inclusion body assembly		0.0004539	1	0.004842	0.04629	9	19	APOE,CLU,PSMC5,PSMC6,DNAJB6,SORL1,DNAJB2,HSPA1B,DNAJB1
Lpgat1		GO: Biological Process	GO:0014009	glial cell proliferation		0.000455	1	0.004842	0.04629	14	39	NF2,PENK,CLU,CREB1,CTNNB1,PTK2,PTN,EEF2,ETV5,PTK2B,ATXN1,SKI,MTOR,GFAP
Angel2		GO: Biological Process	GO:0007212	dopamine receptor signaling pathway		0.000455	1	0.004842	0.04629	14	39	ADCY5,ADCY6,RGS9,SLC9A3R1,LRRK2,NSG1,GNA11,GNAI3,GNAL,GNAO1,GNAQ,GNB1,GSK3B,HTT
Plxna2		GO: Biological Process	GO:0000245	spliceosomal complex assembly		0.0004609	1	0.004898	0.04682	18	57	MBNL1,DDX23,SART3,DDX1,RBM5,SF3A1,SRSF5,SRSF6,SLU7,CELF1,CELF2,SNRNP200,SRSF10,LUC7L3,RBMX,CELF4,PRPF6,DDX39B
Nmt2		GO: Biological Process	GO:0036503	ERAD pathway		0.0004615	1	0.004898	0.04682	24	86	BRSK2,STT3B,USP14,UBQLN1,RNF185,HERPUD1,PSMC1,PSMC2,PSMC3,PSMC5,PSMC6,TOR1A,BCAP31,MARCH6,SEL1L,JKAMP,ERLIN1,SELENOS,USP19,OS9,DNAJB2,VCP,UBE2J2,BAG6
Frmd4a		GO: Biological Process	GO:0061572	actin filament bundle organization		0.0004694	1	0.004975	0.04756	34	138	ABL2,ADD1,CUL3,GAS7,SHROOM2,PHACTR1,BRAF,NF2,PAK1,PIK3R1,PIK3R2,BAG4,DBN1,SHANK1,DPYSL3,LPAR1,DMTN,PTK2B,BAIAP2,PPP1R9A,SORBS1,SLC9A1,MTOR,CLASP2,CLASP1,PDCD10,TPM1,SYNPO,TMEFF2,SHANK3,FMN2,LCP1,LIMK1,SMAD3
Uap1		GO: Biological Process	GO:0006650	glycerophospholipid metabolic process		0.0004859	1	0.005144	0.04918	65	314	KITLG,SERINC1,ARF3,SYNJ1,SYNJ2,MTMR3,MTMR2,PIGQ,MTMR6,MTMR4,SCARB1,PAFAH1B1,PCYT1A,PDGFA,ENPP2,CHAT,CHKB,CPNE6,PIK3C3,PIK3CB,PIK3CD,PIK3R1,PIK3R2,PI4KA,PIP4K2A,MBOAT7,LPIN2,PITPNM3,PNPLA8,IP6K1,PTEN,PTPN11,LPGAT1,PIP4K2C,LPCAT1,AGPAT5,ETNK1,FGFR3,FAR1,PIP4P2,IP6K2,AGPAT1,EFR3B,FYN,INPP5J,SMG1,MBOAT2,EFR3A,GPD1L,PLCB1,SERINC3,GPAT4,GPLD1,PIP5K1C,GPCPD1,HTR2C,IMPA1,INPP4A,INPP5A,INPP5B,INPP5D,SLC27…
Vamp4		GO: Biological Process	GO:1903008	organelle disassembly		0.0004877	1	0.005156	0.04929	50	227	MAP1A,FUNDC1,MDH1,ULK1,USP36,BECN1,BNIP3,BNIP3L,SQSTM1,PFKP,ZDHHC8,KIAA1549L,MAP2K1,ATG13,PHYHIP,IST1,HDAC6,ATG2B,DNM1L,RFWD3,DZANK1,EIF2S1,RNF41,MARK2,CTTN,ATG14,ZCCHC17,SLC1A3,SLC1A4,SLC6A1,CSPG5,WBP11,SPAST,SREBF2,KAT2A,ATG2A,PPARGC1A,ATG4B,CLEC16A,GOLGA2,ATP13A2,ATG4C,U2AF2,GABARAPL1,VDAC1,IPPK,TXLNA,KIF5B,MAP1LC3B,KLC1
Prdx6		GO: Biological Process	GO:1903169	regulation of calcium ion transmembrane transport		0.0004931	1	0.005206	0.04977	33	133	ANK2,ASPH,ATP1A2,MYO5A,NOS1,CACNA2D1,CACNB1,CACNB2,CACNB3,CACNB4,CALM1,CALM2,CALM3,CAMK2D,CBARP,PLCG1,AKAP6,UBQLN1,PPP2CA,PRKACA,PRKCE,PTK2B,FKBP1A,SLC9A1,GNB5,TSPAN13,JPH4,STIM1,THY1,HTT,SUMO1,JPH1,JPH3
Stam		GO: Biological Process	GO:2000785	regulation of autophagosome assembly		0.0004941	1	0.00521	0.04981	13	35	TBC1D14,KIAA1324,IFT20,MTMR3,RAB3GAP2,PIP4K2A,UBQLN1,FEZ1,PIP4K2C,LRRK2,EHMT2,RAB7A,PIKFYVE
Rabgap1l		GO: Biological Process	GO:0010507	negative regulation of autophagy		0.0004952	1	0.005215	0.04985	19	62	TBC1D14,AKT1,NRBP2,NPC1,UBQLN1,FEZ1,POLDIP2,RUBCN,QSOX1,RNF41,LRRK2,MTOR,TAB2,EHMT2,CLEC16A,GOLGA2,TLK2,WDR6,UBQLN4
Pip4k2a		GO: Biological Process	GO:0010882	regulation of cardiac muscle contraction by calcium ion signaling		0.0005139	1	0.005397	0.0516	10	23	ANK2,ASPH,ATP1A2,ATP2A2,CALM1,CALM2,CALM3,CAMK2D,PRKACA,SLC9A1
Bmi1		GO: Biological Process	GO:0097190	apoptotic signaling pathway		0.0005139	1	0.005397	0.0516	116	626	MAPT,HIPK1,ADORA1,PARP1,KITLG,AKT1,MNT,MKL1,CUL4A,CUL3,CUL1,SH3RF1,IKBKG,MKNK1,FLCN,CCAR2,DYNLL1,BNIP3,BNIP3L,SGPL1,NONO,CAMK2B,BRSK2,CASP9,OPA1,P4HB,ARHGEF2,PDK2,MPV17L,SLC9A3R1,CLU,PIK3R1,NLE1,ITM2B,MAPK8IP1,CDIP1,UBQLN1,MAGED1,SEPT4,ERO1A,ZNF385A,PPP2R1A,DYNLL2,PRKCA,APPL1,CTNNB1,MAPK9,HERPUD1,DAB2IP,CYLD,NOC2L,BCLAF1,DAPK1,DAXX,PTEN,DDX3X,DDX5,PHIP,RAF1,PDCD6,DNM1L,DPF2,BCAP31,RNF41,PSME3,CTT…
Orc4		GO: Biological Process	GO:1903779	regulation of cardiac conduction		0.0005211	1	0.005465	0.05225	20	67	ANK2,ASPH,ATP1A1,ATP1A2,ATP1A3,ATP2A2,ATP2B1,ATP2B2,ATP2B4,NOS1,NPR2,CALM1,CALM2,CALM3,CAMK2D,PRKACA,SLC8A2,AHCYL1,STIM1,ITPR1
Kif5c		GO: Biological Process	GO:0036465	synaptic vesicle recycling		0.0005227	1	0.005468	0.05228	12	31	AMPH,SYNJ1,OPHN1,DNM1,TOR1A,LRRK2,ITSN1,SH3GL2,SYT1,GRN,PIP5K1C,SCRIB
Mmadhc		GO: Biological Process	GO:0021680	cerebellar Purkinje cell layer development		0.0005227	1	0.005468	0.05228	12	31	AARS,RERE,ATP2B2,B4GALT2,MYH10,CACNA1A,SEZ6L2,SEZ6,FAIM2,SPTBN2,AGTPBP1,SEZ6L
Abi2		GO: Biological Process	GO:0006813	potassium ion transport		0.0005254	1	0.005489	0.05247	49	222	SLC24A3,SLC12A5,ADORA1,SLC24A4,KCNT1,DPP10,ANK2,ANK3,ATP1A1,ATP1A2,ATP1A3,NEDD4,NOS1,NSF,MTMR6,TMEM38A,PLCB4,AKAP6,CPOX,DLG1,DNM2,DPP6,PTK2B,FHL1,CAB39,VAMP2,STK39,GNAQ,NEDD4L,KCNH3,AGRN,CHP1,SUMO1,YWHAE,KCNC1,KCNC2,KCNC4,KCND3,KCNG1,KCNH1,KCNH2,KCNJ9,KCNK1,KCNK2,KCNMA1,KCNN2,KCNAB1,KCNS2,KIF5B
Gad2		GO: Biological Process	GO:0010644	cell communication by electrical coupling		0.0005328	1	0.005559	0.05315	11	27	ANK3,ASPH,ATP1A1,ATP1A2,ATP1A3,CALM1,CALM2,CALM3,CAMK2D,PRKACA,DBN1
Zbtb43		GO: Biological Process	GO:0045786	negative regulation of cell cycle		0.0005364	1	0.005589	0.05343	93	484	TRRAP,MEN1,RPTOR,FOXO4,AKT2,CUL4A,CUL3,CUL1,BIN1,APBB1,APC,GAS7,DGKZ,BRINP2,TRIM37,BCAT1,CCND1,NELL1,BMP2,CDK5R1,DST,CDC123,ANGEL2,UHRF2,FOXK1,NPR2,CCNG1,SLC9A3R1,RRAGD,NLE1,ZNF385A,SYF2,ATF2,RNF167,PPP2R5B,PRKAB2,PRKACA,PRKACB,PRKAR1A,GIGYF2,CTNNB1,MAP2K1,DAB2IP,PTEN,MAGI2,MFN2,DLG1,MCPH1,RFWD3,EIF4G2,DYNC1LI1,RPS6KA2,RRAGB,RPS27A,JADE1,FGFR3,PRKAG2,FHL1,FOXM1,MYBBP1A,MTOR,SMARCA4,STAG2,PCID2,CA…
Fam129b		GO: Biological Process	GO:0010923	negative regulation of phosphatase activity		0.0005392	1	0.005604	0.05357	21	72	CNST,LMTK3,UBN1,BAG4,CRY2,PTPA,MARF1,PPP1R37,DLG2,DLG3,CSRNP3,CD2BP2,FKBP1A,TMEM132D,RBM26,MPRIP,PPP1R9B,RIMBP2,CHP1,IKBKB,ELL
Stxbp1		GO: Biological Process	GO:0003300	cardiac muscle hypertrophy		0.0005392	1	0.005604	0.05357	21	72	MEF2C,ADK,PARP1,SLC25A4,ATP2A2,ATP2B4,CAMK2D,AKAP6,PPP3CA,PRKCA,MAP2K4,GLRX3,SLC9A1,MTOR,CAMTA2,NR3C1,GSK3B,TIAM1,IL6ST,DDX39B,CSRP3
St6galnac6		GO: Biological Process	GO:0043393	regulation of protein binding		0.0005403	1	0.005608	0.05361	44	194	ABL2,MEF2C,ADD1,MEN1,AES,APLP2,APP,BMP2,ARHGEF7,SPAG9,KRIT1,GNL3L,CRMP1,PPP1R2,CSNK1E,PRKACA,HERPUD1,DAB2IP,CYLD,PTPRF,HDAC5,DVL1,CRBN,LRRK2,FKBP1A,MAPRE1,USP33,SORL1,PLK2,PLXND1,PLCL2,GOLGA2,TMBIM6,GSK3B,AKTIP,TIAM1,AGRN,SNAPIN,GTPBP4,HSPA4,HSP90AB1,ICA1,MAP1LC3B,LRPAP1
Ralgds		GO: Biological Process	GO:0006816	calcium ion transport		0.0005451	1	0.005651	0.05402	80	405	SLC24A3,ADCYAP1R1,TPCN1,SLC24A4,ANK2,ASPH,ATP1A2,ATP2A2,ATP2B1,ATP2B2,ATP2B4,MYO5A,CACNA1I,CACNA1H,CACNA1G,NOS1,CACNA1A,CACNA1B,CACNA2D1,CACNB1,CACNB2,CACNB3,CACNB4,CALM1,CALM2,CALM3,CAMK2A,CAMK2B,CAMK2D,CAMK2G,PDE2A,CACNA2D2,PACSIN3,CBARP,NALCN,PLCG1,HOMER1,AKAP6,UBQLN1,ERO1A,PPP2CA,PPP3CA,PRKACA,PRKCB,PRKCE,CTNNB1,TRPC4AP,GRIN3A,MICU1,CACNG2,PTK2B,FKBP1A,CHERP,SLC3A2,SLC8A2,SLC9A1,ATP2C1,GNB5,T…
Dnm1		GO: Biological Process	GO:0014896	muscle hypertrophy		0.0005503	1	0.005689	0.05439	22	77	MEF2C,ADK,PARP1,SLC25A4,ATP2A2,ATP2B4,CAMK2D,AKAP6,PPP3CA,PRKCA,MAP2K4,GLRX3,SLC9A1,MTOR,CAMTA2,NR3C1,GSK3B,TIAM1,IGFBP5,IL6ST,DDX39B,CSRP3
Gpd2		GO: Biological Process	GO:0014909	smooth muscle cell migration		0.0005503	1	0.005689	0.05439	22	77	AAMP,FOXO4,APEX1,DDR1,CAMK2D,PDGFA,PLXNA1,DOCK4,PTK2,LPAR1,ARPC2,EGR1,TRIB1,RPS6KB1,SORL1,PPARGC1A,RAPGEF4,TPM1,IGFBP5,NDRG4,IL6ST,LRP1
Fubp3		GO: Biological Process	GO:0032387	negative regulation of intracellular transport		0.0005598	1	0.00578	0.05525	38	161	MAP1B,MAPT,OGT,SNX3,BRAF,NOS1,CALM1,CALM2,CALM3,PDE2A,MPV17L,SLC9A3R1,BAG4,PPP2CA,CSK,PKIA,PRKCE,DAB2IP,CYLD,KEAP1,G3BP2,RANGAP1,RAP1B,DMTN,LRRK2,LYPLA1,FKBP1A,MTOR,VPS35,GDI1,OS9,RABGEF1,FBXW11,GSK3B,THRA,CHP1,TPR,SAR1A
Tor1a		GO: Biological Process	GO:0002009	morphogenesis of an epithelium		0.0005736	1	0.005915	0.05654	113	609	ABL2,ARID1A,MEF2C,AP2A1,AP2A2,AP2B1,MIB1,AHR,IFT20,SETD2,MTHFD1,RSPO2,NUMB,MYCN,BMP2,BTRC,CA2,DDR1,PRICKLE1,OPA1,PAFAH1B1,PAK1,PCDH8,PDGFA,CFL1,LHX2,AP2M1,SLC9A3R1,CLTC,HECTD1,PLXNA1,PSMF1,MAGED1,CLIC4,MICAL2,PRKACA,PRKACB,CTNNB1,SEMA3E,PSMA1,PSMA6,PSMC1,PSMC2,DAG1,PSMC3,PSMC5,PSMC6,PSMD1,PSMD2,PSMD3,PSMD5,PSMD7,PSMD8,PSMD9,PSMD11,PSMD12,ZEB2,MAGI2,DLG1,DLG3,HDAC5,DVL1,DVL3,TOR1A,CELSR2,TRIM28,PS…
Usp20		GO: Biological Process	GO:0043401	steroid hormone mediated signaling pathway		0.0005795	1	0.005968	0.05705	43	189	ARID1A,PARP1,NR3C2,MED4,NCOA1,NEDD4,NTRK2,PAK1,STRN3,CRY2,RNF14,PPP5C,IPO13,CTNNB1,DAXX,DDX5,NR1D2,RARB,HDAC6,RNF4,RNF6,ESRRA,RXRB,RXRG,UBR5,PGRMC2,FHL2,FKBP4,NCOA2,KAT5,SGK1,SMARCA4,NR5A1,LMO3,PPARGC1A,NR3C1,THRA,THRB,PRMT2,DNAJA1,YWHAH,PMEPA1,NCOA4
Sh3glb2		GO: Biological Process	GO:0000910	cytokinesis		0.0005867	1	0.006034	0.05768	35	145	CUL3,ANK3,GIT1,APC,FLCN,BECN1,MYH10,RAB11A,CALM1,CALM2,CALM3,USP8,SEPT7,CFL1,KIF3B,PIK3C3,SEPT5,PRKCE,RAB11FIP3,CCP110,IST1,DAXX,TTC19,DIAPH2,ACTR3,RAB11FIP4,KIF13A,SON,GIPC1,SPAST,SPTBN1,SEPT6,RAB35,ZFYVE26,FMN2
Gapvd1		GO: Biological Process	GO:0010038	response to metal ion		0.0005974	1	0.006136	0.05866	73	364	ABAT,ADCY1,MEF2A,MEF2C,KMT2A,ANK3,APBB1,APP,SLC25A12,ASPH,BECN1,NCAM1,CCND1,NEDD4,BNIP3,BRAF,BSG,CACNA1H,CACNA1G,NOS1,CA2,NPC1,NPTX1,CALM1,CALM2,CALM3,CAMK2B,CAMK2D,CASP9,ENTPD6,PAM,PENK,CPNE6,CLU,HOMER1,CLIC4,CPOX,CREB1,SLC40A1,PPP3CA,PPP5C,CTNNB1,MAPK9,DAXX,KEAP1,PTEN,DNMT1,DNMT3A,PDCD6,EIF2S1,DMTN,LRRK2,PTK2B,FECH,SLC30A10,SLC6A1,AHCYL1,GDI1,STIM1,PPARGC1A,GLUD1,SYT1,GPLD1,NEDD4L,GRIN1,ATP13A2…
Psmd5		GO: Biological Process	GO:0070838	divalent metal ion transport		0.0006027	1	0.006183	0.0591	88	455	SLC24A3,ADCYAP1R1,TPCN1,SLC24A4,ANK2,ASPH,ATP1A2,ATP2A2,ATP2B1,ATP2B2,ATP2B4,MYO5A,CACNA1I,CACNA1H,CACNA1G,NOS1,AP3D1,CACNA1A,CACNA1B,CACNA2D1,CACNB1,CACNB2,CACNB3,CACNB4,CALM1,CALM2,CALM3,CAMK2A,CAMK2B,CAMK2D,CAMK2G,PDE2A,CACNA2D2,PACSIN3,CBARP,NALCN,SLC39A6,PLCG1,HOMER1,AKAP6,UBQLN1,SLC39A3,ERO1A,SLC40A1,PPP2CA,PPP3CA,PRKACA,PRKCB,PRKCE,CTNNB1,TRPC4AP,GRIN3A,MAGT1,MICU1,CACNG2,PTK2B,FKBP1A,SLC3…
Zeb2		GO: Biological Process	GO:0007035	vacuolar acidification		0.0006042	1	0.006183	0.0591	8	16	ATP6V0C,ATP6V0B,ATP6V0A1,CLN5,CLIC4,ATP6V0A2,SNAPIN,ATP6V0E2
Rab14		GO: Biological Process	GO:0051127	positive regulation of actin nucleation		0.0006042	1	0.006183	0.0591	8	16	WASF1,WASL,WIPF3,ABI2,NCKAP1,CYFIP1,WIPF1,WIPF2
Dab2ip		GO: Biological Process	GO:0019098	reproductive behavior		0.0006117	1	0.006236	0.05961	14	40	APLP2,APP,NCOA1,SERPINE2,PTEN,PPP1R1B,NCOA2,GNAQ,GRN,GRIN1,NR3C1,THRA,THRB,MAPK8IP2
Lhx6		GO: Biological Process	GO:0035088	establishment or maintenance of apical/basal cell polarity		0.0006117	1	0.006236	0.05961	14	40	ANK1,ARF4,LIN7A,LHX2,SLC9A3R1,CLIC4,DLG1,DLG2,DLG3,MARK2,PRICKLE2,MTCL1,SCRIB,LLGL1
Slc4a10		GO: Biological Process	GO:0061245	establishment or maintenance of bipolar cell polarity		0.0006117	1	0.006236	0.05961	14	40	ANK1,ARF4,LIN7A,LHX2,SLC9A3R1,CLIC4,DLG1,DLG2,DLG3,MARK2,PRICKLE2,MTCL1,SCRIB,LLGL1
Strbp		GO: Biological Process	GO:0009060	aerobic respiration		0.0006183	1	0.006286	0.06009	19	63	ACO2,MDH1,MDH2,SUCLA2,BNIP3,OGDH,PDHB,DLAT,DLD,DLST,SDHA,SDHB,ME3,MTFR1L,NNT,UQCRC2,VCP,IDH1,IDH3A
Brd3		GO: Biological Process	GO:0032272	negative regulation of protein polymerization		0.0006183	1	0.006286	0.06009	19	63	ADD1,SPTBN4,CAPZA2,CAPZB,CLIP3,TWF1,DMTN,FKBP4,SGK1,MAPRE1,INPP5J,SPTAN1,SPTB,SPTBN1,SPTBN2,TBCD,CARMIL2,VDAC2,EML2
Pmpca		GO: Biological Process	GO:0090316	positive regulation of intracellular protein transport		0.0006355	1	0.006453	0.06169	57	270	CNST,PARP1,AKT2,USP36,ANK3,RANBP3,ASPH,CDK5R1,ZPR1,CAMK4,ZDHHC8,PIK3R1,PIK3R2,MIEF1,AKAP6,PPP3CA,PPP3CB,PRKACA,TCAF1,ATG13,PSMD8,B3GAT3,BCAP31,TRIM28,UBR5,ARIH2,CCL13,CHERP,RBM22,SLC9A1,PRELID3A,TMEM30A,SORL1,WBP11,SREBF2,KAT2A,SULF2,VAMP2,MTCL1,ICE1,GSK3B,KIF3A,CHP1,TPR,U2AF2,HSP90AA1,HSP90AB1,WIPF1,ZIC1,STARD7,MFF,UBE2J2,KIF5B,KPNA1,IPO5,DPH6,SMAD3
Nacc2		GO: Biological Process	GO:1903530	regulation of secretion by cell		0.0006652	1	0.006746	0.06449	134	744	ABAT,ABL2,ABR,ADCY5,MEF2C,ADORA1,GRK2,AP1G1,RPTOR,SYT13,SLC25A4,APBB1,CADPS,ATP2A2,ATP6AP1,MYO5A,NAPA,NCAM1,BCR,NELL2,NEO1,BRAF,ARHGEF7,CACNA1I,CACNA1H,CACNA1G,NNAT,NOS1,CACNA1A,CACNA1B,NSF,CAMK2A,NTRK2,SYT6,BRSK2,CCKBR,OXCT1,PAEP,PAM,CDK16,CACNA2D2,CBARP,PFKL,RAB3C,NRXN1,PIK3C3,MAP4K4,SEPT5,MYRIP,CREB1,CRY2,PPP3CA,PPP3CB,RAB11FIP5,PRKCA,PRKCB,PRKCE,PRKCZ,RASL10B,RAB11FIP3,PSMD9,C2CD2L,PTPN11,RAB…
Camsap1		GO: Biological Process	GO:0070423	nucleotide-binding oligomerization domain containing signaling pathway		0.0006764	1	0.006839	0.06538	13	36	IKBKG,XIAP,CYLD,ITCH,RPS27A,TAB2,MAP3K7,TRAF6,UBA52,UBE2N,HSPA1B,IKBKB,IRAK1
Abca2		GO: Biological Process	GO:1902803	regulation of synaptic vesicle transport		0.0006764	1	0.006839	0.06538	13	36	ATP2A2,NAPA,BRAF,SYNJ1,SEPT5,DNM1,RAP1B,TOR1A,LRRK2,UNC13A,STXBP1,SYN1,GRIK5
Grin1		GO: Biological Process	GO:0016573	histone acetylation		0.0006769	1	0.006839	0.06538	37	157	TRRAP,KMT2A,OGT,EP400,APBB1,HAT1,NCOA1,FLCN,NOS1,GTF3C4,ATF2,KANSL1,MORF4L2,AUTS2,NOC2L,HDAC5,PHF20,JADE1,NCOA2,KAT5,SMARCA4,MGEA5,KAT2A,SRCAP,PPARGC1A,BRD8,MORF4L1,TAF1,MAP3K7,USP22,KAT7,HCFC1,MEAF6,POLE4,TADA2B,BRPF1,KAT14
Anapc2		GO: Biological Process	GO:0006513	protein monoubiquitination		0.0006835	1	0.006897	0.06593	17	54	CUL3,CUL1,TRIM37,NEDD4,NEURL1,FBXL2,DDB1,UBE2R2,RNF2,RNF168,UBE4B,WAC,SKP1,MGRN1,NEDD4L,RYBP,TSG101
Baz2b		GO: Biological Process	GO:0090257	regulation of muscle system process		0.0007007	1	0.007061	0.0675	48	219	ABAT,ADK,ADORA1,PARP1,GRK2,FBXO32,ANK2,SLC25A4,ASPH,ATP1A1,ATP1A2,ATP2A2,ATP2B4,NEDD4,NOS1,CALM1,CALM2,CALM3,CAMK2B,CAMK2D,CAMK2G,MTMR4,AKAP6,PPP3CA,PRKACA,PRKCA,MAP2K1,DOCK4,DBN1,CTTN,RPS6KB1,GLRX3,SLC9A1,MTOR,MGEA5,PPARGC1A,NR3C1,GSK3B,GTF2I,GUCY1A1,AGRN,TPM1,SUMO1,HSP90AA1,IGFBP5,IL6ST,KCNMA1,DDX39B
Nckap1		GO: Biological Process	GO:0032873	negative regulation of stress-activated MAPK cascade		0.0007137	1	0.007164	0.06849	15	45	MEN1,AKT1,PAFAH1B1,MAPK8IP1,NCOR1,DLG1,ITCH,DUSP3,HIPK3,FOXM1,FOXO1,ZMYND11,HSPH1,DNAJA1,CDC42SE1
Frzb		GO: Biological Process	GO:0070303	negative regulation of stress-activated protein kinase signaling cascade		0.0007137	1	0.007164	0.06849	15	45	MEN1,AKT1,PAFAH1B1,MAPK8IP1,NCOR1,DLG1,ITCH,DUSP3,HIPK3,FOXM1,FOXO1,ZMYND11,HSPH1,DNAJA1,CDC42SE1
Slc25a12		GO: Biological Process	GO:0010501	RNA secondary structure unwinding		0.0007137	1	0.007164	0.06849	15	45	DDX25,DDX3Y,DDX23,DDX1,DDX3X,DDX5,DDX46,EIF4A1,EIF4A2,DDX41,DDX51,DDX27,DDX42,DDX24,DDX39B
Hat1		GO: Biological Process	GO:0061726	mitochondrion disassembly		0.0007313	1	0.007293	0.06972	46	208	MAP1A,FUNDC1,MDH1,ULK1,USP36,BECN1,BNIP3,BNIP3L,SQSTM1,PFKP,ZDHHC8,KIAA1549L,MAP2K1,ATG13,PHYHIP,IST1,HDAC6,ATG2B,DNM1L,RFWD3,DZANK1,EIF2S1,RNF41,MARK2,CTTN,ATG14,ZCCHC17,SLC1A3,SLC1A4,SLC6A1,CSPG5,WBP11,SREBF2,KAT2A,ATG2A,PPARGC1A,ATG4B,CLEC16A,ATP13A2,ATG4C,U2AF2,GABARAPL1,VDAC1,IPPK,TXLNA,MAP1LC3B
Stk39		GO: Biological Process	GO:0000422	autophagy of mitochondrion		0.0007313	1	0.007293	0.06972	46	208	MAP1A,FUNDC1,MDH1,ULK1,USP36,BECN1,BNIP3,BNIP3L,SQSTM1,PFKP,ZDHHC8,KIAA1549L,MAP2K1,ATG13,PHYHIP,IST1,HDAC6,ATG2B,DNM1L,RFWD3,DZANK1,EIF2S1,RNF41,MARK2,CTTN,ATG14,ZCCHC17,SLC1A3,SLC1A4,SLC6A1,CSPG5,WBP11,SREBF2,KAT2A,ATG2A,PPARGC1A,ATG4B,CLEC16A,ATP13A2,ATG4C,U2AF2,GABARAPL1,VDAC1,IPPK,TXLNA,MAP1LC3B
Fastkd1		GO: Biological Process	GO:1901021	positive regulation of calcium ion transmembrane transporter activity		0.000732	1	0.007293	0.06972	12	32	ANK2,ASPH,CACNA2D1,CACNB2,CALM1,CALM2,CALM3,AKAP6,SLC9A1,STIM1,HTT,SUMO1
Zc3h15		GO: Biological Process	GO:0070849	response to epidermal growth factor		0.000732	1	0.007293	0.06972	12	32	AKT1,BECN1,ZPR1,PLCG1,BAG4,MAPK1,DAB2IP,EEF1A1,SOX9,STAT5B,TPR,GAREM1
Atf2		GO: Biological Process	GO:0044091	membrane biogenesis		0.000732	1	0.007293	0.06972	12	32	ANK3,CDH2,NLGN3,NRXN1,NRXN2,CLIP3,PTEN,MAGI2,PTPRD,PEX19,FLOT2,SPTBN1
Ola1		GO: Biological Process	GO:0071870	cellular response to catecholamine stimulus		0.000732	1	0.007293	0.06972	12	32	ADCY6,APLP1,APP,ATP2B4,NOS1,AKAP6,PRKACA,DNM2,LRRK2,SLC9A1,GNB1,GSK3B
Lpcat4		GO: Biological Process	GO:0030073	insulin secretion		0.0007405	1	0.007369	0.07045	50	231	ABAT,ADCY5,RPTOR,SLC25A4,MYO5A,NNAT,NOS1,CACNA1A,CAMK2G,BRSK2,OXCT1,CDK16,RAB11B,CACNA2D2,PFKL,NRXN1,MAP4K4,MYRIP,PPP3CA,PPP3CB,RAB11FIP5,PRKCA,PRKCE,PSMD9,C2CD2L,PTPN11,PTPRN,PTPRN2,RAF1,SIDT2,EFNA5,ENSA,EPHA5,SYBU,MGEA5,ILDR2,CPLX1,SERP1,GLUD1,GLUL,GPLD1,RAPGEF4,TIAM1,HTT,VSNL1,ICA1,ITPR1,KCNC2,KIF5B,MIDN
Traf6		GO: Biological Process	GO:0072511	divalent inorganic cation transport		0.0007465	1	0.007419	0.07092	88	458	SLC24A3,ADCYAP1R1,TPCN1,SLC24A4,ANK2,ASPH,ATP1A2,ATP2A2,ATP2B1,ATP2B2,ATP2B4,MYO5A,CACNA1I,CACNA1H,CACNA1G,NOS1,AP3D1,CACNA1A,CACNA1B,CACNA2D1,CACNB1,CACNB2,CACNB3,CACNB4,CALM1,CALM2,CALM3,CAMK2A,CAMK2B,CAMK2D,CAMK2G,PDE2A,CACNA2D2,PACSIN3,CBARP,NALCN,SLC39A6,PLCG1,HOMER1,AKAP6,UBQLN1,SLC39A3,ERO1A,SLC40A1,PPP2CA,PPP3CA,PRKACA,PRKCB,PRKCE,CTNNB1,TRPC4AP,GRIN3A,MAGT1,MICU1,CACNG2,PTK2B,FKBP1A,SLC3…
Hipk3		GO: Biological Process	GO:0031669	cellular response to nutrient levels		0.0007486	1	0.007431	0.07103	41	180	RPTOR,KIAA1324,ULK1,ASNS,NCOA1,BECN1,ATP2B1,BMPR2,MTMR3,PDK2,PENK,SLC38A2,RRAGD,PIK3C3,EIF2AK2,PTN,WDR59,EIF2S1,LRRK2,IMPACT,RRAGB,FOXO1,MYBBP1A,ATG14,MTOR,CPEB4,USP33,SREBF2,ATG4B,EHMT2,GLUL,GCN1,PDIA3,KLF10,HNRNPL,GABARAPL1,HSPA8,VLDLR,CADPS2,MAP1LC3B,FADS1
Fbxo3		GO: Biological Process	GO:0030518	intracellular steroid hormone receptor signaling pathway		0.0007516	1	0.007451	0.07123	33	136	ARID1A,PARP1,NR3C2,MED4,NCOA1,NEDD4,NTRK2,PAK1,STRN3,CRY2,RNF14,PPP5C,IPO13,CTNNB1,DAXX,DDX5,HDAC6,RNF4,RNF6,UBR5,FHL2,FKBP4,NCOA2,KAT5,SMARCA4,LMO3,PPARGC1A,NR3C1,PRMT2,DNAJA1,YWHAH,PMEPA1,NCOA4
Caprin1		GO: Biological Process	GO:0045161	neuronal ion channel clustering		0.0007663	1	0.007555	0.07223	7	13	SPTBN4,NRCAM,DLG2,NFASC,CNTN2,AGRN,MTCH1
Trim44		GO: Biological Process	GO:0051645	Golgi localization		0.0007663	1	0.007555	0.07223	7	13	SLC9A3R1,DAB1,STK25,COPG1,GOLGA2,PDCD10,YWHAZ
Cops2		GO: Biological Process	GO:0007638	mechanosensory behavior		0.0007663	1	0.007555	0.07223	7	13	NRXN1,NRXN2,STRBP,ETV1,SLC1A3,HTT,SHANK3
Meis2		GO: Biological Process	GO:0046928	regulation of neurotransmitter secretion		0.0007669	1	0.007555	0.07223	19	64	MEF2C,ATP2A2,NAPA,BRAF,CACNA1A,CACNA1B,CAMK2A,NTRK2,SEPT5,RAP1B,LRRK2,PPP1R9A,UNC13A,STXBP1,SYN1,GRIK5,HTR2C,ICA1,KCNC4
Syt13		GO: Biological Process	GO:0043967	histone H4 acetylation		0.0007669	1	0.007555	0.07223	19	64	TRRAP,KMT2A,OGT,EP400,APBB1,HAT1,NCOA1,KANSL1,MORF4L2,AUTS2,PHF20,JADE1,KAT2A,BRD8,MORF4L1,USP22,KAT7,HCFC1,MEAF6
Chst1		GO: Biological Process	GO:0001504	neurotransmitter uptake		0.0007687	1	0.007555	0.07223	11	28	NAT8L,ATP1A2,NOS1,RAB3B,TOR1A,CLN8,SLC1A3,GFAP,GLUL,GPM6B,SLC38A1
Mapk8ip1		GO: Biological Process	GO:0090383	phagosome acidification		0.0007687	1	0.007555	0.07223	11	28	ATP6V1A,ATP6V1B2,ATP6V0C,ATP6V1E1,ATP6V0B,ATP6V1G2,ATP6V0A1,ATP6V1D,ATP6V0A2,ATP6V0E2,RAB7A
Wdr76		GO: Biological Process	GO:0050778	positive regulation of immune response		0.0007916	1	0.00777	0.07428	122	671	MBL2,ACTB,ACTG1,UBASH3A,MEF2C,AP1G1,STX7,WDFY1,CUL1,IKBKG,XIAP,MYO10,BTRC,CACNB3,WASL,CACNB4,NRAS,PAK1,WIPF3,CLU,PIK3C3,PIK3CB,PIK3CD,PIK3R1,PIK3R2,PLCG1,PSMF1,UBQLN1,BCAR1,CSK,PRKACA,PRKACB,ANKRD17,PRKCB,PRKCE,PRKCZ,MAPK1,PUM1,CTSB,DAB2IP,CYLD,LGMN,PSMA1,PSMA6,PSMC1,PSMC2,PSMC3,PSMC5,PSMC6,PSMD1,PSMD2,PSMD3,PSMD5,PSMD7,PSMD8,PSMD9,PSMD11,PSMD12,PTEN,PTK2,ELMO1,COCH,RAF1,SUSD4,ABI1,ITCH,DUSP3,ACT…
Atg13		GO: Biological Process	GO:0043543	protein acylation		0.0007996	1	0.00784	0.07495	49	226	MDH2,TRRAP,KMT2A,OGT,EP400,APBB1,HAT1,NCOA1,FLCN,NOS1,ZDHHC8,GTF3C4,TERF2IP,NMT2,POR,ATF2,CLIP3,KANSL1,MORF4L2,AUTS2,NOC2L,HDAC5,GOLGA7,PHF20,JADE1,ATAT1,NCOA2,FOXO1,KAT5,SMARCA4,MGEA5,KAT2A,SRCAP,PPARGC1A,BRD8,MORF4L1,TAF1,MAP3K7,USP22,ZDHHC17,KAT7,HCFC1,MEAF6,PORCN,POLE4,TADA2B,BRPF1,BAG6,KAT14
Arhgap1		GO: Biological Process	GO:0051683	establishment of Golgi localization		0.0008305	1	0.008083	0.07727	5	7	SLC9A3R1,STK25,COPG1,PDCD10,YWHAZ
Pdia3		GO: Biological Process	GO:2000807	regulation of synaptic vesicle clustering		0.0008305	1	0.008083	0.07727	5	7	CDH2,NLGN3,PTEN,MAGI2,PCDH17
Map1a		GO: Biological Process	GO:2000601	positive regulation of Arp2/3 complex-mediated actin nucleation		0.0008305	1	0.008083	0.07727	5	7	WASF1,WASL,ABI2,NCKAP1,CYFIP1
Arfgap2		GO: Biological Process	GO:0016198	axon choice point recognition		0.0008305	1	0.008083	0.07727	5	7	APP,EFNB3,ROBO2,FOXG1,GAP43
Pacsin3		GO: Biological Process	GO:0006538	glutamate catabolic process		0.0008305	1	0.008083	0.07727	5	7	GAD1,GAD2,GLUD1,GLUL,GOT2
Lamp5		GO: Biological Process	GO:0048312	intracellular distribution of mitochondria		0.0008305	1	0.008083	0.07727	5	7	OGT,SYNJ2,LRRK2,KAT2A,CLUH
Slx4ip		GO: Biological Process	GO:0043604	amide biosynthetic process		0.0008318	1	0.008085	0.07729	139	780	AARS,MARS,ADAR,AKT1,AKT2,SLC25A4,APLP1,APP,MKNK1,SLC25A12,MTHFD1,DROSHA,N6AMT1,ASNS,DDX25,DDX3Y,EIF3B,EIF4G3,NARS,NCBP1,CDC123,EIF2B4,NEURL1,EFTUD2,QKI,EIF4E2,ZNF385A,GTPBP1,NCOR1,NCOR2,GTPBP2,EIF5B,SLC25A44,GIGYF2,PRKCA,MAPK1,PUM1,MAP2K1,EIF2AK2,DAPK1,DARS,CTIF,DDX1,DDX3X,PTCD3,RARS,UPF1,EEF1A1,SLC25A22,EEF1G,EEF2,EIF1AX,EIF2S1,EIF4A1,EIF4A2,EIF4B,EIF4G1,EIF4G2,EIF5,EIF5A,OGFOD1,UQCC1,MRPL46,RPL…
Mtch2		GO: Biological Process	GO:0051592	response to calcium ion		0.0008362	1	0.008108	0.07751	31	126	ADCY1,MEF2A,MEF2C,SLC25A12,ASPH,CCND1,NEDD4,BRAF,CALM1,CALM2,CALM3,CAMK2D,ENTPD6,PENK,CPNE6,HOMER1,CLIC4,PPP3CA,PDCD6,DMTN,PTK2B,SLC6A1,AHCYL1,GDI1,STIM1,SYT1,GPLD1,GRIN1,HTT,KCNH1,KCNMA1
Zfp106		GO: Biological Process	GO:0046717	acid secretion		0.0008362	1	0.008108	0.07751	31	126	ABAT,ADORA1,PPFIA4,PPFIA2,PPFIA3,CACNA1A,CACNB4,NTRK2,CCKBR,PAK1,TSPOAP1,SLC38A2,SLC9A3R1,PNPLA8,MAPK9,DPYSL2,SGK1,SLC1A1,SLC1A2,SLC1A3,SLC6A1,GABBR1,GIPC1,CPLX1,STXBP1,VAMP2,SYT1,NR3C1,GRM7,HTR2C,SLC17A7
Vps39		GO: Biological Process	GO:0030334	regulation of cell migration		0.000845	1	0.008184	0.07823	133	742	AAMP,ABR,ABHD6,ADARB1,ADORA1,KITLG,OSBPL8,AKT1,FOXO4,AKT2,APC,ELP1,APEX1,ZSWIM6,APOE,ARHGAP5,ARHGDIA,PLPP3,UNC5C,FLCN,NUMB,RAB11A,BCR,BMP2,BMPR2,BRAF,NF2,ARHGEF7,WASL,CAMK2D,SPAG9,KRIT1,SCARB1,PAK1,PDGFA,ENPP2,ADGRG1,SERPINE2,SLC9A3R1,SEMA5B,PIK3CD,PIK3R1,PLCG1,PLXNA1,PLXNA2,EPB41L4B,MINK1,BAG4,CLIC4,BCAR1,NSMF,PLXNA4,SDC3,PRKCA,PRKCE,MAPK1,MAP2K1,SEMA3E,DAB2IP,DOCK4,RELN,TCAF1,DAG1,PTEN,PTK2,PTN…
Ehd4		GO: Biological Process	GO:0000122	negative regulation of transcription by RNA polymerase II		0.0008494	1	0.008216	0.07855	143	806	HIPK1,RBM10,KDM5C,BCL11A,ARID1A,TENM2,MEF2A,MEF2C,MEIS2,MEN1,PARP1,AES,AHR,MNT,CUL3,PHF12,ZBTB4,CHD8,CBX4,ZNF559-ZNF177,FLCN,RERE,TRIM37,CCND1,NEDD4,BMI1,BMP2,NFIB,SQSTM1,NFIC,NFX1,JAZF1,USP2,PDE2A,PEG3,CHD4,COPS2,DUSP26,HCFC2,STRN3,ATF2,CRY2,NCOR1,PPP2CA,NCOR2,FOXP4,PKIA,CTNNB1,MAPK10,DAB2IP,ZNF536,NOC2L,CC2D1A,DAXX,ZEB2,DDX5,SETDB1,DLG1,DNMT1,DNMT3A,RARB,ATN1,HDAC5,RBBP7,HIPK3,PRMT6,RNF2,EGR1,T…
Tyro3		GO: Biological Process	GO:0032109	positive regulation of response to nutrient levels		0.0008635	1	0.008312	0.07946	17	55	KIAA1324,ULK1,BECN1,BNIP3,BNIP3L,SQSTM1,RAB12,PAFAH1B2,RAB3GAP2,PIP4K2A,PIP4K2C,WAC,WDFY3,SUPT5H,CLEC16A,LARP1,SCOC
4930402H24Rik		GO: Biological Process	GO:0042220	response to cocaine		0.0008635	1	0.008312	0.07946	17	55	ABAT,PARP1,NCAM1,NOS1,KALRN,EFTUD2,HOMER1,DNM2,DNMT3A,DPYSL2,HDAC5,PTK2B,SLC6A1,MTOR,SMPD1,EHMT2,TIAM1
Slc23a2		GO: Biological Process	GO:0032106	positive regulation of response to extracellular stimulus		0.0008635	1	0.008312	0.07946	17	55	KIAA1324,ULK1,BECN1,BNIP3,BNIP3L,SQSTM1,RAB12,PAFAH1B2,RAB3GAP2,PIP4K2A,PIP4K2C,WAC,WDFY3,SUPT5H,CLEC16A,LARP1,SCOC
Gpcpd1		GO: Biological Process	GO:0002753	cytoplasmic pattern recognition receptor signaling pathway		0.0008635	1	0.008312	0.07946	17	55	IKBKG,XIAP,ANKRD17,PUM1,CYLD,ITCH,RPS27A,SEC14L1,TAB2,MAP3K7,PUM2,TRAF6,UBA52,UBE2N,HSPA1B,IKBKB,IRAK1
Rasgrp1		GO: Biological Process	GO:0030833	regulation of actin filament polymerization		0.0008715	1	0.008379	0.0801	35	148	ADD1,PREX1,SPTBN4,WASF1,WASL,CAPZA2,CAPZB,WIPF3,PIK3R2,BAG4,PRKCE,DBN1,TWF1,DLG1,ACTR3,ARPC2,ABI2,CTTN,DMTN,PTK2B,BAIAP2,PPP1R9A,MTOR,NCKAP1,SPTAN1,SPTB,SPTBN1,SPTBN2,JMY,CYFIP1,GMFB,CARMIL2,WIPF1,FMN2,WIPF2
Bmp2		GO: Biological Process	GO:0006091	generation of precursor metabolites and energy		0.000874	1	0.008386	0.08017	77	393	ACADM,ACO2,MDH1,MDH2,AKT1,AKT2,ALDOA,ALDOC,MPI,OGT,SLC25A4,SLC25A12,FLCN,ATP5F1B,SUCLA2,NDUFS1,BNIP3,CALM1,CALM2,CALM3,OGDH,PDHB,PFKL,PFKP,PGAM1,PGK1,PGM1,PKM,PPP1CB,PPP1R2,NCOR1,PRKACA,CYB561,EPM2AIP1,DLAT,DLD,PYGB,DLST,PID1,GNPDA1,FASTKD1,ENO2,PGM2,ETFA,RPS27A,FECH,SCO1,PRKAG2,SDHA,SDHB,MYBBP1A,NOA1,SORBS1,SIRT6,SLC1A3,MTOR,GAA,SELENOS,GAPDH,NIPSNAP2,STAT3,ME3,PPARGC1A,GPI,GSK3B,MTFR1L,NNT,HK1,…
[truncated: 1,889 more rows]
