# Supplementary material for: Ethanol-Induced Behavioral Sensitization Alters the Synaptic Transcriptome and Exon Utilization in DBA/2J Mice
Source: Front Genet. 2018 Sep 24;9:402. doi: 10.3389/fgene.2018.00402 (PMC6166094; doi:10.3389/fgene.2018.00402)
Supplement: TABLE S12 — Synapse-specific differential exon usage. [file Table_12.xlsx]

## Sheet: Table S12
Supplemental Table S12: Synapse-Specific Differential Exon Usage
ID	Ensembl_gene_id	Exon_bin	Gene_symbol	Chromosome	start	end	width	strand
ENSMUSG00000000058:E004	ENSMUSG00000000058	E004	Cav2	chr6	17281895	17282082	188	+
ENSMUSG00000000826:E010	ENSMUSG00000000826	E010	Dnajc5	chr2	181548670	181548772	103	+
ENSMUSG00000000915:E046	ENSMUSG00000000915	E046	Hip1r	chr5	124002118	124003211	1094	+
ENSMUSG00000001419:E007	ENSMUSG00000001419	E007	Mef2d	chr3	88156322	88156525	204	+
ENSMUSG00000001441:E004	ENSMUSG00000001441	E004	Npepps	chr11	97206135	97206907	773	-
ENSMUSG00000001472:E007	ENSMUSG00000001472	E007	Tcf25	chr8	123388565	123388647	83	+
ENSMUSG00000001576:E024	ENSMUSG00000001576	E024	Ergic1	chr17	26655353	26656931	1579	+
ENSMUSG00000001729:E001	ENSMUSG00000001729	E001	Akt1	chr12	112653821	112654672	852	-
ENSMUSG00000001847:E008	ENSMUSG00000001847	E008	Rac1	chr5	143517158	143517229	72	-
ENSMUSG00000001986:E034	ENSMUSG00000001986	E034	Gria3	chrX	41676593	41678598	2006	+
ENSMUSG00000002475:E012	ENSMUSG00000002475	E012	Abhd3	chr18	10706001	10706164	164	-
ENSMUSG00000002996:E001	ENSMUSG00000002996	E001	Hbp1	chr12	31926254	31927507	1254	-
ENSMUSG00000003038:E011	ENSMUSG00000003038	E011	Hmgn2	chr4	133965501	133965573	73	-
ENSMUSG00000003814:E001	ENSMUSG00000003814	E001	Calr	chr8	84841850	84842595	746	-
ENSMUSG00000003847:E034	ENSMUSG00000003847	E034	Nfat5	chr8	107373531	107378792	5262	+
ENSMUSG00000004207:E015	ENSMUSG00000004207	E015	Psap	chr10	60299464	60299559	96	+
ENSMUSG00000004789:E003	ENSMUSG00000004789	E003	Dlst	chr12	85115273	85115321	49	+
ENSMUSG00000005045:E046	ENSMUSG00000005045	E046	Chd5	chr4	152385724	152385838	115	+
ENSMUSG00000005089:E024	ENSMUSG00000005089	E024	Slc1a2	chr2	102761015	102761172	158	+
ENSMUSG00000005089:E025	ENSMUSG00000005089	E025	Slc1a2	chr2	102761173	102761209	37	+
ENSMUSG00000005089:E032	ENSMUSG00000005089	E032	Slc1a2	chr2	102781463	102781557	95	+
ENSMUSG00000005417:E017	ENSMUSG00000005417	E017	Mprip	chr11	59741991	59742098	108	+
ENSMUSG00000005417:E018	ENSMUSG00000005417	E018	Mprip	chr11	59743771	59743827	57	+
ENSMUSG00000005469:E005	ENSMUSG00000005469	E005	Prkaca	chr8	83988283	83988365	83	+
ENSMUSG00000005506:E032	ENSMUSG00000005506	E032	Celf1	chr2	91016566	91019490	2925	+
ENSMUSG00000005583:E005	ENSMUSG00000005583	E005	Mef2c	chr13	83575538	83575730	193	+
ENSMUSG00000005871:E021	ENSMUSG00000005871	E021	Apc	chr18	34299966	34300061	96	+
ENSMUSG00000005871:E025	ENSMUSG00000005871	E025	Apc	chr18	34305566	34305643	78	+
ENSMUSG00000006169:E016	ENSMUSG00000006169	E016	Clint1	chr11	45908941	45910625	1685	+
ENSMUSG00000006476:E045	ENSMUSG00000006476	E045	Nsmf	chr2	25061710	25062473	764	+
ENSMUSG00000006740:E002	ENSMUSG00000006740	E002	Kif5b	chr18	6203089	6203707	619	-
ENSMUSG00000006932:E048	ENSMUSG00000006932	E048	Ctnnb1	chr9	120959309	120959517	209	+
ENSMUSG00000007097:E003	ENSMUSG00000007097	E003	Atp1a2	chr1	172275918	172276009	92	-
ENSMUSG00000008035:E006	ENSMUSG00000008035	E006	Mid1ip1	chrX	10717501	10717704	204	+
ENSMUSG00000008035:E008	ENSMUSG00000008035	E008	Mid1ip1	chrX	10717987	10718384	398	+
ENSMUSG00000008035:E009	ENSMUSG00000008035	E009	Mid1ip1	chrX	10718385	10719690	1306	+
ENSMUSG00000008683:E001	ENSMUSG00000008683	E001	Rps15a	chr7	118104378	118105827	1450	-
ENSMUSG00000009394:E005	ENSMUSG00000009394	E005	Syn2	chr6	115244146	115244235	90	+
ENSMUSG00000009569:E015	ENSMUSG00000009569	E015	Mkl2	chr16	13394823	13394960	138	+
ENSMUSG00000010803:E008	ENSMUSG00000010803	E008	Gabra1	chr11	42162554	42162621	68	-
ENSMUSG00000013089:E002	ENSMUSG00000013089	E002	Etv5	chr16	22381316	22383578	2263	-
ENSMUSG00000015222:E043	ENSMUSG00000015222	E043	Map2	chr1	66415261	66415309	49	+
ENSMUSG00000015222:E067	ENSMUSG00000015222	E067	Map2	chr1	66442029	66442581	553	+
ENSMUSG00000015501:E009	ENSMUSG00000015501	E009	Hivep2	chr10	14148912	14151376	2465	+
ENSMUSG00000015733:E009	ENSMUSG00000015733	E009	Capza2	chr6	17650003	17650039	37	+
ENSMUSG00000015749:E004	ENSMUSG00000015749	E004	Anp32e	chr3	95929325	95929385	61	+
ENSMUSG00000015749:E007	ENSMUSG00000015749	E007	Anp32e	chr3	95929582	95929650	69	+
ENSMUSG00000016308:E006	ENSMUSG00000016308	E006	Ube2a	chrX	36883012	36884215	1204	+
ENSMUSG00000016349:E006	ENSMUSG00000016349	E006	Eef1a2	chr2	181153651	181153830	180	-
ENSMUSG00000017670:E033	ENSMUSG00000017670	E033	Elmo2	chr2	165315998	165316038	41	-
ENSMUSG00000018398:E020	ENSMUSG00000018398	E020	Sept8	chr11	53541210	53541474	265	+
ENSMUSG00000018474:E049	ENSMUSG00000018474	E049	Chd3	chr11	69361524	69361535	12	-
ENSMUSG00000018583:E007	ENSMUSG00000018583	E007	G3bp1	chr11	55489019	55489192	174	+
ENSMUSG00000018707:E084	ENSMUSG00000018707	E084	Dync1h1	chr12	110663173	110663188	16	+
ENSMUSG00000018707:E085	ENSMUSG00000018707	E085	Dync1h1	chr12	110663189	110663276	88	+
ENSMUSG00000018707:E091	ENSMUSG00000018707	E091	Dync1h1	chr12	110666294	110666421	128	+
ENSMUSG00000018800:E001	ENSMUSG00000018800	E001	Abca5	chr11	110269369	110272566	3198	-
ENSMUSG00000018865:E005	ENSMUSG00000018865	E005	Sult4a1	chr15	84090592	84090672	81	-
ENSMUSG00000018909:E037	ENSMUSG00000018909	E037	Arrb1	chr7	99603575	99606771	3197	+
ENSMUSG00000019210:E001	ENSMUSG00000019210	E001	Atp6v1e1	chr6	120795245	120795764	520	-
ENSMUSG00000019843:E010	ENSMUSG00000019843	E010	Fyn	chr10	39511739	39511859	121	+
ENSMUSG00000019877:E005	ENSMUSG00000019877	E005	Serinc1	chr10	57523035	57523183	149	-
ENSMUSG00000019943:E005	ENSMUSG00000019943	E005	Atp2b1	chr10	98987241	98987366	126	+
ENSMUSG00000019978:E020	ENSMUSG00000019978	E020	Epb41l2	chr10	25512973	25513081	109	+
ENSMUSG00000020297:E006	ENSMUSG00000020297	E006	Nsg2	chr11	32031770	32033414	1645	+
ENSMUSG00000020315:E002	ENSMUSG00000020315	E002	Sptbn1	chr11	30099396	30100714	1319	-
ENSMUSG00000020315:E012	ENSMUSG00000020315	E012	Sptbn1	chr11	30109871	30109947	77	-
ENSMUSG00000020326:E009	ENSMUSG00000020326	E009	Ccng1	chr11	40753939	40754068	130	-
ENSMUSG00000020333:E023	ENSMUSG00000020333	E023	Acsl6	chr11	54335052	54335125	74	+
ENSMUSG00000020333:E025	ENSMUSG00000020333	E025	Acsl6	chr11	54336936	54337013	78	+
ENSMUSG00000020340:E003	ENSMUSG00000020340	E003	Cyfip2	chr11	46196071	46196467	397	-
ENSMUSG00000020386:E010	ENSMUSG00000020386	E010	Sar1b	chr11	51791327	51791925	599	+
ENSMUSG00000020431:E017	ENSMUSG00000020431	E017	Adcy1	chr11	7160206	7160322	117	+
ENSMUSG00000020436:E015	ENSMUSG00000020436	E015	Gabrg2	chr11	42000227	42000319	93	-
ENSMUSG00000020436:E016	ENSMUSG00000020436	E016	Gabrg2	chr11	42000320	42000356	37	-
ENSMUSG00000020458:E020	ENSMUSG00000020458	E020	Rtn4	chr11	29742112	29742285	174	+
ENSMUSG00000020483:E002	ENSMUSG00000020483	E002	Dynll2	chr11	87980155	87980494	340	-
ENSMUSG00000020577:E006	ENSMUSG00000020577	E006	Tspan13	chr12	36023905	36024072	168	-
ENSMUSG00000020594:E019	ENSMUSG00000020594	E019	Pum2	chr12	8705933	8706041	109	+
ENSMUSG00000020612:E006	ENSMUSG00000020612	E006	Prkar1a	chr11	109659999	109660169	171	+
ENSMUSG00000020694:E036	ENSMUSG00000020694	E036	Tlk2	chr11	105271099	105271156	58	+
ENSMUSG00000020817:E014	ENSMUSG00000020817	E014	Rabep1	chr11	70900472	70900607	136	+
ENSMUSG00000020817:E022	ENSMUSG00000020817	E022	Rabep1	chr11	70925772	70925912	141	+
ENSMUSG00000020859:E029	ENSMUSG00000020859	E029	Spag9	chr11	94083948	94083999	52	+
ENSMUSG00000020859:E030	ENSMUSG00000020859	E030	Spag9	chr11	94086247	94086377	131	+
ENSMUSG00000020859:E032	ENSMUSG00000020859	E032	Spag9	chr11	94090558	94090671	114	+
ENSMUSG00000020882:E002	ENSMUSG00000020882	E002	Cacnb1	chr11	98002901	98003362	462	-
ENSMUSG00000020886:E046	ENSMUSG00000020886	E046	Dlg4	chr11	70044719	70045532	814	+
ENSMUSG00000020900:E043	ENSMUSG00000020900	E043	Myh10	chr11	68798250	68798456	207	+
ENSMUSG00000020900:E044	ENSMUSG00000020900	E044	Myh10	chr11	68800815	68800919	105	+
ENSMUSG00000020964:E036	ENSMUSG00000020964	E036	Sel1l	chr12	91841638	91841854	217	-
ENSMUSG00000021114:E001	ENSMUSG00000021114	E001	Atp6v1d	chr12	78842989	78843610	622	-
ENSMUSG00000021134:E014	ENSMUSG00000021134	E014	Srsf5	chr12	80946576	80946720	145	+
ENSMUSG00000021190:E002	ENSMUSG00000021190	E002	Lgmn	chr12	102394098	102394612	515	-
ENSMUSG00000021218:E011	ENSMUSG00000021218	E011	Gdi2	chr13	3564996	3566261	1266	+
ENSMUSG00000021270:E003	ENSMUSG00000021270	E003	Hsp90aa1	chr12	110692114	110692447	334	-
ENSMUSG00000021270:E018	ENSMUSG00000021270	E018	Hsp90aa1	chr12	110695286	110695418	133	-
ENSMUSG00000021282:E013	ENSMUSG00000021282	E013	Eif5	chr12	111544529	111544923	395	+
ENSMUSG00000021518:E013	ENSMUSG00000021518	E013	Ptdss1	chr13	66996968	66998401	1434	+
ENSMUSG00000021557:E004	ENSMUSG00000021557	E004	Agtpbp1	chr13	59449747	59449879	133	-
ENSMUSG00000021573:E010	ENSMUSG00000021573	E010	Tppp	chr13	74033475	74033599	125	+
ENSMUSG00000021681:E001	ENSMUSG00000021681	E001	Aggf1	chr13	95350683	95351702	1020	-
ENSMUSG00000021690:E003	ENSMUSG00000021690	E003	Jmy	chr13	93441015	93441621	607	-
ENSMUSG00000021709:E001	ENSMUSG00000021709	E001	Erbin	chr13	103818787	103819606	820	-
ENSMUSG00000021779:E013	ENSMUSG00000021779	E013	Thrb	chr14	18036560	18038086	1527	+
ENSMUSG00000021796:E001	ENSMUSG00000021796	E001	Bmpr1a	chr14	34410734	34414485	3752	-
ENSMUSG00000021830:E038	ENSMUSG00000021830	E038	Txndc16	chr14	45219365	45219382	18	-
ENSMUSG00000021832:E014	ENSMUSG00000021832	E014	Psmc6	chr14	45348583	45349071	489	+
ENSMUSG00000021910:E024	ENSMUSG00000021910	E024	Nisch	chr14	31177699	31177712	14	-
ENSMUSG00000021910:E025	ENSMUSG00000021910	E025	Nisch	chr14	31179836	31179885	50	-
ENSMUSG00000021987:E003	ENSMUSG00000021987	E003	Mtmr6	chr14	60280083	60280245	163	+
ENSMUSG00000021990:E031	ENSMUSG00000021990	E031	Spata13	chr14	60762667	60764549	1883	+
ENSMUSG00000022110:E011	ENSMUSG00000022110	E011	Sucla2	chr14	73568654	73568733	80	+
ENSMUSG00000022110:E024	ENSMUSG00000022110	E024	Sucla2	chr14	73595474	73595672	199	+
ENSMUSG00000022110:E027	ENSMUSG00000022110	E027	Sucla2	chr14	73595784	73596142	359	+
ENSMUSG00000022186:E026	ENSMUSG00000022186	E026	Oxct1	chr15	4153981	4155344	1364	+
ENSMUSG00000022191:E007	ENSMUSG00000022191	E007	Drosha	chr15	12827227	12827292	66	+
ENSMUSG00000022257:E007	ENSMUSG00000022257	E007	Laptm4b	chr15	34283300	34284295	996	+
ENSMUSG00000022272:E064	ENSMUSG00000022272	E064	Myo10	chr15	25812121	25813671	1551	+
ENSMUSG00000022283:E001	ENSMUSG00000022283	E001	Pabpc1	chr15	36595661	36595906	246	-
ENSMUSG00000022283:E002	ENSMUSG00000022283	E002	Pabpc1	chr15	36595907	36596023	117	-
ENSMUSG00000022285:E009	ENSMUSG00000022285	E009	Ywhaz	chr15	36790712	36790843	132	-
ENSMUSG00000022285:E010	ENSMUSG00000022285	E010	Ywhaz	chr15	36790844	36790898	55	-
ENSMUSG00000022295:E002	ENSMUSG00000022295	E002	Atp6v1c1	chr15	38672857	38673020	164	+
ENSMUSG00000022295:E013	ENSMUSG00000022295	E013	Atp6v1c1	chr15	38691612	38692443	832	+
ENSMUSG00000022361:E006	ENSMUSG00000022361	E006	Zhx1	chr15	58054914	58055082	169	-
ENSMUSG00000022415:E005	ENSMUSG00000022415	E005	Syngr1	chr15	80111599	80111662	64	+
ENSMUSG00000022634:E004	ENSMUSG00000022634	E004	Yaf2	chr15	93317539	93317608	70	-
ENSMUSG00000022752:E005	ENSMUSG00000022752	E005	Tomm70a	chr16	57138030	57138178	149	+
ENSMUSG00000022770:E012	ENSMUSG00000022770	E012	Dlg1	chr16	31754350	31755016	667	+
ENSMUSG00000022781:E001	ENSMUSG00000022781	E001	Pak2	chr16	32016290	32020266	3977	-
ENSMUSG00000022789:E020	ENSMUSG00000022789	E020	Dnm1l	chr16	16345998	16346145	148	-
ENSMUSG00000022841:E002	ENSMUSG00000022841	E002	Ap2m1	chr16	20535480	20535548	69	+
ENSMUSG00000022841:E003	ENSMUSG00000022841	E003	Ap2m1	chr16	20535549	20535601	53	+
ENSMUSG00000022841:E004	ENSMUSG00000022841	E004	Ap2m1	chr16	20537618	20537734	117	+
ENSMUSG00000023010:E027	ENSMUSG00000023010	E027	Tmbim6	chr15	99408635	99408791	157	+
ENSMUSG00000023036:E007	ENSMUSG00000023036	E007	Pcdhgc4	chr18	37806410	37808977	2568	+
ENSMUSG00000023087:E004	ENSMUSG00000023087	E004	Noct	chr3	51247805	51248074	270	+
ENSMUSG00000024140:E007	ENSMUSG00000024140	E007	Epas1	chr17	86818355	86818461	107	+
ENSMUSG00000024283:E051	ENSMUSG00000024283	E051	Wac	chr18	7926140	7926505	366	+
ENSMUSG00000024479:E002	ENSMUSG00000024479	E002	Mal2	chr15	54588314	54588484	171	+
ENSMUSG00000024487:E005	ENSMUSG00000024487	E005	Yipf5	chr18	40218746	40218865	120	-
ENSMUSG00000024617:E014	ENSMUSG00000024617	E014	Camk2a	chr18	60957104	60957187	84	+
ENSMUSG00000024665:E011	ENSMUSG00000024665	E011	Fads2	chr19	10091741	10091851	111	-
ENSMUSG00000024924:E009	ENSMUSG00000024924	E009	Vldlr	chr19	27234790	27234856	67	+
ENSMUSG00000024935:E020	ENSMUSG00000024935	E020	Slc1a1	chr19	28912639	28913960	1322	+
ENSMUSG00000024949:E005	ENSMUSG00000024949	E005	Sf1	chr19	6363963	6364118	156	+
ENSMUSG00000024983:E008	ENSMUSG00000024983	E008	Vti1a	chr19	55623817	55626561	2745	+
ENSMUSG00000025040:E006	ENSMUSG00000025040	E006	Fundc1	chrX	17568033	17568108	76	-
ENSMUSG00000025151:E026	ENSMUSG00000025151	E026	Maged1	chrX	94541251	94541324	74	-
ENSMUSG00000025153:E024	ENSMUSG00000025153	E024	Fasn	chr11	120813406	120813570	165	-
ENSMUSG00000025318:E004	ENSMUSG00000025318	E004	Jph3	chr8	121752967	121753475	509	+
ENSMUSG00000025393:E003	ENSMUSG00000025393	E003	Atp5b	chr10	128083892	128084074	183	+
ENSMUSG00000025393:E027	ENSMUSG00000025393	E027	Atp5b	chr10	128090161	128090272	112	+
ENSMUSG00000025404:E061	ENSMUSG00000025404	E061	R3hdm2	chr10	127498758	127499031	274	+
ENSMUSG00000025404:E062	ENSMUSG00000025404	E062	R3hdm2	chr10	127499032	127499349	318	+
ENSMUSG00000025428:E008	ENSMUSG00000025428	E008	Atp5a1	chr18	77778462	77778635	174	+
ENSMUSG00000025571:E031	ENSMUSG00000025571	E031	Tnrc6c	chr11	117760491	117762264	1774	+
ENSMUSG00000025579:E013	ENSMUSG00000025579	E013	Gaa	chr11	119274641	119274760	120	+
ENSMUSG00000025656:E023	ENSMUSG00000025656	E023	Arhgef9	chrX	95058954	95059060	107	-
ENSMUSG00000025656:E024	ENSMUSG00000025656	E024	Arhgef9	chrX	95071173	95071304	132	-
ENSMUSG00000025862:E013	ENSMUSG00000025862	E013	Stag2	chrX	42211078	42211242	165	+
ENSMUSG00000025979:E019	ENSMUSG00000025979	E019	Mob4	chr1	55153360	55153938	579	+
ENSMUSG00000025993:E001	ENSMUSG00000025993	E001	Slc40a1	chr1	45908070	45909719	1650	-
ENSMUSG00000026003:E001	ENSMUSG00000026003	E001	Acadl	chr1	66830839	66831527	689	-
ENSMUSG00000026028:E002	ENSMUSG00000026028	E002	Trak2	chr1	58903504	58903671	168	-
ENSMUSG00000026074:E032	ENSMUSG00000026074	E032	Map4k4	chr1	40024310	40024449	140	+
ENSMUSG00000026123:E007	ENSMUSG00000026123	E007	Plekhb2	chr1	34863476	34863573	98	+
ENSMUSG00000026234:E013	ENSMUSG00000026234	E013	Ncl	chr1	86358107	86358223	117	-
ENSMUSG00000026319:E029	ENSMUSG00000026319	E029	2310035C23Rik	chr1	105753503	105755131	1629	+
ENSMUSG00000026356:E015	ENSMUSG00000026356	E015	Dars	chr1	128413660	128413752	93	-
ENSMUSG00000026421:E004	ENSMUSG00000026421	E004	Csrp1	chr1	135745259	135745427	169	+
ENSMUSG00000026421:E007	ENSMUSG00000026421	E007	Csrp1	chr1	135751044	135752232	1189	+
ENSMUSG00000026466:E002	ENSMUSG00000026466	E002	Tor1aip1	chr1	156006234	156006780	547	-
ENSMUSG00000026470:E007	ENSMUSG00000026470	E007	Stx6	chr1	155197341	155197435	95	+
ENSMUSG00000026554:E003	ENSMUSG00000026554	E003	Dcaf8	chr1	172165848	172165918	71	+
ENSMUSG00000026667:E001	ENSMUSG00000026667	E001	Uhmk1	chr1	170193420	170200013	6594	-
ENSMUSG00000026667:E004	ENSMUSG00000026667	E004	Uhmk1	chr1	170207346	170207422	77	-
ENSMUSG00000026701:E001	ENSMUSG00000026701	E001	Prdx6	chr1	161240112	161241563	1452	-
ENSMUSG00000026764:E015	ENSMUSG00000026764	E015	Kif5c	chr2	49727891	49727959	69	+
ENSMUSG00000026764:E024	ENSMUSG00000026764	E024	Kif5c	chr2	49739083	49739200	118	+
ENSMUSG00000026775:E003	ENSMUSG00000026775	E003	Yme1l1	chr2	23156528	23156731	204	+
ENSMUSG00000026821:E009	ENSMUSG00000026821	E009	Ralgds	chr2	28542290	28542332	43	+
ENSMUSG00000026825:E042	ENSMUSG00000026825	E042	Dnm1	chr2	32340833	32340906	74	-
ENSMUSG00000026867:E003	ENSMUSG00000026867	E003	Gapvd1	chr2	34677483	34677893	411	-
ENSMUSG00000026872:E014	ENSMUSG00000026872	E014	Zeb2	chr2	45017397	45017465	69	-
ENSMUSG00000026872:E017	ENSMUSG00000026872	E017	Zeb2	chr2	45022847	45022951	105	-
ENSMUSG00000026904:E005	ENSMUSG00000026904	E005	Slc4a10	chr2	62158206	62158283	78	+
ENSMUSG00000026904:E007	ENSMUSG00000026904	E007	Slc4a10	chr2	62190740	62190886	147	+
ENSMUSG00000027104:E004	ENSMUSG00000027104	E004	Atf2	chr2	73818266	73818821	556	-
ENSMUSG00000027189:E006	ENSMUSG00000027189	E006	Trim44	chr2	102380864	102380941	78	-
ENSMUSG00000027254:E013	ENSMUSG00000027254	E013	Map1a	chr2	121309439	121310832	1394	+
ENSMUSG00000027350:E005	ENSMUSG00000027350	E005	Chgb	chr2	132794752	132795079	328	+
ENSMUSG00000027351:E004	ENSMUSG00000027351	E004	Spred1	chr2	117163498	117163666	169	+
ENSMUSG00000027423:E025	ENSMUSG00000027423	E025	Snx5	chr2	144260725	144260762	38	-
ENSMUSG00000027438:E009	ENSMUSG00000027438	E009	Napb	chr2	148707159	148707205	47	-
ENSMUSG00000027438:E012	ENSMUSG00000027438	E012	Napb	chr2	148712675	148712754	80	-
ENSMUSG00000027634:E030	ENSMUSG00000027634	E030	Ndrg3	chr2	156970037	156970060	24	-
ENSMUSG00000027797:E003	ENSMUSG00000027797	E003	Dclk1	chr3	55255865	55256211	347	+
ENSMUSG00000027827:E024	ENSMUSG00000027827	E024	Kcnab1	chr3	65376479	65377084	606	+
ENSMUSG00000027893:E006	ENSMUSG00000027893	E006	Ahcyl1	chr3	107664910	107665113	204	-
ENSMUSG00000027893:E008	ENSMUSG00000027893	E008	Ahcyl1	chr3	107665516	107665596	81	-
ENSMUSG00000027893:E018	ENSMUSG00000027893	E018	Ahcyl1	chr3	107669892	107669955	64	-
ENSMUSG00000028180:E013	ENSMUSG00000028180	E013	Zranb2	chr3	157540633	157540709	77	+
ENSMUSG00000028180:E020	ENSMUSG00000028180	E020	Zranb2	chr3	157546675	157546923	249	+
ENSMUSG00000028249:E006	ENSMUSG00000028249	E006	Sdcbp	chr4	6365713	6365759	47	+
ENSMUSG00000028249:E022	ENSMUSG00000028249	E022	Sdcbp	chr4	6393637	6393728	92	+
ENSMUSG00000028410:E026	ENSMUSG00000028410	E026	Dnaja1	chr4	40732728	40733900	1173	+
ENSMUSG00000028452:E002	ENSMUSG00000028452	E002	Vcp	chr4	42980794	42980948	155	-
ENSMUSG00000028525:E038	ENSMUSG00000028525	E038	Pde4b	chr4	102605537	102605703	167	+
ENSMUSG00000028618:E008	ENSMUSG00000028618	E008	Tmem59	chr4	107187619	107187713	95	+
ENSMUSG00000028782:E035	ENSMUSG00000028782	E035	Adgrb2	chr4	130014551	130014582	32	+
ENSMUSG00000028821:E012	ENSMUSG00000028821	E012	Syf2	chr4	134936840	134937548	709	+
ENSMUSG00000028833:E001	ENSMUSG00000028833	E001	Ncdn	chr4	126743750	126744730	981	-
ENSMUSG00000029131:E024	ENSMUSG00000029131	E024	Dnajb6	chr5	29766688	29767103	416	+
ENSMUSG00000029309:E009	ENSMUSG00000029309	E009	Sparcl1	chr5	104094639	104094767	129	-
ENSMUSG00000029309:E010	ENSMUSG00000029309	E010	Sparcl1	chr5	104097709	104097773	65	-
ENSMUSG00000029461:E005	ENSMUSG00000029461	E005	Fam168a	chr7	100812920	100813000	81	+
ENSMUSG00000029467:E002	ENSMUSG00000029467	E002	Atp2a2	chr5	122453514	122454304	791	-
ENSMUSG00000029516:E087	ENSMUSG00000029516	E087	Cit	chr5	116006795	116008947	2153	+
ENSMUSG00000029608:E020	ENSMUSG00000029608	E020	Rph3a	chr5	120986437	120986513	77	-
ENSMUSG00000029608:E021	ENSMUSG00000029608	E021	Rph3a	chr5	121008984	121009099	116	-
ENSMUSG00000029614:E002	ENSMUSG00000029614	E002	Rpl6	chr5	121204521	121204552	32	+
ENSMUSG00000029614:E015	ENSMUSG00000029614	E015	Rpl6	chr5	121208391	121208555	165	+
ENSMUSG00000029657:E004	ENSMUSG00000029657	E004	Hsph1	chr5	149617460	149617710	251	-
ENSMUSG00000029775:E013	ENSMUSG00000029775	E013	Klhdc10	chr6	30444427	30444575	149	+
ENSMUSG00000029840:E002	ENSMUSG00000029840	E002	Mtpn	chr6	35521900	35521983	84	-
ENSMUSG00000029840:E003	ENSMUSG00000029840	E003	Mtpn	chr6	35522682	35522795	114	-
ENSMUSG00000029922:E015	ENSMUSG00000029922	E015	Mkrn1	chr6	39405731	39405960	230	-
ENSMUSG00000029998:E002	ENSMUSG00000029998	E002	Pcyox1	chr6	86388989	86389371	383	-
ENSMUSG00000030042:E003	ENSMUSG00000030042	E003	Pole4	chr6	82646701	82647315	615	-
ENSMUSG00000030082:E002	ENSMUSG00000030082	E002	Sec61a1	chr6	88504801	88505293	493	-
ENSMUSG00000030134:E004	ENSMUSG00000030134	E004	Rasgef1a	chr6	118084421	118084558	138	+
ENSMUSG00000030287:E001	ENSMUSG00000030287	E001	Itpr2	chr6	146108299	146111757	3459	-
ENSMUSG00000030302:E015	ENSMUSG00000030302	E015	Atp2b2	chr6	113773261	113773495	235	-
ENSMUSG00000030428:E034	ENSMUSG00000030428	E034	Ttyh1	chr7	4133198	4133217	20	+
ENSMUSG00000030428:E036	ENSMUSG00000030428	E036	Ttyh1	chr7	4133357	4133402	46	+
ENSMUSG00000030435:E015	ENSMUSG00000030435	E015	U2af2	chr7	5079182	5079500	319	+
ENSMUSG00000030465:E012	ENSMUSG00000030465	E012	Psd3	chr8	67790898	67790941	44	-
ENSMUSG00000030663:E011	ENSMUSG00000030663	E011	1110004F10Rik	chr7	116104832	116105207	376	+
ENSMUSG00000030704:E007	ENSMUSG00000030704	E007	Rab6a	chr7	100629838	100629943	106	+
ENSMUSG00000030704:E008	ENSMUSG00000030704	E008	Rab6a	chr7	100631742	100631853	112	+
ENSMUSG00000030704:E013	ENSMUSG00000030704	E013	Rab6a	chr7	100639364	100641268	1905	+
ENSMUSG00000030770:E023	ENSMUSG00000030770	E023	Parva	chr7	112588971	112589629	659	+
ENSMUSG00000030788:E006	ENSMUSG00000030788	E006	Rnf141	chr7	110815146	110815582	437	-
ENSMUSG00000030788:E008	ENSMUSG00000030788	E008	Rnf141	chr7	110815791	110815938	148	-
ENSMUSG00000030788:E023	ENSMUSG00000030788	E023	Rnf141	chr7	110833762	110833845	84	-
ENSMUSG00000030835:E007	ENSMUSG00000030835	E007	Nomo1	chr7	46045261	46045413	153	+
ENSMUSG00000031012:E002	ENSMUSG00000031012	E002	Cask	chrX	13521331	13521781	451	-
ENSMUSG00000031012:E003	ENSMUSG00000031012	E003	Cask	chrX	13521782	13522079	298	-
ENSMUSG00000031012:E004	ENSMUSG00000031012	E004	Cask	chrX	13522080	13522347	268	-
ENSMUSG00000031060:E006	ENSMUSG00000031060	E006	Rbm10	chrX	20619974	20620097	124	+
ENSMUSG00000031166:E017	ENSMUSG00000031166	E017	Wdr13	chrX	8131592	8131625	34	-
ENSMUSG00000031229:E001	ENSMUSG00000031229	E001	Atrx	chrX	105797615	105800416	2802	-
ENSMUSG00000031229:E040	ENSMUSG00000031229	E040	Atrx	chrX	105851965	105852067	103	-
ENSMUSG00000031229:E041	ENSMUSG00000031229	E041	Atrx	chrX	105853284	105853377	94	-
ENSMUSG00000031422:E002	ENSMUSG00000031422	E002	Morf4l2	chrX	136732953	136733834	882	-
ENSMUSG00000031447:E009	ENSMUSG00000031447	E009	Lamp1	chr8	13174419	13175338	920	+
ENSMUSG00000031532:E002	ENSMUSG00000031532	E002	Saraf	chr8	34161195	34161373	179	+
ENSMUSG00000031563:E001	ENSMUSG00000031563	E001	Wwc2	chr8	47826083	47828784	2702	-
ENSMUSG00000031604:E005	ENSMUSG00000031604	E005	Msmo1	chr8	64720342	64720496	155	-
ENSMUSG00000031605:E002	ENSMUSG00000031605	E002	Klhl2	chr8	64742955	64743098	144	-
ENSMUSG00000031626:E085	ENSMUSG00000031626	E085	Sorbs2	chr8	45825745	45827592	1848	+
ENSMUSG00000031672:E001	ENSMUSG00000031672	E001	Got2	chr8	95864134	95865251	1118	-
ENSMUSG00000031833:E001	ENSMUSG00000031833	E001	Mast3	chr8	70778117	70779937	1821	-
ENSMUSG00000031924:E002	ENSMUSG00000031924	E002	Cyb5b	chr8	107169811	107169939	129	+
ENSMUSG00000031996:E011	ENSMUSG00000031996	E011	Aplp2	chr9	31164543	31164673	131	-
ENSMUSG00000032011:E004	ENSMUSG00000032011	E004	Thy1	chr9	44047339	44048579	1241	+
ENSMUSG00000032116:E018	ENSMUSG00000032116	E018	Stt3a	chr9	36758780	36758867	88	-
ENSMUSG00000032281:E014	ENSMUSG00000032281	E014	Acsbg1	chr9	54628547	54628566	20	-
ENSMUSG00000032281:E023	ENSMUSG00000032281	E023	Acsbg1	chr9	54661549	54661695	147	-
ENSMUSG00000032307:E019	ENSMUSG00000032307	E019	Ube2q2	chr9	55206400	55206808	409	+
ENSMUSG00000032324:E001	ENSMUSG00000032324	E001	Tspan3	chr9	56135885	56136735	851	-
ENSMUSG00000032324:E005	ENSMUSG00000032324	E005	Tspan3	chr9	56147086	56147160	75	-
ENSMUSG00000032336:E014	ENSMUSG00000032336	E014	Nptn	chr9	58640669	58640680	12	+
ENSMUSG00000032435:E009	ENSMUSG00000032435	E009	Dync1li1	chr9	114717863	114717922	60	+
ENSMUSG00000032479:E041	ENSMUSG00000032479	E041	Map4	chr9	110083174	110083946	773	+
ENSMUSG00000032503:E037	ENSMUSG00000032503	E037	Arpp21	chr9	112182683	112182725	43	-
ENSMUSG00000032549:E005	ENSMUSG00000032549	E005	Rab6b	chr9	103162542	103162653	112	+
ENSMUSG00000032549:E006	ENSMUSG00000032549	E006	Rab6b	chr9	103163810	103163903	94	+
ENSMUSG00000032998:E033	ENSMUSG00000032998	E033	Foxj3	chr4	119626289	119629119	2831	+
ENSMUSG00000033059:E026	ENSMUSG00000033059	E026	Pygb	chr2	150829628	150829694	67	+
ENSMUSG00000033161:E002	ENSMUSG00000033161	E002	Atp1a1	chr3	101576316	101576584	269	-
ENSMUSG00000033419:E016	ENSMUSG00000033419	E016	Snap91	chr9	86793357	86793464	108	-
ENSMUSG00000033615:E001	ENSMUSG00000033615	E001	Cplx1	chr5	108518554	108520258	1705	-
ENSMUSG00000033676:E012	ENSMUSG00000033676	E012	Gabrb3	chr7	57816275	57816315	41	+
ENSMUSG00000033676:E013	ENSMUSG00000033676	E013	Gabrb3	chr7	57816316	57816370	55	+
ENSMUSG00000033793:E003	ENSMUSG00000033793	E003	Atp6v1h	chr1	5089009	5089111	103	+
ENSMUSG00000034187:E001	ENSMUSG00000034187	E001	Nsf	chr11	103821782	103822924	1143	-
ENSMUSG00000034484:E002	ENSMUSG00000034484	E002	Snx2	chr18	53189655	53189772	118	+
ENSMUSG00000034593:E035	ENSMUSG00000034593	E035	Myo5a	chr9	75181899	75182012	114	+
ENSMUSG00000034593:E063	ENSMUSG00000034593	E063	Myo5a	chr9	75217994	75218484	491	+
ENSMUSG00000034593:E065	ENSMUSG00000034593	E065	Myo5a	chr9	75218551	75218953	403	+
ENSMUSG00000034621:E001	ENSMUSG00000034621	E001	Gpatch8	chr11	102475915	102477206	1292	-
ENSMUSG00000034723:E004	ENSMUSG00000034723	E004	Tmx4	chr2	134600888	134600989	102	-
ENSMUSG00000034723:E010	ENSMUSG00000034723	E010	Tmx4	chr2	134639722	134639837	116	-
ENSMUSG00000034825:E007	ENSMUSG00000034825	E007	Nrip3	chr7	109766473	109766634	162	-
ENSMUSG00000034902:E006	ENSMUSG00000034902	E006	Pip5k1c	chr10	81304684	81304715	32	+
ENSMUSG00000035133:E006	ENSMUSG00000035133	E006	Arhgap5	chr12	52567011	52567852	842	+
ENSMUSG00000035725:E001	ENSMUSG00000035725	E001	Prkx	chrX	77761411	77763891	2481	-
ENSMUSG00000035805:E001	ENSMUSG00000035805	E001	Mlc1	chr15	88955884	88957096	1213	-
ENSMUSG00000035847:E009	ENSMUSG00000035847	E009	Ids	chrX	70361092	70361131	40	-
ENSMUSG00000035847:E011	ENSMUSG00000035847	E011	Ids	chrX	70363802	70363938	137	-
ENSMUSG00000035864:E005	ENSMUSG00000035864	E005	Syt1	chr10	108627253	108627285	33	-
ENSMUSG00000035936:E007	ENSMUSG00000035936	E007	Aldh5a1	chr13	24923967	24924083	117	-
ENSMUSG00000036026:E002	ENSMUSG00000036026	E002	Tmem63b	chr17	45661223	45661303	81	-
ENSMUSG00000036053:E037	ENSMUSG00000036053	E037	Fmnl2	chr2	53131879	53132203	325	+
ENSMUSG00000036053:E038	ENSMUSG00000036053	E038	Fmnl2	chr2	53132204	53133804	1601	+
ENSMUSG00000036093:E006	ENSMUSG00000036093	E006	Arl5a	chr2	52416064	52416211	148	-
ENSMUSG00000036333:E003	ENSMUSG00000036333	E003	Kidins220	chr12	24986904	24987002	99	+
ENSMUSG00000036333:E009	ENSMUSG00000036333	E009	Kidins220	chr12	24997232	24997330	99	+
ENSMUSG00000036438:E002	ENSMUSG00000036438	E002	Calm2	chr17	87433720	87434055	336	-
ENSMUSG00000036452:E029	ENSMUSG00000036452	E029	Arhgap26	chr18	39150040	39150118	79	+
ENSMUSG00000036564:E033	ENSMUSG00000036564	E033	Ndrg4	chr8	95713216	95713918	703	+
ENSMUSG00000036644:E005	ENSMUSG00000036644	E005	Tbc1d9b	chr11	50135825	50135935	111	+
ENSMUSG00000036644:E006	ENSMUSG00000036644	E006	Tbc1d9b	chr11	50140383	50140458	76	+
ENSMUSG00000036644:E007	ENSMUSG00000036644	E007	Tbc1d9b	chr11	50140459	50140501	43	+
ENSMUSG00000036745:E002	ENSMUSG00000036745	E002	Ttll7	chr3	146894002	146894175	174	+
ENSMUSG00000036779:E017	ENSMUSG00000036779	E017	Papd5	chr8	88252527	88252573	47	+
ENSMUSG00000036815:E006	ENSMUSG00000036815	E006	Dpp10	chr1	123352634	123352688	55	-
ENSMUSG00000036815:E007	ENSMUSG00000036815	E007	Dpp10	chr1	123353412	123353606	195	-
ENSMUSG00000036825:E026	ENSMUSG00000036825	E026	Ssx2ip	chr3	146438907	146439782	876	+
ENSMUSG00000037126:E014	ENSMUSG00000037126	E014	Psd	chr19	46322056	46322496	441	-
ENSMUSG00000037172:E008	ENSMUSG00000037172	E008	E330009J07Rik	chr6	40422726	40422884	159	-
ENSMUSG00000037217:E007	ENSMUSG00000037217	E007	Syn1	chrX	20864761	20864863	103	-
ENSMUSG00000037235:E001	ENSMUSG00000037235	E001	Mxd4	chr5	34173887	34176578	2692	-
ENSMUSG00000037259:E023	ENSMUSG00000037259	E023	Dzank1	chr2	144525580	144525696	117	-
ENSMUSG00000037259:E025	ENSMUSG00000037259	E025	Dzank1	chr2	144527280	144527364	85	-
ENSMUSG00000037736:E051	ENSMUSG00000037736	E051	Limch1	chr5	67054426	67054553	128	+
ENSMUSG00000037736:E056	ENSMUSG00000037736	E056	Limch1	chr5	67056074	67057159	1086	+
ENSMUSG00000037742:E007	ENSMUSG00000037742	E007	Eef1a1	chr9	78479278	78479479	202	-
ENSMUSG00000037742:E012	ENSMUSG00000037742	E012	Eef1a1	chr9	78479649	78479664	16	-
ENSMUSG00000037742:E019	ENSMUSG00000037742	E019	Eef1a1	chr9	78480241	78480420	180	-
ENSMUSG00000038023:E020	ENSMUSG00000038023	E020	Atp6v0a2	chr5	124721698	124722144	447	+
ENSMUSG00000038437:E009	ENSMUSG00000038437	E009	Mllt6	chr11	97669424	97669499	76	+
ENSMUSG00000038481:E004	ENSMUSG00000038481	E004	Cdk19	chr10	40436072	40436212	141	+
ENSMUSG00000038517:E003	ENSMUSG00000038517	E003	Tbkbp1	chr11	97136177	97137098	922	-
ENSMUSG00000038517:E007	ENSMUSG00000038517	E007	Tbkbp1	chr11	97139472	97139590	119	-
ENSMUSG00000038517:E009	ENSMUSG00000038517	E009	Tbkbp1	chr11	97146300	97146361	62	-
ENSMUSG00000038530:E002	ENSMUSG00000038530	E002	Rgs4	chr1	169741676	169743828	2153	-
ENSMUSG00000038530:E007	ENSMUSG00000038530	E007	Rgs4	chr1	169745217	169745321	105	-
ENSMUSG00000038619:E004	ENSMUSG00000038619	E004	Ensa	chr3	95628708	95630493	1786	+
ENSMUSG00000038807:E025	ENSMUSG00000038807	E025	Rap1gap2	chr11	74438264	74438308	45	-
ENSMUSG00000038807:E026	ENSMUSG00000038807	E026	Rap1gap2	chr11	74441750	74441785	36	-
ENSMUSG00000038807:E027	ENSMUSG00000038807	E027	Rap1gap2	chr11	74484887	74484971	85	-
ENSMUSG00000039100:E021	ENSMUSG00000039100	E021	March6	chr15	31498574	31498742	169	-
ENSMUSG00000039100:E022	ENSMUSG00000039100	E022	March6	chr15	31500916	31500988	73	-
ENSMUSG00000039100:E023	ENSMUSG00000039100	E023	March6	chr15	31502720	31502863	144	-
ENSMUSG00000039262:E052	ENSMUSG00000039262	E052	Prrc2b	chr2	32230611	32231162	552	+
ENSMUSG00000039347:E004	ENSMUSG00000039347	E004	Atp6v0e2	chr6	48540428	48541798	1371	+
ENSMUSG00000039542:E012	ENSMUSG00000039542	E012	Ncam1	chr9	49557096	49557238	143	-
ENSMUSG00000039568:E002	ENSMUSG00000039568	E002	Ubald1	chr16	4874788	4875097	310	-
ENSMUSG00000039621:E029	ENSMUSG00000039621	E029	Prex1	chr2	166592796	166592888	93	-
ENSMUSG00000040029:E001	ENSMUSG00000040029	E001	Ipo8	chr6	148770683	148772809	2127	-
ENSMUSG00000040037:E005	ENSMUSG00000040037	E005	Negr1	chr3	156562334	156562352	19	+
ENSMUSG00000040037:E006	ENSMUSG00000040037	E006	Negr1	chr3	156859437	156859504	68	+
ENSMUSG00000040446:E006	ENSMUSG00000040446	E006	Rprd1a	chr18	24509793	24509922	130	-
ENSMUSG00000040462:E001	ENSMUSG00000040462	E001	Os9	chr10	127094259	127096372	2114	-
ENSMUSG00000040550:E002	ENSMUSG00000040550	E002	Otud6b	chr4	14810046	14811748	1703	-
ENSMUSG00000040550:E009	ENSMUSG00000040550	E009	Otud6b	chr4	14826291	14826395	105	-
ENSMUSG00000040612:E005	ENSMUSG00000040612	E005	Ildr2	chr1	166294591	166294737	147	+
ENSMUSG00000041028:E007	ENSMUSG00000041028	E007	Ghitm	chr14	37133171	37133270	100	-
ENSMUSG00000041444:E038	ENSMUSG00000041444	E038	Arhgap32	chr9	32264246	32268446	4201	+
ENSMUSG00000041570:E006	ENSMUSG00000041570	E006	Camsap2	chr1	136277194	136277330	137	-
ENSMUSG00000041720:E006	ENSMUSG00000041720	E006	Pi4ka	chr16	17280720	17280800	81	-
ENSMUSG00000041879:E051	ENSMUSG00000041879	E051	Ipo9	chr1	135426931	135427041	111	-
ENSMUSG00000042508:E006	ENSMUSG00000042508	E006	Dmtf1	chr5	9119070	9119792	723	-
ENSMUSG00000042699:E026	ENSMUSG00000042699	E026	Dhx9	chr1	153482742	153482882	141	-
ENSMUSG00000043419:E004	ENSMUSG00000043419	E004	Chd3os	chr11	69341159	69341375	217	+
ENSMUSG00000043542:E004	ENSMUSG00000043542	E004	Zc2hc1a	chr3	7524126	7524267	142	+
ENSMUSG00000044768:E003	ENSMUSG00000044768	E003	D1Ertd622e	chr1	97654600	97654689	90	-
ENSMUSG00000045573:E003	ENSMUSG00000045573	E003	Penk	chr4	4138006	4138145	140	-
ENSMUSG00000045589:E001	ENSMUSG00000045589	E001	Frrs1l	chr4	56957173	56960135	2963	-
ENSMUSG00000045589:E004	ENSMUSG00000045589	E004	Frrs1l	chr4	56972238	56972376	139	-
ENSMUSG00000045658:E009	ENSMUSG00000045658	E009	Pid1	chr1	84159232	84159378	147	-
ENSMUSG00000045932:E006	ENSMUSG00000045932	E006	Ifit2	chr19	34573193	34576419	3227	+
ENSMUSG00000046093:E010	ENSMUSG00000046093	E010	Hpcal4	chr4	123188799	123188883	85	+
ENSMUSG00000047126:E003	ENSMUSG00000047126	E003	Cltc	chr11	86695317	86695690	374	-
ENSMUSG00000047261:E002	ENSMUSG00000047261	E002	Gap43	chr16	42248458	42249114	657	-
ENSMUSG00000047454:E025	ENSMUSG00000047454	E025	Gphn	chr12	78683778	78684767	990	+
ENSMUSG00000047554:E003	ENSMUSG00000047554	E003	Tmem41b	chr7	109973485	109974471	987	-
ENSMUSG00000047786:E003	ENSMUSG00000047786	E003	Lix1	chr17	17443648	17443788	141	+
ENSMUSG00000048058:E001	ENSMUSG00000048058	E001	Ldlrad3	chr2	101950203	101953175	2973	-
ENSMUSG00000048578:E005	ENSMUSG00000048578	E005	Mlec	chr5	115150069	115150126	58	-
ENSMUSG00000049044:E043	ENSMUSG00000049044	E043	Rapgef4	chr2	72242234	72242293	60	+
ENSMUSG00000049044:E044	ENSMUSG00000049044	E044	Rapgef4	chr2	72242294	72242321	28	+
ENSMUSG00000049044:E045	ENSMUSG00000049044	E045	Rapgef4	chr2	72242728	72242792	65	+
ENSMUSG00000049044:E046	ENSMUSG00000049044	E046	Rapgef4	chr2	72252940	72252994	55	+
ENSMUSG00000049076:E001	ENSMUSG00000049076	E001	Acap2	chr16	31092413	31096446	4034	-
ENSMUSG00000050447:E008	ENSMUSG00000050447	E008	Lypd6	chr2	50173601	50173694	94	+
ENSMUSG00000050730:E001	ENSMUSG00000050730	E001	Arhgap42	chr9	8994329	8997685	3357	-
ENSMUSG00000051674:E033	ENSMUSG00000051674	E033	Dcun1d4	chr5	73557990	73560790	2801	+
ENSMUSG00000052397:E001	ENSMUSG00000052397	E001	Ezr	chr17	6738041	6739467	1427	-
ENSMUSG00000052681:E001	ENSMUSG00000052681	E001	Rap1b	chr10	117814471	117815780	1310	-
ENSMUSG00000053025:E008	ENSMUSG00000053025	E008	Sv2b	chr7	75147637	75147726	90	-
ENSMUSG00000053477:E027	ENSMUSG00000053477	E027	Tcf4	chr18	69633655	69633682	28	+
ENSMUSG00000053646:E041	ENSMUSG00000053646	E041	Plxnb1	chr9	109117840	109119911	2072	+
ENSMUSG00000053693:E038	ENSMUSG00000053693	E038	Mast1	chr8	84935706	84935794	89	-
ENSMUSG00000053702:E057	ENSMUSG00000053702	E057	Nebl	chr2	17729369	17729463	95	-
ENSMUSG00000053838:E002	ENSMUSG00000053838	E002	Nudcd3	chr11	6105986	6106457	472	-
ENSMUSG00000055204:E034	ENSMUSG00000055204	E034	Ankrd17	chr5	90299989	90300145	157	-
ENSMUSG00000055204:E035	ENSMUSG00000055204	E035	Ankrd17	chr5	90303912	90304065	154	-
ENSMUSG00000055254:E005	ENSMUSG00000055254	E005	Ntrk2	chr13	58837985	58838056	72	+
ENSMUSG00000055254:E014	ENSMUSG00000055254	E014	Ntrk2	chr13	58932023	58937030	5008	+
ENSMUSG00000055254:E019	ENSMUSG00000055254	E019	Ntrk2	chr13	59126433	59126591	159	+
ENSMUSG00000056201:E001	ENSMUSG00000056201	E001	Cfl1	chr19	5490485	5490602	118	+
ENSMUSG00000056201:E004	ENSMUSG00000056201	E004	Cfl1	chr19	5493381	5493490	110	+
ENSMUSG00000056296:E002	ENSMUSG00000056296	E002	Synpr	chr14	13285141	13285206	66	+
ENSMUSG00000056296:E007	ENSMUSG00000056296	E007	Synpr	chr14	13493508	13493632	125	+
ENSMUSG00000056486:E003	ENSMUSG00000056486	E003	Chn1	chr2	73612888	73613083	196	-
ENSMUSG00000056486:E009	ENSMUSG00000056486	E009	Chn1	chr2	73624141	73624159	19	-
ENSMUSG00000056486:E012	ENSMUSG00000056486	E012	Chn1	chr2	73624878	73625050	173	-
ENSMUSG00000057113:E003	ENSMUSG00000057113	E003	Npm1	chr11	33152511	33152852	342	-
ENSMUSG00000057406:E021	ENSMUSG00000057406	E021	Nsd2	chr5	33871635	33872502	868	+
ENSMUSG00000057522:E008	ENSMUSG00000057522	E008	Spop	chr11	95470522	95470665	144	+
ENSMUSG00000057530:E009	ENSMUSG00000057530	E009	Ece1	chr4	137921021	137921162	142	+
ENSMUSG00000057738:E039	ENSMUSG00000057738	E039	Sptan1	chr2	30003315	30003419	105	+
ENSMUSG00000057738:E040	ENSMUSG00000057738	E040	Sptan1	chr2	30003674	30003697	24	+
ENSMUSG00000057738:E041	ENSMUSG00000057738	E041	Sptan1	chr2	30004505	30004540	36	+
ENSMUSG00000057738:E081	ENSMUSG00000057738	E081	Sptan1	chr2	30031097	30031445	349	+
ENSMUSG00000057880:E007	ENSMUSG00000057880	E007	Abat	chr16	8578231	8578328	98	+
ENSMUSG00000058239:E018	ENSMUSG00000058239	E018	Usf2	chr7	30956149	30956176	28	-
ENSMUSG00000058318:E061	ENSMUSG00000058318	E061	Phf21a	chr2	92360431	92360893	463	+
ENSMUSG00000058624:E015	ENSMUSG00000058624	E015	Gda	chr19	21434221	21434309	89	-
ENSMUSG00000059149:E024	ENSMUSG00000059149	E024	Mfsd4a	chr1	132057716	132057967	252	-
ENSMUSG00000059149:E025	ENSMUSG00000059149	E025	Mfsd4a	chr1	132059160	132059358	199	-
ENSMUSG00000059273:E014	ENSMUSG00000059273	E014	Zc3h4	chr7	16434021	16437694	3674	+
ENSMUSG00000059291:E026	ENSMUSG00000059291	E026	Rpl11	chr4	136053348	136053393	46	-
ENSMUSG00000059447:E011	ENSMUSG00000059447	E011	Hadhb	chr5	30166665	30166764	100	+
ENSMUSG00000059995:E015	ENSMUSG00000059995	E015	Atxn7l3	chr11	102294164	102294305	142	-
ENSMUSG00000060036:E003	ENSMUSG00000060036	E003	Rpl3	chr15	80078331	80078426	96	-
ENSMUSG00000060227:E018	ENSMUSG00000060227	E018	Casc4	chr2	121933698	121935866	2169	+
ENSMUSG00000060904:E011	ENSMUSG00000060904	E011	Arl1	chr10	88743023	88744094	1072	+
ENSMUSG00000060961:E013	ENSMUSG00000060961	E013	Slc4a4	chr5	89028293	89028428	136	+
ENSMUSG00000060961:E017	ENSMUSG00000060961	E017	Slc4a4	chr5	89046366	89046392	27	+
ENSMUSG00000061751:E003	ENSMUSG00000061751	E003	Kalrn	chr16	33975495	33976079	585	-
ENSMUSG00000061751:E004	ENSMUSG00000061751	E004	Kalrn	chr16	33977526	33977664	139	-
ENSMUSG00000061751:E006	ENSMUSG00000061751	E006	Kalrn	chr16	33982688	33982888	201	-
ENSMUSG00000061751:E007	ENSMUSG00000061751	E007	Kalrn	chr16	33985175	33985253	79	-
ENSMUSG00000062014:E007	ENSMUSG00000062014	E007	Gmfb	chr14	46815599	46815648	50	-
ENSMUSG00000062014:E008	ENSMUSG00000062014	E008	Gmfb	chr14	46816178	46816227	50	-
ENSMUSG00000062078:E009	ENSMUSG00000062078	E009	Qk	chr17	10282839	10282981	143	-
ENSMUSG00000062151:E001	ENSMUSG00000062151	E001	Unc13c	chr9	73479422	73480869	1448	-
ENSMUSG00000062151:E002	ENSMUSG00000062151	E002	Unc13c	chr9	73480870	73481155	286	-
ENSMUSG00000062270:E001	ENSMUSG00000062270	E001	Morf4l1	chr9	90091671	90092402	732	-
ENSMUSG00000062661:E009	ENSMUSG00000062661	E009	Ncs1	chr2	31292284	31292319	36	+
ENSMUSG00000063077:E026	ENSMUSG00000063077	E026	Kif1b	chr4	149210042	149210099	58	-
ENSMUSG00000063077:E027	ENSMUSG00000063077	E027	Kif1b	chr4	149210100	149210132	33	-
ENSMUSG00000063524:E026	ENSMUSG00000063524	E026	Eno1	chr4	150247460	150247557	98	+
ENSMUSG00000066551:E002	ENSMUSG00000066551	E002	Hmgb1	chr5	149048228	149048644	417	-
ENSMUSG00000066900:E001	ENSMUSG00000066900	E001	Suds3	chr5	117091682	117092856	1175	-
ENSMUSG00000067194:E002	ENSMUSG00000067194	E002	Eif1ax	chrX	159376381	159376464	84	+
ENSMUSG00000067194:E004	ENSMUSG00000067194	E004	Eif1ax	chrX	159377459	159377562	104	+
ENSMUSG00000067194:E008	ENSMUSG00000067194	E008	Eif1ax	chrX	159385408	159389928	4521	+
ENSMUSG00000067336:E013	ENSMUSG00000067336	E013	Bmpr2	chr1	59870235	59870549	315	+
ENSMUSG00000067879:E005	ENSMUSG00000067879	E005	3110035E14Rik	chr1	9622593	9622684	92	+
ENSMUSG00000068747:E017	ENSMUSG00000068747	E017	Sort1	chr3	108351672	108351788	117	+
ENSMUSG00000068748:E029	ENSMUSG00000068748	E029	Ptprz1	chr6	23050397	23050532	136	+
ENSMUSG00000068748:E030	ENSMUSG00000068748	E030	Ptprz1	chr6	23051972	23052916	945	+
ENSMUSG00000069601:E022	ENSMUSG00000069601	E022	Ank3	chr10	69815695	69815793	99	+
ENSMUSG00000069601:E089	ENSMUSG00000069601	E089	Ank3	chr10	69989935	69992475	2541	+
ENSMUSG00000069601:E117	ENSMUSG00000069601	E117	Ank3	chr10	70023996	70024447	452	+
ENSMUSG00000070730:E017	ENSMUSG00000070730	E017	Rmdn3	chr2	119153890	119154023	134	-
ENSMUSG00000071649:E005	ENSMUSG00000071649	E005	B3gat3	chr19	8926736	8927234	499	+
ENSMUSG00000071650:E003	ENSMUSG00000071650	E003	Ganab	chr19	8902522	8902630	109	+
ENSMUSG00000071650:E004	ENSMUSG00000071650	E004	Ganab	chr19	8904935	8905062	128	+
ENSMUSG00000072235:E001	ENSMUSG00000072235	E001	Tuba1a	chr15	98949841	98950257	417	-
ENSMUSG00000074129:E029	ENSMUSG00000074129	E029	Rpl13a	chr7	45128721	45128735	15	-
ENSMUSG00000074886:E017	ENSMUSG00000074886	E017	Grk6	chr13	55459782	55460925	1144	+
ENSMUSG00000078429:E010	ENSMUSG00000078429	E010	Ctdsp2	chr10	126998561	126999975	1415	+
ENSMUSG00000078622:E002	ENSMUSG00000078622	E002	Ccdc47	chr11	106200779	106201016	238	-
ENSMUSG00000078812:E003	ENSMUSG00000078812	E003	Eif5a	chr11	69917031	69917086	56	-
ENSMUSG00000079215:E004	ENSMUSG00000079215	E004	Zfp664	chr5	124863354	124863508	155	+
ENSMUSG00000085793:E006	ENSMUSG00000085793	E006	Lin52	chr12	84529690	84531533	1844	+
ENSMUSG00000096054:E001	ENSMUSG00000096054	E001	Syne1	chr10	5336949	5339385	2437	-
