# Supplementary material for: Ethanol-Induced Behavioral Sensitization Alters the Synaptic Transcriptome and Exon Utilization in DBA/2J Mice
Source: Front Genet. 2018 Sep 24;9:402. doi: 10.3389/fgene.2018.00402 (PMC6166094; doi:10.3389/fgene.2018.00402)
Supplement: TABLE S13 — MEME motif count matrices. [file Table_13.xlsx]

## Sheet: Table S13
Supplemental Table S13: MEME Motif Count Matrices
Motif 1					Motif 2					Motif 3					Motif 4					Motif 5
A	C	G	T		A	C	G	T		A	C	G	T		A	C	G	T		A	C	G	T
37	47	27	257		55	195	19	83		11	1	1	0		27	70	7	0		0	5	0	6
85	38	61	184		32	182	52	86		0	12	0	1		52	0	11	41		10	0	1	0
29	46	49	244		46	141	31	134		9	2	2	0		0	0	101	3		0	1	2	8
79	67	36	186		30	196	49	77		0	7	0	6		15	49	40	0		0	11	0	0
104	33	24	207		43	229	14	66		9	1	2	1		72	3	0	29		0	1	0	10
96	67	32	173		72	77	50	153		1	4	0	8		0	3	91	10		11	0	0	0
59	2	0	307		1	230	86	35		7	0	5	1		23	23	42	16		0	0	0	11
43	3	68	254		72	141	26	113		0	13	0	0		14	56	33	1		0	11	0	0
28	61	26	253		36	140	67	109		12	0	0	1		67	0	13	24		0	3	0	8
50	41	34	243		12	232	48	60		1	12	0	0		0	5	99	0		9	0	2	0
38	45	49	236		40	187	18	107		12	0	1	0		17	43	21	23		0	2	0	9
86	27	13	242		54	117	76	105		2	10	0	1		58	0	22	24		0	11	0	0
60	11	36	261		47	130	79	96		13	0	0	0		0	3	101	0		0	0	0	11
86	74	37	171		10	171	72	99		2	9	0	2		18	43	32	11		6	0	4	1
84	19	12	253		58	156	20	118		9	0	3	1		17	42	11	34		0	4	0	7
56	49	91	172		40	192	76	44		0	11	1	1		25	32	25	22		2	9	0	0
92	5	31	240		57	228	21	46		12	1	0	0		35	5	23	41		0	1	0	10
79	46	40	203		84	119	24	125		1	10	0	2		2	15	87	0		7	3	1	0
85	50	0	233		47	140	64	101		11	1	0	1		27	48	27	2		0	0	0	11
117	31	19	201		39	150	103	60		0	10	1	2		29	4	35	36		0	6	4	1
133	30	61	144		0	211	70	71		9	0	3	1		6	13	64	21
105	53	84	126		24	214	9	105		0	13	0	0
108	13	27	220		85	117	34	116		12	0	0	1
113	29	37	189		55	115	94	88		0	13	0	0
85	52	36	195		32	235	42	43		11	0	0	2
90	54	37	187		48	248	15	41		0	12	0	1
58	96	70	144		72	51	22	207		12	0	1	0
121	40	19	188		13	204	128	7		0	13	0	0
107	17	7	237		82	102	31	137		9	2	1	1
60	62	24	222		40	148	97	67		0	13	0	0
114	12	56	186		51	243	21	37		11	1	0	1
125	59	57	127		36	225	16	75		0	10	0	3
186	27	30	125		67	108	35	142		11	1	0	1
164	42	92	70		28	180	79	65		1	11	0	1
129	46	43	150		32	194	72	54		9	2	2	0
138	17	37	176		108	57	38	149		0	13	0	0
90	44	55	179		24	171	109	48		11	1	1	0
91	50	31	196		82	117	36	117		0	13	0	0
47	77	83	161		14	162	77	99		13	0	0	0
152	21	26	169		43	184	64	61		1	11	1	0
111	88	34	135		51	161	33	107		11	2	0	0
115	29	41	183
63	70	86	149
65	33	54	216
113	35	70	150
86	59	52	171
126	28	10	204
88	117	89	74
154	42	2	170
132	5	56	175
